# Supplementary material for: CLEESE: An open-source audio-transformation toolbox for data-driven experiments in speech and music cognition
Source: PLoS One. 2019 Apr 4;14(4):e0205943. doi: 10.1371/journal.pone.0205943 (PMC6448843; doi:10.1371/journal.pone.0205943)
Supplement: S1 Data — See provided Python notebook for format and analysis. (ZIP) [file pone.0205943.s005.zip]

Archive with 23 entries (18 files):
- data/
- data/birthday/
- data/birthday/results/
- data/birthday/results/proms.csv
- data/birthday/results/results_subj10_180518_15.11.csv
- data/birthday/results/results_subj11_180518_15.11.csv
- data/birthday/results/results_subj12_180518_15.11.csv
- data/birthday/results/results_subj1_180518_15.11.csv
- data/birthday/results/results_subj2_180518_15.11.csv
- data/birthday/results/results_subj3_180518_15.11.csv
- data/birthday/results/results_subj4_180518_15.11.csv
- data/birthday/results/results_subj5_180518_15.11.csv
- data/birthday/results/results_subj6_180518_15.11.csv
- data/birthday/results/results_subj7_180518_15.11.csv
- data/birthday/results/results_subj8_180518_15.11.csv
- data/birthday/results/results_subj9_180518_15.11.csv
- data/interrogative/
- data/interrogative/results/
- data/interrogative/results/results_subj1_180524_10.44.csv
- data/interrogative/results/results_subj2_180524_10.44.csv
- data/interrogative/results/results_subj3_180524_10.44.csv
- data/interrogative/results/results_subj4_180524_10.44.csv
- data/interrogative/results/results_subj5_180524_10.44.csv
