# Supplementary material for: CLEESE: An open-source audio-transformation toolbox for data-driven experiments in speech and music cognition
Source: PLoS One. 2019 Apr 4;14(4):e0205943. doi: 10.1371/journal.pone.0205943 (PMC6448843; doi:10.1371/journal.pone.0205943)
Supplement: S1 Data — See provided Python notebook for format and analysis. (ZIP) [file pone.0205943.s005.zip › data/birthday/results/proms.csv]

subj	code	age	sex	musician	melodie	rythme	rythme-melodie
1	A01	23	m	1	13.5	14.5	17
2	B02	23	m	0	11.5	10	5.5
3	C03	20	f	1	5	12.5	9.5
4	D04	21	f	1	12	14	16
5	E05	19	m	0	7.5	13.5	8
6	F06	20	f	1	12.5	16.5	17
7	G07	30	m	1	13.5	11	12
8	H08	23	f	0	5.5	12	9.5
9	I09	24	f	0	8	10	5.5
10	J10	21	m	0	10	14	13
11	K11	22	f	0	13	15	13
12	L12	24	m	0	5	14.5	6.5
