# Supplementary material for: CLEESE: An open-source audio-transformation toolbox for data-driven experiments in speech and music cognition
Source: PLoS One. 2019 Apr 4;14(4):e0205943. doi: 10.1371/journal.pone.0205943 (PMC6448843; doi:10.1371/journal.pone.0205943)
Supplement: S1 Data — See provided Python notebook for format and analysis. (ZIP) [file pone.0205943.s005.zip › data/birthday/results/results_subj10_180518_15.11.csv]

subj	trial	block	sex	age	date	stim	stim_order	segment	segment_time	stretch	response	rt
10	1	1	m	20	23-Jun-2017	Sub10_Trial1_0	0	0	0	0.885253	True	2.701
10	1	1	m	20	23-Jun-2017	Sub10_Trial1_0	0	1	1	1.156419	True	2.701
10	1	1	m	20	23-Jun-2017	Sub10_Trial1_0	0	2	2	1.497799	True	2.701
10	1	1	m	20	23-Jun-2017	Sub10_Trial1_0	0	3	3	1.253002	True	2.701
10	1	1	m	20	23-Jun-2017	Sub10_Trial1_0	0	4	4	1.009315	True	2.701
10	1	1	m	20	23-Jun-2017	Sub10_Trial1_0	0	5	5	1.2889	True	2.701
10	1	1	m	20	23-Jun-2017	Sub10_Trial1_1	1	0	0	0.970884	False	2.701
10	1	1	m	20	23-Jun-2017	Sub10_Trial1_1	1	1	1	1.006064	False	2.701
10	1	1	m	20	23-Jun-2017	Sub10_Trial1_1	1	2	2	1.139122	False	2.701
10	1	1	m	20	23-Jun-2017	Sub10_Trial1_1	1	3	3	0.404391	False	2.701
10	1	1	m	20	23-Jun-2017	Sub10_Trial1_1	1	4	4	1.460352	False	2.701
10	1	1	m	20	23-Jun-2017	Sub10_Trial1_1	1	5	5	1.126606	False	2.701
10	2	1	m	20	23-Jun-2017	Sub10_Trial2_0	0	0	0	1.214285	False	7.491
10	2	1	m	20	23-Jun-2017	Sub10_Trial2_0	0	1	1	1.53443	False	7.491
10	2	1	m	20	23-Jun-2017	Sub10_Trial2_0	0	2	2	1.003376	False	7.491
10	2	1	m	20	23-Jun-2017	Sub10_Trial2_0	0	3	3	1.080685	False	7.491
10	2	1	m	20	23-Jun-2017	Sub10_Trial2_0	0	4	4	1.293561	False	7.491
10	2	1	m	20	23-Jun-2017	Sub10_Trial2_0	0	5	5	1.174869	False	7.491
10	2	1	m	20	23-Jun-2017	Sub10_Trial2_1	1	0	0	1.223794	True	7.491
10	2	1	m	20	23-Jun-2017	Sub10_Trial2_1	1	1	1	1.041094	True	7.491
10	2	1	m	20	23-Jun-2017	Sub10_Trial2_1	1	2	2	1.086076	True	7.491
10	2	1	m	20	23-Jun-2017	Sub10_Trial2_1	1	3	3	0.684025	True	7.491
10	2	1	m	20	23-Jun-2017	Sub10_Trial2_1	1	4	4	1.121161	True	7.491
10	2	1	m	20	23-Jun-2017	Sub10_Trial2_1	1	5	5	0.844593	True	7.491
10	3	1	m	20	23-Jun-2017	Sub10_Trial3_0	0	0	0	1.199322	True	2.601
10	3	1	m	20	23-Jun-2017	Sub10_Trial3_0	0	1	1	1.38421	True	2.601
10	3	1	m	20	23-Jun-2017	Sub10_Trial3_0	0	2	2	1.00489	True	2.601
10	3	1	m	20	23-Jun-2017	Sub10_Trial3_0	0	3	3	0.820478	True	2.601
10	3	1	m	20	23-Jun-2017	Sub10_Trial3_0	0	4	4	1.477245	True	2.601
10	3	1	m	20	23-Jun-2017	Sub10_Trial3_0	0	5	5	0.951042	True	2.601
10	3	1	m	20	23-Jun-2017	Sub10_Trial3_1	1	0	0	1.1913	False	2.601
10	3	1	m	20	23-Jun-2017	Sub10_Trial3_1	1	1	1	0.622191	False	2.601
10	3	1	m	20	23-Jun-2017	Sub10_Trial3_1	1	2	2	1.354606	False	2.601
10	3	1	m	20	23-Jun-2017	Sub10_Trial3_1	1	3	3	1.056649	False	2.601
10	3	1	m	20	23-Jun-2017	Sub10_Trial3_1	1	4	4	0.722778	False	2.601
10	3	1	m	20	23-Jun-2017	Sub10_Trial3_1	1	5	5	1.055624	False	2.601
10	4	1	m	20	23-Jun-2017	Sub10_Trial4_0	0	0	0	1.275101	False	6.452
10	4	1	m	20	23-Jun-2017	Sub10_Trial4_0	0	1	1	0.91425	False	6.452
10	4	1	m	20	23-Jun-2017	Sub10_Trial4_0	0	2	2	1.024443	False	6.452
10	4	1	m	20	23-Jun-2017	Sub10_Trial4_0	0	3	3	0.8797	False	6.452
10	4	1	m	20	23-Jun-2017	Sub10_Trial4_0	0	4	4	0.573561	False	6.452
10	4	1	m	20	23-Jun-2017	Sub10_Trial4_0	0	5	5	0.947382	False	6.452
10	4	1	m	20	23-Jun-2017	Sub10_Trial4_1	1	0	0	0.397951	True	6.452
10	4	1	m	20	23-Jun-2017	Sub10_Trial4_1	1	1	1	0.948148	True	6.452
10	4	1	m	20	23-Jun-2017	Sub10_Trial4_1	1	2	2	1.14354	True	6.452
10	4	1	m	20	23-Jun-2017	Sub10_Trial4_1	1	3	3	0.965429	True	6.452
10	4	1	m	20	23-Jun-2017	Sub10_Trial4_1	1	4	4	1.559445	True	6.452
10	4	1	m	20	23-Jun-2017	Sub10_Trial4_1	1	5	5	1.439991	True	6.452
10	5	1	m	20	23-Jun-2017	Sub10_Trial5_0	0	0	0	1.339264	False	3.782
10	5	1	m	20	23-Jun-2017	Sub10_Trial5_0	0	1	1	0.970978	False	3.782
10	5	1	m	20	23-Jun-2017	Sub10_Trial5_0	0	2	2	1.018106	False	3.782
10	5	1	m	20	23-Jun-2017	Sub10_Trial5_0	0	3	3	0.633203	False	3.782
10	5	1	m	20	23-Jun-2017	Sub10_Trial5_0	0	4	4	1.532319	False	3.782
10	5	1	m	20	23-Jun-2017	Sub10_Trial5_0	0	5	5	1.13234	False	3.782
10	5	1	m	20	23-Jun-2017	Sub10_Trial5_1	1	0	0	0.558424	True	3.782
10	5	1	m	20	23-Jun-2017	Sub10_Trial5_1	1	1	1	1.054509	True	3.782
10	5	1	m	20	23-Jun-2017	Sub10_Trial5_1	1	2	2	0.743533	True	3.782
10	5	1	m	20	23-Jun-2017	Sub10_Trial5_1	1	3	3	1.345318	True	3.782
10	5	1	m	20	23-Jun-2017	Sub10_Trial5_1	1	4	4	1.172585	True	3.782
10	5	1	m	20	23-Jun-2017	Sub10_Trial5_1	1	5	5	1.097737	True	3.782
10	6	1	m	20	23-Jun-2017	Sub10_Trial6_0	0	0	0	0.518899	False	0.633
10	6	1	m	20	23-Jun-2017	Sub10_Trial6_0	0	1	1	0.886559	False	0.633
10	6	1	m	20	23-Jun-2017	Sub10_Trial6_0	0	2	2	0.580529	False	0.633
10	6	1	m	20	23-Jun-2017	Sub10_Trial6_0	0	3	3	1.229063	False	0.633
10	6	1	m	20	23-Jun-2017	Sub10_Trial6_0	0	4	4	0.764223	False	0.633
10	6	1	m	20	23-Jun-2017	Sub10_Trial6_0	0	5	5	1.24437	False	0.633
10	6	1	m	20	23-Jun-2017	Sub10_Trial6_1	1	0	0	0.712222	True	0.633
10	6	1	m	20	23-Jun-2017	Sub10_Trial6_1	1	1	1	0.97101	True	0.633
10	6	1	m	20	23-Jun-2017	Sub10_Trial6_1	1	2	2	1.236889	True	0.633
10	6	1	m	20	23-Jun-2017	Sub10_Trial6_1	1	3	3	1.598707	True	0.633
10	6	1	m	20	23-Jun-2017	Sub10_Trial6_1	1	4	4	1.161038	True	0.633
10	6	1	m	20	23-Jun-2017	Sub10_Trial6_1	1	5	5	1.02473	True	0.633
10	7	1	m	20	23-Jun-2017	Sub10_Trial7_0	0	0	0	1.581754	True	0.734
10	7	1	m	20	23-Jun-2017	Sub10_Trial7_0	0	1	1	0.487413	True	0.734
10	7	1	m	20	23-Jun-2017	Sub10_Trial7_0	0	2	2	0.833805	True	0.734
10	7	1	m	20	23-Jun-2017	Sub10_Trial7_0	0	3	3	0.69563	True	0.734
10	7	1	m	20	23-Jun-2017	Sub10_Trial7_0	0	4	4	0.721846	True	0.734
10	7	1	m	20	23-Jun-2017	Sub10_Trial7_0	0	5	5	0.717001	True	0.734
10	7	1	m	20	23-Jun-2017	Sub10_Trial7_1	1	0	0	1.067594	False	0.734
10	7	1	m	20	23-Jun-2017	Sub10_Trial7_1	1	1	1	0.671186	False	0.734
10	7	1	m	20	23-Jun-2017	Sub10_Trial7_1	1	2	2	0.955295	False	0.734
10	7	1	m	20	23-Jun-2017	Sub10_Trial7_1	1	3	3	1.635719	False	0.734
10	7	1	m	20	23-Jun-2017	Sub10_Trial7_1	1	4	4	0.361884	False	0.734
10	7	1	m	20	23-Jun-2017	Sub10_Trial7_1	1	5	5	0.949178	False	0.734
10	8	1	m	20	23-Jun-2017	Sub10_Trial8_0	0	0	0	0.945694	False	0.448
10	8	1	m	20	23-Jun-2017	Sub10_Trial8_0	0	1	1	1.452461	False	0.448
10	8	1	m	20	23-Jun-2017	Sub10_Trial8_0	0	2	2	0.48643	False	0.448
10	8	1	m	20	23-Jun-2017	Sub10_Trial8_0	0	3	3	0.506358	False	0.448
10	8	1	m	20	23-Jun-2017	Sub10_Trial8_0	0	4	4	0.921467	False	0.448
10	8	1	m	20	23-Jun-2017	Sub10_Trial8_0	0	5	5	1.114324	False	0.448
10	8	1	m	20	23-Jun-2017	Sub10_Trial8_1	1	0	0	0.679762	True	0.448
10	8	1	m	20	23-Jun-2017	Sub10_Trial8_1	1	1	1	1.295099	True	0.448
10	8	1	m	20	23-Jun-2017	Sub10_Trial8_1	1	2	2	0.902873	True	0.448
10	8	1	m	20	23-Jun-2017	Sub10_Trial8_1	1	3	3	0.847823	True	0.448
10	8	1	m	20	23-Jun-2017	Sub10_Trial8_1	1	4	4	1.420675	True	0.448
10	8	1	m	20	23-Jun-2017	Sub10_Trial8_1	1	5	5	1.257601	True	0.448
10	9	1	m	20	23-Jun-2017	Sub10_Trial9_0	0	0	0	1.318648	True	0.702
10	9	1	m	20	23-Jun-2017	Sub10_Trial9_0	0	1	1	0.924817	True	0.702
10	9	1	m	20	23-Jun-2017	Sub10_Trial9_0	0	2	2	0.968645	True	0.702
10	9	1	m	20	23-Jun-2017	Sub10_Trial9_0	0	3	3	0.853662	True	0.702
10	9	1	m	20	23-Jun-2017	Sub10_Trial9_0	0	4	4	0.916313	True	0.702
10	9	1	m	20	23-Jun-2017	Sub10_Trial9_0	0	5	5	1.383415	True	0.702
10	9	1	m	20	23-Jun-2017	Sub10_Trial9_1	1	0	0	0.502108	False	0.702
10	9	1	m	20	23-Jun-2017	Sub10_Trial9_1	1	1	1	0.946271	False	0.702
10	9	1	m	20	23-Jun-2017	Sub10_Trial9_1	1	2	2	0.800096	False	0.702
10	9	1	m	20	23-Jun-2017	Sub10_Trial9_1	1	3	3	1.568752	False	0.702
10	9	1	m	20	23-Jun-2017	Sub10_Trial9_1	1	4	4	0.635574	False	0.702
10	9	1	m	20	23-Jun-2017	Sub10_Trial9_1	1	5	5	0.769998	False	0.702
10	10	1	m	20	23-Jun-2017	Sub10_Trial10_0	0	0	0	1.508534	False	2.245
10	10	1	m	20	23-Jun-2017	Sub10_Trial10_0	0	1	1	1.509575	False	2.245
10	10	1	m	20	23-Jun-2017	Sub10_Trial10_0	0	2	2	0.862024	False	2.245
10	10	1	m	20	23-Jun-2017	Sub10_Trial10_0	0	3	3	1.179871	False	2.245
10	10	1	m	20	23-Jun-2017	Sub10_Trial10_0	0	4	4	0.906203	False	2.245
10	10	1	m	20	23-Jun-2017	Sub10_Trial10_0	0	5	5	0.499045	False	2.245
10	10	1	m	20	23-Jun-2017	Sub10_Trial10_1	1	0	0	1.355899	True	2.245
10	10	1	m	20	23-Jun-2017	Sub10_Trial10_1	1	1	1	1.130905	True	2.245
10	10	1	m	20	23-Jun-2017	Sub10_Trial10_1	1	2	2	0.871837	True	2.245
10	10	1	m	20	23-Jun-2017	Sub10_Trial10_1	1	3	3	0.821278	True	2.245
10	10	1	m	20	23-Jun-2017	Sub10_Trial10_1	1	4	4	1.202988	True	2.245
10	10	1	m	20	23-Jun-2017	Sub10_Trial10_1	1	5	5	0.479183	True	2.245
10	11	1	m	20	23-Jun-2017	Sub10_Trial11_0	0	0	0	0.626387	False	2.248
10	11	1	m	20	23-Jun-2017	Sub10_Trial11_0	0	1	1	1.193077	False	2.248
10	11	1	m	20	23-Jun-2017	Sub10_Trial11_0	0	2	2	1.217836	False	2.248
10	11	1	m	20	23-Jun-2017	Sub10_Trial11_0	0	3	3	0.599705	False	2.248
10	11	1	m	20	23-Jun-2017	Sub10_Trial11_0	0	4	4	0.637974	False	2.248
10	11	1	m	20	23-Jun-2017	Sub10_Trial11_0	0	5	5	1.0709	False	2.248
10	11	1	m	20	23-Jun-2017	Sub10_Trial11_1	1	0	0	1.239083	True	2.248
10	11	1	m	20	23-Jun-2017	Sub10_Trial11_1	1	1	1	0.384915	True	2.248
10	11	1	m	20	23-Jun-2017	Sub10_Trial11_1	1	2	2	1.281012	True	2.248
10	11	1	m	20	23-Jun-2017	Sub10_Trial11_1	1	3	3	0.968044	True	2.248
10	11	1	m	20	23-Jun-2017	Sub10_Trial11_1	1	4	4	1.037249	True	2.248
10	11	1	m	20	23-Jun-2017	Sub10_Trial11_1	1	5	5	0.842138	True	2.248
10	12	1	m	20	23-Jun-2017	Sub10_Trial12_0	0	0	0	1.14663	True	3.038
10	12	1	m	20	23-Jun-2017	Sub10_Trial12_0	0	1	1	0.383468	True	3.038
10	12	1	m	20	23-Jun-2017	Sub10_Trial12_0	0	2	2	1.043178	True	3.038
10	12	1	m	20	23-Jun-2017	Sub10_Trial12_0	0	3	3	0.775743	True	3.038
10	12	1	m	20	23-Jun-2017	Sub10_Trial12_0	0	4	4	1.106074	True	3.038
10	12	1	m	20	23-Jun-2017	Sub10_Trial12_0	0	5	5	0.804661	True	3.038
10	12	1	m	20	23-Jun-2017	Sub10_Trial12_1	1	0	0	0.878578	False	3.038
10	12	1	m	20	23-Jun-2017	Sub10_Trial12_1	1	1	1	1.002717	False	3.038
10	12	1	m	20	23-Jun-2017	Sub10_Trial12_1	1	2	2	0.556214	False	3.038
10	12	1	m	20	23-Jun-2017	Sub10_Trial12_1	1	3	3	1.271227	False	3.038
10	12	1	m	20	23-Jun-2017	Sub10_Trial12_1	1	4	4	0.971768	False	3.038
10	12	1	m	20	23-Jun-2017	Sub10_Trial12_1	1	5	5	1.190419	False	3.038
10	13	1	m	20	23-Jun-2017	Sub10_Trial13_0	0	0	0	1.127689	True	1.486
10	13	1	m	20	23-Jun-2017	Sub10_Trial13_0	0	1	1	0.850069	True	1.486
10	13	1	m	20	23-Jun-2017	Sub10_Trial13_0	0	2	2	0.900484	True	1.486
10	13	1	m	20	23-Jun-2017	Sub10_Trial13_0	0	3	3	1.375321	True	1.486
10	13	1	m	20	23-Jun-2017	Sub10_Trial13_0	0	4	4	1.482191	True	1.486
10	13	1	m	20	23-Jun-2017	Sub10_Trial13_0	0	5	5	0.644409	True	1.486
10	13	1	m	20	23-Jun-2017	Sub10_Trial13_1	1	0	0	0.674544	False	1.486
10	13	1	m	20	23-Jun-2017	Sub10_Trial13_1	1	1	1	1.098464	False	1.486
10	13	1	m	20	23-Jun-2017	Sub10_Trial13_1	1	2	2	1.079385	False	1.486
10	13	1	m	20	23-Jun-2017	Sub10_Trial13_1	1	3	3	0.952761	False	1.486
10	13	1	m	20	23-Jun-2017	Sub10_Trial13_1	1	4	4	1.100642	False	1.486
10	13	1	m	20	23-Jun-2017	Sub10_Trial13_1	1	5	5	1.226443	False	1.486
10	14	1	m	20	23-Jun-2017	Sub10_Trial14_0	0	0	0	1.102978	True	0.692
10	14	1	m	20	23-Jun-2017	Sub10_Trial14_0	0	1	1	0.923812	True	0.692
10	14	1	m	20	23-Jun-2017	Sub10_Trial14_0	0	2	2	0.702716	True	0.692
10	14	1	m	20	23-Jun-2017	Sub10_Trial14_0	0	3	3	1.175143	True	0.692
10	14	1	m	20	23-Jun-2017	Sub10_Trial14_0	0	4	4	1.087687	True	0.692
10	14	1	m	20	23-Jun-2017	Sub10_Trial14_0	0	5	5	1.295988	True	0.692
10	14	1	m	20	23-Jun-2017	Sub10_Trial14_1	1	0	0	0.598677	False	0.692
10	14	1	m	20	23-Jun-2017	Sub10_Trial14_1	1	1	1	0.845615	False	0.692
10	14	1	m	20	23-Jun-2017	Sub10_Trial14_1	1	2	2	0.541507	False	0.692
10	14	1	m	20	23-Jun-2017	Sub10_Trial14_1	1	3	3	1.018678	False	0.692
10	14	1	m	20	23-Jun-2017	Sub10_Trial14_1	1	4	4	1.33059	False	0.692
10	14	1	m	20	23-Jun-2017	Sub10_Trial14_1	1	5	5	0.842576	False	0.692
10	15	1	m	20	23-Jun-2017	Sub10_Trial15_0	0	0	0	1.384159	True	1.144
10	15	1	m	20	23-Jun-2017	Sub10_Trial15_0	0	1	1	0.599732	True	1.144
10	15	1	m	20	23-Jun-2017	Sub10_Trial15_0	0	2	2	0.672928	True	1.144
10	15	1	m	20	23-Jun-2017	Sub10_Trial15_0	0	3	3	0.460849	True	1.144
10	15	1	m	20	23-Jun-2017	Sub10_Trial15_0	0	4	4	1.063011	True	1.144
10	15	1	m	20	23-Jun-2017	Sub10_Trial15_0	0	5	5	0.83922	True	1.144
10	15	1	m	20	23-Jun-2017	Sub10_Trial15_1	1	0	0	0.884345	False	1.144
10	15	1	m	20	23-Jun-2017	Sub10_Trial15_1	1	1	1	0.896674	False	1.144
10	15	1	m	20	23-Jun-2017	Sub10_Trial15_1	1	2	2	0.759682	False	1.144
10	15	1	m	20	23-Jun-2017	Sub10_Trial15_1	1	3	3	0.680585	False	1.144
10	15	1	m	20	23-Jun-2017	Sub10_Trial15_1	1	4	4	1.113145	False	1.144
10	15	1	m	20	23-Jun-2017	Sub10_Trial15_1	1	5	5	0.531664	False	1.144
10	16	1	m	20	23-Jun-2017	Sub10_Trial16_0	0	0	0	1.193152	False	0.496
10	16	1	m	20	23-Jun-2017	Sub10_Trial16_0	0	1	1	1.569323	False	0.496
10	16	1	m	20	23-Jun-2017	Sub10_Trial16_0	0	2	2	0.43896	False	0.496
10	16	1	m	20	23-Jun-2017	Sub10_Trial16_0	0	3	3	0.373589	False	0.496
10	16	1	m	20	23-Jun-2017	Sub10_Trial16_0	0	4	4	0.71179	False	0.496
10	16	1	m	20	23-Jun-2017	Sub10_Trial16_0	0	5	5	1.233816	False	0.496
10	16	1	m	20	23-Jun-2017	Sub10_Trial16_1	1	0	0	0.892089	True	0.496
10	16	1	m	20	23-Jun-2017	Sub10_Trial16_1	1	1	1	1.217395	True	0.496
10	16	1	m	20	23-Jun-2017	Sub10_Trial16_1	1	2	2	0.730193	True	0.496
10	16	1	m	20	23-Jun-2017	Sub10_Trial16_1	1	3	3	1.06414	True	0.496
10	16	1	m	20	23-Jun-2017	Sub10_Trial16_1	1	4	4	0.687434	True	0.496
10	16	1	m	20	23-Jun-2017	Sub10_Trial16_1	1	5	5	1.314259	True	0.496
10	17	1	m	20	23-Jun-2017	Sub10_Trial17_0	0	0	0	0.428305	True	3.059
10	17	1	m	20	23-Jun-2017	Sub10_Trial17_0	0	1	1	1.050637	True	3.059
10	17	1	m	20	23-Jun-2017	Sub10_Trial17_0	0	2	2	1.073851	True	3.059
10	17	1	m	20	23-Jun-2017	Sub10_Trial17_0	0	3	3	1.079433	True	3.059
10	17	1	m	20	23-Jun-2017	Sub10_Trial17_0	0	4	4	1.487957	True	3.059
10	17	1	m	20	23-Jun-2017	Sub10_Trial17_0	0	5	5	0.580321	True	3.059
10	17	1	m	20	23-Jun-2017	Sub10_Trial17_1	1	0	0	0.427418	False	3.059
10	17	1	m	20	23-Jun-2017	Sub10_Trial17_1	1	1	1	0.789386	False	3.059
10	17	1	m	20	23-Jun-2017	Sub10_Trial17_1	1	2	2	0.690105	False	3.059
10	17	1	m	20	23-Jun-2017	Sub10_Trial17_1	1	3	3	1.197377	False	3.059
10	17	1	m	20	23-Jun-2017	Sub10_Trial17_1	1	4	4	0.927437	False	3.059
10	17	1	m	20	23-Jun-2017	Sub10_Trial17_1	1	5	5	1.237682	False	3.059
10	18	1	m	20	23-Jun-2017	Sub10_Trial18_0	0	0	0	0.614511	False	5.426
10	18	1	m	20	23-Jun-2017	Sub10_Trial18_0	0	1	1	1.5709	False	5.426
10	18	1	m	20	23-Jun-2017	Sub10_Trial18_0	0	2	2	0.443678	False	5.426
10	18	1	m	20	23-Jun-2017	Sub10_Trial18_0	0	3	3	0.99493	False	5.426
10	18	1	m	20	23-Jun-2017	Sub10_Trial18_0	0	4	4	0.6114	False	5.426
10	18	1	m	20	23-Jun-2017	Sub10_Trial18_0	0	5	5	0.484172	False	5.426
10	18	1	m	20	23-Jun-2017	Sub10_Trial18_1	1	0	0	1.31816	True	5.426
10	18	1	m	20	23-Jun-2017	Sub10_Trial18_1	1	1	1	0.796999	True	5.426
10	18	1	m	20	23-Jun-2017	Sub10_Trial18_1	1	2	2	1.039665	True	5.426
10	18	1	m	20	23-Jun-2017	Sub10_Trial18_1	1	3	3	0.693284	True	5.426
10	18	1	m	20	23-Jun-2017	Sub10_Trial18_1	1	4	4	0.506981	True	5.426
10	18	1	m	20	23-Jun-2017	Sub10_Trial18_1	1	5	5	0.762769	True	5.426
10	19	1	m	20	23-Jun-2017	Sub10_Trial19_0	0	0	0	0.835028	False	7.704
10	19	1	m	20	23-Jun-2017	Sub10_Trial19_0	0	1	1	0.522463	False	7.704
10	19	1	m	20	23-Jun-2017	Sub10_Trial19_0	0	2	2	0.913156	False	7.704
10	19	1	m	20	23-Jun-2017	Sub10_Trial19_0	0	3	3	0.637105	False	7.704
10	19	1	m	20	23-Jun-2017	Sub10_Trial19_0	0	4	4	0.482089	False	7.704
10	19	1	m	20	23-Jun-2017	Sub10_Trial19_0	0	5	5	1.061932	False	7.704
10	19	1	m	20	23-Jun-2017	Sub10_Trial19_1	1	0	0	1.400497	True	7.704
10	19	1	m	20	23-Jun-2017	Sub10_Trial19_1	1	1	1	1.425082	True	7.704
10	19	1	m	20	23-Jun-2017	Sub10_Trial19_1	1	2	2	0.721569	True	7.704
10	19	1	m	20	23-Jun-2017	Sub10_Trial19_1	1	3	3	0.668548	True	7.704
10	19	1	m	20	23-Jun-2017	Sub10_Trial19_1	1	4	4	0.670868	True	7.704
10	19	1	m	20	23-Jun-2017	Sub10_Trial19_1	1	5	5	1.099377	True	7.704
10	20	1	m	20	23-Jun-2017	Sub10_Trial20_0	0	0	0	1.294323	False	8.205
10	20	1	m	20	23-Jun-2017	Sub10_Trial20_0	0	1	1	1.333054	False	8.205
10	20	1	m	20	23-Jun-2017	Sub10_Trial20_0	0	2	2	1.169829	False	8.205
10	20	1	m	20	23-Jun-2017	Sub10_Trial20_0	0	3	3	0.537036	False	8.205
10	20	1	m	20	23-Jun-2017	Sub10_Trial20_0	0	4	4	1.175681	False	8.205
10	20	1	m	20	23-Jun-2017	Sub10_Trial20_0	0	5	5	1.535002	False	8.205
10	20	1	m	20	23-Jun-2017	Sub10_Trial20_1	1	0	0	0.605661	True	8.205
10	20	1	m	20	23-Jun-2017	Sub10_Trial20_1	1	1	1	1.25519	True	8.205
10	20	1	m	20	23-Jun-2017	Sub10_Trial20_1	1	2	2	1.304817	True	8.205
10	20	1	m	20	23-Jun-2017	Sub10_Trial20_1	1	3	3	0.524982	True	8.205
10	20	1	m	20	23-Jun-2017	Sub10_Trial20_1	1	4	4	1.103241	True	8.205
10	20	1	m	20	23-Jun-2017	Sub10_Trial20_1	1	5	5	0.868052	True	8.205
10	21	1	m	20	23-Jun-2017	Sub10_Trial21_0	0	0	0	0.865368	False	0.834
10	21	1	m	20	23-Jun-2017	Sub10_Trial21_0	0	1	1	0.791688	False	0.834
10	21	1	m	20	23-Jun-2017	Sub10_Trial21_0	0	2	2	1.487073	False	0.834
10	21	1	m	20	23-Jun-2017	Sub10_Trial21_0	0	3	3	1.172671	False	0.834
10	21	1	m	20	23-Jun-2017	Sub10_Trial21_0	0	4	4	0.559208	False	0.834
10	21	1	m	20	23-Jun-2017	Sub10_Trial21_0	0	5	5	0.974365	False	0.834
10	21	1	m	20	23-Jun-2017	Sub10_Trial21_1	1	0	0	1.540273	True	0.834
10	21	1	m	20	23-Jun-2017	Sub10_Trial21_1	1	1	1	0.570111	True	0.834
10	21	1	m	20	23-Jun-2017	Sub10_Trial21_1	1	2	2	1.331471	True	0.834
10	21	1	m	20	23-Jun-2017	Sub10_Trial21_1	1	3	3	1.500848	True	0.834
10	21	1	m	20	23-Jun-2017	Sub10_Trial21_1	1	4	4	1.42308	True	0.834
10	21	1	m	20	23-Jun-2017	Sub10_Trial21_1	1	5	5	0.950978	True	0.834
10	22	1	m	20	23-Jun-2017	Sub10_Trial22_0	0	0	0	0.684048	True	1.427
10	22	1	m	20	23-Jun-2017	Sub10_Trial22_0	0	1	1	1.088115	True	1.427
10	22	1	m	20	23-Jun-2017	Sub10_Trial22_0	0	2	2	1.480865	True	1.427
10	22	1	m	20	23-Jun-2017	Sub10_Trial22_0	0	3	3	1.147579	True	1.427
10	22	1	m	20	23-Jun-2017	Sub10_Trial22_0	0	4	4	0.868949	True	1.427
10	22	1	m	20	23-Jun-2017	Sub10_Trial22_0	0	5	5	1.445862	True	1.427
10	22	1	m	20	23-Jun-2017	Sub10_Trial22_1	1	0	0	0.544738	False	1.427
10	22	1	m	20	23-Jun-2017	Sub10_Trial22_1	1	1	1	1.031752	False	1.427
10	22	1	m	20	23-Jun-2017	Sub10_Trial22_1	1	2	2	0.914012	False	1.427
10	22	1	m	20	23-Jun-2017	Sub10_Trial22_1	1	3	3	0.466056	False	1.427
10	22	1	m	20	23-Jun-2017	Sub10_Trial22_1	1	4	4	0.667675	False	1.427
10	22	1	m	20	23-Jun-2017	Sub10_Trial22_1	1	5	5	0.726549	False	1.427
10	23	1	m	20	23-Jun-2017	Sub10_Trial23_0	0	0	0	0.776594	False	1.003
10	23	1	m	20	23-Jun-2017	Sub10_Trial23_0	0	1	1	0.830263	False	1.003
10	23	1	m	20	23-Jun-2017	Sub10_Trial23_0	0	2	2	1.483078	False	1.003
10	23	1	m	20	23-Jun-2017	Sub10_Trial23_0	0	3	3	0.763744	False	1.003
10	23	1	m	20	23-Jun-2017	Sub10_Trial23_0	0	4	4	0.81558	False	1.003
10	23	1	m	20	23-Jun-2017	Sub10_Trial23_0	0	5	5	0.418676	False	1.003
10	23	1	m	20	23-Jun-2017	Sub10_Trial23_1	1	0	0	1.146211	True	1.003
10	23	1	m	20	23-Jun-2017	Sub10_Trial23_1	1	1	1	0.752968	True	1.003
10	23	1	m	20	23-Jun-2017	Sub10_Trial23_1	1	2	2	0.847493	True	1.003
10	23	1	m	20	23-Jun-2017	Sub10_Trial23_1	1	3	3	0.417629	True	1.003
10	23	1	m	20	23-Jun-2017	Sub10_Trial23_1	1	4	4	1.248373	True	1.003
10	23	1	m	20	23-Jun-2017	Sub10_Trial23_1	1	5	5	1.299822	True	1.003
10	24	1	m	20	23-Jun-2017	Sub10_Trial24_0	0	0	0	0.898604	True	2.546
10	24	1	m	20	23-Jun-2017	Sub10_Trial24_0	0	1	1	1.189062	True	2.546
10	24	1	m	20	23-Jun-2017	Sub10_Trial24_0	0	2	2	0.905203	True	2.546
10	24	1	m	20	23-Jun-2017	Sub10_Trial24_0	0	3	3	0.714105	True	2.546
10	24	1	m	20	23-Jun-2017	Sub10_Trial24_0	0	4	4	1.069455	True	2.546
10	24	1	m	20	23-Jun-2017	Sub10_Trial24_0	0	5	5	1.164183	True	2.546
10	24	1	m	20	23-Jun-2017	Sub10_Trial24_1	1	0	0	1.312579	False	2.546
10	24	1	m	20	23-Jun-2017	Sub10_Trial24_1	1	1	1	1.23092	False	2.546
10	24	1	m	20	23-Jun-2017	Sub10_Trial24_1	1	2	2	0.713197	False	2.546
10	24	1	m	20	23-Jun-2017	Sub10_Trial24_1	1	3	3	1.007011	False	2.546
10	24	1	m	20	23-Jun-2017	Sub10_Trial24_1	1	4	4	1.023147	False	2.546
10	24	1	m	20	23-Jun-2017	Sub10_Trial24_1	1	5	5	1.294382	False	2.546
10	25	1	m	20	23-Jun-2017	Sub10_Trial25_0	0	0	0	0.891755	False	0.79
10	25	1	m	20	23-Jun-2017	Sub10_Trial25_0	0	1	1	0.692224	False	0.79
10	25	1	m	20	23-Jun-2017	Sub10_Trial25_0	0	2	2	0.909469	False	0.79
10	25	1	m	20	23-Jun-2017	Sub10_Trial25_0	0	3	3	1.31991	False	0.79
10	25	1	m	20	23-Jun-2017	Sub10_Trial25_0	0	4	4	0.400519	False	0.79
10	25	1	m	20	23-Jun-2017	Sub10_Trial25_0	0	5	5	0.640965	False	0.79
10	25	1	m	20	23-Jun-2017	Sub10_Trial25_1	1	0	0	1.010606	True	0.79
10	25	1	m	20	23-Jun-2017	Sub10_Trial25_1	1	1	1	1.264279	True	0.79
10	25	1	m	20	23-Jun-2017	Sub10_Trial25_1	1	2	2	0.927976	True	0.79
10	25	1	m	20	23-Jun-2017	Sub10_Trial25_1	1	3	3	0.545968	True	0.79
10	25	1	m	20	23-Jun-2017	Sub10_Trial25_1	1	4	4	0.76961	True	0.79
10	25	1	m	20	23-Jun-2017	Sub10_Trial25_1	1	5	5	1.359174	True	0.79
10	26	1	m	20	23-Jun-2017	Sub10_Trial26_0	0	0	0	0.821213	False	3.51
10	26	1	m	20	23-Jun-2017	Sub10_Trial26_0	0	1	1	0.686767	False	3.51
10	26	1	m	20	23-Jun-2017	Sub10_Trial26_0	0	2	2	0.626622	False	3.51
10	26	1	m	20	23-Jun-2017	Sub10_Trial26_0	0	3	3	1.607041	False	3.51
10	26	1	m	20	23-Jun-2017	Sub10_Trial26_0	0	4	4	0.886256	False	3.51
10	26	1	m	20	23-Jun-2017	Sub10_Trial26_0	0	5	5	0.913982	False	3.51
10	26	1	m	20	23-Jun-2017	Sub10_Trial26_1	1	0	0	0.743954	True	3.51
10	26	1	m	20	23-Jun-2017	Sub10_Trial26_1	1	1	1	1.3281	True	3.51
10	26	1	m	20	23-Jun-2017	Sub10_Trial26_1	1	2	2	1.187836	True	3.51
10	26	1	m	20	23-Jun-2017	Sub10_Trial26_1	1	3	3	1.080658	True	3.51
10	26	1	m	20	23-Jun-2017	Sub10_Trial26_1	1	4	4	1.105808	True	3.51
10	26	1	m	20	23-Jun-2017	Sub10_Trial26_1	1	5	5	0.379633	True	3.51
10	27	1	m	20	23-Jun-2017	Sub10_Trial27_0	0	0	0	0.978187	True	1.15
10	27	1	m	20	23-Jun-2017	Sub10_Trial27_0	0	1	1	1.14615	True	1.15
10	27	1	m	20	23-Jun-2017	Sub10_Trial27_0	0	2	2	0.739764	True	1.15
10	27	1	m	20	23-Jun-2017	Sub10_Trial27_0	0	3	3	1.217267	True	1.15
10	27	1	m	20	23-Jun-2017	Sub10_Trial27_0	0	4	4	1.028853	True	1.15
10	27	1	m	20	23-Jun-2017	Sub10_Trial27_0	0	5	5	1.45391	True	1.15
10	27	1	m	20	23-Jun-2017	Sub10_Trial27_1	1	0	0	0.841205	False	1.15
10	27	1	m	20	23-Jun-2017	Sub10_Trial27_1	1	1	1	0.427579	False	1.15
10	27	1	m	20	23-Jun-2017	Sub10_Trial27_1	1	2	2	0.984834	False	1.15
10	27	1	m	20	23-Jun-2017	Sub10_Trial27_1	1	3	3	1.335327	False	1.15
10	27	1	m	20	23-Jun-2017	Sub10_Trial27_1	1	4	4	0.953693	False	1.15
10	27	1	m	20	23-Jun-2017	Sub10_Trial27_1	1	5	5	0.679449	False	1.15
10	28	1	m	20	23-Jun-2017	Sub10_Trial28_0	0	0	0	1.118156	False	0.798
10	28	1	m	20	23-Jun-2017	Sub10_Trial28_0	0	1	1	0.522538	False	0.798
10	28	1	m	20	23-Jun-2017	Sub10_Trial28_0	0	2	2	0.580536	False	0.798
10	28	1	m	20	23-Jun-2017	Sub10_Trial28_0	0	3	3	0.661798	False	0.798
10	28	1	m	20	23-Jun-2017	Sub10_Trial28_0	0	4	4	1.022508	False	0.798
10	28	1	m	20	23-Jun-2017	Sub10_Trial28_0	0	5	5	0.978624	False	0.798
10	28	1	m	20	23-Jun-2017	Sub10_Trial28_1	1	0	0	0.787966	True	0.798
10	28	1	m	20	23-Jun-2017	Sub10_Trial28_1	1	1	1	0.766531	True	0.798
10	28	1	m	20	23-Jun-2017	Sub10_Trial28_1	1	2	2	1.209905	True	0.798
10	28	1	m	20	23-Jun-2017	Sub10_Trial28_1	1	3	3	1.618347	True	0.798
10	28	1	m	20	23-Jun-2017	Sub10_Trial28_1	1	4	4	0.814934	True	0.798
10	28	1	m	20	23-Jun-2017	Sub10_Trial28_1	1	5	5	1.183774	True	0.798
10	29	1	m	20	23-Jun-2017	Sub10_Trial29_0	0	0	0	1.515275	True	0.659
10	29	1	m	20	23-Jun-2017	Sub10_Trial29_0	0	1	1	1.252239	True	0.659
10	29	1	m	20	23-Jun-2017	Sub10_Trial29_0	0	2	2	0.980915	True	0.659
10	29	1	m	20	23-Jun-2017	Sub10_Trial29_0	0	3	3	0.636925	True	0.659
10	29	1	m	20	23-Jun-2017	Sub10_Trial29_0	0	4	4	0.952022	True	0.659
10	29	1	m	20	23-Jun-2017	Sub10_Trial29_0	0	5	5	0.932337	True	0.659
10	29	1	m	20	23-Jun-2017	Sub10_Trial29_1	1	0	0	1.325288	False	0.659
10	29	1	m	20	23-Jun-2017	Sub10_Trial29_1	1	1	1	1.34401	False	0.659
10	29	1	m	20	23-Jun-2017	Sub10_Trial29_1	1	2	2	0.507307	False	0.659
10	29	1	m	20	23-Jun-2017	Sub10_Trial29_1	1	3	3	1.383515	False	0.659
10	29	1	m	20	23-Jun-2017	Sub10_Trial29_1	1	4	4	0.582873	False	0.659
10	29	1	m	20	23-Jun-2017	Sub10_Trial29_1	1	5	5	1.264381	False	0.659
10	30	1	m	20	23-Jun-2017	Sub10_Trial30_0	0	0	0	0.405602	False	0.447
10	30	1	m	20	23-Jun-2017	Sub10_Trial30_0	0	1	1	1.009356	False	0.447
10	30	1	m	20	23-Jun-2017	Sub10_Trial30_0	0	2	2	0.717074	False	0.447
10	30	1	m	20	23-Jun-2017	Sub10_Trial30_0	0	3	3	1.601241	False	0.447
10	30	1	m	20	23-Jun-2017	Sub10_Trial30_0	0	4	4	1.58925	False	0.447
10	30	1	m	20	23-Jun-2017	Sub10_Trial30_0	0	5	5	0.692428	False	0.447
10	30	1	m	20	23-Jun-2017	Sub10_Trial30_1	1	0	0	0.862599	True	0.447
10	30	1	m	20	23-Jun-2017	Sub10_Trial30_1	1	1	1	1.576885	True	0.447
10	30	1	m	20	23-Jun-2017	Sub10_Trial30_1	1	2	2	1.225094	True	0.447
10	30	1	m	20	23-Jun-2017	Sub10_Trial30_1	1	3	3	0.950429	True	0.447
10	30	1	m	20	23-Jun-2017	Sub10_Trial30_1	1	4	4	1.503467	True	0.447
10	30	1	m	20	23-Jun-2017	Sub10_Trial30_1	1	5	5	1.035163	True	0.447
10	31	1	m	20	23-Jun-2017	Sub10_Trial31_0	0	0	0	1.073838	False	1.409
10	31	1	m	20	23-Jun-2017	Sub10_Trial31_0	0	1	1	0.448572	False	1.409
10	31	1	m	20	23-Jun-2017	Sub10_Trial31_0	0	2	2	0.994227	False	1.409
10	31	1	m	20	23-Jun-2017	Sub10_Trial31_0	0	3	3	1.62643	False	1.409
10	31	1	m	20	23-Jun-2017	Sub10_Trial31_0	0	4	4	1.425797	False	1.409
10	31	1	m	20	23-Jun-2017	Sub10_Trial31_0	0	5	5	0.476667	False	1.409
10	31	1	m	20	23-Jun-2017	Sub10_Trial31_1	1	0	0	1.045188	True	1.409
10	31	1	m	20	23-Jun-2017	Sub10_Trial31_1	1	1	1	1.099289	True	1.409
10	31	1	m	20	23-Jun-2017	Sub10_Trial31_1	1	2	2	0.988439	True	1.409
10	31	1	m	20	23-Jun-2017	Sub10_Trial31_1	1	3	3	1.278046	True	1.409
10	31	1	m	20	23-Jun-2017	Sub10_Trial31_1	1	4	4	0.811497	True	1.409
10	31	1	m	20	23-Jun-2017	Sub10_Trial31_1	1	5	5	0.682279	True	1.409
10	32	1	m	20	23-Jun-2017	Sub10_Trial32_0	0	0	0	0.603497	True	1.207
10	32	1	m	20	23-Jun-2017	Sub10_Trial32_0	0	1	1	1.325534	True	1.207
10	32	1	m	20	23-Jun-2017	Sub10_Trial32_0	0	2	2	0.999674	True	1.207
10	32	1	m	20	23-Jun-2017	Sub10_Trial32_0	0	3	3	1.001952	True	1.207
10	32	1	m	20	23-Jun-2017	Sub10_Trial32_0	0	4	4	0.743578	True	1.207
10	32	1	m	20	23-Jun-2017	Sub10_Trial32_0	0	5	5	1.457996	True	1.207
10	32	1	m	20	23-Jun-2017	Sub10_Trial32_1	1	0	0	1.615712	False	1.207
10	32	1	m	20	23-Jun-2017	Sub10_Trial32_1	1	1	1	1.264527	False	1.207
10	32	1	m	20	23-Jun-2017	Sub10_Trial32_1	1	2	2	1.350761	False	1.207
10	32	1	m	20	23-Jun-2017	Sub10_Trial32_1	1	3	3	0.689033	False	1.207
10	32	1	m	20	23-Jun-2017	Sub10_Trial32_1	1	4	4	0.475768	False	1.207
10	32	1	m	20	23-Jun-2017	Sub10_Trial32_1	1	5	5	1.271298	False	1.207
10	33	1	m	20	23-Jun-2017	Sub10_Trial33_0	0	0	0	0.802979	False	1.145
10	33	1	m	20	23-Jun-2017	Sub10_Trial33_0	0	1	1	1.039135	False	1.145
10	33	1	m	20	23-Jun-2017	Sub10_Trial33_0	0	2	2	1.270037	False	1.145
10	33	1	m	20	23-Jun-2017	Sub10_Trial33_0	0	3	3	1.571851	False	1.145
10	33	1	m	20	23-Jun-2017	Sub10_Trial33_0	0	4	4	0.762546	False	1.145
10	33	1	m	20	23-Jun-2017	Sub10_Trial33_0	0	5	5	1.263204	False	1.145
10	33	1	m	20	23-Jun-2017	Sub10_Trial33_1	1	0	0	0.862081	True	1.145
10	33	1	m	20	23-Jun-2017	Sub10_Trial33_1	1	1	1	1.264914	True	1.145
10	33	1	m	20	23-Jun-2017	Sub10_Trial33_1	1	2	2	0.903711	True	1.145
10	33	1	m	20	23-Jun-2017	Sub10_Trial33_1	1	3	3	1.425555	True	1.145
10	33	1	m	20	23-Jun-2017	Sub10_Trial33_1	1	4	4	1.033702	True	1.145
10	33	1	m	20	23-Jun-2017	Sub10_Trial33_1	1	5	5	0.852755	True	1.145
10	34	1	m	20	23-Jun-2017	Sub10_Trial34_0	0	0	0	0.952098	True	6.36
10	34	1	m	20	23-Jun-2017	Sub10_Trial34_0	0	1	1	0.990768	True	6.36
10	34	1	m	20	23-Jun-2017	Sub10_Trial34_0	0	2	2	0.690311	True	6.36
10	34	1	m	20	23-Jun-2017	Sub10_Trial34_0	0	3	3	0.619906	True	6.36
10	34	1	m	20	23-Jun-2017	Sub10_Trial34_0	0	4	4	0.51058	True	6.36
10	34	1	m	20	23-Jun-2017	Sub10_Trial34_0	0	5	5	0.9699	True	6.36
10	34	1	m	20	23-Jun-2017	Sub10_Trial34_1	1	0	0	0.506022	False	6.36
10	34	1	m	20	23-Jun-2017	Sub10_Trial34_1	1	1	1	0.756925	False	6.36
10	34	1	m	20	23-Jun-2017	Sub10_Trial34_1	1	2	2	0.823154	False	6.36
10	34	1	m	20	23-Jun-2017	Sub10_Trial34_1	1	3	3	1.070162	False	6.36
10	34	1	m	20	23-Jun-2017	Sub10_Trial34_1	1	4	4	1.558359	False	6.36
10	34	1	m	20	23-Jun-2017	Sub10_Trial34_1	1	5	5	1.627755	False	6.36
10	35	1	m	20	23-Jun-2017	Sub10_Trial35_0	0	0	0	1.149471	True	0.701
10	35	1	m	20	23-Jun-2017	Sub10_Trial35_0	0	1	1	1.232915	True	0.701
10	35	1	m	20	23-Jun-2017	Sub10_Trial35_0	0	2	2	1.095192	True	0.701
10	35	1	m	20	23-Jun-2017	Sub10_Trial35_0	0	3	3	0.742859	True	0.701
10	35	1	m	20	23-Jun-2017	Sub10_Trial35_0	0	4	4	1.007211	True	0.701
10	35	1	m	20	23-Jun-2017	Sub10_Trial35_0	0	5	5	1.005895	True	0.701
10	35	1	m	20	23-Jun-2017	Sub10_Trial35_1	1	0	0	1.461762	False	0.701
10	35	1	m	20	23-Jun-2017	Sub10_Trial35_1	1	1	1	0.830418	False	0.701
10	35	1	m	20	23-Jun-2017	Sub10_Trial35_1	1	2	2	0.964627	False	0.701
10	35	1	m	20	23-Jun-2017	Sub10_Trial35_1	1	3	3	0.841676	False	0.701
10	35	1	m	20	23-Jun-2017	Sub10_Trial35_1	1	4	4	0.502053	False	0.701
10	35	1	m	20	23-Jun-2017	Sub10_Trial35_1	1	5	5	0.948274	False	0.701
10	36	1	m	20	23-Jun-2017	Sub10_Trial36_0	0	0	0	1.012365	False	0.719
10	36	1	m	20	23-Jun-2017	Sub10_Trial36_0	0	1	1	0.690623	False	0.719
10	36	1	m	20	23-Jun-2017	Sub10_Trial36_0	0	2	2	0.879748	False	0.719
10	36	1	m	20	23-Jun-2017	Sub10_Trial36_0	0	3	3	1.437904	False	0.719
10	36	1	m	20	23-Jun-2017	Sub10_Trial36_0	0	4	4	0.64586	False	0.719
10	36	1	m	20	23-Jun-2017	Sub10_Trial36_0	0	5	5	1.071987	False	0.719
10	36	1	m	20	23-Jun-2017	Sub10_Trial36_1	1	0	0	0.841629	True	0.719
10	36	1	m	20	23-Jun-2017	Sub10_Trial36_1	1	1	1	1.26444	True	0.719
10	36	1	m	20	23-Jun-2017	Sub10_Trial36_1	1	2	2	1.270827	True	0.719
10	36	1	m	20	23-Jun-2017	Sub10_Trial36_1	1	3	3	0.708113	True	0.719
10	36	1	m	20	23-Jun-2017	Sub10_Trial36_1	1	4	4	1.579849	True	0.719
10	36	1	m	20	23-Jun-2017	Sub10_Trial36_1	1	5	5	0.647243	True	0.719
10	37	1	m	20	23-Jun-2017	Sub10_Trial37_0	0	0	0	0.967294	True	1.051
10	37	1	m	20	23-Jun-2017	Sub10_Trial37_0	0	1	1	0.518885	True	1.051
10	37	1	m	20	23-Jun-2017	Sub10_Trial37_0	0	2	2	0.872262	True	1.051
10	37	1	m	20	23-Jun-2017	Sub10_Trial37_0	0	3	3	0.581986	True	1.051
10	37	1	m	20	23-Jun-2017	Sub10_Trial37_0	0	4	4	0.861927	True	1.051
10	37	1	m	20	23-Jun-2017	Sub10_Trial37_0	0	5	5	0.802176	True	1.051
10	37	1	m	20	23-Jun-2017	Sub10_Trial37_1	1	0	0	0.55613	False	1.051
10	37	1	m	20	23-Jun-2017	Sub10_Trial37_1	1	1	1	1.20026	False	1.051
10	37	1	m	20	23-Jun-2017	Sub10_Trial37_1	1	2	2	0.364212	False	1.051
10	37	1	m	20	23-Jun-2017	Sub10_Trial37_1	1	3	3	0.477689	False	1.051
10	37	1	m	20	23-Jun-2017	Sub10_Trial37_1	1	4	4	1.015247	False	1.051
10	37	1	m	20	23-Jun-2017	Sub10_Trial37_1	1	5	5	0.511446	False	1.051
10	38	1	m	20	23-Jun-2017	Sub10_Trial38_0	0	0	0	0.956892	True	3.433
10	38	1	m	20	23-Jun-2017	Sub10_Trial38_0	0	1	1	1.279137	True	3.433
10	38	1	m	20	23-Jun-2017	Sub10_Trial38_0	0	2	2	0.662824	True	3.433
10	38	1	m	20	23-Jun-2017	Sub10_Trial38_0	0	3	3	1.343145	True	3.433
10	38	1	m	20	23-Jun-2017	Sub10_Trial38_0	0	4	4	1.138574	True	3.433
10	38	1	m	20	23-Jun-2017	Sub10_Trial38_0	0	5	5	1.028617	True	3.433
10	38	1	m	20	23-Jun-2017	Sub10_Trial38_1	1	0	0	1.293209	False	3.433
10	38	1	m	20	23-Jun-2017	Sub10_Trial38_1	1	1	1	1.121687	False	3.433
10	38	1	m	20	23-Jun-2017	Sub10_Trial38_1	1	2	2	0.909314	False	3.433
10	38	1	m	20	23-Jun-2017	Sub10_Trial38_1	1	3	3	1.577087	False	3.433
10	38	1	m	20	23-Jun-2017	Sub10_Trial38_1	1	4	4	0.97509	False	3.433
10	38	1	m	20	23-Jun-2017	Sub10_Trial38_1	1	5	5	1.083006	False	3.433
10	39	1	m	20	23-Jun-2017	Sub10_Trial39_0	0	0	0	0.809975	False	0.917
10	39	1	m	20	23-Jun-2017	Sub10_Trial39_0	0	1	1	0.639484	False	0.917
10	39	1	m	20	23-Jun-2017	Sub10_Trial39_0	0	2	2	0.954068	False	0.917
10	39	1	m	20	23-Jun-2017	Sub10_Trial39_0	0	3	3	1.442307	False	0.917
10	39	1	m	20	23-Jun-2017	Sub10_Trial39_0	0	4	4	0.731279	False	0.917
10	39	1	m	20	23-Jun-2017	Sub10_Trial39_0	0	5	5	0.768987	False	0.917
10	39	1	m	20	23-Jun-2017	Sub10_Trial39_1	1	0	0	0.941425	True	0.917
10	39	1	m	20	23-Jun-2017	Sub10_Trial39_1	1	1	1	1.309336	True	0.917
10	39	1	m	20	23-Jun-2017	Sub10_Trial39_1	1	2	2	0.77311	True	0.917
10	39	1	m	20	23-Jun-2017	Sub10_Trial39_1	1	3	3	0.757243	True	0.917
10	39	1	m	20	23-Jun-2017	Sub10_Trial39_1	1	4	4	1.59976	True	0.917
10	39	1	m	20	23-Jun-2017	Sub10_Trial39_1	1	5	5	1.090329	True	0.917
10	40	1	m	20	23-Jun-2017	Sub10_Trial40_0	0	0	0	1.22133	False	6.033
10	40	1	m	20	23-Jun-2017	Sub10_Trial40_0	0	1	1	0.421469	False	6.033
10	40	1	m	20	23-Jun-2017	Sub10_Trial40_0	0	2	2	1.128343	False	6.033
10	40	1	m	20	23-Jun-2017	Sub10_Trial40_0	0	3	3	1.523084	False	6.033
10	40	1	m	20	23-Jun-2017	Sub10_Trial40_0	0	4	4	1.618007	False	6.033
10	40	1	m	20	23-Jun-2017	Sub10_Trial40_0	0	5	5	1.072262	False	6.033
10	40	1	m	20	23-Jun-2017	Sub10_Trial40_1	1	0	0	1.478956	True	6.033
10	40	1	m	20	23-Jun-2017	Sub10_Trial40_1	1	1	1	0.873896	True	6.033
10	40	1	m	20	23-Jun-2017	Sub10_Trial40_1	1	2	2	1.214396	True	6.033
10	40	1	m	20	23-Jun-2017	Sub10_Trial40_1	1	3	3	0.746919	True	6.033
10	40	1	m	20	23-Jun-2017	Sub10_Trial40_1	1	4	4	1.076112	True	6.033
10	40	1	m	20	23-Jun-2017	Sub10_Trial40_1	1	5	5	0.884556	True	6.033
10	40	2	m	20	23-Jun-2017	Sub10_Trial40_0	0	0	0	1.22133	True	0.433
10	40	2	m	20	23-Jun-2017	Sub10_Trial40_0	0	1	1	0.421469	True	0.433
10	40	2	m	20	23-Jun-2017	Sub10_Trial40_0	0	2	2	1.128343	True	0.433
10	40	2	m	20	23-Jun-2017	Sub10_Trial40_0	0	3	3	1.523084	True	0.433
10	40	2	m	20	23-Jun-2017	Sub10_Trial40_0	0	4	4	1.618007	True	0.433
10	40	2	m	20	23-Jun-2017	Sub10_Trial40_0	0	5	5	1.072262	True	0.433
10	40	2	m	20	23-Jun-2017	Sub10_Trial40_1	1	0	0	1.478956	False	0.433
10	40	2	m	20	23-Jun-2017	Sub10_Trial40_1	1	1	1	0.873896	False	0.433
10	40	2	m	20	23-Jun-2017	Sub10_Trial40_1	1	2	2	1.214396	False	0.433
10	40	2	m	20	23-Jun-2017	Sub10_Trial40_1	1	3	3	0.746919	False	0.433
10	40	2	m	20	23-Jun-2017	Sub10_Trial40_1	1	4	4	1.076112	False	0.433
10	40	2	m	20	23-Jun-2017	Sub10_Trial40_1	1	5	5	0.884556	False	0.433
10	41	2	m	20	23-Jun-2017	Sub10_Trial41_0	0	0	0	1.3315	True	0.465
10	41	2	m	20	23-Jun-2017	Sub10_Trial41_0	0	1	1	1.066929	True	0.465
10	41	2	m	20	23-Jun-2017	Sub10_Trial41_0	0	2	2	0.961006	True	0.465
10	41	2	m	20	23-Jun-2017	Sub10_Trial41_0	0	3	3	1.397622	True	0.465
10	41	2	m	20	23-Jun-2017	Sub10_Trial41_0	0	4	4	1.010097	True	0.465
10	41	2	m	20	23-Jun-2017	Sub10_Trial41_0	0	5	5	0.879489	True	0.465
10	41	2	m	20	23-Jun-2017	Sub10_Trial41_1	1	0	0	0.926452	False	0.465
10	41	2	m	20	23-Jun-2017	Sub10_Trial41_1	1	1	1	0.76331	False	0.465
10	41	2	m	20	23-Jun-2017	Sub10_Trial41_1	1	2	2	1.21309	False	0.465
10	41	2	m	20	23-Jun-2017	Sub10_Trial41_1	1	3	3	0.411739	False	0.465
10	41	2	m	20	23-Jun-2017	Sub10_Trial41_1	1	4	4	0.689676	False	0.465
10	41	2	m	20	23-Jun-2017	Sub10_Trial41_1	1	5	5	0.753537	False	0.465
10	42	2	m	20	23-Jun-2017	Sub10_Trial42_0	0	0	0	0.874365	True	0.926
10	42	2	m	20	23-Jun-2017	Sub10_Trial42_0	0	1	1	1.130396	True	0.926
10	42	2	m	20	23-Jun-2017	Sub10_Trial42_0	0	2	2	1.047973	True	0.926
10	42	2	m	20	23-Jun-2017	Sub10_Trial42_0	0	3	3	1.585979	True	0.926
10	42	2	m	20	23-Jun-2017	Sub10_Trial42_0	0	4	4	1.040839	True	0.926
10	42	2	m	20	23-Jun-2017	Sub10_Trial42_0	0	5	5	1.389898	True	0.926
10	42	2	m	20	23-Jun-2017	Sub10_Trial42_1	1	0	0	0.522696	False	0.926
10	42	2	m	20	23-Jun-2017	Sub10_Trial42_1	1	1	1	1.421654	False	0.926
10	42	2	m	20	23-Jun-2017	Sub10_Trial42_1	1	2	2	1.066078	False	0.926
10	42	2	m	20	23-Jun-2017	Sub10_Trial42_1	1	3	3	0.954934	False	0.926
10	42	2	m	20	23-Jun-2017	Sub10_Trial42_1	1	4	4	0.778668	False	0.926
10	42	2	m	20	23-Jun-2017	Sub10_Trial42_1	1	5	5	1.566931	False	0.926
10	43	2	m	20	23-Jun-2017	Sub10_Trial43_0	0	0	0	0.856431	True	0.95
10	43	2	m	20	23-Jun-2017	Sub10_Trial43_0	0	1	1	1.252374	True	0.95
10	43	2	m	20	23-Jun-2017	Sub10_Trial43_0	0	2	2	0.90769	True	0.95
10	43	2	m	20	23-Jun-2017	Sub10_Trial43_0	0	3	3	0.818194	True	0.95
10	43	2	m	20	23-Jun-2017	Sub10_Trial43_0	0	4	4	0.956581	True	0.95
10	43	2	m	20	23-Jun-2017	Sub10_Trial43_0	0	5	5	1.008484	True	0.95
10	43	2	m	20	23-Jun-2017	Sub10_Trial43_1	1	0	0	1.141912	False	0.95
10	43	2	m	20	23-Jun-2017	Sub10_Trial43_1	1	1	1	0.505954	False	0.95
10	43	2	m	20	23-Jun-2017	Sub10_Trial43_1	1	2	2	0.516048	False	0.95
10	43	2	m	20	23-Jun-2017	Sub10_Trial43_1	1	3	3	1.079473	False	0.95
10	43	2	m	20	23-Jun-2017	Sub10_Trial43_1	1	4	4	0.526848	False	0.95
10	43	2	m	20	23-Jun-2017	Sub10_Trial43_1	1	5	5	1.422121	False	0.95
10	44	2	m	20	23-Jun-2017	Sub10_Trial44_0	0	0	0	1.177288	False	0.724
10	44	2	m	20	23-Jun-2017	Sub10_Trial44_0	0	1	1	0.803088	False	0.724
10	44	2	m	20	23-Jun-2017	Sub10_Trial44_0	0	2	2	0.557645	False	0.724
10	44	2	m	20	23-Jun-2017	Sub10_Trial44_0	0	3	3	0.964528	False	0.724
10	44	2	m	20	23-Jun-2017	Sub10_Trial44_0	0	4	4	1.360931	False	0.724
10	44	2	m	20	23-Jun-2017	Sub10_Trial44_0	0	5	5	1.448809	False	0.724
10	44	2	m	20	23-Jun-2017	Sub10_Trial44_1	1	0	0	0.77721	True	0.724
10	44	2	m	20	23-Jun-2017	Sub10_Trial44_1	1	1	1	0.66632	True	0.724
10	44	2	m	20	23-Jun-2017	Sub10_Trial44_1	1	2	2	0.910083	True	0.724
10	44	2	m	20	23-Jun-2017	Sub10_Trial44_1	1	3	3	0.789821	True	0.724
10	44	2	m	20	23-Jun-2017	Sub10_Trial44_1	1	4	4	0.789151	True	0.724
10	44	2	m	20	23-Jun-2017	Sub10_Trial44_1	1	5	5	1.075402	True	0.724
10	45	2	m	20	23-Jun-2017	Sub10_Trial45_0	0	0	0	0.502249	False	12.822
10	45	2	m	20	23-Jun-2017	Sub10_Trial45_0	0	1	1	0.509233	False	12.822
10	45	2	m	20	23-Jun-2017	Sub10_Trial45_0	0	2	2	1.286088	False	12.822
10	45	2	m	20	23-Jun-2017	Sub10_Trial45_0	0	3	3	0.977548	False	12.822
10	45	2	m	20	23-Jun-2017	Sub10_Trial45_0	0	4	4	0.511079	False	12.822
10	45	2	m	20	23-Jun-2017	Sub10_Trial45_0	0	5	5	1.194846	False	12.822
10	45	2	m	20	23-Jun-2017	Sub10_Trial45_1	1	0	0	0.773985	True	12.822
10	45	2	m	20	23-Jun-2017	Sub10_Trial45_1	1	1	1	0.486836	True	12.822
10	45	2	m	20	23-Jun-2017	Sub10_Trial45_1	1	2	2	0.9958	True	12.822
10	45	2	m	20	23-Jun-2017	Sub10_Trial45_1	1	3	3	0.737251	True	12.822
10	45	2	m	20	23-Jun-2017	Sub10_Trial45_1	1	4	4	0.724611	True	12.822
10	45	2	m	20	23-Jun-2017	Sub10_Trial45_1	1	5	5	1.290918	True	12.822
10	46	2	m	20	23-Jun-2017	Sub10_Trial46_0	0	0	0	1.202399	False	4.836
10	46	2	m	20	23-Jun-2017	Sub10_Trial46_0	0	1	1	1.446573	False	4.836
10	46	2	m	20	23-Jun-2017	Sub10_Trial46_0	0	2	2	0.648576	False	4.836
10	46	2	m	20	23-Jun-2017	Sub10_Trial46_0	0	3	3	0.974206	False	4.836
10	46	2	m	20	23-Jun-2017	Sub10_Trial46_0	0	4	4	0.990124	False	4.836
10	46	2	m	20	23-Jun-2017	Sub10_Trial46_0	0	5	5	0.667749	False	4.836
10	46	2	m	20	23-Jun-2017	Sub10_Trial46_1	1	0	0	1.267776	True	4.836
10	46	2	m	20	23-Jun-2017	Sub10_Trial46_1	1	1	1	0.405604	True	4.836
10	46	2	m	20	23-Jun-2017	Sub10_Trial46_1	1	2	2	1.079097	True	4.836
10	46	2	m	20	23-Jun-2017	Sub10_Trial46_1	1	3	3	0.624219	True	4.836
10	46	2	m	20	23-Jun-2017	Sub10_Trial46_1	1	4	4	1.164446	True	4.836
10	46	2	m	20	23-Jun-2017	Sub10_Trial46_1	1	5	5	0.975418	True	4.836
10	47	2	m	20	23-Jun-2017	Sub10_Trial47_0	0	0	0	1.06317	True	3.493
10	47	2	m	20	23-Jun-2017	Sub10_Trial47_0	0	1	1	0.808617	True	3.493
10	47	2	m	20	23-Jun-2017	Sub10_Trial47_0	0	2	2	1.238645	True	3.493
10	47	2	m	20	23-Jun-2017	Sub10_Trial47_0	0	3	3	0.703893	True	3.493
10	47	2	m	20	23-Jun-2017	Sub10_Trial47_0	0	4	4	0.917388	True	3.493
10	47	2	m	20	23-Jun-2017	Sub10_Trial47_0	0	5	5	1.338553	True	3.493
10	47	2	m	20	23-Jun-2017	Sub10_Trial47_1	1	0	0	0.456149	False	3.493
10	47	2	m	20	23-Jun-2017	Sub10_Trial47_1	1	1	1	1.081903	False	3.493
10	47	2	m	20	23-Jun-2017	Sub10_Trial47_1	1	2	2	1.104956	False	3.493
10	47	2	m	20	23-Jun-2017	Sub10_Trial47_1	1	3	3	0.978927	False	3.493
10	47	2	m	20	23-Jun-2017	Sub10_Trial47_1	1	4	4	1.210796	False	3.493
10	47	2	m	20	23-Jun-2017	Sub10_Trial47_1	1	5	5	0.970456	False	3.493
10	48	2	m	20	23-Jun-2017	Sub10_Trial48_0	0	0	0	0.996683	True	0.416
10	48	2	m	20	23-Jun-2017	Sub10_Trial48_0	0	1	1	0.703113	True	0.416
10	48	2	m	20	23-Jun-2017	Sub10_Trial48_0	0	2	2	1.346635	True	0.416
10	48	2	m	20	23-Jun-2017	Sub10_Trial48_0	0	3	3	1.172625	True	0.416
10	48	2	m	20	23-Jun-2017	Sub10_Trial48_0	0	4	4	1.364736	True	0.416
10	48	2	m	20	23-Jun-2017	Sub10_Trial48_0	0	5	5	1.104306	True	0.416
10	48	2	m	20	23-Jun-2017	Sub10_Trial48_1	1	0	0	1.241696	False	0.416
10	48	2	m	20	23-Jun-2017	Sub10_Trial48_1	1	1	1	0.60995	False	0.416
10	48	2	m	20	23-Jun-2017	Sub10_Trial48_1	1	2	2	1.368019	False	0.416
10	48	2	m	20	23-Jun-2017	Sub10_Trial48_1	1	3	3	0.91769	False	0.416
10	48	2	m	20	23-Jun-2017	Sub10_Trial48_1	1	4	4	0.895145	False	0.416
10	48	2	m	20	23-Jun-2017	Sub10_Trial48_1	1	5	5	0.717691	False	0.416
10	49	2	m	20	23-Jun-2017	Sub10_Trial49_0	0	0	0	1.51601	False	1.374
10	49	2	m	20	23-Jun-2017	Sub10_Trial49_0	0	1	1	0.639007	False	1.374
10	49	2	m	20	23-Jun-2017	Sub10_Trial49_0	0	2	2	0.500949	False	1.374
10	49	2	m	20	23-Jun-2017	Sub10_Trial49_0	0	3	3	0.498117	False	1.374
10	49	2	m	20	23-Jun-2017	Sub10_Trial49_0	0	4	4	0.783469	False	1.374
10	49	2	m	20	23-Jun-2017	Sub10_Trial49_0	0	5	5	1.026321	False	1.374
10	49	2	m	20	23-Jun-2017	Sub10_Trial49_1	1	0	0	0.926081	True	1.374
10	49	2	m	20	23-Jun-2017	Sub10_Trial49_1	1	1	1	1.426218	True	1.374
10	49	2	m	20	23-Jun-2017	Sub10_Trial49_1	1	2	2	1.221058	True	1.374
10	49	2	m	20	23-Jun-2017	Sub10_Trial49_1	1	3	3	1.326035	True	1.374
10	49	2	m	20	23-Jun-2017	Sub10_Trial49_1	1	4	4	0.868468	True	1.374
10	49	2	m	20	23-Jun-2017	Sub10_Trial49_1	1	5	5	0.988235	True	1.374
10	50	2	m	20	23-Jun-2017	Sub10_Trial50_0	0	0	0	0.879956	False	1.248
10	50	2	m	20	23-Jun-2017	Sub10_Trial50_0	0	1	1	1.230879	False	1.248
10	50	2	m	20	23-Jun-2017	Sub10_Trial50_0	0	2	2	1.221445	False	1.248
10	50	2	m	20	23-Jun-2017	Sub10_Trial50_0	0	3	3	1.034153	False	1.248
10	50	2	m	20	23-Jun-2017	Sub10_Trial50_0	0	4	4	0.774082	False	1.248
10	50	2	m	20	23-Jun-2017	Sub10_Trial50_0	0	5	5	0.685671	False	1.248
10	50	2	m	20	23-Jun-2017	Sub10_Trial50_1	1	0	0	1.265661	True	1.248
10	50	2	m	20	23-Jun-2017	Sub10_Trial50_1	1	1	1	1.097898	True	1.248
10	50	2	m	20	23-Jun-2017	Sub10_Trial50_1	1	2	2	0.78695	True	1.248
10	50	2	m	20	23-Jun-2017	Sub10_Trial50_1	1	3	3	0.738384	True	1.248
10	50	2	m	20	23-Jun-2017	Sub10_Trial50_1	1	4	4	1.573332	True	1.248
10	50	2	m	20	23-Jun-2017	Sub10_Trial50_1	1	5	5	0.431255	True	1.248
10	51	2	m	20	23-Jun-2017	Sub10_Trial51_0	0	0	0	1.003994	True	1.149
10	51	2	m	20	23-Jun-2017	Sub10_Trial51_0	0	1	1	0.676001	True	1.149
10	51	2	m	20	23-Jun-2017	Sub10_Trial51_0	0	2	2	1.044644	True	1.149
10	51	2	m	20	23-Jun-2017	Sub10_Trial51_0	0	3	3	1.111377	True	1.149
10	51	2	m	20	23-Jun-2017	Sub10_Trial51_0	0	4	4	0.708552	True	1.149
10	51	2	m	20	23-Jun-2017	Sub10_Trial51_0	0	5	5	1.221038	True	1.149
10	51	2	m	20	23-Jun-2017	Sub10_Trial51_1	1	0	0	0.881994	False	1.149
10	51	2	m	20	23-Jun-2017	Sub10_Trial51_1	1	1	1	0.825212	False	1.149
10	51	2	m	20	23-Jun-2017	Sub10_Trial51_1	1	2	2	1.026425	False	1.149
10	51	2	m	20	23-Jun-2017	Sub10_Trial51_1	1	3	3	1.282798	False	1.149
10	51	2	m	20	23-Jun-2017	Sub10_Trial51_1	1	4	4	0.760785	False	1.149
10	51	2	m	20	23-Jun-2017	Sub10_Trial51_1	1	5	5	0.606086	False	1.149
10	52	2	m	20	23-Jun-2017	Sub10_Trial52_0	0	0	0	1.319445	True	0.983
10	52	2	m	20	23-Jun-2017	Sub10_Trial52_0	0	1	1	0.99425	True	0.983
10	52	2	m	20	23-Jun-2017	Sub10_Trial52_0	0	2	2	0.822667	True	0.983
10	52	2	m	20	23-Jun-2017	Sub10_Trial52_0	0	3	3	1.082361	True	0.983
10	52	2	m	20	23-Jun-2017	Sub10_Trial52_0	0	4	4	1.193763	True	0.983
10	52	2	m	20	23-Jun-2017	Sub10_Trial52_0	0	5	5	1.090348	True	0.983
10	52	2	m	20	23-Jun-2017	Sub10_Trial52_1	1	0	0	0.866752	False	0.983
10	52	2	m	20	23-Jun-2017	Sub10_Trial52_1	1	1	1	0.683294	False	0.983
10	52	2	m	20	23-Jun-2017	Sub10_Trial52_1	1	2	2	0.604909	False	0.983
10	52	2	m	20	23-Jun-2017	Sub10_Trial52_1	1	3	3	1.244009	False	0.983
10	52	2	m	20	23-Jun-2017	Sub10_Trial52_1	1	4	4	0.730464	False	0.983
10	52	2	m	20	23-Jun-2017	Sub10_Trial52_1	1	5	5	0.806938	False	0.983
10	53	2	m	20	23-Jun-2017	Sub10_Trial53_0	0	0	0	1.291955	True	2.14
10	53	2	m	20	23-Jun-2017	Sub10_Trial53_0	0	1	1	1.090778	True	2.14
10	53	2	m	20	23-Jun-2017	Sub10_Trial53_0	0	2	2	0.762925	True	2.14
10	53	2	m	20	23-Jun-2017	Sub10_Trial53_0	0	3	3	0.838979	True	2.14
10	53	2	m	20	23-Jun-2017	Sub10_Trial53_0	0	4	4	0.987476	True	2.14
10	53	2	m	20	23-Jun-2017	Sub10_Trial53_0	0	5	5	1.163417	True	2.14
10	53	2	m	20	23-Jun-2017	Sub10_Trial53_1	1	0	0	0.670115	False	2.14
10	53	2	m	20	23-Jun-2017	Sub10_Trial53_1	1	1	1	0.924489	False	2.14
10	53	2	m	20	23-Jun-2017	Sub10_Trial53_1	1	2	2	0.574527	False	2.14
10	53	2	m	20	23-Jun-2017	Sub10_Trial53_1	1	3	3	1.234117	False	2.14
10	53	2	m	20	23-Jun-2017	Sub10_Trial53_1	1	4	4	1.064974	False	2.14
10	53	2	m	20	23-Jun-2017	Sub10_Trial53_1	1	5	5	0.37406	False	2.14
10	54	2	m	20	23-Jun-2017	Sub10_Trial54_0	0	0	0	0.565428	False	0.761
10	54	2	m	20	23-Jun-2017	Sub10_Trial54_0	0	1	1	0.781708	False	0.761
10	54	2	m	20	23-Jun-2017	Sub10_Trial54_0	0	2	2	1.187595	False	0.761
10	54	2	m	20	23-Jun-2017	Sub10_Trial54_0	0	3	3	0.653539	False	0.761
10	54	2	m	20	23-Jun-2017	Sub10_Trial54_0	0	4	4	0.794007	False	0.761
10	54	2	m	20	23-Jun-2017	Sub10_Trial54_0	0	5	5	0.863195	False	0.761
10	54	2	m	20	23-Jun-2017	Sub10_Trial54_1	1	0	0	1.463683	True	0.761
10	54	2	m	20	23-Jun-2017	Sub10_Trial54_1	1	1	1	0.814138	True	0.761
10	54	2	m	20	23-Jun-2017	Sub10_Trial54_1	1	2	2	1.053947	True	0.761
10	54	2	m	20	23-Jun-2017	Sub10_Trial54_1	1	3	3	1.203207	True	0.761
10	54	2	m	20	23-Jun-2017	Sub10_Trial54_1	1	4	4	1.011629	True	0.761
10	54	2	m	20	23-Jun-2017	Sub10_Trial54_1	1	5	5	0.792166	True	0.761
10	55	2	m	20	23-Jun-2017	Sub10_Trial55_0	0	0	0	1.563661	False	0.647
10	55	2	m	20	23-Jun-2017	Sub10_Trial55_0	0	1	1	0.831873	False	0.647
10	55	2	m	20	23-Jun-2017	Sub10_Trial55_0	0	2	2	1.40279	False	0.647
10	55	2	m	20	23-Jun-2017	Sub10_Trial55_0	0	3	3	1.373511	False	0.647
10	55	2	m	20	23-Jun-2017	Sub10_Trial55_0	0	4	4	0.813363	False	0.647
10	55	2	m	20	23-Jun-2017	Sub10_Trial55_0	0	5	5	0.726181	False	0.647
10	55	2	m	20	23-Jun-2017	Sub10_Trial55_1	1	0	0	0.715608	True	0.647
10	55	2	m	20	23-Jun-2017	Sub10_Trial55_1	1	1	1	1.169975	True	0.647
10	55	2	m	20	23-Jun-2017	Sub10_Trial55_1	1	2	2	0.868877	True	0.647
10	55	2	m	20	23-Jun-2017	Sub10_Trial55_1	1	3	3	1.164149	True	0.647
10	55	2	m	20	23-Jun-2017	Sub10_Trial55_1	1	4	4	0.930867	True	0.647
10	55	2	m	20	23-Jun-2017	Sub10_Trial55_1	1	5	5	1.203596	True	0.647
10	56	2	m	20	23-Jun-2017	Sub10_Trial56_0	0	0	0	1.444654	False	1.117
10	56	2	m	20	23-Jun-2017	Sub10_Trial56_0	0	1	1	0.837523	False	1.117
10	56	2	m	20	23-Jun-2017	Sub10_Trial56_0	0	2	2	0.857065	False	1.117
10	56	2	m	20	23-Jun-2017	Sub10_Trial56_0	0	3	3	0.83655	False	1.117
10	56	2	m	20	23-Jun-2017	Sub10_Trial56_0	0	4	4	1.465306	False	1.117
10	56	2	m	20	23-Jun-2017	Sub10_Trial56_0	0	5	5	0.940973	False	1.117
10	56	2	m	20	23-Jun-2017	Sub10_Trial56_1	1	0	0	1.627461	True	1.117
10	56	2	m	20	23-Jun-2017	Sub10_Trial56_1	1	1	1	0.862332	True	1.117
10	56	2	m	20	23-Jun-2017	Sub10_Trial56_1	1	2	2	0.62926	True	1.117
10	56	2	m	20	23-Jun-2017	Sub10_Trial56_1	1	3	3	1.349817	True	1.117
10	56	2	m	20	23-Jun-2017	Sub10_Trial56_1	1	4	4	1.118568	True	1.117
10	56	2	m	20	23-Jun-2017	Sub10_Trial56_1	1	5	5	1.466398	True	1.117
10	57	2	m	20	23-Jun-2017	Sub10_Trial57_0	0	0	0	1.131205	False	0.605
10	57	2	m	20	23-Jun-2017	Sub10_Trial57_0	0	1	1	0.908449	False	0.605
10	57	2	m	20	23-Jun-2017	Sub10_Trial57_0	0	2	2	0.880612	False	0.605
10	57	2	m	20	23-Jun-2017	Sub10_Trial57_0	0	3	3	1.263496	False	0.605
10	57	2	m	20	23-Jun-2017	Sub10_Trial57_0	0	4	4	1.115079	False	0.605
10	57	2	m	20	23-Jun-2017	Sub10_Trial57_0	0	5	5	0.687234	False	0.605
10	57	2	m	20	23-Jun-2017	Sub10_Trial57_1	1	0	0	1.263788	True	0.605
10	57	2	m	20	23-Jun-2017	Sub10_Trial57_1	1	1	1	0.430204	True	0.605
10	57	2	m	20	23-Jun-2017	Sub10_Trial57_1	1	2	2	1.244482	True	0.605
10	57	2	m	20	23-Jun-2017	Sub10_Trial57_1	1	3	3	0.805686	True	0.605
10	57	2	m	20	23-Jun-2017	Sub10_Trial57_1	1	4	4	1.288082	True	0.605
10	57	2	m	20	23-Jun-2017	Sub10_Trial57_1	1	5	5	1.318826	True	0.605
10	58	2	m	20	23-Jun-2017	Sub10_Trial58_0	0	0	0	0.881423	True	0.836
10	58	2	m	20	23-Jun-2017	Sub10_Trial58_0	0	1	1	0.463694	True	0.836
10	58	2	m	20	23-Jun-2017	Sub10_Trial58_0	0	2	2	1.20697	True	0.836
10	58	2	m	20	23-Jun-2017	Sub10_Trial58_0	0	3	3	1.440579	True	0.836
10	58	2	m	20	23-Jun-2017	Sub10_Trial58_0	0	4	4	0.928528	True	0.836
10	58	2	m	20	23-Jun-2017	Sub10_Trial58_0	0	5	5	1.50077	True	0.836
10	58	2	m	20	23-Jun-2017	Sub10_Trial58_1	1	0	0	1.401999	False	0.836
10	58	2	m	20	23-Jun-2017	Sub10_Trial58_1	1	1	1	0.435471	False	0.836
10	58	2	m	20	23-Jun-2017	Sub10_Trial58_1	1	2	2	1.599557	False	0.836
10	58	2	m	20	23-Jun-2017	Sub10_Trial58_1	1	3	3	1.10637	False	0.836
10	58	2	m	20	23-Jun-2017	Sub10_Trial58_1	1	4	4	1.36855	False	0.836
10	58	2	m	20	23-Jun-2017	Sub10_Trial58_1	1	5	5	1.481797	False	0.836
10	59	2	m	20	23-Jun-2017	Sub10_Trial59_0	0	0	0	0.859165	False	1.985
10	59	2	m	20	23-Jun-2017	Sub10_Trial59_0	0	1	1	0.786287	False	1.985
10	59	2	m	20	23-Jun-2017	Sub10_Trial59_0	0	2	2	0.835979	False	1.985
10	59	2	m	20	23-Jun-2017	Sub10_Trial59_0	0	3	3	0.990961	False	1.985
10	59	2	m	20	23-Jun-2017	Sub10_Trial59_0	0	4	4	1.102159	False	1.985
10	59	2	m	20	23-Jun-2017	Sub10_Trial59_0	0	5	5	0.361412	False	1.985
10	59	2	m	20	23-Jun-2017	Sub10_Trial59_1	1	0	0	0.953669	True	1.985
10	59	2	m	20	23-Jun-2017	Sub10_Trial59_1	1	1	1	0.629868	True	1.985
10	59	2	m	20	23-Jun-2017	Sub10_Trial59_1	1	2	2	1.12351	True	1.985
10	59	2	m	20	23-Jun-2017	Sub10_Trial59_1	1	3	3	1.063558	True	1.985
10	59	2	m	20	23-Jun-2017	Sub10_Trial59_1	1	4	4	0.776129	True	1.985
10	59	2	m	20	23-Jun-2017	Sub10_Trial59_1	1	5	5	0.553022	True	1.985
10	60	2	m	20	23-Jun-2017	Sub10_Trial60_0	0	0	0	1.458586	False	2.895
10	60	2	m	20	23-Jun-2017	Sub10_Trial60_0	0	1	1	0.648978	False	2.895
10	60	2	m	20	23-Jun-2017	Sub10_Trial60_0	0	2	2	0.499572	False	2.895
10	60	2	m	20	23-Jun-2017	Sub10_Trial60_0	0	3	3	0.82352	False	2.895
10	60	2	m	20	23-Jun-2017	Sub10_Trial60_0	0	4	4	1.105371	False	2.895
10	60	2	m	20	23-Jun-2017	Sub10_Trial60_0	0	5	5	0.514173	False	2.895
10	60	2	m	20	23-Jun-2017	Sub10_Trial60_1	1	0	0	1.21924	True	2.895
10	60	2	m	20	23-Jun-2017	Sub10_Trial60_1	1	1	1	1.257568	True	2.895
10	60	2	m	20	23-Jun-2017	Sub10_Trial60_1	1	2	2	0.505171	True	2.895
10	60	2	m	20	23-Jun-2017	Sub10_Trial60_1	1	3	3	0.64316	True	2.895
10	60	2	m	20	23-Jun-2017	Sub10_Trial60_1	1	4	4	1.134519	True	2.895
10	60	2	m	20	23-Jun-2017	Sub10_Trial60_1	1	5	5	0.510247	True	2.895
10	61	2	m	20	23-Jun-2017	Sub10_Trial61_0	0	0	0	0.754226	False	0.719
10	61	2	m	20	23-Jun-2017	Sub10_Trial61_0	0	1	1	1.183344	False	0.719
10	61	2	m	20	23-Jun-2017	Sub10_Trial61_0	0	2	2	0.99894	False	0.719
10	61	2	m	20	23-Jun-2017	Sub10_Trial61_0	0	3	3	0.427659	False	0.719
10	61	2	m	20	23-Jun-2017	Sub10_Trial61_0	0	4	4	0.375675	False	0.719
10	61	2	m	20	23-Jun-2017	Sub10_Trial61_0	0	5	5	0.83101	False	0.719
10	61	2	m	20	23-Jun-2017	Sub10_Trial61_1	1	0	0	1.356961	True	0.719
10	61	2	m	20	23-Jun-2017	Sub10_Trial61_1	1	1	1	1.085437	True	0.719
10	61	2	m	20	23-Jun-2017	Sub10_Trial61_1	1	2	2	0.470297	True	0.719
10	61	2	m	20	23-Jun-2017	Sub10_Trial61_1	1	3	3	0.819358	True	0.719
10	61	2	m	20	23-Jun-2017	Sub10_Trial61_1	1	4	4	0.913523	True	0.719
10	61	2	m	20	23-Jun-2017	Sub10_Trial61_1	1	5	5	1.013772	True	0.719
10	62	2	m	20	23-Jun-2017	Sub10_Trial62_0	0	0	0	1.152541	False	0.858
10	62	2	m	20	23-Jun-2017	Sub10_Trial62_0	0	1	1	1.620549	False	0.858
10	62	2	m	20	23-Jun-2017	Sub10_Trial62_0	0	2	2	1.36163	False	0.858
10	62	2	m	20	23-Jun-2017	Sub10_Trial62_0	0	3	3	0.963585	False	0.858
10	62	2	m	20	23-Jun-2017	Sub10_Trial62_0	0	4	4	0.811107	False	0.858
10	62	2	m	20	23-Jun-2017	Sub10_Trial62_0	0	5	5	0.721638	False	0.858
10	62	2	m	20	23-Jun-2017	Sub10_Trial62_1	1	0	0	0.678102	True	0.858
10	62	2	m	20	23-Jun-2017	Sub10_Trial62_1	1	1	1	1.121292	True	0.858
10	62	2	m	20	23-Jun-2017	Sub10_Trial62_1	1	2	2	0.934506	True	0.858
10	62	2	m	20	23-Jun-2017	Sub10_Trial62_1	1	3	3	1.215544	True	0.858
10	62	2	m	20	23-Jun-2017	Sub10_Trial62_1	1	4	4	1.312157	True	0.858
10	62	2	m	20	23-Jun-2017	Sub10_Trial62_1	1	5	5	0.654339	True	0.858
10	63	2	m	20	23-Jun-2017	Sub10_Trial63_0	0	0	0	1.08153	True	1.261
10	63	2	m	20	23-Jun-2017	Sub10_Trial63_0	0	1	1	1.182971	True	1.261
10	63	2	m	20	23-Jun-2017	Sub10_Trial63_0	0	2	2	0.922002	True	1.261
10	63	2	m	20	23-Jun-2017	Sub10_Trial63_0	0	3	3	1.365212	True	1.261
10	63	2	m	20	23-Jun-2017	Sub10_Trial63_0	0	4	4	1.341679	True	1.261
10	63	2	m	20	23-Jun-2017	Sub10_Trial63_0	0	5	5	1.47017	True	1.261
10	63	2	m	20	23-Jun-2017	Sub10_Trial63_1	1	0	0	0.613655	False	1.261
10	63	2	m	20	23-Jun-2017	Sub10_Trial63_1	1	1	1	1.569271	False	1.261
10	63	2	m	20	23-Jun-2017	Sub10_Trial63_1	1	2	2	0.478493	False	1.261
10	63	2	m	20	23-Jun-2017	Sub10_Trial63_1	1	3	3	1.320622	False	1.261
10	63	2	m	20	23-Jun-2017	Sub10_Trial63_1	1	4	4	0.762051	False	1.261
10	63	2	m	20	23-Jun-2017	Sub10_Trial63_1	1	5	5	1.020376	False	1.261
10	64	2	m	20	23-Jun-2017	Sub10_Trial64_0	0	0	0	0.543553	True	1.606
10	64	2	m	20	23-Jun-2017	Sub10_Trial64_0	0	1	1	0.511507	True	1.606
10	64	2	m	20	23-Jun-2017	Sub10_Trial64_0	0	2	2	0.623005	True	1.606
10	64	2	m	20	23-Jun-2017	Sub10_Trial64_0	0	3	3	0.780511	True	1.606
10	64	2	m	20	23-Jun-2017	Sub10_Trial64_0	0	4	4	1.151241	True	1.606
10	64	2	m	20	23-Jun-2017	Sub10_Trial64_0	0	5	5	0.798829	True	1.606
10	64	2	m	20	23-Jun-2017	Sub10_Trial64_1	1	0	0	0.895872	False	1.606
10	64	2	m	20	23-Jun-2017	Sub10_Trial64_1	1	1	1	0.899468	False	1.606
10	64	2	m	20	23-Jun-2017	Sub10_Trial64_1	1	2	2	0.987291	False	1.606
10	64	2	m	20	23-Jun-2017	Sub10_Trial64_1	1	3	3	0.475274	False	1.606
10	64	2	m	20	23-Jun-2017	Sub10_Trial64_1	1	4	4	0.656752	False	1.606
10	64	2	m	20	23-Jun-2017	Sub10_Trial64_1	1	5	5	1.144163	False	1.606
10	65	2	m	20	23-Jun-2017	Sub10_Trial65_0	0	0	0	0.918496	True	0.42
10	65	2	m	20	23-Jun-2017	Sub10_Trial65_0	0	1	1	1.252125	True	0.42
10	65	2	m	20	23-Jun-2017	Sub10_Trial65_0	0	2	2	0.943214	True	0.42
10	65	2	m	20	23-Jun-2017	Sub10_Trial65_0	0	3	3	1.021168	True	0.42
10	65	2	m	20	23-Jun-2017	Sub10_Trial65_0	0	4	4	0.867102	True	0.42
10	65	2	m	20	23-Jun-2017	Sub10_Trial65_0	0	5	5	1.200618	True	0.42
10	65	2	m	20	23-Jun-2017	Sub10_Trial65_1	1	0	0	0.939678	False	0.42
10	65	2	m	20	23-Jun-2017	Sub10_Trial65_1	1	1	1	1.092096	False	0.42
10	65	2	m	20	23-Jun-2017	Sub10_Trial65_1	1	2	2	0.649686	False	0.42
10	65	2	m	20	23-Jun-2017	Sub10_Trial65_1	1	3	3	0.682366	False	0.42
10	65	2	m	20	23-Jun-2017	Sub10_Trial65_1	1	4	4	1.169699	False	0.42
10	65	2	m	20	23-Jun-2017	Sub10_Trial65_1	1	5	5	0.787995	False	0.42
10	66	2	m	20	23-Jun-2017	Sub10_Trial66_0	0	0	0	0.380521	False	0.482
10	66	2	m	20	23-Jun-2017	Sub10_Trial66_0	0	1	1	1.420372	False	0.482
10	66	2	m	20	23-Jun-2017	Sub10_Trial66_0	0	2	2	0.397019	False	0.482
10	66	2	m	20	23-Jun-2017	Sub10_Trial66_0	0	3	3	1.179438	False	0.482
10	66	2	m	20	23-Jun-2017	Sub10_Trial66_0	0	4	4	1.367792	False	0.482
10	66	2	m	20	23-Jun-2017	Sub10_Trial66_0	0	5	5	0.805476	False	0.482
10	66	2	m	20	23-Jun-2017	Sub10_Trial66_1	1	0	0	1.165603	True	0.482
10	66	2	m	20	23-Jun-2017	Sub10_Trial66_1	1	1	1	0.767143	True	0.482
10	66	2	m	20	23-Jun-2017	Sub10_Trial66_1	1	2	2	0.721041	True	0.482
10	66	2	m	20	23-Jun-2017	Sub10_Trial66_1	1	3	3	1.436182	True	0.482
10	66	2	m	20	23-Jun-2017	Sub10_Trial66_1	1	4	4	0.866462	True	0.482
10	66	2	m	20	23-Jun-2017	Sub10_Trial66_1	1	5	5	1.230524	True	0.482
10	67	2	m	20	23-Jun-2017	Sub10_Trial67_0	0	0	0	0.642242	True	0.827
10	67	2	m	20	23-Jun-2017	Sub10_Trial67_0	0	1	1	1.115758	True	0.827
10	67	2	m	20	23-Jun-2017	Sub10_Trial67_0	0	2	2	1.422335	True	0.827
10	67	2	m	20	23-Jun-2017	Sub10_Trial67_0	0	3	3	1.220863	True	0.827
10	67	2	m	20	23-Jun-2017	Sub10_Trial67_0	0	4	4	1.383056	True	0.827
10	67	2	m	20	23-Jun-2017	Sub10_Trial67_0	0	5	5	0.60711	True	0.827
10	67	2	m	20	23-Jun-2017	Sub10_Trial67_1	1	0	0	0.363741	False	0.827
10	67	2	m	20	23-Jun-2017	Sub10_Trial67_1	1	1	1	0.483436	False	0.827
10	67	2	m	20	23-Jun-2017	Sub10_Trial67_1	1	2	2	0.815688	False	0.827
10	67	2	m	20	23-Jun-2017	Sub10_Trial67_1	1	3	3	0.46534	False	0.827
10	67	2	m	20	23-Jun-2017	Sub10_Trial67_1	1	4	4	1.456466	False	0.827
10	67	2	m	20	23-Jun-2017	Sub10_Trial67_1	1	5	5	1.286551	False	0.827
10	68	2	m	20	23-Jun-2017	Sub10_Trial68_0	0	0	0	0.920736	False	0.574
10	68	2	m	20	23-Jun-2017	Sub10_Trial68_0	0	1	1	0.734258	False	0.574
10	68	2	m	20	23-Jun-2017	Sub10_Trial68_0	0	2	2	1.3509	False	0.574
10	68	2	m	20	23-Jun-2017	Sub10_Trial68_0	0	3	3	0.78379	False	0.574
10	68	2	m	20	23-Jun-2017	Sub10_Trial68_0	0	4	4	0.532236	False	0.574
10	68	2	m	20	23-Jun-2017	Sub10_Trial68_0	0	5	5	1.021954	False	0.574
10	68	2	m	20	23-Jun-2017	Sub10_Trial68_1	1	0	0	0.68953	True	0.574
10	68	2	m	20	23-Jun-2017	Sub10_Trial68_1	1	1	1	1.293345	True	0.574
10	68	2	m	20	23-Jun-2017	Sub10_Trial68_1	1	2	2	0.947865	True	0.574
10	68	2	m	20	23-Jun-2017	Sub10_Trial68_1	1	3	3	1.07841	True	0.574
10	68	2	m	20	23-Jun-2017	Sub10_Trial68_1	1	4	4	1.273156	True	0.574
10	68	2	m	20	23-Jun-2017	Sub10_Trial68_1	1	5	5	0.488694	True	0.574
10	69	2	m	20	23-Jun-2017	Sub10_Trial69_0	0	0	0	0.924195	True	0.688
10	69	2	m	20	23-Jun-2017	Sub10_Trial69_0	0	1	1	0.875579	True	0.688
10	69	2	m	20	23-Jun-2017	Sub10_Trial69_0	0	2	2	1.182633	True	0.688
10	69	2	m	20	23-Jun-2017	Sub10_Trial69_0	0	3	3	0.623056	True	0.688
10	69	2	m	20	23-Jun-2017	Sub10_Trial69_0	0	4	4	1.628139	True	0.688
10	69	2	m	20	23-Jun-2017	Sub10_Trial69_0	0	5	5	1.560451	True	0.688
10	69	2	m	20	23-Jun-2017	Sub10_Trial69_1	1	0	0	0.903971	False	0.688
10	69	2	m	20	23-Jun-2017	Sub10_Trial69_1	1	1	1	1.119634	False	0.688
10	69	2	m	20	23-Jun-2017	Sub10_Trial69_1	1	2	2	0.507961	False	0.688
10	69	2	m	20	23-Jun-2017	Sub10_Trial69_1	1	3	3	1.33826	False	0.688
10	69	2	m	20	23-Jun-2017	Sub10_Trial69_1	1	4	4	0.674561	False	0.688
10	69	2	m	20	23-Jun-2017	Sub10_Trial69_1	1	5	5	0.909509	False	0.688
10	70	2	m	20	23-Jun-2017	Sub10_Trial70_0	0	0	0	1.435025	True	0.697
10	70	2	m	20	23-Jun-2017	Sub10_Trial70_0	0	1	1	1.61571	True	0.697
10	70	2	m	20	23-Jun-2017	Sub10_Trial70_0	0	2	2	1.330358	True	0.697
10	70	2	m	20	23-Jun-2017	Sub10_Trial70_0	0	3	3	1.033264	True	0.697
10	70	2	m	20	23-Jun-2017	Sub10_Trial70_0	0	4	4	1.27645	True	0.697
10	70	2	m	20	23-Jun-2017	Sub10_Trial70_0	0	5	5	0.536278	True	0.697
10	70	2	m	20	23-Jun-2017	Sub10_Trial70_1	1	0	0	0.461047	False	0.697
10	70	2	m	20	23-Jun-2017	Sub10_Trial70_1	1	1	1	0.568779	False	0.697
10	70	2	m	20	23-Jun-2017	Sub10_Trial70_1	1	2	2	0.397298	False	0.697
10	70	2	m	20	23-Jun-2017	Sub10_Trial70_1	1	3	3	1.477787	False	0.697
10	70	2	m	20	23-Jun-2017	Sub10_Trial70_1	1	4	4	1.122799	False	0.697
10	70	2	m	20	23-Jun-2017	Sub10_Trial70_1	1	5	5	1.146773	False	0.697
10	71	2	m	20	23-Jun-2017	Sub10_Trial71_0	0	0	0	1.477841	False	0.833
10	71	2	m	20	23-Jun-2017	Sub10_Trial71_0	0	1	1	1.137525	False	0.833
10	71	2	m	20	23-Jun-2017	Sub10_Trial71_0	0	2	2	1.269229	False	0.833
10	71	2	m	20	23-Jun-2017	Sub10_Trial71_0	0	3	3	0.612898	False	0.833
10	71	2	m	20	23-Jun-2017	Sub10_Trial71_0	0	4	4	0.674606	False	0.833
10	71	2	m	20	23-Jun-2017	Sub10_Trial71_0	0	5	5	0.627673	False	0.833
10	71	2	m	20	23-Jun-2017	Sub10_Trial71_1	1	0	0	1.149542	True	0.833
10	71	2	m	20	23-Jun-2017	Sub10_Trial71_1	1	1	1	0.854666	True	0.833
10	71	2	m	20	23-Jun-2017	Sub10_Trial71_1	1	2	2	0.898446	True	0.833
10	71	2	m	20	23-Jun-2017	Sub10_Trial71_1	1	3	3	1.518307	True	0.833
10	71	2	m	20	23-Jun-2017	Sub10_Trial71_1	1	4	4	1.164353	True	0.833
10	71	2	m	20	23-Jun-2017	Sub10_Trial71_1	1	5	5	1.074174	True	0.833
10	72	2	m	20	23-Jun-2017	Sub10_Trial72_0	0	0	0	1.361595	True	0.823
10	72	2	m	20	23-Jun-2017	Sub10_Trial72_0	0	1	1	0.956189	True	0.823
10	72	2	m	20	23-Jun-2017	Sub10_Trial72_0	0	2	2	1.162034	True	0.823
10	72	2	m	20	23-Jun-2017	Sub10_Trial72_0	0	3	3	0.735107	True	0.823
10	72	2	m	20	23-Jun-2017	Sub10_Trial72_0	0	4	4	1.064772	True	0.823
10	72	2	m	20	23-Jun-2017	Sub10_Trial72_0	0	5	5	0.779559	True	0.823
10	72	2	m	20	23-Jun-2017	Sub10_Trial72_1	1	0	0	0.820167	False	0.823
10	72	2	m	20	23-Jun-2017	Sub10_Trial72_1	1	1	1	0.731857	False	0.823
10	72	2	m	20	23-Jun-2017	Sub10_Trial72_1	1	2	2	0.557805	False	0.823
10	72	2	m	20	23-Jun-2017	Sub10_Trial72_1	1	3	3	1.136118	False	0.823
10	72	2	m	20	23-Jun-2017	Sub10_Trial72_1	1	4	4	0.522631	False	0.823
10	72	2	m	20	23-Jun-2017	Sub10_Trial72_1	1	5	5	1.576102	False	0.823
10	73	2	m	20	23-Jun-2017	Sub10_Trial73_0	0	0	0	0.894662	False	1.054
10	73	2	m	20	23-Jun-2017	Sub10_Trial73_0	0	1	1	1.190837	False	1.054
10	73	2	m	20	23-Jun-2017	Sub10_Trial73_0	0	2	2	1.22347	False	1.054
10	73	2	m	20	23-Jun-2017	Sub10_Trial73_0	0	3	3	1.306737	False	1.054
10	73	2	m	20	23-Jun-2017	Sub10_Trial73_0	0	4	4	0.84337	False	1.054
10	73	2	m	20	23-Jun-2017	Sub10_Trial73_0	0	5	5	0.87299	False	1.054
10	73	2	m	20	23-Jun-2017	Sub10_Trial73_1	1	0	0	1.591014	True	1.054
10	73	2	m	20	23-Jun-2017	Sub10_Trial73_1	1	1	1	1.291194	True	1.054
10	73	2	m	20	23-Jun-2017	Sub10_Trial73_1	1	2	2	1.038882	True	1.054
10	73	2	m	20	23-Jun-2017	Sub10_Trial73_1	1	3	3	1.115584	True	1.054
10	73	2	m	20	23-Jun-2017	Sub10_Trial73_1	1	4	4	0.982201	True	1.054
10	73	2	m	20	23-Jun-2017	Sub10_Trial73_1	1	5	5	1.44486	True	1.054
10	74	2	m	20	23-Jun-2017	Sub10_Trial74_0	0	0	0	1.123743	False	1.715
10	74	2	m	20	23-Jun-2017	Sub10_Trial74_0	0	1	1	0.756511	False	1.715
10	74	2	m	20	23-Jun-2017	Sub10_Trial74_0	0	2	2	1.191596	False	1.715
10	74	2	m	20	23-Jun-2017	Sub10_Trial74_0	0	3	3	0.847654	False	1.715
10	74	2	m	20	23-Jun-2017	Sub10_Trial74_0	0	4	4	0.82058	False	1.715
10	74	2	m	20	23-Jun-2017	Sub10_Trial74_0	0	5	5	0.67352	False	1.715
10	74	2	m	20	23-Jun-2017	Sub10_Trial74_1	1	0	0	1.343987	True	1.715
10	74	2	m	20	23-Jun-2017	Sub10_Trial74_1	1	1	1	1.255138	True	1.715
10	74	2	m	20	23-Jun-2017	Sub10_Trial74_1	1	2	2	1.113311	True	1.715
10	74	2	m	20	23-Jun-2017	Sub10_Trial74_1	1	3	3	0.676588	True	1.715
10	74	2	m	20	23-Jun-2017	Sub10_Trial74_1	1	4	4	1.07595	True	1.715
10	74	2	m	20	23-Jun-2017	Sub10_Trial74_1	1	5	5	0.739403	True	1.715
10	75	2	m	20	23-Jun-2017	Sub10_Trial75_0	0	0	0	1.438229	True	1.542
10	75	2	m	20	23-Jun-2017	Sub10_Trial75_0	0	1	1	0.547801	True	1.542
10	75	2	m	20	23-Jun-2017	Sub10_Trial75_0	0	2	2	1.266783	True	1.542
10	75	2	m	20	23-Jun-2017	Sub10_Trial75_0	0	3	3	1.062518	True	1.542
10	75	2	m	20	23-Jun-2017	Sub10_Trial75_0	0	4	4	1.432589	True	1.542
10	75	2	m	20	23-Jun-2017	Sub10_Trial75_0	0	5	5	0.931408	True	1.542
10	75	2	m	20	23-Jun-2017	Sub10_Trial75_1	1	0	0	1.605289	False	1.542
10	75	2	m	20	23-Jun-2017	Sub10_Trial75_1	1	1	1	0.62505	False	1.542
10	75	2	m	20	23-Jun-2017	Sub10_Trial75_1	1	2	2	0.800793	False	1.542
10	75	2	m	20	23-Jun-2017	Sub10_Trial75_1	1	3	3	1.185776	False	1.542
10	75	2	m	20	23-Jun-2017	Sub10_Trial75_1	1	4	4	1.280324	False	1.542
10	75	2	m	20	23-Jun-2017	Sub10_Trial75_1	1	5	5	1.075417	False	1.542
10	76	2	m	20	23-Jun-2017	Sub10_Trial76_0	0	0	0	0.897533	True	0.49
10	76	2	m	20	23-Jun-2017	Sub10_Trial76_0	0	1	1	0.991461	True	0.49
10	76	2	m	20	23-Jun-2017	Sub10_Trial76_0	0	2	2	1.479038	True	0.49
10	76	2	m	20	23-Jun-2017	Sub10_Trial76_0	0	3	3	0.97534	True	0.49
10	76	2	m	20	23-Jun-2017	Sub10_Trial76_0	0	4	4	1.147347	True	0.49
10	76	2	m	20	23-Jun-2017	Sub10_Trial76_0	0	5	5	0.774305	True	0.49
10	76	2	m	20	23-Jun-2017	Sub10_Trial76_1	1	0	0	1.326759	False	0.49
10	76	2	m	20	23-Jun-2017	Sub10_Trial76_1	1	1	1	1.261291	False	0.49
10	76	2	m	20	23-Jun-2017	Sub10_Trial76_1	1	2	2	0.636956	False	0.49
10	76	2	m	20	23-Jun-2017	Sub10_Trial76_1	1	3	3	0.603182	False	0.49
10	76	2	m	20	23-Jun-2017	Sub10_Trial76_1	1	4	4	1.392491	False	0.49
10	76	2	m	20	23-Jun-2017	Sub10_Trial76_1	1	5	5	0.963533	False	0.49
10	77	2	m	20	23-Jun-2017	Sub10_Trial77_0	0	0	0	1.549844	False	1.066
10	77	2	m	20	23-Jun-2017	Sub10_Trial77_0	0	1	1	1.325906	False	1.066
10	77	2	m	20	23-Jun-2017	Sub10_Trial77_0	0	2	2	1.016794	False	1.066
10	77	2	m	20	23-Jun-2017	Sub10_Trial77_0	0	3	3	0.596837	False	1.066
10	77	2	m	20	23-Jun-2017	Sub10_Trial77_0	0	4	4	0.586901	False	1.066
10	77	2	m	20	23-Jun-2017	Sub10_Trial77_0	0	5	5	0.898141	False	1.066
10	77	2	m	20	23-Jun-2017	Sub10_Trial77_1	1	0	0	1.502652	True	1.066
10	77	2	m	20	23-Jun-2017	Sub10_Trial77_1	1	1	1	0.91627	True	1.066
10	77	2	m	20	23-Jun-2017	Sub10_Trial77_1	1	2	2	1.350615	True	1.066
10	77	2	m	20	23-Jun-2017	Sub10_Trial77_1	1	3	3	0.925471	True	1.066
10	77	2	m	20	23-Jun-2017	Sub10_Trial77_1	1	4	4	0.955042	True	1.066
10	77	2	m	20	23-Jun-2017	Sub10_Trial77_1	1	5	5	1.462444	True	1.066
10	78	2	m	20	23-Jun-2017	Sub10_Trial78_0	0	0	0	0.774273	True	0.706
10	78	2	m	20	23-Jun-2017	Sub10_Trial78_0	0	1	1	1.068396	True	0.706
10	78	2	m	20	23-Jun-2017	Sub10_Trial78_0	0	2	2	1.323433	True	0.706
10	78	2	m	20	23-Jun-2017	Sub10_Trial78_0	0	3	3	0.514332	True	0.706
10	78	2	m	20	23-Jun-2017	Sub10_Trial78_0	0	4	4	0.697144	True	0.706
10	78	2	m	20	23-Jun-2017	Sub10_Trial78_0	0	5	5	0.870052	True	0.706
10	78	2	m	20	23-Jun-2017	Sub10_Trial78_1	1	0	0	1.110443	False	0.706
10	78	2	m	20	23-Jun-2017	Sub10_Trial78_1	1	1	1	1.251962	False	0.706
10	78	2	m	20	23-Jun-2017	Sub10_Trial78_1	1	2	2	1.071516	False	0.706
10	78	2	m	20	23-Jun-2017	Sub10_Trial78_1	1	3	3	1.353102	False	0.706
10	78	2	m	20	23-Jun-2017	Sub10_Trial78_1	1	4	4	1.298125	False	0.706
10	78	2	m	20	23-Jun-2017	Sub10_Trial78_1	1	5	5	1.444613	False	0.706
10	79	2	m	20	23-Jun-2017	Sub10_Trial79_0	0	0	0	0.539089	False	0.763
10	79	2	m	20	23-Jun-2017	Sub10_Trial79_0	0	1	1	1.057859	False	0.763
10	79	2	m	20	23-Jun-2017	Sub10_Trial79_0	0	2	2	1.092285	False	0.763
10	79	2	m	20	23-Jun-2017	Sub10_Trial79_0	0	3	3	0.580844	False	0.763
10	79	2	m	20	23-Jun-2017	Sub10_Trial79_0	0	4	4	1.473155	False	0.763
10	79	2	m	20	23-Jun-2017	Sub10_Trial79_0	0	5	5	0.911869	False	0.763
10	79	2	m	20	23-Jun-2017	Sub10_Trial79_1	1	0	0	1.014565	True	0.763
10	79	2	m	20	23-Jun-2017	Sub10_Trial79_1	1	1	1	1.102583	True	0.763
10	79	2	m	20	23-Jun-2017	Sub10_Trial79_1	1	2	2	1.245626	True	0.763
10	79	2	m	20	23-Jun-2017	Sub10_Trial79_1	1	3	3	1.207199	True	0.763
10	79	2	m	20	23-Jun-2017	Sub10_Trial79_1	1	4	4	1.086455	True	0.763
10	79	2	m	20	23-Jun-2017	Sub10_Trial79_1	1	5	5	0.717836	True	0.763
10	79	3	m	20	23-Jun-2017	Sub10_Trial79_0	0	0	0	0.539089	False	0.816
10	79	3	m	20	23-Jun-2017	Sub10_Trial79_0	0	1	1	1.057859	False	0.816
10	79	3	m	20	23-Jun-2017	Sub10_Trial79_0	0	2	2	1.092285	False	0.816
10	79	3	m	20	23-Jun-2017	Sub10_Trial79_0	0	3	3	0.580844	False	0.816
10	79	3	m	20	23-Jun-2017	Sub10_Trial79_0	0	4	4	1.473155	False	0.816
10	79	3	m	20	23-Jun-2017	Sub10_Trial79_0	0	5	5	0.911869	False	0.816
10	79	3	m	20	23-Jun-2017	Sub10_Trial79_1	1	0	0	1.014565	True	0.816
10	79	3	m	20	23-Jun-2017	Sub10_Trial79_1	1	1	1	1.102583	True	0.816
10	79	3	m	20	23-Jun-2017	Sub10_Trial79_1	1	2	2	1.245626	True	0.816
10	79	3	m	20	23-Jun-2017	Sub10_Trial79_1	1	3	3	1.207199	True	0.816
10	79	3	m	20	23-Jun-2017	Sub10_Trial79_1	1	4	4	1.086455	True	0.816
10	79	3	m	20	23-Jun-2017	Sub10_Trial79_1	1	5	5	0.717836	True	0.816
10	80	3	m	20	23-Jun-2017	Sub10_Trial80_0	0	0	0	0.918967	False	1.419
10	80	3	m	20	23-Jun-2017	Sub10_Trial80_0	0	1	1	1.028657	False	1.419
10	80	3	m	20	23-Jun-2017	Sub10_Trial80_0	0	2	2	0.909924	False	1.419
10	80	3	m	20	23-Jun-2017	Sub10_Trial80_0	0	3	3	0.56868	False	1.419
10	80	3	m	20	23-Jun-2017	Sub10_Trial80_0	0	4	4	0.912455	False	1.419
10	80	3	m	20	23-Jun-2017	Sub10_Trial80_0	0	5	5	1.459513	False	1.419
10	80	3	m	20	23-Jun-2017	Sub10_Trial80_1	1	0	0	1.059211	True	1.419
10	80	3	m	20	23-Jun-2017	Sub10_Trial80_1	1	1	1	0.936116	True	1.419
10	80	3	m	20	23-Jun-2017	Sub10_Trial80_1	1	2	2	0.542529	True	1.419
10	80	3	m	20	23-Jun-2017	Sub10_Trial80_1	1	3	3	1.406822	True	1.419
10	80	3	m	20	23-Jun-2017	Sub10_Trial80_1	1	4	4	1.181106	True	1.419
10	80	3	m	20	23-Jun-2017	Sub10_Trial80_1	1	5	5	1.528401	True	1.419
10	81	3	m	20	23-Jun-2017	Sub10_Trial81_0	0	0	0	0.526101	True	0.625
10	81	3	m	20	23-Jun-2017	Sub10_Trial81_0	0	1	1	1.115793	True	0.625
10	81	3	m	20	23-Jun-2017	Sub10_Trial81_0	0	2	2	1.34437	True	0.625
10	81	3	m	20	23-Jun-2017	Sub10_Trial81_0	0	3	3	0.920084	True	0.625
10	81	3	m	20	23-Jun-2017	Sub10_Trial81_0	0	4	4	0.707522	True	0.625
10	81	3	m	20	23-Jun-2017	Sub10_Trial81_0	0	5	5	0.508953	True	0.625
10	81	3	m	20	23-Jun-2017	Sub10_Trial81_1	1	0	0	0.681946	False	0.625
10	81	3	m	20	23-Jun-2017	Sub10_Trial81_1	1	1	1	1.077641	False	0.625
10	81	3	m	20	23-Jun-2017	Sub10_Trial81_1	1	2	2	1.305315	False	0.625
10	81	3	m	20	23-Jun-2017	Sub10_Trial81_1	1	3	3	1.295162	False	0.625
10	81	3	m	20	23-Jun-2017	Sub10_Trial81_1	1	4	4	1.391466	False	0.625
10	81	3	m	20	23-Jun-2017	Sub10_Trial81_1	1	5	5	1.137156	False	0.625
10	82	3	m	20	23-Jun-2017	Sub10_Trial82_0	0	0	0	0.891463	False	1.773
10	82	3	m	20	23-Jun-2017	Sub10_Trial82_0	0	1	1	0.78155	False	1.773
10	82	3	m	20	23-Jun-2017	Sub10_Trial82_0	0	2	2	0.759269	False	1.773
10	82	3	m	20	23-Jun-2017	Sub10_Trial82_0	0	3	3	1.260375	False	1.773
10	82	3	m	20	23-Jun-2017	Sub10_Trial82_0	0	4	4	0.592245	False	1.773
10	82	3	m	20	23-Jun-2017	Sub10_Trial82_0	0	5	5	1.035934	False	1.773
10	82	3	m	20	23-Jun-2017	Sub10_Trial82_1	1	0	0	0.582471	True	1.773
10	82	3	m	20	23-Jun-2017	Sub10_Trial82_1	1	1	1	1.245769	True	1.773
10	82	3	m	20	23-Jun-2017	Sub10_Trial82_1	1	2	2	1.174895	True	1.773
10	82	3	m	20	23-Jun-2017	Sub10_Trial82_1	1	3	3	1.199751	True	1.773
10	82	3	m	20	23-Jun-2017	Sub10_Trial82_1	1	4	4	0.539771	True	1.773
10	82	3	m	20	23-Jun-2017	Sub10_Trial82_1	1	5	5	0.547273	True	1.773
10	83	3	m	20	23-Jun-2017	Sub10_Trial83_0	0	0	0	0.717477	True	0.744
10	83	3	m	20	23-Jun-2017	Sub10_Trial83_0	0	1	1	1.2192	True	0.744
10	83	3	m	20	23-Jun-2017	Sub10_Trial83_0	0	2	2	1.333825	True	0.744
10	83	3	m	20	23-Jun-2017	Sub10_Trial83_0	0	3	3	1.492784	True	0.744
10	83	3	m	20	23-Jun-2017	Sub10_Trial83_0	0	4	4	0.859746	True	0.744
10	83	3	m	20	23-Jun-2017	Sub10_Trial83_0	0	5	5	1.291224	True	0.744
10	83	3	m	20	23-Jun-2017	Sub10_Trial83_1	1	0	0	1.22489	False	0.744
10	83	3	m	20	23-Jun-2017	Sub10_Trial83_1	1	1	1	0.793775	False	0.744
10	83	3	m	20	23-Jun-2017	Sub10_Trial83_1	1	2	2	1.111481	False	0.744
10	83	3	m	20	23-Jun-2017	Sub10_Trial83_1	1	3	3	0.796327	False	0.744
10	83	3	m	20	23-Jun-2017	Sub10_Trial83_1	1	4	4	0.838526	False	0.744
10	83	3	m	20	23-Jun-2017	Sub10_Trial83_1	1	5	5	1.56576	False	0.744
10	84	3	m	20	23-Jun-2017	Sub10_Trial84_0	0	0	0	0.912747	True	1.268
10	84	3	m	20	23-Jun-2017	Sub10_Trial84_0	0	1	1	0.943885	True	1.268
10	84	3	m	20	23-Jun-2017	Sub10_Trial84_0	0	2	2	0.446105	True	1.268
10	84	3	m	20	23-Jun-2017	Sub10_Trial84_0	0	3	3	1.114814	True	1.268
10	84	3	m	20	23-Jun-2017	Sub10_Trial84_0	0	4	4	0.906555	True	1.268
10	84	3	m	20	23-Jun-2017	Sub10_Trial84_0	0	5	5	0.604321	True	1.268
10	84	3	m	20	23-Jun-2017	Sub10_Trial84_1	1	0	0	1.553223	False	1.268
10	84	3	m	20	23-Jun-2017	Sub10_Trial84_1	1	1	1	0.645855	False	1.268
10	84	3	m	20	23-Jun-2017	Sub10_Trial84_1	1	2	2	0.773825	False	1.268
10	84	3	m	20	23-Jun-2017	Sub10_Trial84_1	1	3	3	1.206927	False	1.268
10	84	3	m	20	23-Jun-2017	Sub10_Trial84_1	1	4	4	0.583561	False	1.268
10	84	3	m	20	23-Jun-2017	Sub10_Trial84_1	1	5	5	0.396177	False	1.268
10	85	3	m	20	23-Jun-2017	Sub10_Trial85_0	0	0	0	1.078377	True	0.76
10	85	3	m	20	23-Jun-2017	Sub10_Trial85_0	0	1	1	0.702217	True	0.76
10	85	3	m	20	23-Jun-2017	Sub10_Trial85_0	0	2	2	0.64765	True	0.76
10	85	3	m	20	23-Jun-2017	Sub10_Trial85_0	0	3	3	0.687389	True	0.76
10	85	3	m	20	23-Jun-2017	Sub10_Trial85_0	0	4	4	1.045389	True	0.76
10	85	3	m	20	23-Jun-2017	Sub10_Trial85_0	0	5	5	1.398785	True	0.76
10	85	3	m	20	23-Jun-2017	Sub10_Trial85_1	1	0	0	1.084343	False	0.76
10	85	3	m	20	23-Jun-2017	Sub10_Trial85_1	1	1	1	0.986934	False	0.76
10	85	3	m	20	23-Jun-2017	Sub10_Trial85_1	1	2	2	1.41804	False	0.76
10	85	3	m	20	23-Jun-2017	Sub10_Trial85_1	1	3	3	0.632974	False	0.76
10	85	3	m	20	23-Jun-2017	Sub10_Trial85_1	1	4	4	0.472483	False	0.76
10	85	3	m	20	23-Jun-2017	Sub10_Trial85_1	1	5	5	0.977425	False	0.76
10	86	3	m	20	23-Jun-2017	Sub10_Trial86_0	0	0	0	1.428057	True	0.784
10	86	3	m	20	23-Jun-2017	Sub10_Trial86_0	0	1	1	1.079122	True	0.784
10	86	3	m	20	23-Jun-2017	Sub10_Trial86_0	0	2	2	1.057669	True	0.784
10	86	3	m	20	23-Jun-2017	Sub10_Trial86_0	0	3	3	0.647389	True	0.784
10	86	3	m	20	23-Jun-2017	Sub10_Trial86_0	0	4	4	1.040827	True	0.784
10	86	3	m	20	23-Jun-2017	Sub10_Trial86_0	0	5	5	1.515924	True	0.784
10	86	3	m	20	23-Jun-2017	Sub10_Trial86_1	1	0	0	1.5081	False	0.784
10	86	3	m	20	23-Jun-2017	Sub10_Trial86_1	1	1	1	0.545782	False	0.784
10	86	3	m	20	23-Jun-2017	Sub10_Trial86_1	1	2	2	1.36757	False	0.784
10	86	3	m	20	23-Jun-2017	Sub10_Trial86_1	1	3	3	0.688321	False	0.784
10	86	3	m	20	23-Jun-2017	Sub10_Trial86_1	1	4	4	1.44521	False	0.784
10	86	3	m	20	23-Jun-2017	Sub10_Trial86_1	1	5	5	1.629041	False	0.784
10	87	3	m	20	23-Jun-2017	Sub10_Trial87_0	0	0	0	1.159986	False	1.514
10	87	3	m	20	23-Jun-2017	Sub10_Trial87_0	0	1	1	0.878507	False	1.514
10	87	3	m	20	23-Jun-2017	Sub10_Trial87_0	0	2	2	0.839945	False	1.514
10	87	3	m	20	23-Jun-2017	Sub10_Trial87_0	0	3	3	0.824687	False	1.514
10	87	3	m	20	23-Jun-2017	Sub10_Trial87_0	0	4	4	0.555002	False	1.514
10	87	3	m	20	23-Jun-2017	Sub10_Trial87_0	0	5	5	1.010235	False	1.514
10	87	3	m	20	23-Jun-2017	Sub10_Trial87_1	1	0	0	0.820448	True	1.514
10	87	3	m	20	23-Jun-2017	Sub10_Trial87_1	1	1	1	0.890257	True	1.514
10	87	3	m	20	23-Jun-2017	Sub10_Trial87_1	1	2	2	1.244401	True	1.514
10	87	3	m	20	23-Jun-2017	Sub10_Trial87_1	1	3	3	1.318801	True	1.514
10	87	3	m	20	23-Jun-2017	Sub10_Trial87_1	1	4	4	0.90396	True	1.514
10	87	3	m	20	23-Jun-2017	Sub10_Trial87_1	1	5	5	0.606561	True	1.514
10	88	3	m	20	23-Jun-2017	Sub10_Trial88_0	0	0	0	1.535842	True	0.475
10	88	3	m	20	23-Jun-2017	Sub10_Trial88_0	0	1	1	0.430838	True	0.475
10	88	3	m	20	23-Jun-2017	Sub10_Trial88_0	0	2	2	1.622969	True	0.475
10	88	3	m	20	23-Jun-2017	Sub10_Trial88_0	0	3	3	1.109088	True	0.475
10	88	3	m	20	23-Jun-2017	Sub10_Trial88_0	0	4	4	1.439137	True	0.475
10	88	3	m	20	23-Jun-2017	Sub10_Trial88_0	0	5	5	0.797139	True	0.475
10	88	3	m	20	23-Jun-2017	Sub10_Trial88_1	1	0	0	1.516894	False	0.475
10	88	3	m	20	23-Jun-2017	Sub10_Trial88_1	1	1	1	1.027408	False	0.475
10	88	3	m	20	23-Jun-2017	Sub10_Trial88_1	1	2	2	1.042721	False	0.475
10	88	3	m	20	23-Jun-2017	Sub10_Trial88_1	1	3	3	0.939084	False	0.475
10	88	3	m	20	23-Jun-2017	Sub10_Trial88_1	1	4	4	1.344922	False	0.475
10	88	3	m	20	23-Jun-2017	Sub10_Trial88_1	1	5	5	1.162425	False	0.475
10	89	3	m	20	23-Jun-2017	Sub10_Trial89_0	0	0	0	0.914265	True	1.335
10	89	3	m	20	23-Jun-2017	Sub10_Trial89_0	0	1	1	1.109854	True	1.335
10	89	3	m	20	23-Jun-2017	Sub10_Trial89_0	0	2	2	0.952172	True	1.335
10	89	3	m	20	23-Jun-2017	Sub10_Trial89_0	0	3	3	1.370379	True	1.335
10	89	3	m	20	23-Jun-2017	Sub10_Trial89_0	0	4	4	0.73869	True	1.335
10	89	3	m	20	23-Jun-2017	Sub10_Trial89_0	0	5	5	1.034695	True	1.335
10	89	3	m	20	23-Jun-2017	Sub10_Trial89_1	1	0	0	1.181064	False	1.335
10	89	3	m	20	23-Jun-2017	Sub10_Trial89_1	1	1	1	1.155212	False	1.335
10	89	3	m	20	23-Jun-2017	Sub10_Trial89_1	1	2	2	0.899539	False	1.335
10	89	3	m	20	23-Jun-2017	Sub10_Trial89_1	1	3	3	0.447832	False	1.335
10	89	3	m	20	23-Jun-2017	Sub10_Trial89_1	1	4	4	1.166983	False	1.335
10	89	3	m	20	23-Jun-2017	Sub10_Trial89_1	1	5	5	0.658032	False	1.335
10	90	3	m	20	23-Jun-2017	Sub10_Trial90_0	0	0	0	1.42646	False	0.444
10	90	3	m	20	23-Jun-2017	Sub10_Trial90_0	0	1	1	1.169378	False	0.444
10	90	3	m	20	23-Jun-2017	Sub10_Trial90_0	0	2	2	0.608396	False	0.444
10	90	3	m	20	23-Jun-2017	Sub10_Trial90_0	0	3	3	1.324982	False	0.444
10	90	3	m	20	23-Jun-2017	Sub10_Trial90_0	0	4	4	0.446894	False	0.444
10	90	3	m	20	23-Jun-2017	Sub10_Trial90_0	0	5	5	0.945127	False	0.444
10	90	3	m	20	23-Jun-2017	Sub10_Trial90_1	1	0	0	0.852431	True	0.444
10	90	3	m	20	23-Jun-2017	Sub10_Trial90_1	1	1	1	0.61852	True	0.444
10	90	3	m	20	23-Jun-2017	Sub10_Trial90_1	1	2	2	1.203762	True	0.444
10	90	3	m	20	23-Jun-2017	Sub10_Trial90_1	1	3	3	1.466275	True	0.444
10	90	3	m	20	23-Jun-2017	Sub10_Trial90_1	1	4	4	0.954693	True	0.444
10	90	3	m	20	23-Jun-2017	Sub10_Trial90_1	1	5	5	1.53941	True	0.444
10	91	3	m	20	23-Jun-2017	Sub10_Trial91_0	0	0	0	0.708256	True	0.575
10	91	3	m	20	23-Jun-2017	Sub10_Trial91_0	0	1	1	0.712374	True	0.575
10	91	3	m	20	23-Jun-2017	Sub10_Trial91_0	0	2	2	0.899127	True	0.575
10	91	3	m	20	23-Jun-2017	Sub10_Trial91_0	0	3	3	1.462465	True	0.575
10	91	3	m	20	23-Jun-2017	Sub10_Trial91_0	0	4	4	0.793921	True	0.575
10	91	3	m	20	23-Jun-2017	Sub10_Trial91_0	0	5	5	1.140822	True	0.575
10	91	3	m	20	23-Jun-2017	Sub10_Trial91_1	1	0	0	0.614302	False	0.575
10	91	3	m	20	23-Jun-2017	Sub10_Trial91_1	1	1	1	1.332613	False	0.575
10	91	3	m	20	23-Jun-2017	Sub10_Trial91_1	1	2	2	1.090575	False	0.575
10	91	3	m	20	23-Jun-2017	Sub10_Trial91_1	1	3	3	1.337031	False	0.575
10	91	3	m	20	23-Jun-2017	Sub10_Trial91_1	1	4	4	1.227928	False	0.575
10	91	3	m	20	23-Jun-2017	Sub10_Trial91_1	1	5	5	1.423664	False	0.575
10	92	3	m	20	23-Jun-2017	Sub10_Trial92_0	0	0	0	1.30036	False	0.702
10	92	3	m	20	23-Jun-2017	Sub10_Trial92_0	0	1	1	1.374981	False	0.702
10	92	3	m	20	23-Jun-2017	Sub10_Trial92_0	0	2	2	1.016209	False	0.702
10	92	3	m	20	23-Jun-2017	Sub10_Trial92_0	0	3	3	0.61951	False	0.702
10	92	3	m	20	23-Jun-2017	Sub10_Trial92_0	0	4	4	0.442547	False	0.702
10	92	3	m	20	23-Jun-2017	Sub10_Trial92_0	0	5	5	0.457692	False	0.702
10	92	3	m	20	23-Jun-2017	Sub10_Trial92_1	1	0	0	1.422247	True	0.702
10	92	3	m	20	23-Jun-2017	Sub10_Trial92_1	1	1	1	1.273861	True	0.702
10	92	3	m	20	23-Jun-2017	Sub10_Trial92_1	1	2	2	1.612085	True	0.702
10	92	3	m	20	23-Jun-2017	Sub10_Trial92_1	1	3	3	1.086727	True	0.702
10	92	3	m	20	23-Jun-2017	Sub10_Trial92_1	1	4	4	0.938561	True	0.702
10	92	3	m	20	23-Jun-2017	Sub10_Trial92_1	1	5	5	1.085721	True	0.702
10	93	3	m	20	23-Jun-2017	Sub10_Trial93_0	0	0	0	0.856163	False	3.981
10	93	3	m	20	23-Jun-2017	Sub10_Trial93_0	0	1	1	1.183176	False	3.981
10	93	3	m	20	23-Jun-2017	Sub10_Trial93_0	0	2	2	1.030269	False	3.981
10	93	3	m	20	23-Jun-2017	Sub10_Trial93_0	0	3	3	1.375499	False	3.981
10	93	3	m	20	23-Jun-2017	Sub10_Trial93_0	0	4	4	1.05928	False	3.981
10	93	3	m	20	23-Jun-2017	Sub10_Trial93_0	0	5	5	0.975881	False	3.981
10	93	3	m	20	23-Jun-2017	Sub10_Trial93_1	1	0	0	1.055911	True	3.981
10	93	3	m	20	23-Jun-2017	Sub10_Trial93_1	1	1	1	0.993648	True	3.981
10	93	3	m	20	23-Jun-2017	Sub10_Trial93_1	1	2	2	1.059449	True	3.981
10	93	3	m	20	23-Jun-2017	Sub10_Trial93_1	1	3	3	1.204021	True	3.981
10	93	3	m	20	23-Jun-2017	Sub10_Trial93_1	1	4	4	1.35137	True	3.981
10	93	3	m	20	23-Jun-2017	Sub10_Trial93_1	1	5	5	1.116867	True	3.981
10	94	3	m	20	23-Jun-2017	Sub10_Trial94_0	0	0	0	0.732003	True	3.272
10	94	3	m	20	23-Jun-2017	Sub10_Trial94_0	0	1	1	1.333456	True	3.272
10	94	3	m	20	23-Jun-2017	Sub10_Trial94_0	0	2	2	1.562047	True	3.272
10	94	3	m	20	23-Jun-2017	Sub10_Trial94_0	0	3	3	0.61167	True	3.272
10	94	3	m	20	23-Jun-2017	Sub10_Trial94_0	0	4	4	1.087372	True	3.272
10	94	3	m	20	23-Jun-2017	Sub10_Trial94_0	0	5	5	0.849101	True	3.272
10	94	3	m	20	23-Jun-2017	Sub10_Trial94_1	1	0	0	1.476239	False	3.272
10	94	3	m	20	23-Jun-2017	Sub10_Trial94_1	1	1	1	0.809836	False	3.272
10	94	3	m	20	23-Jun-2017	Sub10_Trial94_1	1	2	2	0.397323	False	3.272
10	94	3	m	20	23-Jun-2017	Sub10_Trial94_1	1	3	3	0.855222	False	3.272
10	94	3	m	20	23-Jun-2017	Sub10_Trial94_1	1	4	4	1.525727	False	3.272
10	94	3	m	20	23-Jun-2017	Sub10_Trial94_1	1	5	5	0.629182	False	3.272
10	95	3	m	20	23-Jun-2017	Sub10_Trial95_0	0	0	0	0.876502	True	1.216
10	95	3	m	20	23-Jun-2017	Sub10_Trial95_0	0	1	1	0.706823	True	1.216
10	95	3	m	20	23-Jun-2017	Sub10_Trial95_0	0	2	2	0.721754	True	1.216
10	95	3	m	20	23-Jun-2017	Sub10_Trial95_0	0	3	3	1.066439	True	1.216
10	95	3	m	20	23-Jun-2017	Sub10_Trial95_0	0	4	4	0.979985	True	1.216
10	95	3	m	20	23-Jun-2017	Sub10_Trial95_0	0	5	5	1.148876	True	1.216
10	95	3	m	20	23-Jun-2017	Sub10_Trial95_1	1	0	0	1.366467	False	1.216
10	95	3	m	20	23-Jun-2017	Sub10_Trial95_1	1	1	1	1.244694	False	1.216
10	95	3	m	20	23-Jun-2017	Sub10_Trial95_1	1	2	2	0.805095	False	1.216
10	95	3	m	20	23-Jun-2017	Sub10_Trial95_1	1	3	3	1.007176	False	1.216
10	95	3	m	20	23-Jun-2017	Sub10_Trial95_1	1	4	4	0.633185	False	1.216
10	95	3	m	20	23-Jun-2017	Sub10_Trial95_1	1	5	5	1.093552	False	1.216
10	96	3	m	20	23-Jun-2017	Sub10_Trial96_0	0	0	0	0.657738	True	0.669
10	96	3	m	20	23-Jun-2017	Sub10_Trial96_0	0	1	1	1.197522	True	0.669
10	96	3	m	20	23-Jun-2017	Sub10_Trial96_0	0	2	2	0.934083	True	0.669
10	96	3	m	20	23-Jun-2017	Sub10_Trial96_0	0	3	3	1.066679	True	0.669
10	96	3	m	20	23-Jun-2017	Sub10_Trial96_0	0	4	4	1.308993	True	0.669
10	96	3	m	20	23-Jun-2017	Sub10_Trial96_0	0	5	5	1.196137	True	0.669
10	96	3	m	20	23-Jun-2017	Sub10_Trial96_1	1	0	0	1.325235	False	0.669
10	96	3	m	20	23-Jun-2017	Sub10_Trial96_1	1	1	1	0.831391	False	0.669
10	96	3	m	20	23-Jun-2017	Sub10_Trial96_1	1	2	2	0.519481	False	0.669
10	96	3	m	20	23-Jun-2017	Sub10_Trial96_1	1	3	3	0.719201	False	0.669
10	96	3	m	20	23-Jun-2017	Sub10_Trial96_1	1	4	4	1.40776	False	0.669
10	96	3	m	20	23-Jun-2017	Sub10_Trial96_1	1	5	5	1.132393	False	0.669
10	97	3	m	20	23-Jun-2017	Sub10_Trial97_0	0	0	0	1.301574	True	0.759
10	97	3	m	20	23-Jun-2017	Sub10_Trial97_0	0	1	1	0.529855	True	0.759
10	97	3	m	20	23-Jun-2017	Sub10_Trial97_0	0	2	2	1.14988	True	0.759
10	97	3	m	20	23-Jun-2017	Sub10_Trial97_0	0	3	3	0.935823	True	0.759
10	97	3	m	20	23-Jun-2017	Sub10_Trial97_0	0	4	4	0.933861	True	0.759
10	97	3	m	20	23-Jun-2017	Sub10_Trial97_0	0	5	5	0.901308	True	0.759
10	97	3	m	20	23-Jun-2017	Sub10_Trial97_1	1	0	0	0.85335	False	0.759
10	97	3	m	20	23-Jun-2017	Sub10_Trial97_1	1	1	1	1.343787	False	0.759
10	97	3	m	20	23-Jun-2017	Sub10_Trial97_1	1	2	2	1.022239	False	0.759
10	97	3	m	20	23-Jun-2017	Sub10_Trial97_1	1	3	3	0.741938	False	0.759
10	97	3	m	20	23-Jun-2017	Sub10_Trial97_1	1	4	4	0.680698	False	0.759
10	97	3	m	20	23-Jun-2017	Sub10_Trial97_1	1	5	5	0.929055	False	0.759
10	98	3	m	20	23-Jun-2017	Sub10_Trial98_0	0	0	0	1.053273	True	0.583
10	98	3	m	20	23-Jun-2017	Sub10_Trial98_0	0	1	1	0.391652	True	0.583
10	98	3	m	20	23-Jun-2017	Sub10_Trial98_0	0	2	2	0.886671	True	0.583
10	98	3	m	20	23-Jun-2017	Sub10_Trial98_0	0	3	3	1.019038	True	0.583
10	98	3	m	20	23-Jun-2017	Sub10_Trial98_0	0	4	4	0.982151	True	0.583
10	98	3	m	20	23-Jun-2017	Sub10_Trial98_0	0	5	5	0.775485	True	0.583
10	98	3	m	20	23-Jun-2017	Sub10_Trial98_1	1	0	0	1.226212	False	0.583
10	98	3	m	20	23-Jun-2017	Sub10_Trial98_1	1	1	1	0.589692	False	0.583
10	98	3	m	20	23-Jun-2017	Sub10_Trial98_1	1	2	2	0.604413	False	0.583
10	98	3	m	20	23-Jun-2017	Sub10_Trial98_1	1	3	3	1.24539	False	0.583
10	98	3	m	20	23-Jun-2017	Sub10_Trial98_1	1	4	4	0.403858	False	0.583
10	98	3	m	20	23-Jun-2017	Sub10_Trial98_1	1	5	5	0.695313	False	0.583
10	99	3	m	20	23-Jun-2017	Sub10_Trial99_0	0	0	0	0.454081	False	0.484
10	99	3	m	20	23-Jun-2017	Sub10_Trial99_0	0	1	1	0.816423	False	0.484
10	99	3	m	20	23-Jun-2017	Sub10_Trial99_0	0	2	2	1.409073	False	0.484
10	99	3	m	20	23-Jun-2017	Sub10_Trial99_0	0	3	3	0.452611	False	0.484
10	99	3	m	20	23-Jun-2017	Sub10_Trial99_0	0	4	4	0.54175	False	0.484
10	99	3	m	20	23-Jun-2017	Sub10_Trial99_0	0	5	5	1.496226	False	0.484
10	99	3	m	20	23-Jun-2017	Sub10_Trial99_1	1	0	0	1.043813	True	0.484
10	99	3	m	20	23-Jun-2017	Sub10_Trial99_1	1	1	1	0.924322	True	0.484
10	99	3	m	20	23-Jun-2017	Sub10_Trial99_1	1	2	2	1.610229	True	0.484
10	99	3	m	20	23-Jun-2017	Sub10_Trial99_1	1	3	3	0.533882	True	0.484
10	99	3	m	20	23-Jun-2017	Sub10_Trial99_1	1	4	4	0.980032	True	0.484
10	99	3	m	20	23-Jun-2017	Sub10_Trial99_1	1	5	5	1.097575	True	0.484
10	100	3	m	20	23-Jun-2017	Sub10_Trial100_0	0	0	0	1.413677	False	3.194
10	100	3	m	20	23-Jun-2017	Sub10_Trial100_0	0	1	1	0.952398	False	3.194
10	100	3	m	20	23-Jun-2017	Sub10_Trial100_0	0	2	2	1.251266	False	3.194
10	100	3	m	20	23-Jun-2017	Sub10_Trial100_0	0	3	3	0.891748	False	3.194
10	100	3	m	20	23-Jun-2017	Sub10_Trial100_0	0	4	4	0.695902	False	3.194
10	100	3	m	20	23-Jun-2017	Sub10_Trial100_0	0	5	5	1.075594	False	3.194
10	100	3	m	20	23-Jun-2017	Sub10_Trial100_1	1	0	0	0.601746	True	3.194
10	100	3	m	20	23-Jun-2017	Sub10_Trial100_1	1	1	1	0.767904	True	3.194
10	100	3	m	20	23-Jun-2017	Sub10_Trial100_1	1	2	2	0.590531	True	3.194
10	100	3	m	20	23-Jun-2017	Sub10_Trial100_1	1	3	3	0.955495	True	3.194
10	100	3	m	20	23-Jun-2017	Sub10_Trial100_1	1	4	4	0.622	True	3.194
10	100	3	m	20	23-Jun-2017	Sub10_Trial100_1	1	5	5	0.941976	True	3.194
10	101	3	m	20	23-Jun-2017	Sub10_Trial101_0	0	0	0	1.601757	False	0.859
10	101	3	m	20	23-Jun-2017	Sub10_Trial101_0	0	1	1	0.860858	False	0.859
10	101	3	m	20	23-Jun-2017	Sub10_Trial101_0	0	2	2	0.671594	False	0.859
10	101	3	m	20	23-Jun-2017	Sub10_Trial101_0	0	3	3	1.512223	False	0.859
10	101	3	m	20	23-Jun-2017	Sub10_Trial101_0	0	4	4	1.099669	False	0.859
10	101	3	m	20	23-Jun-2017	Sub10_Trial101_0	0	5	5	1.246445	False	0.859
10	101	3	m	20	23-Jun-2017	Sub10_Trial101_1	1	0	0	0.95124	True	0.859
10	101	3	m	20	23-Jun-2017	Sub10_Trial101_1	1	1	1	1.366023	True	0.859
10	101	3	m	20	23-Jun-2017	Sub10_Trial101_1	1	2	2	1.639664	True	0.859
10	101	3	m	20	23-Jun-2017	Sub10_Trial101_1	1	3	3	1.07087	True	0.859
10	101	3	m	20	23-Jun-2017	Sub10_Trial101_1	1	4	4	1.421956	True	0.859
10	101	3	m	20	23-Jun-2017	Sub10_Trial101_1	1	5	5	1.085964	True	0.859
10	102	3	m	20	23-Jun-2017	Sub10_Trial102_0	0	0	0	0.836874	False	0.446
10	102	3	m	20	23-Jun-2017	Sub10_Trial102_0	0	1	1	0.586485	False	0.446
10	102	3	m	20	23-Jun-2017	Sub10_Trial102_0	0	2	2	0.416736	False	0.446
10	102	3	m	20	23-Jun-2017	Sub10_Trial102_0	0	3	3	1.238472	False	0.446
10	102	3	m	20	23-Jun-2017	Sub10_Trial102_0	0	4	4	1.151324	False	0.446
10	102	3	m	20	23-Jun-2017	Sub10_Trial102_0	0	5	5	1.019251	False	0.446
10	102	3	m	20	23-Jun-2017	Sub10_Trial102_1	1	0	0	1.233811	True	0.446
10	102	3	m	20	23-Jun-2017	Sub10_Trial102_1	1	1	1	1.305828	True	0.446
10	102	3	m	20	23-Jun-2017	Sub10_Trial102_1	1	2	2	0.981878	True	0.446
10	102	3	m	20	23-Jun-2017	Sub10_Trial102_1	1	3	3	1.087777	True	0.446
10	102	3	m	20	23-Jun-2017	Sub10_Trial102_1	1	4	4	1.282928	True	0.446
10	102	3	m	20	23-Jun-2017	Sub10_Trial102_1	1	5	5	1.089911	True	0.446
10	103	3	m	20	23-Jun-2017	Sub10_Trial103_0	0	0	0	0.478065	False	0.771
10	103	3	m	20	23-Jun-2017	Sub10_Trial103_0	0	1	1	1.013607	False	0.771
10	103	3	m	20	23-Jun-2017	Sub10_Trial103_0	0	2	2	0.861332	False	0.771
10	103	3	m	20	23-Jun-2017	Sub10_Trial103_0	0	3	3	0.76792	False	0.771
10	103	3	m	20	23-Jun-2017	Sub10_Trial103_0	0	4	4	1.069231	False	0.771
10	103	3	m	20	23-Jun-2017	Sub10_Trial103_0	0	5	5	1.191639	False	0.771
10	103	3	m	20	23-Jun-2017	Sub10_Trial103_1	1	0	0	0.815569	True	0.771
10	103	3	m	20	23-Jun-2017	Sub10_Trial103_1	1	1	1	1.265183	True	0.771
10	103	3	m	20	23-Jun-2017	Sub10_Trial103_1	1	2	2	0.738751	True	0.771
10	103	3	m	20	23-Jun-2017	Sub10_Trial103_1	1	3	3	1.099315	True	0.771
10	103	3	m	20	23-Jun-2017	Sub10_Trial103_1	1	4	4	1.106917	True	0.771
10	103	3	m	20	23-Jun-2017	Sub10_Trial103_1	1	5	5	0.833673	True	0.771
10	104	3	m	20	23-Jun-2017	Sub10_Trial104_0	0	0	0	0.694791	False	0.611
10	104	3	m	20	23-Jun-2017	Sub10_Trial104_0	0	1	1	1.285365	False	0.611
10	104	3	m	20	23-Jun-2017	Sub10_Trial104_0	0	2	2	0.761458	False	0.611
10	104	3	m	20	23-Jun-2017	Sub10_Trial104_0	0	3	3	1.110431	False	0.611
10	104	3	m	20	23-Jun-2017	Sub10_Trial104_0	0	4	4	0.705561	False	0.611
10	104	3	m	20	23-Jun-2017	Sub10_Trial104_0	0	5	5	0.568145	False	0.611
10	104	3	m	20	23-Jun-2017	Sub10_Trial104_1	1	0	0	1.456241	True	0.611
10	104	3	m	20	23-Jun-2017	Sub10_Trial104_1	1	1	1	1.269011	True	0.611
10	104	3	m	20	23-Jun-2017	Sub10_Trial104_1	1	2	2	1.171166	True	0.611
10	104	3	m	20	23-Jun-2017	Sub10_Trial104_1	1	3	3	1.183983	True	0.611
10	104	3	m	20	23-Jun-2017	Sub10_Trial104_1	1	4	4	1.355633	True	0.611
10	104	3	m	20	23-Jun-2017	Sub10_Trial104_1	1	5	5	1.294705	True	0.611
10	105	3	m	20	23-Jun-2017	Sub10_Trial105_0	0	0	0	0.842665	True	1.117
10	105	3	m	20	23-Jun-2017	Sub10_Trial105_0	0	1	1	1.495347	True	1.117
10	105	3	m	20	23-Jun-2017	Sub10_Trial105_0	0	2	2	1.27962	True	1.117
10	105	3	m	20	23-Jun-2017	Sub10_Trial105_0	0	3	3	0.894744	True	1.117
10	105	3	m	20	23-Jun-2017	Sub10_Trial105_0	0	4	4	1.237448	True	1.117
10	105	3	m	20	23-Jun-2017	Sub10_Trial105_0	0	5	5	0.881421	True	1.117
10	105	3	m	20	23-Jun-2017	Sub10_Trial105_1	1	0	0	0.969162	False	1.117
10	105	3	m	20	23-Jun-2017	Sub10_Trial105_1	1	1	1	0.700623	False	1.117
10	105	3	m	20	23-Jun-2017	Sub10_Trial105_1	1	2	2	1.149985	False	1.117
10	105	3	m	20	23-Jun-2017	Sub10_Trial105_1	1	3	3	0.426409	False	1.117
10	105	3	m	20	23-Jun-2017	Sub10_Trial105_1	1	4	4	0.701151	False	1.117
10	105	3	m	20	23-Jun-2017	Sub10_Trial105_1	1	5	5	0.424346	False	1.117
10	106	3	m	20	23-Jun-2017	Sub10_Trial106_0	0	0	0	1.259084	True	0.626
10	106	3	m	20	23-Jun-2017	Sub10_Trial106_0	0	1	1	1.439947	True	0.626
10	106	3	m	20	23-Jun-2017	Sub10_Trial106_0	0	2	2	1.173069	True	0.626
10	106	3	m	20	23-Jun-2017	Sub10_Trial106_0	0	3	3	1.585736	True	0.626
10	106	3	m	20	23-Jun-2017	Sub10_Trial106_0	0	4	4	1.59883	True	0.626
10	106	3	m	20	23-Jun-2017	Sub10_Trial106_0	0	5	5	1.058902	True	0.626
10	106	3	m	20	23-Jun-2017	Sub10_Trial106_1	1	0	0	1.467804	False	0.626
10	106	3	m	20	23-Jun-2017	Sub10_Trial106_1	1	1	1	1.018734	False	0.626
10	106	3	m	20	23-Jun-2017	Sub10_Trial106_1	1	2	2	1.075188	False	0.626
10	106	3	m	20	23-Jun-2017	Sub10_Trial106_1	1	3	3	0.767087	False	0.626
10	106	3	m	20	23-Jun-2017	Sub10_Trial106_1	1	4	4	0.932231	False	0.626
10	106	3	m	20	23-Jun-2017	Sub10_Trial106_1	1	5	5	1.335509	False	0.626
10	107	3	m	20	23-Jun-2017	Sub10_Trial107_0	0	0	0	1.132364	False	5.325
10	107	3	m	20	23-Jun-2017	Sub10_Trial107_0	0	1	1	0.880639	False	5.325
10	107	3	m	20	23-Jun-2017	Sub10_Trial107_0	0	2	2	1.359797	False	5.325
10	107	3	m	20	23-Jun-2017	Sub10_Trial107_0	0	3	3	0.43603	False	5.325
10	107	3	m	20	23-Jun-2017	Sub10_Trial107_0	0	4	4	1.202081	False	5.325
10	107	3	m	20	23-Jun-2017	Sub10_Trial107_0	0	5	5	1.174077	False	5.325
10	107	3	m	20	23-Jun-2017	Sub10_Trial107_1	1	0	0	1.327676	True	5.325
10	107	3	m	20	23-Jun-2017	Sub10_Trial107_1	1	1	1	1.226115	True	5.325
10	107	3	m	20	23-Jun-2017	Sub10_Trial107_1	1	2	2	1.010593	True	5.325
10	107	3	m	20	23-Jun-2017	Sub10_Trial107_1	1	3	3	0.451013	True	5.325
10	107	3	m	20	23-Jun-2017	Sub10_Trial107_1	1	4	4	1.002685	True	5.325
10	107	3	m	20	23-Jun-2017	Sub10_Trial107_1	1	5	5	1.241774	True	5.325
10	108	3	m	20	23-Jun-2017	Sub10_Trial108_0	0	0	0	1.228317	False	0.577
10	108	3	m	20	23-Jun-2017	Sub10_Trial108_0	0	1	1	1.070783	False	0.577
10	108	3	m	20	23-Jun-2017	Sub10_Trial108_0	0	2	2	1.042731	False	0.577
10	108	3	m	20	23-Jun-2017	Sub10_Trial108_0	0	3	3	1.162968	False	0.577
10	108	3	m	20	23-Jun-2017	Sub10_Trial108_0	0	4	4	0.664766	False	0.577
10	108	3	m	20	23-Jun-2017	Sub10_Trial108_0	0	5	5	0.778099	False	0.577
10	108	3	m	20	23-Jun-2017	Sub10_Trial108_1	1	0	0	1.119044	True	0.577
10	108	3	m	20	23-Jun-2017	Sub10_Trial108_1	1	1	1	0.923283	True	0.577
10	108	3	m	20	23-Jun-2017	Sub10_Trial108_1	1	2	2	1.322706	True	0.577
10	108	3	m	20	23-Jun-2017	Sub10_Trial108_1	1	3	3	1.119869	True	0.577
10	108	3	m	20	23-Jun-2017	Sub10_Trial108_1	1	4	4	1.069986	True	0.577
10	108	3	m	20	23-Jun-2017	Sub10_Trial108_1	1	5	5	0.944858	True	0.577
10	109	3	m	20	23-Jun-2017	Sub10_Trial109_0	0	0	0	1.190996	True	4.974
10	109	3	m	20	23-Jun-2017	Sub10_Trial109_0	0	1	1	1.34572	True	4.974
10	109	3	m	20	23-Jun-2017	Sub10_Trial109_0	0	2	2	0.790675	True	4.974
10	109	3	m	20	23-Jun-2017	Sub10_Trial109_0	0	3	3	0.87196	True	4.974
10	109	3	m	20	23-Jun-2017	Sub10_Trial109_0	0	4	4	0.630751	True	4.974
10	109	3	m	20	23-Jun-2017	Sub10_Trial109_0	0	5	5	1.426411	True	4.974
10	109	3	m	20	23-Jun-2017	Sub10_Trial109_1	1	0	0	1.345518	False	4.974
10	109	3	m	20	23-Jun-2017	Sub10_Trial109_1	1	1	1	1.078162	False	4.974
10	109	3	m	20	23-Jun-2017	Sub10_Trial109_1	1	2	2	0.964229	False	4.974
10	109	3	m	20	23-Jun-2017	Sub10_Trial109_1	1	3	3	1.460728	False	4.974
10	109	3	m	20	23-Jun-2017	Sub10_Trial109_1	1	4	4	0.733346	False	4.974
10	109	3	m	20	23-Jun-2017	Sub10_Trial109_1	1	5	5	0.503642	False	4.974
10	110	3	m	20	23-Jun-2017	Sub10_Trial110_0	0	0	0	1.077697	True	0.604
10	110	3	m	20	23-Jun-2017	Sub10_Trial110_0	0	1	1	0.943592	True	0.604
10	110	3	m	20	23-Jun-2017	Sub10_Trial110_0	0	2	2	1.076622	True	0.604
10	110	3	m	20	23-Jun-2017	Sub10_Trial110_0	0	3	3	0.955473	True	0.604
10	110	3	m	20	23-Jun-2017	Sub10_Trial110_0	0	4	4	0.873941	True	0.604
10	110	3	m	20	23-Jun-2017	Sub10_Trial110_0	0	5	5	0.982011	True	0.604
10	110	3	m	20	23-Jun-2017	Sub10_Trial110_1	1	0	0	1.044511	False	0.604
10	110	3	m	20	23-Jun-2017	Sub10_Trial110_1	1	1	1	1.33439	False	0.604
10	110	3	m	20	23-Jun-2017	Sub10_Trial110_1	1	2	2	0.514002	False	0.604
10	110	3	m	20	23-Jun-2017	Sub10_Trial110_1	1	3	3	1.032382	False	0.604
10	110	3	m	20	23-Jun-2017	Sub10_Trial110_1	1	4	4	1.18574	False	0.604
10	110	3	m	20	23-Jun-2017	Sub10_Trial110_1	1	5	5	1.124862	False	0.604
10	111	3	m	20	23-Jun-2017	Sub10_Trial111_0	0	0	0	1.120276	False	0.805
10	111	3	m	20	23-Jun-2017	Sub10_Trial111_0	0	1	1	1.032241	False	0.805
10	111	3	m	20	23-Jun-2017	Sub10_Trial111_0	0	2	2	1.085491	False	0.805
10	111	3	m	20	23-Jun-2017	Sub10_Trial111_0	0	3	3	1.156961	False	0.805
10	111	3	m	20	23-Jun-2017	Sub10_Trial111_0	0	4	4	0.400683	False	0.805
10	111	3	m	20	23-Jun-2017	Sub10_Trial111_0	0	5	5	1.2253	False	0.805
10	111	3	m	20	23-Jun-2017	Sub10_Trial111_1	1	0	0	0.998389	True	0.805
10	111	3	m	20	23-Jun-2017	Sub10_Trial111_1	1	1	1	1.279574	True	0.805
10	111	3	m	20	23-Jun-2017	Sub10_Trial111_1	1	2	2	1.398705	True	0.805
10	111	3	m	20	23-Jun-2017	Sub10_Trial111_1	1	3	3	0.730592	True	0.805
10	111	3	m	20	23-Jun-2017	Sub10_Trial111_1	1	4	4	1.482507	True	0.805
10	111	3	m	20	23-Jun-2017	Sub10_Trial111_1	1	5	5	1.079379	True	0.805
10	112	3	m	20	23-Jun-2017	Sub10_Trial112_0	0	0	0	1.40424	False	0.704
10	112	3	m	20	23-Jun-2017	Sub10_Trial112_0	0	1	1	0.68465	False	0.704
10	112	3	m	20	23-Jun-2017	Sub10_Trial112_0	0	2	2	1.270568	False	0.704
10	112	3	m	20	23-Jun-2017	Sub10_Trial112_0	0	3	3	1.153437	False	0.704
10	112	3	m	20	23-Jun-2017	Sub10_Trial112_0	0	4	4	1.034457	False	0.704
10	112	3	m	20	23-Jun-2017	Sub10_Trial112_0	0	5	5	0.602103	False	0.704
10	112	3	m	20	23-Jun-2017	Sub10_Trial112_1	1	0	0	0.923089	True	0.704
10	112	3	m	20	23-Jun-2017	Sub10_Trial112_1	1	1	1	0.976728	True	0.704
10	112	3	m	20	23-Jun-2017	Sub10_Trial112_1	1	2	2	1.107002	True	0.704
10	112	3	m	20	23-Jun-2017	Sub10_Trial112_1	1	3	3	1.037562	True	0.704
10	112	3	m	20	23-Jun-2017	Sub10_Trial112_1	1	4	4	0.714325	True	0.704
10	112	3	m	20	23-Jun-2017	Sub10_Trial112_1	1	5	5	1.538731	True	0.704
10	113	3	m	20	23-Jun-2017	Sub10_Trial113_0	0	0	0	1.516009	True	0.548
10	113	3	m	20	23-Jun-2017	Sub10_Trial113_0	0	1	1	0.82668	True	0.548
10	113	3	m	20	23-Jun-2017	Sub10_Trial113_0	0	2	2	1.211962	True	0.548
10	113	3	m	20	23-Jun-2017	Sub10_Trial113_0	0	3	3	1.573817	True	0.548
10	113	3	m	20	23-Jun-2017	Sub10_Trial113_0	0	4	4	0.872283	True	0.548
10	113	3	m	20	23-Jun-2017	Sub10_Trial113_0	0	5	5	1.475583	True	0.548
10	113	3	m	20	23-Jun-2017	Sub10_Trial113_1	1	0	0	1.090723	False	0.548
10	113	3	m	20	23-Jun-2017	Sub10_Trial113_1	1	1	1	1.282989	False	0.548
10	113	3	m	20	23-Jun-2017	Sub10_Trial113_1	1	2	2	0.527719	False	0.548
10	113	3	m	20	23-Jun-2017	Sub10_Trial113_1	1	3	3	0.723447	False	0.548
10	113	3	m	20	23-Jun-2017	Sub10_Trial113_1	1	4	4	1.176874	False	0.548
10	113	3	m	20	23-Jun-2017	Sub10_Trial113_1	1	5	5	1.416218	False	0.548
10	114	3	m	20	23-Jun-2017	Sub10_Trial114_0	0	0	0	1.167143	False	1.984
10	114	3	m	20	23-Jun-2017	Sub10_Trial114_0	0	1	1	1.116108	False	1.984
10	114	3	m	20	23-Jun-2017	Sub10_Trial114_0	0	2	2	0.992578	False	1.984
10	114	3	m	20	23-Jun-2017	Sub10_Trial114_0	0	3	3	1.281526	False	1.984
10	114	3	m	20	23-Jun-2017	Sub10_Trial114_0	0	4	4	1.272205	False	1.984
10	114	3	m	20	23-Jun-2017	Sub10_Trial114_0	0	5	5	0.63483	False	1.984
10	114	3	m	20	23-Jun-2017	Sub10_Trial114_1	1	0	0	0.834425	True	1.984
10	114	3	m	20	23-Jun-2017	Sub10_Trial114_1	1	1	1	1.046001	True	1.984
10	114	3	m	20	23-Jun-2017	Sub10_Trial114_1	1	2	2	0.974253	True	1.984
10	114	3	m	20	23-Jun-2017	Sub10_Trial114_1	1	3	3	0.868896	True	1.984
10	114	3	m	20	23-Jun-2017	Sub10_Trial114_1	1	4	4	1.08111	True	1.984
10	114	3	m	20	23-Jun-2017	Sub10_Trial114_1	1	5	5	1.397217	True	1.984
10	115	3	m	20	23-Jun-2017	Sub10_Trial115_0	0	0	0	1.092074	False	0.972
10	115	3	m	20	23-Jun-2017	Sub10_Trial115_0	0	1	1	0.907749	False	0.972
10	115	3	m	20	23-Jun-2017	Sub10_Trial115_0	0	2	2	0.834603	False	0.972
10	115	3	m	20	23-Jun-2017	Sub10_Trial115_0	0	3	3	1.11475	False	0.972
10	115	3	m	20	23-Jun-2017	Sub10_Trial115_0	0	4	4	0.974966	False	0.972
10	115	3	m	20	23-Jun-2017	Sub10_Trial115_0	0	5	5	1.320522	False	0.972
10	115	3	m	20	23-Jun-2017	Sub10_Trial115_1	1	0	0	1.28993	True	0.972
10	115	3	m	20	23-Jun-2017	Sub10_Trial115_1	1	1	1	0.518103	True	0.972
10	115	3	m	20	23-Jun-2017	Sub10_Trial115_1	1	2	2	1.060358	True	0.972
10	115	3	m	20	23-Jun-2017	Sub10_Trial115_1	1	3	3	1.115004	True	0.972
10	115	3	m	20	23-Jun-2017	Sub10_Trial115_1	1	4	4	0.981806	True	0.972
10	115	3	m	20	23-Jun-2017	Sub10_Trial115_1	1	5	5	0.791196	True	0.972
10	116	3	m	20	23-Jun-2017	Sub10_Trial116_0	0	0	0	0.739541	True	0.522
10	116	3	m	20	23-Jun-2017	Sub10_Trial116_0	0	1	1	1.008394	True	0.522
10	116	3	m	20	23-Jun-2017	Sub10_Trial116_0	0	2	2	1.065644	True	0.522
10	116	3	m	20	23-Jun-2017	Sub10_Trial116_0	0	3	3	1.098758	True	0.522
10	116	3	m	20	23-Jun-2017	Sub10_Trial116_0	0	4	4	0.89413	True	0.522
10	116	3	m	20	23-Jun-2017	Sub10_Trial116_0	0	5	5	0.666997	True	0.522
10	116	3	m	20	23-Jun-2017	Sub10_Trial116_1	1	0	0	1.014803	False	0.522
10	116	3	m	20	23-Jun-2017	Sub10_Trial116_1	1	1	1	1.170389	False	0.522
10	116	3	m	20	23-Jun-2017	Sub10_Trial116_1	1	2	2	0.376769	False	0.522
10	116	3	m	20	23-Jun-2017	Sub10_Trial116_1	1	3	3	0.772273	False	0.522
10	116	3	m	20	23-Jun-2017	Sub10_Trial116_1	1	4	4	0.891278	False	0.522
10	116	3	m	20	23-Jun-2017	Sub10_Trial116_1	1	5	5	1.468301	False	0.522
10	117	3	m	20	23-Jun-2017	Sub10_Trial117_0	0	0	0	1.164733	True	0.677
10	117	3	m	20	23-Jun-2017	Sub10_Trial117_0	0	1	1	1.424197	True	0.677
10	117	3	m	20	23-Jun-2017	Sub10_Trial117_0	0	2	2	1.142191	True	0.677
10	117	3	m	20	23-Jun-2017	Sub10_Trial117_0	0	3	3	1.230944	True	0.677
10	117	3	m	20	23-Jun-2017	Sub10_Trial117_0	0	4	4	1.205545	True	0.677
10	117	3	m	20	23-Jun-2017	Sub10_Trial117_0	0	5	5	1.574163	True	0.677
10	117	3	m	20	23-Jun-2017	Sub10_Trial117_1	1	0	0	1.222766	False	0.677
10	117	3	m	20	23-Jun-2017	Sub10_Trial117_1	1	1	1	1.402071	False	0.677
10	117	3	m	20	23-Jun-2017	Sub10_Trial117_1	1	2	2	1.065966	False	0.677
10	117	3	m	20	23-Jun-2017	Sub10_Trial117_1	1	3	3	0.902618	False	0.677
10	117	3	m	20	23-Jun-2017	Sub10_Trial117_1	1	4	4	1.482392	False	0.677
10	117	3	m	20	23-Jun-2017	Sub10_Trial117_1	1	5	5	1.140047	False	0.677
10	118	3	m	20	23-Jun-2017	Sub10_Trial118_0	0	0	0	0.803761	False	0.715
10	118	3	m	20	23-Jun-2017	Sub10_Trial118_0	0	1	1	1.250101	False	0.715
10	118	3	m	20	23-Jun-2017	Sub10_Trial118_0	0	2	2	0.436695	False	0.715
10	118	3	m	20	23-Jun-2017	Sub10_Trial118_0	0	3	3	0.848909	False	0.715
10	118	3	m	20	23-Jun-2017	Sub10_Trial118_0	0	4	4	0.708925	False	0.715
10	118	3	m	20	23-Jun-2017	Sub10_Trial118_0	0	5	5	0.955016	False	0.715
10	118	3	m	20	23-Jun-2017	Sub10_Trial118_1	1	0	0	0.643981	True	0.715
10	118	3	m	20	23-Jun-2017	Sub10_Trial118_1	1	1	1	0.91687	True	0.715
10	118	3	m	20	23-Jun-2017	Sub10_Trial118_1	1	2	2	0.878041	True	0.715
10	118	3	m	20	23-Jun-2017	Sub10_Trial118_1	1	3	3	0.529772	True	0.715
10	118	3	m	20	23-Jun-2017	Sub10_Trial118_1	1	4	4	1.255794	True	0.715
10	118	3	m	20	23-Jun-2017	Sub10_Trial118_1	1	5	5	1.082517	True	0.715
10	118	4	m	20	23-Jun-2017	Sub10_Trial118_0	0	0	0	0.803761	False	0.998
10	118	4	m	20	23-Jun-2017	Sub10_Trial118_0	0	1	1	1.250101	False	0.998
10	118	4	m	20	23-Jun-2017	Sub10_Trial118_0	0	2	2	0.436695	False	0.998
10	118	4	m	20	23-Jun-2017	Sub10_Trial118_0	0	3	3	0.848909	False	0.998
10	118	4	m	20	23-Jun-2017	Sub10_Trial118_0	0	4	4	0.708925	False	0.998
10	118	4	m	20	23-Jun-2017	Sub10_Trial118_0	0	5	5	0.955016	False	0.998
10	118	4	m	20	23-Jun-2017	Sub10_Trial118_1	1	0	0	0.643981	True	0.998
10	118	4	m	20	23-Jun-2017	Sub10_Trial118_1	1	1	1	0.91687	True	0.998
10	118	4	m	20	23-Jun-2017	Sub10_Trial118_1	1	2	2	0.878041	True	0.998
10	118	4	m	20	23-Jun-2017	Sub10_Trial118_1	1	3	3	0.529772	True	0.998
10	118	4	m	20	23-Jun-2017	Sub10_Trial118_1	1	4	4	1.255794	True	0.998
10	118	4	m	20	23-Jun-2017	Sub10_Trial118_1	1	5	5	1.082517	True	0.998
10	119	4	m	20	23-Jun-2017	Sub10_Trial119_0	0	0	0	0.632163	True	1.128
10	119	4	m	20	23-Jun-2017	Sub10_Trial119_0	0	1	1	1.418981	True	1.128
10	119	4	m	20	23-Jun-2017	Sub10_Trial119_0	0	2	2	1.247182	True	1.128
10	119	4	m	20	23-Jun-2017	Sub10_Trial119_0	0	3	3	0.76646	True	1.128
10	119	4	m	20	23-Jun-2017	Sub10_Trial119_0	0	4	4	1.636182	True	1.128
10	119	4	m	20	23-Jun-2017	Sub10_Trial119_0	0	5	5	0.72928	True	1.128
10	119	4	m	20	23-Jun-2017	Sub10_Trial119_1	1	0	0	0.636925	False	1.128
10	119	4	m	20	23-Jun-2017	Sub10_Trial119_1	1	1	1	0.844622	False	1.128
10	119	4	m	20	23-Jun-2017	Sub10_Trial119_1	1	2	2	0.977281	False	1.128
10	119	4	m	20	23-Jun-2017	Sub10_Trial119_1	1	3	3	0.731198	False	1.128
10	119	4	m	20	23-Jun-2017	Sub10_Trial119_1	1	4	4	0.683518	False	1.128
10	119	4	m	20	23-Jun-2017	Sub10_Trial119_1	1	5	5	0.431307	False	1.128
10	120	4	m	20	23-Jun-2017	Sub10_Trial120_0	0	0	0	1.631865	False	0.73
10	120	4	m	20	23-Jun-2017	Sub10_Trial120_0	0	1	1	1.184012	False	0.73
10	120	4	m	20	23-Jun-2017	Sub10_Trial120_0	0	2	2	0.956106	False	0.73
10	120	4	m	20	23-Jun-2017	Sub10_Trial120_0	0	3	3	0.594785	False	0.73
10	120	4	m	20	23-Jun-2017	Sub10_Trial120_0	0	4	4	1.253413	False	0.73
10	120	4	m	20	23-Jun-2017	Sub10_Trial120_0	0	5	5	1.191732	False	0.73
10	120	4	m	20	23-Jun-2017	Sub10_Trial120_1	1	0	0	0.939725	True	0.73
10	120	4	m	20	23-Jun-2017	Sub10_Trial120_1	1	1	1	0.552548	True	0.73
10	120	4	m	20	23-Jun-2017	Sub10_Trial120_1	1	2	2	1.611993	True	0.73
10	120	4	m	20	23-Jun-2017	Sub10_Trial120_1	1	3	3	1.353407	True	0.73
10	120	4	m	20	23-Jun-2017	Sub10_Trial120_1	1	4	4	1.075777	True	0.73
10	120	4	m	20	23-Jun-2017	Sub10_Trial120_1	1	5	5	1.147164	True	0.73
10	121	4	m	20	23-Jun-2017	Sub10_Trial121_0	0	0	0	1.272526	False	0.502
10	121	4	m	20	23-Jun-2017	Sub10_Trial121_0	0	1	1	0.640811	False	0.502
10	121	4	m	20	23-Jun-2017	Sub10_Trial121_0	0	2	2	0.534804	False	0.502
10	121	4	m	20	23-Jun-2017	Sub10_Trial121_0	0	3	3	0.89978	False	0.502
10	121	4	m	20	23-Jun-2017	Sub10_Trial121_0	0	4	4	1.541305	False	0.502
10	121	4	m	20	23-Jun-2017	Sub10_Trial121_0	0	5	5	0.797369	False	0.502
10	121	4	m	20	23-Jun-2017	Sub10_Trial121_1	1	0	0	1.56812	True	0.502
10	121	4	m	20	23-Jun-2017	Sub10_Trial121_1	1	1	1	0.657164	True	0.502
10	121	4	m	20	23-Jun-2017	Sub10_Trial121_1	1	2	2	1.295301	True	0.502
10	121	4	m	20	23-Jun-2017	Sub10_Trial121_1	1	3	3	0.825323	True	0.502
10	121	4	m	20	23-Jun-2017	Sub10_Trial121_1	1	4	4	1.327546	True	0.502
10	121	4	m	20	23-Jun-2017	Sub10_Trial121_1	1	5	5	1.582383	True	0.502
10	122	4	m	20	23-Jun-2017	Sub10_Trial122_0	0	0	0	1.106374	True	0.485
10	122	4	m	20	23-Jun-2017	Sub10_Trial122_0	0	1	1	0.937889	True	0.485
10	122	4	m	20	23-Jun-2017	Sub10_Trial122_0	0	2	2	1.202547	True	0.485
10	122	4	m	20	23-Jun-2017	Sub10_Trial122_0	0	3	3	1.23054	True	0.485
10	122	4	m	20	23-Jun-2017	Sub10_Trial122_0	0	4	4	0.961211	True	0.485
10	122	4	m	20	23-Jun-2017	Sub10_Trial122_0	0	5	5	0.83194	True	0.485
10	122	4	m	20	23-Jun-2017	Sub10_Trial122_1	1	0	0	0.434645	False	0.485
10	122	4	m	20	23-Jun-2017	Sub10_Trial122_1	1	1	1	1.283046	False	0.485
10	122	4	m	20	23-Jun-2017	Sub10_Trial122_1	1	2	2	1.612561	False	0.485
10	122	4	m	20	23-Jun-2017	Sub10_Trial122_1	1	3	3	0.905514	False	0.485
10	122	4	m	20	23-Jun-2017	Sub10_Trial122_1	1	4	4	0.593079	False	0.485
10	122	4	m	20	23-Jun-2017	Sub10_Trial122_1	1	5	5	1.364173	False	0.485
10	123	4	m	20	23-Jun-2017	Sub10_Trial123_0	0	0	0	0.979349	False	0.545
10	123	4	m	20	23-Jun-2017	Sub10_Trial123_0	0	1	1	0.791104	False	0.545
10	123	4	m	20	23-Jun-2017	Sub10_Trial123_0	0	2	2	1.519348	False	0.545
10	123	4	m	20	23-Jun-2017	Sub10_Trial123_0	0	3	3	0.94446	False	0.545
10	123	4	m	20	23-Jun-2017	Sub10_Trial123_0	0	4	4	0.919322	False	0.545
10	123	4	m	20	23-Jun-2017	Sub10_Trial123_0	0	5	5	0.692231	False	0.545
10	123	4	m	20	23-Jun-2017	Sub10_Trial123_1	1	0	0	0.877111	True	0.545
10	123	4	m	20	23-Jun-2017	Sub10_Trial123_1	1	1	1	0.70377	True	0.545
10	123	4	m	20	23-Jun-2017	Sub10_Trial123_1	1	2	2	1.526439	True	0.545
10	123	4	m	20	23-Jun-2017	Sub10_Trial123_1	1	3	3	0.666167	True	0.545
10	123	4	m	20	23-Jun-2017	Sub10_Trial123_1	1	4	4	1.425411	True	0.545
10	123	4	m	20	23-Jun-2017	Sub10_Trial123_1	1	5	5	1.330438	True	0.545
10	124	4	m	20	23-Jun-2017	Sub10_Trial124_0	0	0	0	1.482293	True	0.671
10	124	4	m	20	23-Jun-2017	Sub10_Trial124_0	0	1	1	1.46137	True	0.671
10	124	4	m	20	23-Jun-2017	Sub10_Trial124_0	0	2	2	0.927689	True	0.671
10	124	4	m	20	23-Jun-2017	Sub10_Trial124_0	0	3	3	1.586207	True	0.671
10	124	4	m	20	23-Jun-2017	Sub10_Trial124_0	0	4	4	1.064644	True	0.671
10	124	4	m	20	23-Jun-2017	Sub10_Trial124_0	0	5	5	1.059943	True	0.671
10	124	4	m	20	23-Jun-2017	Sub10_Trial124_1	1	0	0	0.754564	False	0.671
10	124	4	m	20	23-Jun-2017	Sub10_Trial124_1	1	1	1	1.374355	False	0.671
10	124	4	m	20	23-Jun-2017	Sub10_Trial124_1	1	2	2	1.199375	False	0.671
10	124	4	m	20	23-Jun-2017	Sub10_Trial124_1	1	3	3	1.292098	False	0.671
10	124	4	m	20	23-Jun-2017	Sub10_Trial124_1	1	4	4	0.727543	False	0.671
10	124	4	m	20	23-Jun-2017	Sub10_Trial124_1	1	5	5	1.50039	False	0.671
10	125	4	m	20	23-Jun-2017	Sub10_Trial125_0	0	0	0	0.81819	True	0.727
10	125	4	m	20	23-Jun-2017	Sub10_Trial125_0	0	1	1	0.767023	True	0.727
10	125	4	m	20	23-Jun-2017	Sub10_Trial125_0	0	2	2	1.311907	True	0.727
10	125	4	m	20	23-Jun-2017	Sub10_Trial125_0	0	3	3	1.436554	True	0.727
10	125	4	m	20	23-Jun-2017	Sub10_Trial125_0	0	4	4	1.389359	True	0.727
10	125	4	m	20	23-Jun-2017	Sub10_Trial125_0	0	5	5	1.06377	True	0.727
10	125	4	m	20	23-Jun-2017	Sub10_Trial125_1	1	0	0	1.06646	False	0.727
10	125	4	m	20	23-Jun-2017	Sub10_Trial125_1	1	1	1	0.93976	False	0.727
10	125	4	m	20	23-Jun-2017	Sub10_Trial125_1	1	2	2	1.291868	False	0.727
10	125	4	m	20	23-Jun-2017	Sub10_Trial125_1	1	3	3	0.738151	False	0.727
10	125	4	m	20	23-Jun-2017	Sub10_Trial125_1	1	4	4	0.966165	False	0.727
10	125	4	m	20	23-Jun-2017	Sub10_Trial125_1	1	5	5	0.578009	False	0.727
10	126	4	m	20	23-Jun-2017	Sub10_Trial126_0	0	0	0	1.348824	True	8.559
10	126	4	m	20	23-Jun-2017	Sub10_Trial126_0	0	1	1	1.128045	True	8.559
10	126	4	m	20	23-Jun-2017	Sub10_Trial126_0	0	2	2	0.980921	True	8.559
10	126	4	m	20	23-Jun-2017	Sub10_Trial126_0	0	3	3	1.344986	True	8.559
10	126	4	m	20	23-Jun-2017	Sub10_Trial126_0	0	4	4	0.545685	True	8.559
10	126	4	m	20	23-Jun-2017	Sub10_Trial126_0	0	5	5	0.809046	True	8.559
10	126	4	m	20	23-Jun-2017	Sub10_Trial126_1	1	0	0	1.348909	False	8.559
10	126	4	m	20	23-Jun-2017	Sub10_Trial126_1	1	1	1	0.409338	False	8.559
10	126	4	m	20	23-Jun-2017	Sub10_Trial126_1	1	2	2	1.025492	False	8.559
10	126	4	m	20	23-Jun-2017	Sub10_Trial126_1	1	3	3	1.356344	False	8.559
10	126	4	m	20	23-Jun-2017	Sub10_Trial126_1	1	4	4	0.641995	False	8.559
10	126	4	m	20	23-Jun-2017	Sub10_Trial126_1	1	5	5	0.59483	False	8.559
10	127	4	m	20	23-Jun-2017	Sub10_Trial127_0	0	0	0	1.002621	True	0.465
10	127	4	m	20	23-Jun-2017	Sub10_Trial127_0	0	1	1	0.641917	True	0.465
10	127	4	m	20	23-Jun-2017	Sub10_Trial127_0	0	2	2	1.502015	True	0.465
10	127	4	m	20	23-Jun-2017	Sub10_Trial127_0	0	3	3	1.245821	True	0.465
10	127	4	m	20	23-Jun-2017	Sub10_Trial127_0	0	4	4	1.230046	True	0.465
10	127	4	m	20	23-Jun-2017	Sub10_Trial127_0	0	5	5	1.244765	True	0.465
10	127	4	m	20	23-Jun-2017	Sub10_Trial127_1	1	0	0	0.982316	False	0.465
10	127	4	m	20	23-Jun-2017	Sub10_Trial127_1	1	1	1	1.118466	False	0.465
10	127	4	m	20	23-Jun-2017	Sub10_Trial127_1	1	2	2	1.271419	False	0.465
10	127	4	m	20	23-Jun-2017	Sub10_Trial127_1	1	3	3	0.5542	False	0.465
10	127	4	m	20	23-Jun-2017	Sub10_Trial127_1	1	4	4	1.082457	False	0.465
10	127	4	m	20	23-Jun-2017	Sub10_Trial127_1	1	5	5	1.136677	False	0.465
10	128	4	m	20	23-Jun-2017	Sub10_Trial128_0	0	0	0	1.266522	True	1.179
10	128	4	m	20	23-Jun-2017	Sub10_Trial128_0	0	1	1	0.833591	True	1.179
10	128	4	m	20	23-Jun-2017	Sub10_Trial128_0	0	2	2	1.235765	True	1.179
10	128	4	m	20	23-Jun-2017	Sub10_Trial128_0	0	3	3	1.144974	True	1.179
10	128	4	m	20	23-Jun-2017	Sub10_Trial128_0	0	4	4	1.239063	True	1.179
10	128	4	m	20	23-Jun-2017	Sub10_Trial128_0	0	5	5	0.756958	True	1.179
10	128	4	m	20	23-Jun-2017	Sub10_Trial128_1	1	0	0	1.268659	False	1.179
10	128	4	m	20	23-Jun-2017	Sub10_Trial128_1	1	1	1	0.562539	False	1.179
10	128	4	m	20	23-Jun-2017	Sub10_Trial128_1	1	2	2	0.920667	False	1.179
10	128	4	m	20	23-Jun-2017	Sub10_Trial128_1	1	3	3	1.193938	False	1.179
10	128	4	m	20	23-Jun-2017	Sub10_Trial128_1	1	4	4	1.164335	False	1.179
10	128	4	m	20	23-Jun-2017	Sub10_Trial128_1	1	5	5	0.686888	False	1.179
10	129	4	m	20	23-Jun-2017	Sub10_Trial129_0	0	0	0	1.265088	False	0.638
10	129	4	m	20	23-Jun-2017	Sub10_Trial129_0	0	1	1	1.626653	False	0.638
10	129	4	m	20	23-Jun-2017	Sub10_Trial129_0	0	2	2	0.411165	False	0.638
10	129	4	m	20	23-Jun-2017	Sub10_Trial129_0	0	3	3	1.341985	False	0.638
10	129	4	m	20	23-Jun-2017	Sub10_Trial129_0	0	4	4	0.979083	False	0.638
10	129	4	m	20	23-Jun-2017	Sub10_Trial129_0	0	5	5	1.267739	False	0.638
10	129	4	m	20	23-Jun-2017	Sub10_Trial129_1	1	0	0	1.274904	True	0.638
10	129	4	m	20	23-Jun-2017	Sub10_Trial129_1	1	1	1	1.493222	True	0.638
10	129	4	m	20	23-Jun-2017	Sub10_Trial129_1	1	2	2	1.234607	True	0.638
10	129	4	m	20	23-Jun-2017	Sub10_Trial129_1	1	3	3	1.379966	True	0.638
10	129	4	m	20	23-Jun-2017	Sub10_Trial129_1	1	4	4	1.280589	True	0.638
10	129	4	m	20	23-Jun-2017	Sub10_Trial129_1	1	5	5	0.611479	True	0.638
10	130	4	m	20	23-Jun-2017	Sub10_Trial130_0	0	0	0	0.892966	False	0.716
10	130	4	m	20	23-Jun-2017	Sub10_Trial130_0	0	1	1	0.870956	False	0.716
10	130	4	m	20	23-Jun-2017	Sub10_Trial130_0	0	2	2	1.377718	False	0.716
10	130	4	m	20	23-Jun-2017	Sub10_Trial130_0	0	3	3	1.425017	False	0.716
10	130	4	m	20	23-Jun-2017	Sub10_Trial130_0	0	4	4	1.235389	False	0.716
10	130	4	m	20	23-Jun-2017	Sub10_Trial130_0	0	5	5	0.601283	False	0.716
10	130	4	m	20	23-Jun-2017	Sub10_Trial130_1	1	0	0	1.076653	True	0.716
10	130	4	m	20	23-Jun-2017	Sub10_Trial130_1	1	1	1	1.221153	True	0.716
10	130	4	m	20	23-Jun-2017	Sub10_Trial130_1	1	2	2	1.288193	True	0.716
10	130	4	m	20	23-Jun-2017	Sub10_Trial130_1	1	3	3	1.350904	True	0.716
10	130	4	m	20	23-Jun-2017	Sub10_Trial130_1	1	4	4	0.751595	True	0.716
10	130	4	m	20	23-Jun-2017	Sub10_Trial130_1	1	5	5	1.237257	True	0.716
10	131	4	m	20	23-Jun-2017	Sub10_Trial131_0	0	0	0	1.593034	False	0.375
10	131	4	m	20	23-Jun-2017	Sub10_Trial131_0	0	1	1	1.04657	False	0.375
10	131	4	m	20	23-Jun-2017	Sub10_Trial131_0	0	2	2	0.595631	False	0.375
10	131	4	m	20	23-Jun-2017	Sub10_Trial131_0	0	3	3	1.153799	False	0.375
10	131	4	m	20	23-Jun-2017	Sub10_Trial131_0	0	4	4	1.086098	False	0.375
10	131	4	m	20	23-Jun-2017	Sub10_Trial131_0	0	5	5	0.441651	False	0.375
10	131	4	m	20	23-Jun-2017	Sub10_Trial131_1	1	0	0	1.413305	True	0.375
10	131	4	m	20	23-Jun-2017	Sub10_Trial131_1	1	1	1	1.03563	True	0.375
10	131	4	m	20	23-Jun-2017	Sub10_Trial131_1	1	2	2	0.709183	True	0.375
10	131	4	m	20	23-Jun-2017	Sub10_Trial131_1	1	3	3	0.789908	True	0.375
10	131	4	m	20	23-Jun-2017	Sub10_Trial131_1	1	4	4	1.019651	True	0.375
10	131	4	m	20	23-Jun-2017	Sub10_Trial131_1	1	5	5	1.24765	True	0.375
10	132	4	m	20	23-Jun-2017	Sub10_Trial132_0	0	0	0	1.294241	True	2.118
10	132	4	m	20	23-Jun-2017	Sub10_Trial132_0	0	1	1	0.69602	True	2.118
10	132	4	m	20	23-Jun-2017	Sub10_Trial132_0	0	2	2	1.187681	True	2.118
10	132	4	m	20	23-Jun-2017	Sub10_Trial132_0	0	3	3	1.481581	True	2.118
10	132	4	m	20	23-Jun-2017	Sub10_Trial132_0	0	4	4	1.038791	True	2.118
10	132	4	m	20	23-Jun-2017	Sub10_Trial132_0	0	5	5	1.313177	True	2.118
10	132	4	m	20	23-Jun-2017	Sub10_Trial132_1	1	0	0	0.534299	False	2.118
10	132	4	m	20	23-Jun-2017	Sub10_Trial132_1	1	1	1	1.50166	False	2.118
10	132	4	m	20	23-Jun-2017	Sub10_Trial132_1	1	2	2	0.742653	False	2.118
10	132	4	m	20	23-Jun-2017	Sub10_Trial132_1	1	3	3	1.239505	False	2.118
10	132	4	m	20	23-Jun-2017	Sub10_Trial132_1	1	4	4	1.054661	False	2.118
10	132	4	m	20	23-Jun-2017	Sub10_Trial132_1	1	5	5	0.668757	False	2.118
10	133	4	m	20	23-Jun-2017	Sub10_Trial133_0	0	0	0	0.64532	True	0.364
10	133	4	m	20	23-Jun-2017	Sub10_Trial133_0	0	1	1	0.701268	True	0.364
10	133	4	m	20	23-Jun-2017	Sub10_Trial133_0	0	2	2	1.484712	True	0.364
10	133	4	m	20	23-Jun-2017	Sub10_Trial133_0	0	3	3	1.139586	True	0.364
10	133	4	m	20	23-Jun-2017	Sub10_Trial133_0	0	4	4	1.189282	True	0.364
10	133	4	m	20	23-Jun-2017	Sub10_Trial133_0	0	5	5	1.013477	True	0.364
10	133	4	m	20	23-Jun-2017	Sub10_Trial133_1	1	0	0	1.466037	False	0.364
10	133	4	m	20	23-Jun-2017	Sub10_Trial133_1	1	1	1	0.421486	False	0.364
10	133	4	m	20	23-Jun-2017	Sub10_Trial133_1	1	2	2	0.460773	False	0.364
10	133	4	m	20	23-Jun-2017	Sub10_Trial133_1	1	3	3	0.559615	False	0.364
10	133	4	m	20	23-Jun-2017	Sub10_Trial133_1	1	4	4	1.074568	False	0.364
10	133	4	m	20	23-Jun-2017	Sub10_Trial133_1	1	5	5	1.357964	False	0.364
10	134	4	m	20	23-Jun-2017	Sub10_Trial134_0	0	0	0	0.536699	True	3.951
10	134	4	m	20	23-Jun-2017	Sub10_Trial134_0	0	1	1	0.365643	True	3.951
10	134	4	m	20	23-Jun-2017	Sub10_Trial134_0	0	2	2	0.818177	True	3.951
10	134	4	m	20	23-Jun-2017	Sub10_Trial134_0	0	3	3	1.344482	True	3.951
10	134	4	m	20	23-Jun-2017	Sub10_Trial134_0	0	4	4	1.23294	True	3.951
10	134	4	m	20	23-Jun-2017	Sub10_Trial134_0	0	5	5	1.246506	True	3.951
10	134	4	m	20	23-Jun-2017	Sub10_Trial134_1	1	0	0	0.725763	False	3.951
10	134	4	m	20	23-Jun-2017	Sub10_Trial134_1	1	1	1	0.950224	False	3.951
10	134	4	m	20	23-Jun-2017	Sub10_Trial134_1	1	2	2	0.994194	False	3.951
10	134	4	m	20	23-Jun-2017	Sub10_Trial134_1	1	3	3	0.888224	False	3.951
10	134	4	m	20	23-Jun-2017	Sub10_Trial134_1	1	4	4	0.937346	False	3.951
10	134	4	m	20	23-Jun-2017	Sub10_Trial134_1	1	5	5	0.795668	False	3.951
10	135	4	m	20	23-Jun-2017	Sub10_Trial135_0	0	0	0	1.275288	False	1.044
10	135	4	m	20	23-Jun-2017	Sub10_Trial135_0	0	1	1	0.869409	False	1.044
10	135	4	m	20	23-Jun-2017	Sub10_Trial135_0	0	2	2	0.479518	False	1.044
10	135	4	m	20	23-Jun-2017	Sub10_Trial135_0	0	3	3	0.720052	False	1.044
10	135	4	m	20	23-Jun-2017	Sub10_Trial135_0	0	4	4	0.697603	False	1.044
10	135	4	m	20	23-Jun-2017	Sub10_Trial135_0	0	5	5	0.788101	False	1.044
10	135	4	m	20	23-Jun-2017	Sub10_Trial135_1	1	0	0	1.611826	True	1.044
10	135	4	m	20	23-Jun-2017	Sub10_Trial135_1	1	1	1	0.946489	True	1.044
10	135	4	m	20	23-Jun-2017	Sub10_Trial135_1	1	2	2	0.928147	True	1.044
10	135	4	m	20	23-Jun-2017	Sub10_Trial135_1	1	3	3	0.600611	True	1.044
10	135	4	m	20	23-Jun-2017	Sub10_Trial135_1	1	4	4	0.590761	True	1.044
10	135	4	m	20	23-Jun-2017	Sub10_Trial135_1	1	5	5	0.741031	True	1.044
10	136	4	m	20	23-Jun-2017	Sub10_Trial136_0	0	0	0	0.610604	False	0.48
10	136	4	m	20	23-Jun-2017	Sub10_Trial136_0	0	1	1	0.793495	False	0.48
10	136	4	m	20	23-Jun-2017	Sub10_Trial136_0	0	2	2	0.642418	False	0.48
10	136	4	m	20	23-Jun-2017	Sub10_Trial136_0	0	3	3	0.981315	False	0.48
10	136	4	m	20	23-Jun-2017	Sub10_Trial136_0	0	4	4	1.003985	False	0.48
10	136	4	m	20	23-Jun-2017	Sub10_Trial136_0	0	5	5	0.577062	False	0.48
10	136	4	m	20	23-Jun-2017	Sub10_Trial136_1	1	0	0	1.062402	True	0.48
10	136	4	m	20	23-Jun-2017	Sub10_Trial136_1	1	1	1	0.446446	True	0.48
10	136	4	m	20	23-Jun-2017	Sub10_Trial136_1	1	2	2	1.309346	True	0.48
10	136	4	m	20	23-Jun-2017	Sub10_Trial136_1	1	3	3	1.031967	True	0.48
10	136	4	m	20	23-Jun-2017	Sub10_Trial136_1	1	4	4	0.591634	True	0.48
10	136	4	m	20	23-Jun-2017	Sub10_Trial136_1	1	5	5	1.503728	True	0.48
10	137	4	m	20	23-Jun-2017	Sub10_Trial137_0	0	0	0	0.942097	True	0.374
10	137	4	m	20	23-Jun-2017	Sub10_Trial137_0	0	1	1	1.000508	True	0.374
10	137	4	m	20	23-Jun-2017	Sub10_Trial137_0	0	2	2	1.470338	True	0.374
10	137	4	m	20	23-Jun-2017	Sub10_Trial137_0	0	3	3	1.531483	True	0.374
10	137	4	m	20	23-Jun-2017	Sub10_Trial137_0	0	4	4	0.889948	True	0.374
10	137	4	m	20	23-Jun-2017	Sub10_Trial137_0	0	5	5	1.564297	True	0.374
10	137	4	m	20	23-Jun-2017	Sub10_Trial137_1	1	0	0	0.821781	False	0.374
10	137	4	m	20	23-Jun-2017	Sub10_Trial137_1	1	1	1	1.236416	False	0.374
10	137	4	m	20	23-Jun-2017	Sub10_Trial137_1	1	2	2	0.561657	False	0.374
10	137	4	m	20	23-Jun-2017	Sub10_Trial137_1	1	3	3	1.365587	False	0.374
10	137	4	m	20	23-Jun-2017	Sub10_Trial137_1	1	4	4	0.542614	False	0.374
10	137	4	m	20	23-Jun-2017	Sub10_Trial137_1	1	5	5	1.051816	False	0.374
10	138	4	m	20	23-Jun-2017	Sub10_Trial138_0	0	0	0	1.167327	False	0.673
10	138	4	m	20	23-Jun-2017	Sub10_Trial138_0	0	1	1	1.115042	False	0.673
10	138	4	m	20	23-Jun-2017	Sub10_Trial138_0	0	2	2	1.103518	False	0.673
10	138	4	m	20	23-Jun-2017	Sub10_Trial138_0	0	3	3	1.162499	False	0.673
10	138	4	m	20	23-Jun-2017	Sub10_Trial138_0	0	4	4	0.837396	False	0.673
10	138	4	m	20	23-Jun-2017	Sub10_Trial138_0	0	5	5	0.66103	False	0.673
10	138	4	m	20	23-Jun-2017	Sub10_Trial138_1	1	0	0	0.949046	True	0.673
10	138	4	m	20	23-Jun-2017	Sub10_Trial138_1	1	1	1	0.853011	True	0.673
10	138	4	m	20	23-Jun-2017	Sub10_Trial138_1	1	2	2	0.721735	True	0.673
10	138	4	m	20	23-Jun-2017	Sub10_Trial138_1	1	3	3	1.258888	True	0.673
10	138	4	m	20	23-Jun-2017	Sub10_Trial138_1	1	4	4	1.069574	True	0.673
10	138	4	m	20	23-Jun-2017	Sub10_Trial138_1	1	5	5	0.830098	True	0.673
10	139	4	m	20	23-Jun-2017	Sub10_Trial139_0	0	0	0	1.400374	False	0.711
10	139	4	m	20	23-Jun-2017	Sub10_Trial139_0	0	1	1	1.263936	False	0.711
10	139	4	m	20	23-Jun-2017	Sub10_Trial139_0	0	2	2	0.956347	False	0.711
10	139	4	m	20	23-Jun-2017	Sub10_Trial139_0	0	3	3	1.321631	False	0.711
10	139	4	m	20	23-Jun-2017	Sub10_Trial139_0	0	4	4	0.654197	False	0.711
10	139	4	m	20	23-Jun-2017	Sub10_Trial139_0	0	5	5	0.736867	False	0.711
10	139	4	m	20	23-Jun-2017	Sub10_Trial139_1	1	0	0	0.993439	True	0.711
10	139	4	m	20	23-Jun-2017	Sub10_Trial139_1	1	1	1	1.497479	True	0.711
10	139	4	m	20	23-Jun-2017	Sub10_Trial139_1	1	2	2	0.858973	True	0.711
10	139	4	m	20	23-Jun-2017	Sub10_Trial139_1	1	3	3	0.725049	True	0.711
10	139	4	m	20	23-Jun-2017	Sub10_Trial139_1	1	4	4	0.726156	True	0.711
10	139	4	m	20	23-Jun-2017	Sub10_Trial139_1	1	5	5	1.32726	True	0.711
10	140	4	m	20	23-Jun-2017	Sub10_Trial140_0	0	0	0	0.898367	False	0.644
10	140	4	m	20	23-Jun-2017	Sub10_Trial140_0	0	1	1	1.053714	False	0.644
10	140	4	m	20	23-Jun-2017	Sub10_Trial140_0	0	2	2	0.896772	False	0.644
10	140	4	m	20	23-Jun-2017	Sub10_Trial140_0	0	3	3	0.818077	False	0.644
10	140	4	m	20	23-Jun-2017	Sub10_Trial140_0	0	4	4	0.988044	False	0.644
10	140	4	m	20	23-Jun-2017	Sub10_Trial140_0	0	5	5	1.362795	False	0.644
10	140	4	m	20	23-Jun-2017	Sub10_Trial140_1	1	0	0	1.010068	True	0.644
10	140	4	m	20	23-Jun-2017	Sub10_Trial140_1	1	1	1	1.173482	True	0.644
10	140	4	m	20	23-Jun-2017	Sub10_Trial140_1	1	2	2	0.711266	True	0.644
10	140	4	m	20	23-Jun-2017	Sub10_Trial140_1	1	3	3	1.378298	True	0.644
10	140	4	m	20	23-Jun-2017	Sub10_Trial140_1	1	4	4	1.456499	True	0.644
10	140	4	m	20	23-Jun-2017	Sub10_Trial140_1	1	5	5	1.022221	True	0.644
10	141	4	m	20	23-Jun-2017	Sub10_Trial141_0	0	0	0	0.679383	True	0.727
10	141	4	m	20	23-Jun-2017	Sub10_Trial141_0	0	1	1	1.233473	True	0.727
10	141	4	m	20	23-Jun-2017	Sub10_Trial141_0	0	2	2	1.229784	True	0.727
10	141	4	m	20	23-Jun-2017	Sub10_Trial141_0	0	3	3	0.964709	True	0.727
10	141	4	m	20	23-Jun-2017	Sub10_Trial141_0	0	4	4	1.339866	True	0.727
10	141	4	m	20	23-Jun-2017	Sub10_Trial141_0	0	5	5	1.400895	True	0.727
10	141	4	m	20	23-Jun-2017	Sub10_Trial141_1	1	0	0	0.988892	False	0.727
10	141	4	m	20	23-Jun-2017	Sub10_Trial141_1	1	1	1	0.850489	False	0.727
10	141	4	m	20	23-Jun-2017	Sub10_Trial141_1	1	2	2	0.831235	False	0.727
10	141	4	m	20	23-Jun-2017	Sub10_Trial141_1	1	3	3	0.989406	False	0.727
10	141	4	m	20	23-Jun-2017	Sub10_Trial141_1	1	4	4	0.960919	False	0.727
10	141	4	m	20	23-Jun-2017	Sub10_Trial141_1	1	5	5	0.519074	False	0.727
10	142	4	m	20	23-Jun-2017	Sub10_Trial142_0	0	0	0	1.19893	True	3.419
10	142	4	m	20	23-Jun-2017	Sub10_Trial142_0	0	1	1	1.133694	True	3.419
10	142	4	m	20	23-Jun-2017	Sub10_Trial142_0	0	2	2	0.532765	True	3.419
10	142	4	m	20	23-Jun-2017	Sub10_Trial142_0	0	3	3	1.170615	True	3.419
10	142	4	m	20	23-Jun-2017	Sub10_Trial142_0	0	4	4	1.540834	True	3.419
10	142	4	m	20	23-Jun-2017	Sub10_Trial142_0	0	5	5	1.229231	True	3.419
10	142	4	m	20	23-Jun-2017	Sub10_Trial142_1	1	0	0	1.235314	False	3.419
10	142	4	m	20	23-Jun-2017	Sub10_Trial142_1	1	1	1	0.678664	False	3.419
10	142	4	m	20	23-Jun-2017	Sub10_Trial142_1	1	2	2	0.803681	False	3.419
10	142	4	m	20	23-Jun-2017	Sub10_Trial142_1	1	3	3	0.970787	False	3.419
10	142	4	m	20	23-Jun-2017	Sub10_Trial142_1	1	4	4	1.262639	False	3.419
10	142	4	m	20	23-Jun-2017	Sub10_Trial142_1	1	5	5	1.386752	False	3.419
10	143	4	m	20	23-Jun-2017	Sub10_Trial143_0	0	0	0	0.805983	False	0.723
10	143	4	m	20	23-Jun-2017	Sub10_Trial143_0	0	1	1	1.399978	False	0.723
10	143	4	m	20	23-Jun-2017	Sub10_Trial143_0	0	2	2	1.191565	False	0.723
10	143	4	m	20	23-Jun-2017	Sub10_Trial143_0	0	3	3	0.978649	False	0.723
10	143	4	m	20	23-Jun-2017	Sub10_Trial143_0	0	4	4	0.571528	False	0.723
10	143	4	m	20	23-Jun-2017	Sub10_Trial143_0	0	5	5	1.358805	False	0.723
10	143	4	m	20	23-Jun-2017	Sub10_Trial143_1	1	0	0	1.478135	True	0.723
10	143	4	m	20	23-Jun-2017	Sub10_Trial143_1	1	1	1	0.851668	True	0.723
10	143	4	m	20	23-Jun-2017	Sub10_Trial143_1	1	2	2	1.299919	True	0.723
10	143	4	m	20	23-Jun-2017	Sub10_Trial143_1	1	3	3	1.251099	True	0.723
10	143	4	m	20	23-Jun-2017	Sub10_Trial143_1	1	4	4	1.348395	True	0.723
10	143	4	m	20	23-Jun-2017	Sub10_Trial143_1	1	5	5	0.577788	True	0.723
10	144	4	m	20	23-Jun-2017	Sub10_Trial144_0	0	0	0	0.994496	True	3.645
10	144	4	m	20	23-Jun-2017	Sub10_Trial144_0	0	1	1	1.000348	True	3.645
10	144	4	m	20	23-Jun-2017	Sub10_Trial144_0	0	2	2	1.087994	True	3.645
10	144	4	m	20	23-Jun-2017	Sub10_Trial144_0	0	3	3	1.184901	True	3.645
10	144	4	m	20	23-Jun-2017	Sub10_Trial144_0	0	4	4	0.807244	True	3.645
10	144	4	m	20	23-Jun-2017	Sub10_Trial144_0	0	5	5	1.503004	True	3.645
10	144	4	m	20	23-Jun-2017	Sub10_Trial144_1	1	0	0	1.565536	False	3.645
10	144	4	m	20	23-Jun-2017	Sub10_Trial144_1	1	1	1	0.76193	False	3.645
10	144	4	m	20	23-Jun-2017	Sub10_Trial144_1	1	2	2	1.418582	False	3.645
10	144	4	m	20	23-Jun-2017	Sub10_Trial144_1	1	3	3	0.694518	False	3.645
10	144	4	m	20	23-Jun-2017	Sub10_Trial144_1	1	4	4	1.062057	False	3.645
10	144	4	m	20	23-Jun-2017	Sub10_Trial144_1	1	5	5	0.738509	False	3.645
10	145	4	m	20	23-Jun-2017	Sub10_Trial145_0	0	0	0	0.488555	True	0.459
10	145	4	m	20	23-Jun-2017	Sub10_Trial145_0	0	1	1	0.833861	True	0.459
10	145	4	m	20	23-Jun-2017	Sub10_Trial145_0	0	2	2	0.997546	True	0.459
10	145	4	m	20	23-Jun-2017	Sub10_Trial145_0	0	3	3	1.524329	True	0.459
10	145	4	m	20	23-Jun-2017	Sub10_Trial145_0	0	4	4	1.002563	True	0.459
10	145	4	m	20	23-Jun-2017	Sub10_Trial145_0	0	5	5	1.571381	True	0.459
10	145	4	m	20	23-Jun-2017	Sub10_Trial145_1	1	0	0	1.497608	False	0.459
10	145	4	m	20	23-Jun-2017	Sub10_Trial145_1	1	1	1	1.010454	False	0.459
10	145	4	m	20	23-Jun-2017	Sub10_Trial145_1	1	2	2	1.326375	False	0.459
10	145	4	m	20	23-Jun-2017	Sub10_Trial145_1	1	3	3	0.430971	False	0.459
10	145	4	m	20	23-Jun-2017	Sub10_Trial145_1	1	4	4	0.969447	False	0.459
10	145	4	m	20	23-Jun-2017	Sub10_Trial145_1	1	5	5	1.195583	False	0.459
10	146	4	m	20	23-Jun-2017	Sub10_Trial146_0	0	0	0	0.928595	True	1.067
10	146	4	m	20	23-Jun-2017	Sub10_Trial146_0	0	1	1	0.552825	True	1.067
10	146	4	m	20	23-Jun-2017	Sub10_Trial146_0	0	2	2	1.150696	True	1.067
10	146	4	m	20	23-Jun-2017	Sub10_Trial146_0	0	3	3	1.350788	True	1.067
10	146	4	m	20	23-Jun-2017	Sub10_Trial146_0	0	4	4	0.991796	True	1.067
10	146	4	m	20	23-Jun-2017	Sub10_Trial146_0	0	5	5	1.010938	True	1.067
10	146	4	m	20	23-Jun-2017	Sub10_Trial146_1	1	0	0	1.214669	False	1.067
10	146	4	m	20	23-Jun-2017	Sub10_Trial146_1	1	1	1	1.343691	False	1.067
10	146	4	m	20	23-Jun-2017	Sub10_Trial146_1	1	2	2	1.040612	False	1.067
10	146	4	m	20	23-Jun-2017	Sub10_Trial146_1	1	3	3	1.117977	False	1.067
10	146	4	m	20	23-Jun-2017	Sub10_Trial146_1	1	4	4	1.05696	False	1.067
10	146	4	m	20	23-Jun-2017	Sub10_Trial146_1	1	5	5	0.867942	False	1.067
10	147	4	m	20	23-Jun-2017	Sub10_Trial147_0	0	0	0	0.796567	False	0.694
10	147	4	m	20	23-Jun-2017	Sub10_Trial147_0	0	1	1	0.955267	False	0.694
10	147	4	m	20	23-Jun-2017	Sub10_Trial147_0	0	2	2	0.996371	False	0.694
10	147	4	m	20	23-Jun-2017	Sub10_Trial147_0	0	3	3	0.886582	False	0.694
10	147	4	m	20	23-Jun-2017	Sub10_Trial147_0	0	4	4	0.419319	False	0.694
10	147	4	m	20	23-Jun-2017	Sub10_Trial147_0	0	5	5	1.47626	False	0.694
10	147	4	m	20	23-Jun-2017	Sub10_Trial147_1	1	0	0	0.925698	True	0.694
10	147	4	m	20	23-Jun-2017	Sub10_Trial147_1	1	1	1	0.558497	True	0.694
10	147	4	m	20	23-Jun-2017	Sub10_Trial147_1	1	2	2	0.585681	True	0.694
10	147	4	m	20	23-Jun-2017	Sub10_Trial147_1	1	3	3	0.94878	True	0.694
10	147	4	m	20	23-Jun-2017	Sub10_Trial147_1	1	4	4	1.074464	True	0.694
10	147	4	m	20	23-Jun-2017	Sub10_Trial147_1	1	5	5	1.092757	True	0.694
10	148	4	m	20	23-Jun-2017	Sub10_Trial148_0	0	0	0	1.505115	False	0.493
10	148	4	m	20	23-Jun-2017	Sub10_Trial148_0	0	1	1	0.800738	False	0.493
10	148	4	m	20	23-Jun-2017	Sub10_Trial148_0	0	2	2	0.559942	False	0.493
10	148	4	m	20	23-Jun-2017	Sub10_Trial148_0	0	3	3	0.9356	False	0.493
10	148	4	m	20	23-Jun-2017	Sub10_Trial148_0	0	4	4	0.668135	False	0.493
10	148	4	m	20	23-Jun-2017	Sub10_Trial148_0	0	5	5	1.406248	False	0.493
10	148	4	m	20	23-Jun-2017	Sub10_Trial148_1	1	0	0	0.983295	True	0.493
10	148	4	m	20	23-Jun-2017	Sub10_Trial148_1	1	1	1	1.356731	True	0.493
10	148	4	m	20	23-Jun-2017	Sub10_Trial148_1	1	2	2	1.078128	True	0.493
10	148	4	m	20	23-Jun-2017	Sub10_Trial148_1	1	3	3	1.359863	True	0.493
10	148	4	m	20	23-Jun-2017	Sub10_Trial148_1	1	4	4	1.021684	True	0.493
10	148	4	m	20	23-Jun-2017	Sub10_Trial148_1	1	5	5	1.573904	True	0.493
10	149	4	m	20	23-Jun-2017	Sub10_Trial149_0	0	0	0	0.486665	True	1.205
10	149	4	m	20	23-Jun-2017	Sub10_Trial149_0	0	1	1	1.263037	True	1.205
10	149	4	m	20	23-Jun-2017	Sub10_Trial149_0	0	2	2	0.994087	True	1.205
10	149	4	m	20	23-Jun-2017	Sub10_Trial149_0	0	3	3	1.127424	True	1.205
10	149	4	m	20	23-Jun-2017	Sub10_Trial149_0	0	4	4	0.974559	True	1.205
10	149	4	m	20	23-Jun-2017	Sub10_Trial149_0	0	5	5	1.251231	True	1.205
10	149	4	m	20	23-Jun-2017	Sub10_Trial149_1	1	0	0	1.251787	False	1.205
10	149	4	m	20	23-Jun-2017	Sub10_Trial149_1	1	1	1	1.082137	False	1.205
10	149	4	m	20	23-Jun-2017	Sub10_Trial149_1	1	2	2	1.070994	False	1.205
10	149	4	m	20	23-Jun-2017	Sub10_Trial149_1	1	3	3	0.457957	False	1.205
10	149	4	m	20	23-Jun-2017	Sub10_Trial149_1	1	4	4	0.635828	False	1.205
10	149	4	m	20	23-Jun-2017	Sub10_Trial149_1	1	5	5	0.819422	False	1.205
10	150	4	m	20	23-Jun-2017	Sub10_Trial150_0	0	0	0	1.482061	False	2.501
10	150	4	m	20	23-Jun-2017	Sub10_Trial150_0	0	1	1	0.984521	False	2.501
10	150	4	m	20	23-Jun-2017	Sub10_Trial150_0	0	2	2	1.209574	False	2.501
10	150	4	m	20	23-Jun-2017	Sub10_Trial150_0	0	3	3	0.449083	False	2.501
10	150	4	m	20	23-Jun-2017	Sub10_Trial150_0	0	4	4	1.286198	False	2.501
10	150	4	m	20	23-Jun-2017	Sub10_Trial150_0	0	5	5	1.157261	False	2.501
10	150	4	m	20	23-Jun-2017	Sub10_Trial150_1	1	0	0	1.434251	True	2.501
10	150	4	m	20	23-Jun-2017	Sub10_Trial150_1	1	1	1	1.385289	True	2.501
10	150	4	m	20	23-Jun-2017	Sub10_Trial150_1	1	2	2	0.787498	True	2.501
10	150	4	m	20	23-Jun-2017	Sub10_Trial150_1	1	3	3	0.83121	True	2.501
10	150	4	m	20	23-Jun-2017	Sub10_Trial150_1	1	4	4	1.067028	True	2.501
10	150	4	m	20	23-Jun-2017	Sub10_Trial150_1	1	5	5	1.089055	True	2.501
10	151	4	m	20	23-Jun-2017	Sub10_Trial151_0	0	0	0	1.204318	True	0.666
10	151	4	m	20	23-Jun-2017	Sub10_Trial151_0	0	1	1	0.477655	True	0.666
10	151	4	m	20	23-Jun-2017	Sub10_Trial151_0	0	2	2	0.673301	True	0.666
10	151	4	m	20	23-Jun-2017	Sub10_Trial151_0	0	3	3	1.236775	True	0.666
10	151	4	m	20	23-Jun-2017	Sub10_Trial151_0	0	4	4	1.128155	True	0.666
10	151	4	m	20	23-Jun-2017	Sub10_Trial151_0	0	5	5	0.810257	True	0.666
10	151	4	m	20	23-Jun-2017	Sub10_Trial151_1	1	0	0	0.837119	False	0.666
10	151	4	m	20	23-Jun-2017	Sub10_Trial151_1	1	1	1	1.330293	False	0.666
10	151	4	m	20	23-Jun-2017	Sub10_Trial151_1	1	2	2	0.577634	False	0.666
10	151	4	m	20	23-Jun-2017	Sub10_Trial151_1	1	3	3	1.258037	False	0.666
10	151	4	m	20	23-Jun-2017	Sub10_Trial151_1	1	4	4	0.68527	False	0.666
10	151	4	m	20	23-Jun-2017	Sub10_Trial151_1	1	5	5	0.769386	False	0.666
10	152	4	m	20	23-Jun-2017	Sub10_Trial152_0	0	0	0	1.590238	True	4.606
10	152	4	m	20	23-Jun-2017	Sub10_Trial152_0	0	1	1	1.342662	True	4.606
10	152	4	m	20	23-Jun-2017	Sub10_Trial152_0	0	2	2	1.096383	True	4.606
10	152	4	m	20	23-Jun-2017	Sub10_Trial152_0	0	3	3	0.935895	True	4.606
10	152	4	m	20	23-Jun-2017	Sub10_Trial152_0	0	4	4	1.084917	True	4.606
10	152	4	m	20	23-Jun-2017	Sub10_Trial152_0	0	5	5	1.176444	True	4.606
10	152	4	m	20	23-Jun-2017	Sub10_Trial152_1	1	0	0	0.761033	False	4.606
10	152	4	m	20	23-Jun-2017	Sub10_Trial152_1	1	1	1	1.077743	False	4.606
10	152	4	m	20	23-Jun-2017	Sub10_Trial152_1	1	2	2	0.600777	False	4.606
10	152	4	m	20	23-Jun-2017	Sub10_Trial152_1	1	3	3	1.529218	False	4.606
10	152	4	m	20	23-Jun-2017	Sub10_Trial152_1	1	4	4	0.889718	False	4.606
10	152	4	m	20	23-Jun-2017	Sub10_Trial152_1	1	5	5	1.625672	False	4.606
10	153	4	m	20	23-Jun-2017	Sub10_Trial153_0	0	0	0	0.622275	False	1.58
10	153	4	m	20	23-Jun-2017	Sub10_Trial153_0	0	1	1	0.949962	False	1.58
10	153	4	m	20	23-Jun-2017	Sub10_Trial153_0	0	2	2	1.343957	False	1.58
10	153	4	m	20	23-Jun-2017	Sub10_Trial153_0	0	3	3	0.809216	False	1.58
10	153	4	m	20	23-Jun-2017	Sub10_Trial153_0	0	4	4	1.392937	False	1.58
10	153	4	m	20	23-Jun-2017	Sub10_Trial153_0	0	5	5	0.988195	False	1.58
10	153	4	m	20	23-Jun-2017	Sub10_Trial153_1	1	0	0	0.686129	True	1.58
10	153	4	m	20	23-Jun-2017	Sub10_Trial153_1	1	1	1	0.613586	True	1.58
10	153	4	m	20	23-Jun-2017	Sub10_Trial153_1	1	2	2	0.906954	True	1.58
10	153	4	m	20	23-Jun-2017	Sub10_Trial153_1	1	3	3	1.242548	True	1.58
10	153	4	m	20	23-Jun-2017	Sub10_Trial153_1	1	4	4	0.926697	True	1.58
10	153	4	m	20	23-Jun-2017	Sub10_Trial153_1	1	5	5	1.297468	True	1.58
10	154	4	m	20	23-Jun-2017	Sub10_Trial154_0	0	0	0	1.470019	False	6.389
10	154	4	m	20	23-Jun-2017	Sub10_Trial154_0	0	1	1	0.895802	False	6.389
10	154	4	m	20	23-Jun-2017	Sub10_Trial154_0	0	2	2	0.979174	False	6.389
10	154	4	m	20	23-Jun-2017	Sub10_Trial154_0	0	3	3	1.026858	False	6.389
10	154	4	m	20	23-Jun-2017	Sub10_Trial154_0	0	4	4	0.920096	False	6.389
10	154	4	m	20	23-Jun-2017	Sub10_Trial154_0	0	5	5	1.221373	False	6.389
10	154	4	m	20	23-Jun-2017	Sub10_Trial154_1	1	0	0	1.371266	True	6.389
10	154	4	m	20	23-Jun-2017	Sub10_Trial154_1	1	1	1	1.018587	True	6.389
10	154	4	m	20	23-Jun-2017	Sub10_Trial154_1	1	2	2	0.871829	True	6.389
10	154	4	m	20	23-Jun-2017	Sub10_Trial154_1	1	3	3	1.063886	True	6.389
10	154	4	m	20	23-Jun-2017	Sub10_Trial154_1	1	4	4	1.467696	True	6.389
10	154	4	m	20	23-Jun-2017	Sub10_Trial154_1	1	5	5	1.100128	True	6.389
10	155	4	m	20	23-Jun-2017	Sub10_Trial155_0	0	0	0	1.016899	False	0.861
10	155	4	m	20	23-Jun-2017	Sub10_Trial155_0	0	1	1	0.765845	False	0.861
10	155	4	m	20	23-Jun-2017	Sub10_Trial155_0	0	2	2	0.435388	False	0.861
10	155	4	m	20	23-Jun-2017	Sub10_Trial155_0	0	3	3	1.076335	False	0.861
10	155	4	m	20	23-Jun-2017	Sub10_Trial155_0	0	4	4	1.095603	False	0.861
10	155	4	m	20	23-Jun-2017	Sub10_Trial155_0	0	5	5	1.327497	False	0.861
10	155	4	m	20	23-Jun-2017	Sub10_Trial155_1	1	0	0	1.281383	True	0.861
10	155	4	m	20	23-Jun-2017	Sub10_Trial155_1	1	1	1	0.770895	True	0.861
10	155	4	m	20	23-Jun-2017	Sub10_Trial155_1	1	2	2	0.6598	True	0.861
10	155	4	m	20	23-Jun-2017	Sub10_Trial155_1	1	3	3	0.611212	True	0.861
10	155	4	m	20	23-Jun-2017	Sub10_Trial155_1	1	4	4	1.483144	True	0.861
10	155	4	m	20	23-Jun-2017	Sub10_Trial155_1	1	5	5	0.96701	True	0.861
10	156	4	m	20	23-Jun-2017	Sub10_Trial156_0	0	0	0	0.809055	False	0.575
10	156	4	m	20	23-Jun-2017	Sub10_Trial156_0	0	1	1	0.613788	False	0.575
10	156	4	m	20	23-Jun-2017	Sub10_Trial156_0	0	2	2	0.907906	False	0.575
10	156	4	m	20	23-Jun-2017	Sub10_Trial156_0	0	3	3	1.258936	False	0.575
10	156	4	m	20	23-Jun-2017	Sub10_Trial156_0	0	4	4	0.855364	False	0.575
10	156	4	m	20	23-Jun-2017	Sub10_Trial156_0	0	5	5	0.556718	False	0.575
10	156	4	m	20	23-Jun-2017	Sub10_Trial156_1	1	0	0	0.876183	True	0.575
10	156	4	m	20	23-Jun-2017	Sub10_Trial156_1	1	1	1	1.002023	True	0.575
10	156	4	m	20	23-Jun-2017	Sub10_Trial156_1	1	2	2	1.450138	True	0.575
10	156	4	m	20	23-Jun-2017	Sub10_Trial156_1	1	3	3	0.973057	True	0.575
10	156	4	m	20	23-Jun-2017	Sub10_Trial156_1	1	4	4	0.747294	True	0.575
10	156	4	m	20	23-Jun-2017	Sub10_Trial156_1	1	5	5	1.012353	True	0.575
10	157	4	m	20	23-Jun-2017	Sub10_Trial157_0	0	0	0	1.469692	False	0.536
10	157	4	m	20	23-Jun-2017	Sub10_Trial157_0	0	1	1	0.826363	False	0.536
10	157	4	m	20	23-Jun-2017	Sub10_Trial157_0	0	2	2	0.448104	False	0.536
10	157	4	m	20	23-Jun-2017	Sub10_Trial157_0	0	3	3	1.312437	False	0.536
10	157	4	m	20	23-Jun-2017	Sub10_Trial157_0	0	4	4	1.225945	False	0.536
10	157	4	m	20	23-Jun-2017	Sub10_Trial157_0	0	5	5	1.025933	False	0.536
10	157	4	m	20	23-Jun-2017	Sub10_Trial157_1	1	0	0	1.554636	True	0.536
10	157	4	m	20	23-Jun-2017	Sub10_Trial157_1	1	1	1	1.310107	True	0.536
10	157	4	m	20	23-Jun-2017	Sub10_Trial157_1	1	2	2	0.971279	True	0.536
10	157	4	m	20	23-Jun-2017	Sub10_Trial157_1	1	3	3	1.603035	True	0.536
10	157	4	m	20	23-Jun-2017	Sub10_Trial157_1	1	4	4	1.451442	True	0.536
10	157	4	m	20	23-Jun-2017	Sub10_Trial157_1	1	5	5	1.29691	True	0.536
10	157	5	m	20	23-Jun-2017	Sub10_Trial157_0	0	0	0	1.469692	False	4.121
10	157	5	m	20	23-Jun-2017	Sub10_Trial157_0	0	1	1	0.826363	False	4.121
10	157	5	m	20	23-Jun-2017	Sub10_Trial157_0	0	2	2	0.448104	False	4.121
10	157	5	m	20	23-Jun-2017	Sub10_Trial157_0	0	3	3	1.312437	False	4.121
10	157	5	m	20	23-Jun-2017	Sub10_Trial157_0	0	4	4	1.225945	False	4.121
10	157	5	m	20	23-Jun-2017	Sub10_Trial157_0	0	5	5	1.025933	False	4.121
10	157	5	m	20	23-Jun-2017	Sub10_Trial157_1	1	0	0	1.554636	True	4.121
10	157	5	m	20	23-Jun-2017	Sub10_Trial157_1	1	1	1	1.310107	True	4.121
10	157	5	m	20	23-Jun-2017	Sub10_Trial157_1	1	2	2	0.971279	True	4.121
10	157	5	m	20	23-Jun-2017	Sub10_Trial157_1	1	3	3	1.603035	True	4.121
10	157	5	m	20	23-Jun-2017	Sub10_Trial157_1	1	4	4	1.451442	True	4.121
10	157	5	m	20	23-Jun-2017	Sub10_Trial157_1	1	5	5	1.29691	True	4.121
10	158	5	m	20	23-Jun-2017	Sub10_Trial158_0	0	0	0	0.99335	True	3.584
10	158	5	m	20	23-Jun-2017	Sub10_Trial158_0	0	1	1	0.897363	True	3.584
10	158	5	m	20	23-Jun-2017	Sub10_Trial158_0	0	2	2	1.459486	True	3.584
10	158	5	m	20	23-Jun-2017	Sub10_Trial158_0	0	3	3	0.931869	True	3.584
10	158	5	m	20	23-Jun-2017	Sub10_Trial158_0	0	4	4	0.872599	True	3.584
10	158	5	m	20	23-Jun-2017	Sub10_Trial158_0	0	5	5	0.887567	True	3.584
10	158	5	m	20	23-Jun-2017	Sub10_Trial158_1	1	0	0	0.523459	False	3.584
10	158	5	m	20	23-Jun-2017	Sub10_Trial158_1	1	1	1	1.210599	False	3.584
10	158	5	m	20	23-Jun-2017	Sub10_Trial158_1	1	2	2	0.874922	False	3.584
10	158	5	m	20	23-Jun-2017	Sub10_Trial158_1	1	3	3	0.765123	False	3.584
10	158	5	m	20	23-Jun-2017	Sub10_Trial158_1	1	4	4	1.156228	False	3.584
10	158	5	m	20	23-Jun-2017	Sub10_Trial158_1	1	5	5	0.752999	False	3.584
10	159	5	m	20	23-Jun-2017	Sub10_Trial159_0	0	0	0	1.261667	False	1.033
10	159	5	m	20	23-Jun-2017	Sub10_Trial159_0	0	1	1	0.619011	False	1.033
10	159	5	m	20	23-Jun-2017	Sub10_Trial159_0	0	2	2	0.672525	False	1.033
10	159	5	m	20	23-Jun-2017	Sub10_Trial159_0	0	3	3	1.4121	False	1.033
10	159	5	m	20	23-Jun-2017	Sub10_Trial159_0	0	4	4	1.284982	False	1.033
10	159	5	m	20	23-Jun-2017	Sub10_Trial159_0	0	5	5	1.348976	False	1.033
10	159	5	m	20	23-Jun-2017	Sub10_Trial159_1	1	0	0	0.687215	True	1.033
10	159	5	m	20	23-Jun-2017	Sub10_Trial159_1	1	1	1	0.681472	True	1.033
10	159	5	m	20	23-Jun-2017	Sub10_Trial159_1	1	2	2	1.207521	True	1.033
10	159	5	m	20	23-Jun-2017	Sub10_Trial159_1	1	3	3	0.655939	True	1.033
10	159	5	m	20	23-Jun-2017	Sub10_Trial159_1	1	4	4	1.381588	True	1.033
10	159	5	m	20	23-Jun-2017	Sub10_Trial159_1	1	5	5	0.952057	True	1.033
10	160	5	m	20	23-Jun-2017	Sub10_Trial160_0	0	0	0	0.779849	True	1.073
10	160	5	m	20	23-Jun-2017	Sub10_Trial160_0	0	1	1	0.897992	True	1.073
10	160	5	m	20	23-Jun-2017	Sub10_Trial160_0	0	2	2	1.415909	True	1.073
10	160	5	m	20	23-Jun-2017	Sub10_Trial160_0	0	3	3	0.45388	True	1.073
10	160	5	m	20	23-Jun-2017	Sub10_Trial160_0	0	4	4	1.016966	True	1.073
10	160	5	m	20	23-Jun-2017	Sub10_Trial160_0	0	5	5	1.006392	True	1.073
10	160	5	m	20	23-Jun-2017	Sub10_Trial160_1	1	0	0	1.017887	False	1.073
10	160	5	m	20	23-Jun-2017	Sub10_Trial160_1	1	1	1	0.93976	False	1.073
10	160	5	m	20	23-Jun-2017	Sub10_Trial160_1	1	2	2	1.404102	False	1.073
10	160	5	m	20	23-Jun-2017	Sub10_Trial160_1	1	3	3	0.82008	False	1.073
10	160	5	m	20	23-Jun-2017	Sub10_Trial160_1	1	4	4	0.508135	False	1.073
10	160	5	m	20	23-Jun-2017	Sub10_Trial160_1	1	5	5	0.906553	False	1.073
10	161	5	m	20	23-Jun-2017	Sub10_Trial161_0	0	0	0	0.644941	False	0.503
10	161	5	m	20	23-Jun-2017	Sub10_Trial161_0	0	1	1	1.034802	False	0.503
10	161	5	m	20	23-Jun-2017	Sub10_Trial161_0	0	2	2	0.793055	False	0.503
10	161	5	m	20	23-Jun-2017	Sub10_Trial161_0	0	3	3	1.166296	False	0.503
10	161	5	m	20	23-Jun-2017	Sub10_Trial161_0	0	4	4	0.771421	False	0.503
10	161	5	m	20	23-Jun-2017	Sub10_Trial161_0	0	5	5	0.870738	False	0.503
10	161	5	m	20	23-Jun-2017	Sub10_Trial161_1	1	0	0	0.569729	True	0.503
10	161	5	m	20	23-Jun-2017	Sub10_Trial161_1	1	1	1	1.512785	True	0.503
10	161	5	m	20	23-Jun-2017	Sub10_Trial161_1	1	2	2	0.809451	True	0.503
10	161	5	m	20	23-Jun-2017	Sub10_Trial161_1	1	3	3	0.963855	True	0.503
10	161	5	m	20	23-Jun-2017	Sub10_Trial161_1	1	4	4	1.197626	True	0.503
10	161	5	m	20	23-Jun-2017	Sub10_Trial161_1	1	5	5	1.308324	True	0.503
10	162	5	m	20	23-Jun-2017	Sub10_Trial162_0	0	0	0	0.449055	True	0.384
10	162	5	m	20	23-Jun-2017	Sub10_Trial162_0	0	1	1	0.695236	True	0.384
10	162	5	m	20	23-Jun-2017	Sub10_Trial162_0	0	2	2	1.345107	True	0.384
10	162	5	m	20	23-Jun-2017	Sub10_Trial162_0	0	3	3	0.608552	True	0.384
10	162	5	m	20	23-Jun-2017	Sub10_Trial162_0	0	4	4	1.150873	True	0.384
10	162	5	m	20	23-Jun-2017	Sub10_Trial162_0	0	5	5	1.300529	True	0.384
10	162	5	m	20	23-Jun-2017	Sub10_Trial162_1	1	0	0	1.255621	False	0.384
10	162	5	m	20	23-Jun-2017	Sub10_Trial162_1	1	1	1	0.740562	False	0.384
10	162	5	m	20	23-Jun-2017	Sub10_Trial162_1	1	2	2	0.665982	False	0.384
10	162	5	m	20	23-Jun-2017	Sub10_Trial162_1	1	3	3	0.420558	False	0.384
10	162	5	m	20	23-Jun-2017	Sub10_Trial162_1	1	4	4	1.268759	False	0.384
10	162	5	m	20	23-Jun-2017	Sub10_Trial162_1	1	5	5	1.21169	False	0.384
10	163	5	m	20	23-Jun-2017	Sub10_Trial163_0	0	0	0	0.987084	True	1.705
10	163	5	m	20	23-Jun-2017	Sub10_Trial163_0	0	1	1	1.089347	True	1.705
10	163	5	m	20	23-Jun-2017	Sub10_Trial163_0	0	2	2	0.857421	True	1.705
10	163	5	m	20	23-Jun-2017	Sub10_Trial163_0	0	3	3	1.473693	True	1.705
10	163	5	m	20	23-Jun-2017	Sub10_Trial163_0	0	4	4	1.516596	True	1.705
10	163	5	m	20	23-Jun-2017	Sub10_Trial163_0	0	5	5	0.999081	True	1.705
10	163	5	m	20	23-Jun-2017	Sub10_Trial163_1	1	0	0	0.818451	False	1.705
[truncated: 1,841 more rows]
