# Supplementary material for: CLEESE: An open-source audio-transformation toolbox for data-driven experiments in speech and music cognition
Source: PLoS One. 2019 Apr 4;14(4):e0205943. doi: 10.1371/journal.pone.0205943 (PMC6448843; doi:10.1371/journal.pone.0205943)
Supplement: S1 Data — See provided Python notebook for format and analysis. (ZIP) [file pone.0205943.s005.zip › data/birthday/results/results_subj11_180518_15.11.csv]

subj	trial	block	sex	age	date	stim	stim_order	segment	segment_time	stretch	response	rt
11	1	1	m	20	23-Jun-2017	Sub11_Trial1_0	0	0	0	0.524454	False	4.74
11	1	1	m	20	23-Jun-2017	Sub11_Trial1_0	0	1	1	0.815599	False	4.74
11	1	1	m	20	23-Jun-2017	Sub11_Trial1_0	0	2	2	1.133509	False	4.74
11	1	1	m	20	23-Jun-2017	Sub11_Trial1_0	0	3	3	1.048196	False	4.74
11	1	1	m	20	23-Jun-2017	Sub11_Trial1_0	0	4	4	1.192194	False	4.74
11	1	1	m	20	23-Jun-2017	Sub11_Trial1_0	0	5	5	0.578781	False	4.74
11	1	1	m	20	23-Jun-2017	Sub11_Trial1_1	1	0	0	0.777555	True	4.74
11	1	1	m	20	23-Jun-2017	Sub11_Trial1_1	1	1	1	1.107892	True	4.74
11	1	1	m	20	23-Jun-2017	Sub11_Trial1_1	1	2	2	0.491542	True	4.74
11	1	1	m	20	23-Jun-2017	Sub11_Trial1_1	1	3	3	1.026466	True	4.74
11	1	1	m	20	23-Jun-2017	Sub11_Trial1_1	1	4	4	0.747777	True	4.74
11	1	1	m	20	23-Jun-2017	Sub11_Trial1_1	1	5	5	1.212941	True	4.74
11	2	1	m	20	23-Jun-2017	Sub11_Trial2_0	0	0	0	1.057911	True	1.175
11	2	1	m	20	23-Jun-2017	Sub11_Trial2_0	0	1	1	0.605819	True	1.175
11	2	1	m	20	23-Jun-2017	Sub11_Trial2_0	0	2	2	1.217116	True	1.175
11	2	1	m	20	23-Jun-2017	Sub11_Trial2_0	0	3	3	1.072753	True	1.175
11	2	1	m	20	23-Jun-2017	Sub11_Trial2_0	0	4	4	0.947037	True	1.175
11	2	1	m	20	23-Jun-2017	Sub11_Trial2_0	0	5	5	1.409027	True	1.175
11	2	1	m	20	23-Jun-2017	Sub11_Trial2_1	1	0	0	1.34246	False	1.175
11	2	1	m	20	23-Jun-2017	Sub11_Trial2_1	1	1	1	0.661734	False	1.175
11	2	1	m	20	23-Jun-2017	Sub11_Trial2_1	1	2	2	0.720149	False	1.175
11	2	1	m	20	23-Jun-2017	Sub11_Trial2_1	1	3	3	1.612238	False	1.175
11	2	1	m	20	23-Jun-2017	Sub11_Trial2_1	1	4	4	1.42426	False	1.175
11	2	1	m	20	23-Jun-2017	Sub11_Trial2_1	1	5	5	0.741931	False	1.175
11	3	1	m	20	23-Jun-2017	Sub11_Trial3_0	0	0	0	1.566779	False	2.35
11	3	1	m	20	23-Jun-2017	Sub11_Trial3_0	0	1	1	0.431537	False	2.35
11	3	1	m	20	23-Jun-2017	Sub11_Trial3_0	0	2	2	1.292541	False	2.35
11	3	1	m	20	23-Jun-2017	Sub11_Trial3_0	0	3	3	1.180966	False	2.35
11	3	1	m	20	23-Jun-2017	Sub11_Trial3_0	0	4	4	1.382127	False	2.35
11	3	1	m	20	23-Jun-2017	Sub11_Trial3_0	0	5	5	0.710246	False	2.35
11	3	1	m	20	23-Jun-2017	Sub11_Trial3_1	1	0	0	0.868113	True	2.35
11	3	1	m	20	23-Jun-2017	Sub11_Trial3_1	1	1	1	1.018239	True	2.35
11	3	1	m	20	23-Jun-2017	Sub11_Trial3_1	1	2	2	1.133994	True	2.35
11	3	1	m	20	23-Jun-2017	Sub11_Trial3_1	1	3	3	1.365223	True	2.35
11	3	1	m	20	23-Jun-2017	Sub11_Trial3_1	1	4	4	1.175364	True	2.35
11	3	1	m	20	23-Jun-2017	Sub11_Trial3_1	1	5	5	0.598174	True	2.35
11	4	1	m	20	23-Jun-2017	Sub11_Trial4_0	0	0	0	1.609385	False	4.056
11	4	1	m	20	23-Jun-2017	Sub11_Trial4_0	0	1	1	1.492901	False	4.056
11	4	1	m	20	23-Jun-2017	Sub11_Trial4_0	0	2	2	1.577437	False	4.056
11	4	1	m	20	23-Jun-2017	Sub11_Trial4_0	0	3	3	0.740658	False	4.056
11	4	1	m	20	23-Jun-2017	Sub11_Trial4_0	0	4	4	0.881527	False	4.056
11	4	1	m	20	23-Jun-2017	Sub11_Trial4_0	0	5	5	1.398744	False	4.056
11	4	1	m	20	23-Jun-2017	Sub11_Trial4_1	1	0	0	1.561305	True	4.056
11	4	1	m	20	23-Jun-2017	Sub11_Trial4_1	1	1	1	0.444009	True	4.056
11	4	1	m	20	23-Jun-2017	Sub11_Trial4_1	1	2	2	0.81973	True	4.056
11	4	1	m	20	23-Jun-2017	Sub11_Trial4_1	1	3	3	1.122552	True	4.056
11	4	1	m	20	23-Jun-2017	Sub11_Trial4_1	1	4	4	1.24145	True	4.056
11	4	1	m	20	23-Jun-2017	Sub11_Trial4_1	1	5	5	1.495957	True	4.056
11	5	1	m	20	23-Jun-2017	Sub11_Trial5_0	0	0	0	1.587421	False	2.95
11	5	1	m	20	23-Jun-2017	Sub11_Trial5_0	0	1	1	1.482566	False	2.95
11	5	1	m	20	23-Jun-2017	Sub11_Trial5_0	0	2	2	1.508135	False	2.95
11	5	1	m	20	23-Jun-2017	Sub11_Trial5_0	0	3	3	1.260276	False	2.95
11	5	1	m	20	23-Jun-2017	Sub11_Trial5_0	0	4	4	1.250679	False	2.95
11	5	1	m	20	23-Jun-2017	Sub11_Trial5_0	0	5	5	1.632974	False	2.95
11	5	1	m	20	23-Jun-2017	Sub11_Trial5_1	1	0	0	0.591082	True	2.95
11	5	1	m	20	23-Jun-2017	Sub11_Trial5_1	1	1	1	1.345006	True	2.95
11	5	1	m	20	23-Jun-2017	Sub11_Trial5_1	1	2	2	1.178542	True	2.95
11	5	1	m	20	23-Jun-2017	Sub11_Trial5_1	1	3	3	1.229703	True	2.95
11	5	1	m	20	23-Jun-2017	Sub11_Trial5_1	1	4	4	0.657609	True	2.95
11	5	1	m	20	23-Jun-2017	Sub11_Trial5_1	1	5	5	0.586614	True	2.95
11	6	1	m	20	23-Jun-2017	Sub11_Trial6_0	0	0	0	0.904595	True	1.778
11	6	1	m	20	23-Jun-2017	Sub11_Trial6_0	0	1	1	1.02457	True	1.778
11	6	1	m	20	23-Jun-2017	Sub11_Trial6_0	0	2	2	1.14418	True	1.778
11	6	1	m	20	23-Jun-2017	Sub11_Trial6_0	0	3	3	0.638652	True	1.778
11	6	1	m	20	23-Jun-2017	Sub11_Trial6_0	0	4	4	0.562584	True	1.778
11	6	1	m	20	23-Jun-2017	Sub11_Trial6_0	0	5	5	1.37297	True	1.778
11	6	1	m	20	23-Jun-2017	Sub11_Trial6_1	1	0	0	0.993401	False	1.778
11	6	1	m	20	23-Jun-2017	Sub11_Trial6_1	1	1	1	0.971968	False	1.778
11	6	1	m	20	23-Jun-2017	Sub11_Trial6_1	1	2	2	0.682811	False	1.778
11	6	1	m	20	23-Jun-2017	Sub11_Trial6_1	1	3	3	0.687728	False	1.778
11	6	1	m	20	23-Jun-2017	Sub11_Trial6_1	1	4	4	1.167704	False	1.778
11	6	1	m	20	23-Jun-2017	Sub11_Trial6_1	1	5	5	0.626042	False	1.778
11	7	1	m	20	23-Jun-2017	Sub11_Trial7_0	0	0	0	0.640632	False	3.292
11	7	1	m	20	23-Jun-2017	Sub11_Trial7_0	0	1	1	0.961321	False	3.292
11	7	1	m	20	23-Jun-2017	Sub11_Trial7_0	0	2	2	0.925822	False	3.292
11	7	1	m	20	23-Jun-2017	Sub11_Trial7_0	0	3	3	0.950539	False	3.292
11	7	1	m	20	23-Jun-2017	Sub11_Trial7_0	0	4	4	0.863046	False	3.292
11	7	1	m	20	23-Jun-2017	Sub11_Trial7_0	0	5	5	0.826445	False	3.292
11	7	1	m	20	23-Jun-2017	Sub11_Trial7_1	1	0	0	1.441912	True	3.292
11	7	1	m	20	23-Jun-2017	Sub11_Trial7_1	1	1	1	1.066496	True	3.292
11	7	1	m	20	23-Jun-2017	Sub11_Trial7_1	1	2	2	0.946213	True	3.292
11	7	1	m	20	23-Jun-2017	Sub11_Trial7_1	1	3	3	1.007576	True	3.292
11	7	1	m	20	23-Jun-2017	Sub11_Trial7_1	1	4	4	0.806615	True	3.292
11	7	1	m	20	23-Jun-2017	Sub11_Trial7_1	1	5	5	1.126685	True	3.292
11	8	1	m	20	23-Jun-2017	Sub11_Trial8_0	0	0	0	1.045189	False	5.149
11	8	1	m	20	23-Jun-2017	Sub11_Trial8_0	0	1	1	0.829858	False	5.149
11	8	1	m	20	23-Jun-2017	Sub11_Trial8_0	0	2	2	0.935444	False	5.149
11	8	1	m	20	23-Jun-2017	Sub11_Trial8_0	0	3	3	0.597504	False	5.149
11	8	1	m	20	23-Jun-2017	Sub11_Trial8_0	0	4	4	0.696519	False	5.149
11	8	1	m	20	23-Jun-2017	Sub11_Trial8_0	0	5	5	0.755863	False	5.149
11	8	1	m	20	23-Jun-2017	Sub11_Trial8_1	1	0	0	0.456953	True	5.149
11	8	1	m	20	23-Jun-2017	Sub11_Trial8_1	1	1	1	0.768939	True	5.149
11	8	1	m	20	23-Jun-2017	Sub11_Trial8_1	1	2	2	1.156183	True	5.149
11	8	1	m	20	23-Jun-2017	Sub11_Trial8_1	1	3	3	0.93991	True	5.149
11	8	1	m	20	23-Jun-2017	Sub11_Trial8_1	1	4	4	1.333492	True	5.149
11	8	1	m	20	23-Jun-2017	Sub11_Trial8_1	1	5	5	0.824808	True	5.149
11	9	1	m	20	23-Jun-2017	Sub11_Trial9_0	0	0	0	1.076948	True	1.065
11	9	1	m	20	23-Jun-2017	Sub11_Trial9_0	0	1	1	1.235279	True	1.065
11	9	1	m	20	23-Jun-2017	Sub11_Trial9_0	0	2	2	1.569275	True	1.065
11	9	1	m	20	23-Jun-2017	Sub11_Trial9_0	0	3	3	1.444986	True	1.065
11	9	1	m	20	23-Jun-2017	Sub11_Trial9_0	0	4	4	1.206413	True	1.065
11	9	1	m	20	23-Jun-2017	Sub11_Trial9_0	0	5	5	0.923558	True	1.065
11	9	1	m	20	23-Jun-2017	Sub11_Trial9_1	1	0	0	0.632223	False	1.065
11	9	1	m	20	23-Jun-2017	Sub11_Trial9_1	1	1	1	1.366663	False	1.065
11	9	1	m	20	23-Jun-2017	Sub11_Trial9_1	1	2	2	1.029515	False	1.065
11	9	1	m	20	23-Jun-2017	Sub11_Trial9_1	1	3	3	0.913942	False	1.065
11	9	1	m	20	23-Jun-2017	Sub11_Trial9_1	1	4	4	1.630183	False	1.065
11	9	1	m	20	23-Jun-2017	Sub11_Trial9_1	1	5	5	0.933841	False	1.065
11	10	1	m	20	23-Jun-2017	Sub11_Trial10_0	0	0	0	1.114989	True	2.213
11	10	1	m	20	23-Jun-2017	Sub11_Trial10_0	0	1	1	0.952692	True	2.213
11	10	1	m	20	23-Jun-2017	Sub11_Trial10_0	0	2	2	0.678732	True	2.213
11	10	1	m	20	23-Jun-2017	Sub11_Trial10_0	0	3	3	0.722309	True	2.213
11	10	1	m	20	23-Jun-2017	Sub11_Trial10_0	0	4	4	0.843483	True	2.213
11	10	1	m	20	23-Jun-2017	Sub11_Trial10_0	0	5	5	1.039282	True	2.213
11	10	1	m	20	23-Jun-2017	Sub11_Trial10_1	1	0	0	0.8141	False	2.213
11	10	1	m	20	23-Jun-2017	Sub11_Trial10_1	1	1	1	0.80939	False	2.213
11	10	1	m	20	23-Jun-2017	Sub11_Trial10_1	1	2	2	1.080786	False	2.213
11	10	1	m	20	23-Jun-2017	Sub11_Trial10_1	1	3	3	1.572686	False	2.213
11	10	1	m	20	23-Jun-2017	Sub11_Trial10_1	1	4	4	0.981648	False	2.213
11	10	1	m	20	23-Jun-2017	Sub11_Trial10_1	1	5	5	1.273699	False	2.213
11	11	1	m	20	23-Jun-2017	Sub11_Trial11_0	0	0	0	1.428933	True	1.156
11	11	1	m	20	23-Jun-2017	Sub11_Trial11_0	0	1	1	0.927395	True	1.156
11	11	1	m	20	23-Jun-2017	Sub11_Trial11_0	0	2	2	1.510918	True	1.156
11	11	1	m	20	23-Jun-2017	Sub11_Trial11_0	0	3	3	1.515796	True	1.156
11	11	1	m	20	23-Jun-2017	Sub11_Trial11_0	0	4	4	0.697532	True	1.156
11	11	1	m	20	23-Jun-2017	Sub11_Trial11_0	0	5	5	1.186333	True	1.156
11	11	1	m	20	23-Jun-2017	Sub11_Trial11_1	1	0	0	1.446728	False	1.156
11	11	1	m	20	23-Jun-2017	Sub11_Trial11_1	1	1	1	0.699836	False	1.156
11	11	1	m	20	23-Jun-2017	Sub11_Trial11_1	1	2	2	0.72811	False	1.156
11	11	1	m	20	23-Jun-2017	Sub11_Trial11_1	1	3	3	0.677459	False	1.156
11	11	1	m	20	23-Jun-2017	Sub11_Trial11_1	1	4	4	1.324811	False	1.156
11	11	1	m	20	23-Jun-2017	Sub11_Trial11_1	1	5	5	0.450228	False	1.156
11	12	1	m	20	23-Jun-2017	Sub11_Trial12_0	0	0	0	0.812597	False	4.409
11	12	1	m	20	23-Jun-2017	Sub11_Trial12_0	0	1	1	0.953743	False	4.409
11	12	1	m	20	23-Jun-2017	Sub11_Trial12_0	0	2	2	1.493361	False	4.409
11	12	1	m	20	23-Jun-2017	Sub11_Trial12_0	0	3	3	1.025975	False	4.409
11	12	1	m	20	23-Jun-2017	Sub11_Trial12_0	0	4	4	0.572446	False	4.409
11	12	1	m	20	23-Jun-2017	Sub11_Trial12_0	0	5	5	0.593245	False	4.409
11	12	1	m	20	23-Jun-2017	Sub11_Trial12_1	1	0	0	0.441566	True	4.409
11	12	1	m	20	23-Jun-2017	Sub11_Trial12_1	1	1	1	0.975596	True	4.409
11	12	1	m	20	23-Jun-2017	Sub11_Trial12_1	1	2	2	0.514371	True	4.409
11	12	1	m	20	23-Jun-2017	Sub11_Trial12_1	1	3	3	1.289228	True	4.409
11	12	1	m	20	23-Jun-2017	Sub11_Trial12_1	1	4	4	1.41458	True	4.409
11	12	1	m	20	23-Jun-2017	Sub11_Trial12_1	1	5	5	0.512257	True	4.409
11	13	1	m	20	23-Jun-2017	Sub11_Trial13_0	0	0	0	0.576731	True	3.878
11	13	1	m	20	23-Jun-2017	Sub11_Trial13_0	0	1	1	0.923389	True	3.878
11	13	1	m	20	23-Jun-2017	Sub11_Trial13_0	0	2	2	0.826001	True	3.878
11	13	1	m	20	23-Jun-2017	Sub11_Trial13_0	0	3	3	0.782876	True	3.878
11	13	1	m	20	23-Jun-2017	Sub11_Trial13_0	0	4	4	0.722309	True	3.878
11	13	1	m	20	23-Jun-2017	Sub11_Trial13_0	0	5	5	1.196876	True	3.878
11	13	1	m	20	23-Jun-2017	Sub11_Trial13_1	1	0	0	0.955468	False	3.878
11	13	1	m	20	23-Jun-2017	Sub11_Trial13_1	1	1	1	0.769922	False	3.878
11	13	1	m	20	23-Jun-2017	Sub11_Trial13_1	1	2	2	1.501113	False	3.878
11	13	1	m	20	23-Jun-2017	Sub11_Trial13_1	1	3	3	1.327422	False	3.878
11	13	1	m	20	23-Jun-2017	Sub11_Trial13_1	1	4	4	0.807131	False	3.878
11	13	1	m	20	23-Jun-2017	Sub11_Trial13_1	1	5	5	1.469847	False	3.878
11	14	1	m	20	23-Jun-2017	Sub11_Trial14_0	0	0	0	0.847755	False	3.611
11	14	1	m	20	23-Jun-2017	Sub11_Trial14_0	0	1	1	0.924952	False	3.611
11	14	1	m	20	23-Jun-2017	Sub11_Trial14_0	0	2	2	0.374077	False	3.611
11	14	1	m	20	23-Jun-2017	Sub11_Trial14_0	0	3	3	0.83165	False	3.611
11	14	1	m	20	23-Jun-2017	Sub11_Trial14_0	0	4	4	0.816076	False	3.611
11	14	1	m	20	23-Jun-2017	Sub11_Trial14_0	0	5	5	0.993539	False	3.611
11	14	1	m	20	23-Jun-2017	Sub11_Trial14_1	1	0	0	1.410084	True	3.611
11	14	1	m	20	23-Jun-2017	Sub11_Trial14_1	1	1	1	0.945418	True	3.611
11	14	1	m	20	23-Jun-2017	Sub11_Trial14_1	1	2	2	0.583532	True	3.611
11	14	1	m	20	23-Jun-2017	Sub11_Trial14_1	1	3	3	1.570067	True	3.611
11	14	1	m	20	23-Jun-2017	Sub11_Trial14_1	1	4	4	0.791603	True	3.611
11	14	1	m	20	23-Jun-2017	Sub11_Trial14_1	1	5	5	0.768635	True	3.611
11	15	1	m	20	23-Jun-2017	Sub11_Trial15_0	0	0	0	1.076761	True	1.516
11	15	1	m	20	23-Jun-2017	Sub11_Trial15_0	0	1	1	1.625856	True	1.516
11	15	1	m	20	23-Jun-2017	Sub11_Trial15_0	0	2	2	1.104046	True	1.516
11	15	1	m	20	23-Jun-2017	Sub11_Trial15_0	0	3	3	1.579507	True	1.516
11	15	1	m	20	23-Jun-2017	Sub11_Trial15_0	0	4	4	0.742107	True	1.516
11	15	1	m	20	23-Jun-2017	Sub11_Trial15_0	0	5	5	1.026593	True	1.516
11	15	1	m	20	23-Jun-2017	Sub11_Trial15_1	1	0	0	0.472207	False	1.516
11	15	1	m	20	23-Jun-2017	Sub11_Trial15_1	1	1	1	1.268569	False	1.516
11	15	1	m	20	23-Jun-2017	Sub11_Trial15_1	1	2	2	1.011557	False	1.516
11	15	1	m	20	23-Jun-2017	Sub11_Trial15_1	1	3	3	1.255688	False	1.516
11	15	1	m	20	23-Jun-2017	Sub11_Trial15_1	1	4	4	1.473717	False	1.516
11	15	1	m	20	23-Jun-2017	Sub11_Trial15_1	1	5	5	1.015868	False	1.516
11	16	1	m	20	23-Jun-2017	Sub11_Trial16_0	0	0	0	0.591137	False	0.858
11	16	1	m	20	23-Jun-2017	Sub11_Trial16_0	0	1	1	0.634525	False	0.858
11	16	1	m	20	23-Jun-2017	Sub11_Trial16_0	0	2	2	1.216212	False	0.858
11	16	1	m	20	23-Jun-2017	Sub11_Trial16_0	0	3	3	1.120467	False	0.858
11	16	1	m	20	23-Jun-2017	Sub11_Trial16_0	0	4	4	0.577461	False	0.858
11	16	1	m	20	23-Jun-2017	Sub11_Trial16_0	0	5	5	0.748482	False	0.858
11	16	1	m	20	23-Jun-2017	Sub11_Trial16_1	1	0	0	1.120965	True	0.858
11	16	1	m	20	23-Jun-2017	Sub11_Trial16_1	1	1	1	0.797028	True	0.858
11	16	1	m	20	23-Jun-2017	Sub11_Trial16_1	1	2	2	0.755719	True	0.858
11	16	1	m	20	23-Jun-2017	Sub11_Trial16_1	1	3	3	1.528343	True	0.858
11	16	1	m	20	23-Jun-2017	Sub11_Trial16_1	1	4	4	1.481985	True	0.858
11	16	1	m	20	23-Jun-2017	Sub11_Trial16_1	1	5	5	1.290125	True	0.858
11	17	1	m	20	23-Jun-2017	Sub11_Trial17_0	0	0	0	0.686911	False	3.092
11	17	1	m	20	23-Jun-2017	Sub11_Trial17_0	0	1	1	0.861295	False	3.092
11	17	1	m	20	23-Jun-2017	Sub11_Trial17_0	0	2	2	1.00943	False	3.092
11	17	1	m	20	23-Jun-2017	Sub11_Trial17_0	0	3	3	1.524274	False	3.092
11	17	1	m	20	23-Jun-2017	Sub11_Trial17_0	0	4	4	0.517921	False	3.092
11	17	1	m	20	23-Jun-2017	Sub11_Trial17_0	0	5	5	1.566939	False	3.092
11	17	1	m	20	23-Jun-2017	Sub11_Trial17_1	1	0	0	1.224054	True	3.092
11	17	1	m	20	23-Jun-2017	Sub11_Trial17_1	1	1	1	1.049106	True	3.092
11	17	1	m	20	23-Jun-2017	Sub11_Trial17_1	1	2	2	0.447632	True	3.092
11	17	1	m	20	23-Jun-2017	Sub11_Trial17_1	1	3	3	1.434353	True	3.092
11	17	1	m	20	23-Jun-2017	Sub11_Trial17_1	1	4	4	1.083995	True	3.092
11	17	1	m	20	23-Jun-2017	Sub11_Trial17_1	1	5	5	0.694571	True	3.092
11	18	1	m	20	23-Jun-2017	Sub11_Trial18_0	0	0	0	1.20402	True	1.693
11	18	1	m	20	23-Jun-2017	Sub11_Trial18_0	0	1	1	1.050936	True	1.693
11	18	1	m	20	23-Jun-2017	Sub11_Trial18_0	0	2	2	0.870924	True	1.693
11	18	1	m	20	23-Jun-2017	Sub11_Trial18_0	0	3	3	1.497364	True	1.693
11	18	1	m	20	23-Jun-2017	Sub11_Trial18_0	0	4	4	0.987817	True	1.693
11	18	1	m	20	23-Jun-2017	Sub11_Trial18_0	0	5	5	1.198701	True	1.693
11	18	1	m	20	23-Jun-2017	Sub11_Trial18_1	1	0	0	0.92625	False	1.693
11	18	1	m	20	23-Jun-2017	Sub11_Trial18_1	1	1	1	0.777136	False	1.693
11	18	1	m	20	23-Jun-2017	Sub11_Trial18_1	1	2	2	0.622715	False	1.693
11	18	1	m	20	23-Jun-2017	Sub11_Trial18_1	1	3	3	0.709385	False	1.693
11	18	1	m	20	23-Jun-2017	Sub11_Trial18_1	1	4	4	0.951259	False	1.693
11	18	1	m	20	23-Jun-2017	Sub11_Trial18_1	1	5	5	0.570923	False	1.693
11	19	1	m	20	23-Jun-2017	Sub11_Trial19_0	0	0	0	1.031847	False	7.924
11	19	1	m	20	23-Jun-2017	Sub11_Trial19_0	0	1	1	0.830037	False	7.924
11	19	1	m	20	23-Jun-2017	Sub11_Trial19_0	0	2	2	1.368695	False	7.924
11	19	1	m	20	23-Jun-2017	Sub11_Trial19_0	0	3	3	0.745606	False	7.924
11	19	1	m	20	23-Jun-2017	Sub11_Trial19_0	0	4	4	1.02826	False	7.924
11	19	1	m	20	23-Jun-2017	Sub11_Trial19_0	0	5	5	1.425582	False	7.924
11	19	1	m	20	23-Jun-2017	Sub11_Trial19_1	1	0	0	1.159504	True	7.924
11	19	1	m	20	23-Jun-2017	Sub11_Trial19_1	1	1	1	0.893646	True	7.924
11	19	1	m	20	23-Jun-2017	Sub11_Trial19_1	1	2	2	1.145377	True	7.924
11	19	1	m	20	23-Jun-2017	Sub11_Trial19_1	1	3	3	1.273951	True	7.924
11	19	1	m	20	23-Jun-2017	Sub11_Trial19_1	1	4	4	0.934616	True	7.924
11	19	1	m	20	23-Jun-2017	Sub11_Trial19_1	1	5	5	1.094305	True	7.924
11	20	1	m	20	23-Jun-2017	Sub11_Trial20_0	0	0	0	0.969247	False	3.182
11	20	1	m	20	23-Jun-2017	Sub11_Trial20_0	0	1	1	0.920738	False	3.182
11	20	1	m	20	23-Jun-2017	Sub11_Trial20_0	0	2	2	1.158365	False	3.182
11	20	1	m	20	23-Jun-2017	Sub11_Trial20_0	0	3	3	0.601164	False	3.182
11	20	1	m	20	23-Jun-2017	Sub11_Trial20_0	0	4	4	0.828704	False	3.182
11	20	1	m	20	23-Jun-2017	Sub11_Trial20_0	0	5	5	0.954542	False	3.182
11	20	1	m	20	23-Jun-2017	Sub11_Trial20_1	1	0	0	1.534071	True	3.182
11	20	1	m	20	23-Jun-2017	Sub11_Trial20_1	1	1	1	0.991741	True	3.182
11	20	1	m	20	23-Jun-2017	Sub11_Trial20_1	1	2	2	0.839927	True	3.182
11	20	1	m	20	23-Jun-2017	Sub11_Trial20_1	1	3	3	1.090021	True	3.182
11	20	1	m	20	23-Jun-2017	Sub11_Trial20_1	1	4	4	0.881083	True	3.182
11	20	1	m	20	23-Jun-2017	Sub11_Trial20_1	1	5	5	0.886591	True	3.182
11	21	1	m	20	23-Jun-2017	Sub11_Trial21_0	0	0	0	0.596643	True	2.479
11	21	1	m	20	23-Jun-2017	Sub11_Trial21_0	0	1	1	1.499178	True	2.479
11	21	1	m	20	23-Jun-2017	Sub11_Trial21_0	0	2	2	0.890338	True	2.479
11	21	1	m	20	23-Jun-2017	Sub11_Trial21_0	0	3	3	0.608748	True	2.479
11	21	1	m	20	23-Jun-2017	Sub11_Trial21_0	0	4	4	0.784201	True	2.479
11	21	1	m	20	23-Jun-2017	Sub11_Trial21_0	0	5	5	1.321157	True	2.479
11	21	1	m	20	23-Jun-2017	Sub11_Trial21_1	1	0	0	1.205091	False	2.479
11	21	1	m	20	23-Jun-2017	Sub11_Trial21_1	1	1	1	0.734207	False	2.479
11	21	1	m	20	23-Jun-2017	Sub11_Trial21_1	1	2	2	1.505717	False	2.479
11	21	1	m	20	23-Jun-2017	Sub11_Trial21_1	1	3	3	0.97979	False	2.479
11	21	1	m	20	23-Jun-2017	Sub11_Trial21_1	1	4	4	0.887993	False	2.479
11	21	1	m	20	23-Jun-2017	Sub11_Trial21_1	1	5	5	1.05543	False	2.479
11	22	1	m	20	23-Jun-2017	Sub11_Trial22_0	0	0	0	1.387186	True	3.473
11	22	1	m	20	23-Jun-2017	Sub11_Trial22_0	0	1	1	1.21011	True	3.473
11	22	1	m	20	23-Jun-2017	Sub11_Trial22_0	0	2	2	1.36237	True	3.473
11	22	1	m	20	23-Jun-2017	Sub11_Trial22_0	0	3	3	0.981129	True	3.473
11	22	1	m	20	23-Jun-2017	Sub11_Trial22_0	0	4	4	1.388696	True	3.473
11	22	1	m	20	23-Jun-2017	Sub11_Trial22_0	0	5	5	1.085378	True	3.473
11	22	1	m	20	23-Jun-2017	Sub11_Trial22_1	1	0	0	0.583756	False	3.473
11	22	1	m	20	23-Jun-2017	Sub11_Trial22_1	1	1	1	1.372228	False	3.473
11	22	1	m	20	23-Jun-2017	Sub11_Trial22_1	1	2	2	1.257065	False	3.473
11	22	1	m	20	23-Jun-2017	Sub11_Trial22_1	1	3	3	0.655713	False	3.473
11	22	1	m	20	23-Jun-2017	Sub11_Trial22_1	1	4	4	0.789692	False	3.473
11	22	1	m	20	23-Jun-2017	Sub11_Trial22_1	1	5	5	1.402213	False	3.473
11	23	1	m	20	23-Jun-2017	Sub11_Trial23_0	0	0	0	0.731593	False	1.895
11	23	1	m	20	23-Jun-2017	Sub11_Trial23_0	0	1	1	0.958044	False	1.895
11	23	1	m	20	23-Jun-2017	Sub11_Trial23_0	0	2	2	0.996749	False	1.895
11	23	1	m	20	23-Jun-2017	Sub11_Trial23_0	0	3	3	1.619631	False	1.895
11	23	1	m	20	23-Jun-2017	Sub11_Trial23_0	0	4	4	1.168358	False	1.895
11	23	1	m	20	23-Jun-2017	Sub11_Trial23_0	0	5	5	1.503301	False	1.895
11	23	1	m	20	23-Jun-2017	Sub11_Trial23_1	1	0	0	0.799864	True	1.895
11	23	1	m	20	23-Jun-2017	Sub11_Trial23_1	1	1	1	0.410915	True	1.895
11	23	1	m	20	23-Jun-2017	Sub11_Trial23_1	1	2	2	0.502811	True	1.895
11	23	1	m	20	23-Jun-2017	Sub11_Trial23_1	1	3	3	1.111356	True	1.895
11	23	1	m	20	23-Jun-2017	Sub11_Trial23_1	1	4	4	0.751405	True	1.895
11	23	1	m	20	23-Jun-2017	Sub11_Trial23_1	1	5	5	0.694626	True	1.895
11	24	1	m	20	23-Jun-2017	Sub11_Trial24_0	0	0	0	0.709585	True	1.284
11	24	1	m	20	23-Jun-2017	Sub11_Trial24_0	0	1	1	0.978126	True	1.284
11	24	1	m	20	23-Jun-2017	Sub11_Trial24_0	0	2	2	0.412719	True	1.284
11	24	1	m	20	23-Jun-2017	Sub11_Trial24_0	0	3	3	1.212674	True	1.284
11	24	1	m	20	23-Jun-2017	Sub11_Trial24_0	0	4	4	1.539059	True	1.284
11	24	1	m	20	23-Jun-2017	Sub11_Trial24_0	0	5	5	1.115522	True	1.284
11	24	1	m	20	23-Jun-2017	Sub11_Trial24_1	1	0	0	1.198446	False	1.284
11	24	1	m	20	23-Jun-2017	Sub11_Trial24_1	1	1	1	0.930547	False	1.284
11	24	1	m	20	23-Jun-2017	Sub11_Trial24_1	1	2	2	1.332697	False	1.284
11	24	1	m	20	23-Jun-2017	Sub11_Trial24_1	1	3	3	1.182025	False	1.284
11	24	1	m	20	23-Jun-2017	Sub11_Trial24_1	1	4	4	1.054766	False	1.284
11	24	1	m	20	23-Jun-2017	Sub11_Trial24_1	1	5	5	0.587787	False	1.284
11	25	1	m	20	23-Jun-2017	Sub11_Trial25_0	0	0	0	0.553877	True	0.723
11	25	1	m	20	23-Jun-2017	Sub11_Trial25_0	0	1	1	0.863645	True	0.723
11	25	1	m	20	23-Jun-2017	Sub11_Trial25_0	0	2	2	1.169288	True	0.723
11	25	1	m	20	23-Jun-2017	Sub11_Trial25_0	0	3	3	1.399076	True	0.723
11	25	1	m	20	23-Jun-2017	Sub11_Trial25_0	0	4	4	1.432093	True	0.723
11	25	1	m	20	23-Jun-2017	Sub11_Trial25_0	0	5	5	0.501809	True	0.723
11	25	1	m	20	23-Jun-2017	Sub11_Trial25_1	1	0	0	1.255216	False	0.723
11	25	1	m	20	23-Jun-2017	Sub11_Trial25_1	1	1	1	1.04157	False	0.723
11	25	1	m	20	23-Jun-2017	Sub11_Trial25_1	1	2	2	0.646822	False	0.723
11	25	1	m	20	23-Jun-2017	Sub11_Trial25_1	1	3	3	0.605609	False	0.723
11	25	1	m	20	23-Jun-2017	Sub11_Trial25_1	1	4	4	1.273133	False	0.723
11	25	1	m	20	23-Jun-2017	Sub11_Trial25_1	1	5	5	0.865641	False	0.723
11	26	1	m	20	23-Jun-2017	Sub11_Trial26_0	0	0	0	1.282135	False	1.697
11	26	1	m	20	23-Jun-2017	Sub11_Trial26_0	0	1	1	1.061573	False	1.697
11	26	1	m	20	23-Jun-2017	Sub11_Trial26_0	0	2	2	1.325574	False	1.697
11	26	1	m	20	23-Jun-2017	Sub11_Trial26_0	0	3	3	0.777133	False	1.697
11	26	1	m	20	23-Jun-2017	Sub11_Trial26_0	0	4	4	1.054738	False	1.697
11	26	1	m	20	23-Jun-2017	Sub11_Trial26_0	0	5	5	1.030746	False	1.697
11	26	1	m	20	23-Jun-2017	Sub11_Trial26_1	1	0	0	0.719543	True	1.697
11	26	1	m	20	23-Jun-2017	Sub11_Trial26_1	1	1	1	1.062223	True	1.697
11	26	1	m	20	23-Jun-2017	Sub11_Trial26_1	1	2	2	1.093724	True	1.697
11	26	1	m	20	23-Jun-2017	Sub11_Trial26_1	1	3	3	1.050465	True	1.697
11	26	1	m	20	23-Jun-2017	Sub11_Trial26_1	1	4	4	0.851093	True	1.697
11	26	1	m	20	23-Jun-2017	Sub11_Trial26_1	1	5	5	1.216325	True	1.697
11	27	1	m	20	23-Jun-2017	Sub11_Trial27_0	0	0	0	0.633472	False	3.925
11	27	1	m	20	23-Jun-2017	Sub11_Trial27_0	0	1	1	1.179808	False	3.925
11	27	1	m	20	23-Jun-2017	Sub11_Trial27_0	0	2	2	0.762381	False	3.925
11	27	1	m	20	23-Jun-2017	Sub11_Trial27_0	0	3	3	1.312535	False	3.925
11	27	1	m	20	23-Jun-2017	Sub11_Trial27_0	0	4	4	0.754634	False	3.925
11	27	1	m	20	23-Jun-2017	Sub11_Trial27_0	0	5	5	0.732307	False	3.925
11	27	1	m	20	23-Jun-2017	Sub11_Trial27_1	1	0	0	0.861203	True	3.925
11	27	1	m	20	23-Jun-2017	Sub11_Trial27_1	1	1	1	0.804778	True	3.925
11	27	1	m	20	23-Jun-2017	Sub11_Trial27_1	1	2	2	0.597355	True	3.925
11	27	1	m	20	23-Jun-2017	Sub11_Trial27_1	1	3	3	1.21694	True	3.925
11	27	1	m	20	23-Jun-2017	Sub11_Trial27_1	1	4	4	1.085587	True	3.925
11	27	1	m	20	23-Jun-2017	Sub11_Trial27_1	1	5	5	0.46744	True	3.925
11	28	1	m	20	23-Jun-2017	Sub11_Trial28_0	0	0	0	0.739667	False	5.569
11	28	1	m	20	23-Jun-2017	Sub11_Trial28_0	0	1	1	0.62202	False	5.569
11	28	1	m	20	23-Jun-2017	Sub11_Trial28_0	0	2	2	1.057113	False	5.569
11	28	1	m	20	23-Jun-2017	Sub11_Trial28_0	0	3	3	0.59881	False	5.569
11	28	1	m	20	23-Jun-2017	Sub11_Trial28_0	0	4	4	0.796398	False	5.569
11	28	1	m	20	23-Jun-2017	Sub11_Trial28_0	0	5	5	0.446688	False	5.569
11	28	1	m	20	23-Jun-2017	Sub11_Trial28_1	1	0	0	1.000278	True	5.569
11	28	1	m	20	23-Jun-2017	Sub11_Trial28_1	1	1	1	1.286	True	5.569
11	28	1	m	20	23-Jun-2017	Sub11_Trial28_1	1	2	2	1.36963	True	5.569
11	28	1	m	20	23-Jun-2017	Sub11_Trial28_1	1	3	3	0.857618	True	5.569
11	28	1	m	20	23-Jun-2017	Sub11_Trial28_1	1	4	4	1.263565	True	5.569
11	28	1	m	20	23-Jun-2017	Sub11_Trial28_1	1	5	5	0.830512	True	5.569
11	29	1	m	20	23-Jun-2017	Sub11_Trial29_0	0	0	0	1.185026	True	3.109
11	29	1	m	20	23-Jun-2017	Sub11_Trial29_0	0	1	1	0.84546	True	3.109
11	29	1	m	20	23-Jun-2017	Sub11_Trial29_0	0	2	2	0.45427	True	3.109
11	29	1	m	20	23-Jun-2017	Sub11_Trial29_0	0	3	3	1.176335	True	3.109
11	29	1	m	20	23-Jun-2017	Sub11_Trial29_0	0	4	4	1.211499	True	3.109
11	29	1	m	20	23-Jun-2017	Sub11_Trial29_0	0	5	5	1.165747	True	3.109
11	29	1	m	20	23-Jun-2017	Sub11_Trial29_1	1	0	0	0.833168	False	3.109
11	29	1	m	20	23-Jun-2017	Sub11_Trial29_1	1	1	1	0.884763	False	3.109
11	29	1	m	20	23-Jun-2017	Sub11_Trial29_1	1	2	2	1.446354	False	3.109
11	29	1	m	20	23-Jun-2017	Sub11_Trial29_1	1	3	3	1.269836	False	3.109
11	29	1	m	20	23-Jun-2017	Sub11_Trial29_1	1	4	4	1.428335	False	3.109
11	29	1	m	20	23-Jun-2017	Sub11_Trial29_1	1	5	5	1.149355	False	3.109
11	30	1	m	20	23-Jun-2017	Sub11_Trial30_0	0	0	0	1.402524	True	1.128
11	30	1	m	20	23-Jun-2017	Sub11_Trial30_0	0	1	1	1.1438	True	1.128
11	30	1	m	20	23-Jun-2017	Sub11_Trial30_0	0	2	2	1.319781	True	1.128
11	30	1	m	20	23-Jun-2017	Sub11_Trial30_0	0	3	3	0.752458	True	1.128
11	30	1	m	20	23-Jun-2017	Sub11_Trial30_0	0	4	4	1.153442	True	1.128
11	30	1	m	20	23-Jun-2017	Sub11_Trial30_0	0	5	5	0.842971	True	1.128
11	30	1	m	20	23-Jun-2017	Sub11_Trial30_1	1	0	0	0.8878	False	1.128
11	30	1	m	20	23-Jun-2017	Sub11_Trial30_1	1	1	1	0.806409	False	1.128
11	30	1	m	20	23-Jun-2017	Sub11_Trial30_1	1	2	2	0.682722	False	1.128
11	30	1	m	20	23-Jun-2017	Sub11_Trial30_1	1	3	3	1.434146	False	1.128
11	30	1	m	20	23-Jun-2017	Sub11_Trial30_1	1	4	4	0.820015	False	1.128
11	30	1	m	20	23-Jun-2017	Sub11_Trial30_1	1	5	5	0.522568	False	1.128
11	31	1	m	20	23-Jun-2017	Sub11_Trial31_0	0	0	0	0.960824	False	0.856
11	31	1	m	20	23-Jun-2017	Sub11_Trial31_0	0	1	1	0.715069	False	0.856
11	31	1	m	20	23-Jun-2017	Sub11_Trial31_0	0	2	2	0.444653	False	0.856
11	31	1	m	20	23-Jun-2017	Sub11_Trial31_0	0	3	3	0.74618	False	0.856
11	31	1	m	20	23-Jun-2017	Sub11_Trial31_0	0	4	4	0.618441	False	0.856
11	31	1	m	20	23-Jun-2017	Sub11_Trial31_0	0	5	5	1.397677	False	0.856
11	31	1	m	20	23-Jun-2017	Sub11_Trial31_1	1	0	0	1.132784	True	0.856
11	31	1	m	20	23-Jun-2017	Sub11_Trial31_1	1	1	1	0.878121	True	0.856
11	31	1	m	20	23-Jun-2017	Sub11_Trial31_1	1	2	2	0.921728	True	0.856
11	31	1	m	20	23-Jun-2017	Sub11_Trial31_1	1	3	3	0.968928	True	0.856
11	31	1	m	20	23-Jun-2017	Sub11_Trial31_1	1	4	4	1.546307	True	0.856
11	31	1	m	20	23-Jun-2017	Sub11_Trial31_1	1	5	5	0.730492	True	0.856
11	32	1	m	20	23-Jun-2017	Sub11_Trial32_0	0	0	0	1.275217	False	2.585
11	32	1	m	20	23-Jun-2017	Sub11_Trial32_0	0	1	1	0.713498	False	2.585
11	32	1	m	20	23-Jun-2017	Sub11_Trial32_0	0	2	2	1.355663	False	2.585
11	32	1	m	20	23-Jun-2017	Sub11_Trial32_0	0	3	3	1.198988	False	2.585
11	32	1	m	20	23-Jun-2017	Sub11_Trial32_0	0	4	4	0.735307	False	2.585
11	32	1	m	20	23-Jun-2017	Sub11_Trial32_0	0	5	5	0.799977	False	2.585
11	32	1	m	20	23-Jun-2017	Sub11_Trial32_1	1	0	0	0.846749	True	2.585
11	32	1	m	20	23-Jun-2017	Sub11_Trial32_1	1	1	1	0.518046	True	2.585
11	32	1	m	20	23-Jun-2017	Sub11_Trial32_1	1	2	2	0.578389	True	2.585
11	32	1	m	20	23-Jun-2017	Sub11_Trial32_1	1	3	3	1.128371	True	2.585
11	32	1	m	20	23-Jun-2017	Sub11_Trial32_1	1	4	4	1.018403	True	2.585
11	32	1	m	20	23-Jun-2017	Sub11_Trial32_1	1	5	5	1.030549	True	2.585
11	33	1	m	20	23-Jun-2017	Sub11_Trial33_0	0	0	0	0.852222	False	3.478
11	33	1	m	20	23-Jun-2017	Sub11_Trial33_0	0	1	1	1.224265	False	3.478
11	33	1	m	20	23-Jun-2017	Sub11_Trial33_0	0	2	2	0.545691	False	3.478
11	33	1	m	20	23-Jun-2017	Sub11_Trial33_0	0	3	3	0.615521	False	3.478
11	33	1	m	20	23-Jun-2017	Sub11_Trial33_0	0	4	4	0.670892	False	3.478
11	33	1	m	20	23-Jun-2017	Sub11_Trial33_0	0	5	5	0.976859	False	3.478
11	33	1	m	20	23-Jun-2017	Sub11_Trial33_1	1	0	0	1.143609	True	3.478
11	33	1	m	20	23-Jun-2017	Sub11_Trial33_1	1	1	1	0.926144	True	3.478
11	33	1	m	20	23-Jun-2017	Sub11_Trial33_1	1	2	2	0.425346	True	3.478
11	33	1	m	20	23-Jun-2017	Sub11_Trial33_1	1	3	3	1.594227	True	3.478
11	33	1	m	20	23-Jun-2017	Sub11_Trial33_1	1	4	4	0.939357	True	3.478
11	33	1	m	20	23-Jun-2017	Sub11_Trial33_1	1	5	5	1.42343	True	3.478
11	34	1	m	20	23-Jun-2017	Sub11_Trial34_0	0	0	0	0.791757	False	3.786
11	34	1	m	20	23-Jun-2017	Sub11_Trial34_0	0	1	1	1.273948	False	3.786
11	34	1	m	20	23-Jun-2017	Sub11_Trial34_0	0	2	2	1.40727	False	3.786
11	34	1	m	20	23-Jun-2017	Sub11_Trial34_0	0	3	3	1.10339	False	3.786
11	34	1	m	20	23-Jun-2017	Sub11_Trial34_0	0	4	4	0.84984	False	3.786
11	34	1	m	20	23-Jun-2017	Sub11_Trial34_0	0	5	5	1.176444	False	3.786
11	34	1	m	20	23-Jun-2017	Sub11_Trial34_1	1	0	0	1.07928	True	3.786
11	34	1	m	20	23-Jun-2017	Sub11_Trial34_1	1	1	1	1.09208	True	3.786
11	34	1	m	20	23-Jun-2017	Sub11_Trial34_1	1	2	2	1.319608	True	3.786
11	34	1	m	20	23-Jun-2017	Sub11_Trial34_1	1	3	3	0.622835	True	3.786
11	34	1	m	20	23-Jun-2017	Sub11_Trial34_1	1	4	4	0.849687	True	3.786
11	34	1	m	20	23-Jun-2017	Sub11_Trial34_1	1	5	5	0.67998	True	3.786
11	35	1	m	20	23-Jun-2017	Sub11_Trial35_0	0	0	0	1.035976	True	2.858
11	35	1	m	20	23-Jun-2017	Sub11_Trial35_0	0	1	1	0.876241	True	2.858
11	35	1	m	20	23-Jun-2017	Sub11_Trial35_0	0	2	2	1.211182	True	2.858
11	35	1	m	20	23-Jun-2017	Sub11_Trial35_0	0	3	3	0.867905	True	2.858
11	35	1	m	20	23-Jun-2017	Sub11_Trial35_0	0	4	4	1.113261	True	2.858
11	35	1	m	20	23-Jun-2017	Sub11_Trial35_0	0	5	5	0.600742	True	2.858
11	35	1	m	20	23-Jun-2017	Sub11_Trial35_1	1	0	0	1.048613	False	2.858
11	35	1	m	20	23-Jun-2017	Sub11_Trial35_1	1	1	1	0.776527	False	2.858
11	35	1	m	20	23-Jun-2017	Sub11_Trial35_1	1	2	2	1.273621	False	2.858
11	35	1	m	20	23-Jun-2017	Sub11_Trial35_1	1	3	3	0.647216	False	2.858
11	35	1	m	20	23-Jun-2017	Sub11_Trial35_1	1	4	4	0.695895	False	2.858
11	35	1	m	20	23-Jun-2017	Sub11_Trial35_1	1	5	5	1.404206	False	2.858
11	36	1	m	20	23-Jun-2017	Sub11_Trial36_0	0	0	0	0.402057	False	0.808
11	36	1	m	20	23-Jun-2017	Sub11_Trial36_0	0	1	1	1.448823	False	0.808
11	36	1	m	20	23-Jun-2017	Sub11_Trial36_0	0	2	2	0.81791	False	0.808
11	36	1	m	20	23-Jun-2017	Sub11_Trial36_0	0	3	3	0.610854	False	0.808
11	36	1	m	20	23-Jun-2017	Sub11_Trial36_0	0	4	4	0.766034	False	0.808
11	36	1	m	20	23-Jun-2017	Sub11_Trial36_0	0	5	5	1.013727	False	0.808
11	36	1	m	20	23-Jun-2017	Sub11_Trial36_1	1	0	0	1.073695	True	0.808
11	36	1	m	20	23-Jun-2017	Sub11_Trial36_1	1	1	1	0.491958	True	0.808
11	36	1	m	20	23-Jun-2017	Sub11_Trial36_1	1	2	2	1.516341	True	0.808
11	36	1	m	20	23-Jun-2017	Sub11_Trial36_1	1	3	3	1.627937	True	0.808
11	36	1	m	20	23-Jun-2017	Sub11_Trial36_1	1	4	4	1.366224	True	0.808
11	36	1	m	20	23-Jun-2017	Sub11_Trial36_1	1	5	5	1.418396	True	0.808
11	37	1	m	20	23-Jun-2017	Sub11_Trial37_0	0	0	0	1.566228	False	0.856
11	37	1	m	20	23-Jun-2017	Sub11_Trial37_0	0	1	1	1.337796	False	0.856
11	37	1	m	20	23-Jun-2017	Sub11_Trial37_0	0	2	2	0.763881	False	0.856
11	37	1	m	20	23-Jun-2017	Sub11_Trial37_0	0	3	3	1.449217	False	0.856
11	37	1	m	20	23-Jun-2017	Sub11_Trial37_0	0	4	4	0.722455	False	0.856
11	37	1	m	20	23-Jun-2017	Sub11_Trial37_0	0	5	5	0.905795	False	0.856
11	37	1	m	20	23-Jun-2017	Sub11_Trial37_1	1	0	0	0.870585	True	0.856
11	37	1	m	20	23-Jun-2017	Sub11_Trial37_1	1	1	1	1.231275	True	0.856
11	37	1	m	20	23-Jun-2017	Sub11_Trial37_1	1	2	2	0.466687	True	0.856
11	37	1	m	20	23-Jun-2017	Sub11_Trial37_1	1	3	3	1.513307	True	0.856
11	37	1	m	20	23-Jun-2017	Sub11_Trial37_1	1	4	4	1.146174	True	0.856
11	37	1	m	20	23-Jun-2017	Sub11_Trial37_1	1	5	5	0.856554	True	0.856
11	38	1	m	20	23-Jun-2017	Sub11_Trial38_0	0	0	0	1.446903	True	1.415
11	38	1	m	20	23-Jun-2017	Sub11_Trial38_0	0	1	1	1.51428	True	1.415
11	38	1	m	20	23-Jun-2017	Sub11_Trial38_0	0	2	2	0.940739	True	1.415
11	38	1	m	20	23-Jun-2017	Sub11_Trial38_0	0	3	3	1.306092	True	1.415
11	38	1	m	20	23-Jun-2017	Sub11_Trial38_0	0	4	4	0.574715	True	1.415
11	38	1	m	20	23-Jun-2017	Sub11_Trial38_0	0	5	5	1.176663	True	1.415
11	38	1	m	20	23-Jun-2017	Sub11_Trial38_1	1	0	0	0.927905	False	1.415
11	38	1	m	20	23-Jun-2017	Sub11_Trial38_1	1	1	1	0.912149	False	1.415
11	38	1	m	20	23-Jun-2017	Sub11_Trial38_1	1	2	2	1.048412	False	1.415
11	38	1	m	20	23-Jun-2017	Sub11_Trial38_1	1	3	3	0.845599	False	1.415
11	38	1	m	20	23-Jun-2017	Sub11_Trial38_1	1	4	4	1.447515	False	1.415
11	38	1	m	20	23-Jun-2017	Sub11_Trial38_1	1	5	5	0.691378	False	1.415
11	39	1	m	20	23-Jun-2017	Sub11_Trial39_0	0	0	0	1.062682	False	0.855
11	39	1	m	20	23-Jun-2017	Sub11_Trial39_0	0	1	1	1.312366	False	0.855
11	39	1	m	20	23-Jun-2017	Sub11_Trial39_0	0	2	2	0.851758	False	0.855
11	39	1	m	20	23-Jun-2017	Sub11_Trial39_0	0	3	3	1.147691	False	0.855
11	39	1	m	20	23-Jun-2017	Sub11_Trial39_0	0	4	4	0.692089	False	0.855
11	39	1	m	20	23-Jun-2017	Sub11_Trial39_0	0	5	5	1.064965	False	0.855
11	39	1	m	20	23-Jun-2017	Sub11_Trial39_1	1	0	0	0.837082	True	0.855
11	39	1	m	20	23-Jun-2017	Sub11_Trial39_1	1	1	1	1.1574	True	0.855
11	39	1	m	20	23-Jun-2017	Sub11_Trial39_1	1	2	2	1.511425	True	0.855
11	39	1	m	20	23-Jun-2017	Sub11_Trial39_1	1	3	3	1.625506	True	0.855
11	39	1	m	20	23-Jun-2017	Sub11_Trial39_1	1	4	4	1.49087	True	0.855
11	39	1	m	20	23-Jun-2017	Sub11_Trial39_1	1	5	5	1.052334	True	0.855
11	40	1	m	20	23-Jun-2017	Sub11_Trial40_0	0	0	0	0.675416	True	3.798
11	40	1	m	20	23-Jun-2017	Sub11_Trial40_0	0	1	1	0.9746	True	3.798
11	40	1	m	20	23-Jun-2017	Sub11_Trial40_0	0	2	2	0.660497	True	3.798
11	40	1	m	20	23-Jun-2017	Sub11_Trial40_0	0	3	3	0.368504	True	3.798
11	40	1	m	20	23-Jun-2017	Sub11_Trial40_0	0	4	4	1.18013	True	3.798
11	40	1	m	20	23-Jun-2017	Sub11_Trial40_0	0	5	5	1.021525	True	3.798
11	40	1	m	20	23-Jun-2017	Sub11_Trial40_1	1	0	0	1.340304	False	3.798
11	40	1	m	20	23-Jun-2017	Sub11_Trial40_1	1	1	1	1.398356	False	3.798
11	40	1	m	20	23-Jun-2017	Sub11_Trial40_1	1	2	2	0.813056	False	3.798
11	40	1	m	20	23-Jun-2017	Sub11_Trial40_1	1	3	3	1.553146	False	3.798
11	40	1	m	20	23-Jun-2017	Sub11_Trial40_1	1	4	4	1.302997	False	3.798
11	40	1	m	20	23-Jun-2017	Sub11_Trial40_1	1	5	5	1.27518	False	3.798
11	40	2	m	20	23-Jun-2017	Sub11_Trial40_0	0	0	0	0.675416	False	0.625
11	40	2	m	20	23-Jun-2017	Sub11_Trial40_0	0	1	1	0.9746	False	0.625
11	40	2	m	20	23-Jun-2017	Sub11_Trial40_0	0	2	2	0.660497	False	0.625
11	40	2	m	20	23-Jun-2017	Sub11_Trial40_0	0	3	3	0.368504	False	0.625
11	40	2	m	20	23-Jun-2017	Sub11_Trial40_0	0	4	4	1.18013	False	0.625
11	40	2	m	20	23-Jun-2017	Sub11_Trial40_0	0	5	5	1.021525	False	0.625
11	40	2	m	20	23-Jun-2017	Sub11_Trial40_1	1	0	0	1.340304	True	0.625
11	40	2	m	20	23-Jun-2017	Sub11_Trial40_1	1	1	1	1.398356	True	0.625
11	40	2	m	20	23-Jun-2017	Sub11_Trial40_1	1	2	2	0.813056	True	0.625
11	40	2	m	20	23-Jun-2017	Sub11_Trial40_1	1	3	3	1.553146	True	0.625
11	40	2	m	20	23-Jun-2017	Sub11_Trial40_1	1	4	4	1.302997	True	0.625
11	40	2	m	20	23-Jun-2017	Sub11_Trial40_1	1	5	5	1.27518	True	0.625
11	41	2	m	20	23-Jun-2017	Sub11_Trial41_0	0	0	0	1.504653	False	2.138
11	41	2	m	20	23-Jun-2017	Sub11_Trial41_0	0	1	1	1.163805	False	2.138
11	41	2	m	20	23-Jun-2017	Sub11_Trial41_0	0	2	2	1.030811	False	2.138
11	41	2	m	20	23-Jun-2017	Sub11_Trial41_0	0	3	3	0.969266	False	2.138
11	41	2	m	20	23-Jun-2017	Sub11_Trial41_0	0	4	4	0.508081	False	2.138
11	41	2	m	20	23-Jun-2017	Sub11_Trial41_0	0	5	5	0.954288	False	2.138
11	41	2	m	20	23-Jun-2017	Sub11_Trial41_1	1	0	0	1.064778	True	2.138
11	41	2	m	20	23-Jun-2017	Sub11_Trial41_1	1	1	1	1.488374	True	2.138
11	41	2	m	20	23-Jun-2017	Sub11_Trial41_1	1	2	2	0.998424	True	2.138
11	41	2	m	20	23-Jun-2017	Sub11_Trial41_1	1	3	3	1.579502	True	2.138
11	41	2	m	20	23-Jun-2017	Sub11_Trial41_1	1	4	4	1.401347	True	2.138
11	41	2	m	20	23-Jun-2017	Sub11_Trial41_1	1	5	5	1.381463	True	2.138
11	42	2	m	20	23-Jun-2017	Sub11_Trial42_0	0	0	0	1.102961	False	2.02
11	42	2	m	20	23-Jun-2017	Sub11_Trial42_0	0	1	1	0.736552	False	2.02
11	42	2	m	20	23-Jun-2017	Sub11_Trial42_0	0	2	2	0.975427	False	2.02
11	42	2	m	20	23-Jun-2017	Sub11_Trial42_0	0	3	3	1.062969	False	2.02
11	42	2	m	20	23-Jun-2017	Sub11_Trial42_0	0	4	4	0.836866	False	2.02
11	42	2	m	20	23-Jun-2017	Sub11_Trial42_0	0	5	5	1.1484	False	2.02
11	42	2	m	20	23-Jun-2017	Sub11_Trial42_1	1	0	0	1.037407	True	2.02
11	42	2	m	20	23-Jun-2017	Sub11_Trial42_1	1	1	1	1.01576	True	2.02
11	42	2	m	20	23-Jun-2017	Sub11_Trial42_1	1	2	2	1.239291	True	2.02
11	42	2	m	20	23-Jun-2017	Sub11_Trial42_1	1	3	3	1.54229	True	2.02
11	42	2	m	20	23-Jun-2017	Sub11_Trial42_1	1	4	4	0.810103	True	2.02
11	42	2	m	20	23-Jun-2017	Sub11_Trial42_1	1	5	5	0.781809	True	2.02
11	43	2	m	20	23-Jun-2017	Sub11_Trial43_0	0	0	0	0.915993	True	1.182
11	43	2	m	20	23-Jun-2017	Sub11_Trial43_0	0	1	1	1.421648	True	1.182
11	43	2	m	20	23-Jun-2017	Sub11_Trial43_0	0	2	2	0.634182	True	1.182
11	43	2	m	20	23-Jun-2017	Sub11_Trial43_0	0	3	3	1.274686	True	1.182
11	43	2	m	20	23-Jun-2017	Sub11_Trial43_0	0	4	4	0.414689	True	1.182
11	43	2	m	20	23-Jun-2017	Sub11_Trial43_0	0	5	5	0.971928	True	1.182
11	43	2	m	20	23-Jun-2017	Sub11_Trial43_1	1	0	0	1.483758	False	1.182
11	43	2	m	20	23-Jun-2017	Sub11_Trial43_1	1	1	1	0.785212	False	1.182
11	43	2	m	20	23-Jun-2017	Sub11_Trial43_1	1	2	2	0.856582	False	1.182
11	43	2	m	20	23-Jun-2017	Sub11_Trial43_1	1	3	3	1.016075	False	1.182
11	43	2	m	20	23-Jun-2017	Sub11_Trial43_1	1	4	4	0.555994	False	1.182
11	43	2	m	20	23-Jun-2017	Sub11_Trial43_1	1	5	5	1.367461	False	1.182
11	44	2	m	20	23-Jun-2017	Sub11_Trial44_0	0	0	0	0.49048	True	1.331
11	44	2	m	20	23-Jun-2017	Sub11_Trial44_0	0	1	1	1.418065	True	1.331
11	44	2	m	20	23-Jun-2017	Sub11_Trial44_0	0	2	2	1.23336	True	1.331
11	44	2	m	20	23-Jun-2017	Sub11_Trial44_0	0	3	3	1.233697	True	1.331
11	44	2	m	20	23-Jun-2017	Sub11_Trial44_0	0	4	4	1.481956	True	1.331
11	44	2	m	20	23-Jun-2017	Sub11_Trial44_0	0	5	5	1.439515	True	1.331
11	44	2	m	20	23-Jun-2017	Sub11_Trial44_1	1	0	0	1.214538	False	1.331
11	44	2	m	20	23-Jun-2017	Sub11_Trial44_1	1	1	1	1.378082	False	1.331
11	44	2	m	20	23-Jun-2017	Sub11_Trial44_1	1	2	2	1.210516	False	1.331
11	44	2	m	20	23-Jun-2017	Sub11_Trial44_1	1	3	3	0.737889	False	1.331
11	44	2	m	20	23-Jun-2017	Sub11_Trial44_1	1	4	4	1.172976	False	1.331
11	44	2	m	20	23-Jun-2017	Sub11_Trial44_1	1	5	5	0.502645	False	1.331
11	45	2	m	20	23-Jun-2017	Sub11_Trial45_0	0	0	0	1.059785	False	0.917
11	45	2	m	20	23-Jun-2017	Sub11_Trial45_0	0	1	1	0.893538	False	0.917
11	45	2	m	20	23-Jun-2017	Sub11_Trial45_0	0	2	2	0.758857	False	0.917
11	45	2	m	20	23-Jun-2017	Sub11_Trial45_0	0	3	3	1.147703	False	0.917
11	45	2	m	20	23-Jun-2017	Sub11_Trial45_0	0	4	4	1.329715	False	0.917
11	45	2	m	20	23-Jun-2017	Sub11_Trial45_0	0	5	5	1.050655	False	0.917
11	45	2	m	20	23-Jun-2017	Sub11_Trial45_1	1	0	0	1.096622	True	0.917
11	45	2	m	20	23-Jun-2017	Sub11_Trial45_1	1	1	1	0.815699	True	0.917
11	45	2	m	20	23-Jun-2017	Sub11_Trial45_1	1	2	2	0.726019	True	0.917
11	45	2	m	20	23-Jun-2017	Sub11_Trial45_1	1	3	3	1.339952	True	0.917
11	45	2	m	20	23-Jun-2017	Sub11_Trial45_1	1	4	4	1.480241	True	0.917
11	45	2	m	20	23-Jun-2017	Sub11_Trial45_1	1	5	5	1.229003	True	0.917
11	46	2	m	20	23-Jun-2017	Sub11_Trial46_0	0	0	0	0.682788	True	3.559
11	46	2	m	20	23-Jun-2017	Sub11_Trial46_0	0	1	1	0.697883	True	3.559
11	46	2	m	20	23-Jun-2017	Sub11_Trial46_0	0	2	2	1.306686	True	3.559
11	46	2	m	20	23-Jun-2017	Sub11_Trial46_0	0	3	3	1.464712	True	3.559
11	46	2	m	20	23-Jun-2017	Sub11_Trial46_0	0	4	4	0.5955	True	3.559
11	46	2	m	20	23-Jun-2017	Sub11_Trial46_0	0	5	5	0.885864	True	3.559
11	46	2	m	20	23-Jun-2017	Sub11_Trial46_1	1	0	0	1.554628	False	3.559
11	46	2	m	20	23-Jun-2017	Sub11_Trial46_1	1	1	1	0.801338	False	3.559
11	46	2	m	20	23-Jun-2017	Sub11_Trial46_1	1	2	2	1.093235	False	3.559
11	46	2	m	20	23-Jun-2017	Sub11_Trial46_1	1	3	3	1.205613	False	3.559
11	46	2	m	20	23-Jun-2017	Sub11_Trial46_1	1	4	4	0.486653	False	3.559
11	46	2	m	20	23-Jun-2017	Sub11_Trial46_1	1	5	5	0.703397	False	3.559
11	47	2	m	20	23-Jun-2017	Sub11_Trial47_0	0	0	0	1.276205	False	1.772
11	47	2	m	20	23-Jun-2017	Sub11_Trial47_0	0	1	1	1.037028	False	1.772
11	47	2	m	20	23-Jun-2017	Sub11_Trial47_0	0	2	2	1.214229	False	1.772
11	47	2	m	20	23-Jun-2017	Sub11_Trial47_0	0	3	3	0.933477	False	1.772
11	47	2	m	20	23-Jun-2017	Sub11_Trial47_0	0	4	4	1.352526	False	1.772
11	47	2	m	20	23-Jun-2017	Sub11_Trial47_0	0	5	5	0.8119	False	1.772
11	47	2	m	20	23-Jun-2017	Sub11_Trial47_1	1	0	0	1.121732	True	1.772
11	47	2	m	20	23-Jun-2017	Sub11_Trial47_1	1	1	1	0.788754	True	1.772
11	47	2	m	20	23-Jun-2017	Sub11_Trial47_1	1	2	2	1.295747	True	1.772
11	47	2	m	20	23-Jun-2017	Sub11_Trial47_1	1	3	3	0.852604	True	1.772
11	47	2	m	20	23-Jun-2017	Sub11_Trial47_1	1	4	4	0.862926	True	1.772
11	47	2	m	20	23-Jun-2017	Sub11_Trial47_1	1	5	5	1.615238	True	1.772
11	48	2	m	20	23-Jun-2017	Sub11_Trial48_0	0	0	0	1.282491	True	1.787
11	48	2	m	20	23-Jun-2017	Sub11_Trial48_0	0	1	1	0.781015	True	1.787
11	48	2	m	20	23-Jun-2017	Sub11_Trial48_0	0	2	2	0.892556	True	1.787
11	48	2	m	20	23-Jun-2017	Sub11_Trial48_0	0	3	3	1.508471	True	1.787
11	48	2	m	20	23-Jun-2017	Sub11_Trial48_0	0	4	4	1.282811	True	1.787
11	48	2	m	20	23-Jun-2017	Sub11_Trial48_0	0	5	5	1.361184	True	1.787
11	48	2	m	20	23-Jun-2017	Sub11_Trial48_1	1	0	0	1.563144	False	1.787
11	48	2	m	20	23-Jun-2017	Sub11_Trial48_1	1	1	1	0.782493	False	1.787
11	48	2	m	20	23-Jun-2017	Sub11_Trial48_1	1	2	2	0.799889	False	1.787
11	48	2	m	20	23-Jun-2017	Sub11_Trial48_1	1	3	3	0.814451	False	1.787
11	48	2	m	20	23-Jun-2017	Sub11_Trial48_1	1	4	4	1.067856	False	1.787
11	48	2	m	20	23-Jun-2017	Sub11_Trial48_1	1	5	5	1.386352	False	1.787
11	49	2	m	20	23-Jun-2017	Sub11_Trial49_0	0	0	0	0.814918	False	0.857
11	49	2	m	20	23-Jun-2017	Sub11_Trial49_0	0	1	1	0.71986	False	0.857
11	49	2	m	20	23-Jun-2017	Sub11_Trial49_0	0	2	2	0.928481	False	0.857
11	49	2	m	20	23-Jun-2017	Sub11_Trial49_0	0	3	3	1.026464	False	0.857
11	49	2	m	20	23-Jun-2017	Sub11_Trial49_0	0	4	4	0.543721	False	0.857
11	49	2	m	20	23-Jun-2017	Sub11_Trial49_0	0	5	5	1.184166	False	0.857
11	49	2	m	20	23-Jun-2017	Sub11_Trial49_1	1	0	0	1.49756	True	0.857
11	49	2	m	20	23-Jun-2017	Sub11_Trial49_1	1	1	1	0.606566	True	0.857
11	49	2	m	20	23-Jun-2017	Sub11_Trial49_1	1	2	2	1.029773	True	0.857
11	49	2	m	20	23-Jun-2017	Sub11_Trial49_1	1	3	3	1.531848	True	0.857
11	49	2	m	20	23-Jun-2017	Sub11_Trial49_1	1	4	4	1.141954	True	0.857
11	49	2	m	20	23-Jun-2017	Sub11_Trial49_1	1	5	5	1.312036	True	0.857
11	50	2	m	20	23-Jun-2017	Sub11_Trial50_0	0	0	0	1.529173	True	0.945
11	50	2	m	20	23-Jun-2017	Sub11_Trial50_0	0	1	1	0.778415	True	0.945
11	50	2	m	20	23-Jun-2017	Sub11_Trial50_0	0	2	2	1.114254	True	0.945
11	50	2	m	20	23-Jun-2017	Sub11_Trial50_0	0	3	3	0.694954	True	0.945
11	50	2	m	20	23-Jun-2017	Sub11_Trial50_0	0	4	4	1.373387	True	0.945
11	50	2	m	20	23-Jun-2017	Sub11_Trial50_0	0	5	5	0.935117	True	0.945
11	50	2	m	20	23-Jun-2017	Sub11_Trial50_1	1	0	0	1.11181	False	0.945
11	50	2	m	20	23-Jun-2017	Sub11_Trial50_1	1	1	1	0.535074	False	0.945
11	50	2	m	20	23-Jun-2017	Sub11_Trial50_1	1	2	2	0.912796	False	0.945
11	50	2	m	20	23-Jun-2017	Sub11_Trial50_1	1	3	3	1.110297	False	0.945
11	50	2	m	20	23-Jun-2017	Sub11_Trial50_1	1	4	4	0.383947	False	0.945
11	50	2	m	20	23-Jun-2017	Sub11_Trial50_1	1	5	5	1.403436	False	0.945
11	51	2	m	20	23-Jun-2017	Sub11_Trial51_0	0	0	0	1.066516	False	0.752
11	51	2	m	20	23-Jun-2017	Sub11_Trial51_0	0	1	1	1.275304	False	0.752
11	51	2	m	20	23-Jun-2017	Sub11_Trial51_0	0	2	2	0.594421	False	0.752
11	51	2	m	20	23-Jun-2017	Sub11_Trial51_0	0	3	3	0.52016	False	0.752
11	51	2	m	20	23-Jun-2017	Sub11_Trial51_0	0	4	4	0.588526	False	0.752
11	51	2	m	20	23-Jun-2017	Sub11_Trial51_0	0	5	5	0.658773	False	0.752
11	51	2	m	20	23-Jun-2017	Sub11_Trial51_1	1	0	0	0.920059	True	0.752
11	51	2	m	20	23-Jun-2017	Sub11_Trial51_1	1	1	1	1.134497	True	0.752
11	51	2	m	20	23-Jun-2017	Sub11_Trial51_1	1	2	2	0.832893	True	0.752
11	51	2	m	20	23-Jun-2017	Sub11_Trial51_1	1	3	3	1.167241	True	0.752
11	51	2	m	20	23-Jun-2017	Sub11_Trial51_1	1	4	4	1.135724	True	0.752
11	51	2	m	20	23-Jun-2017	Sub11_Trial51_1	1	5	5	1.31968	True	0.752
11	52	2	m	20	23-Jun-2017	Sub11_Trial52_0	0	0	0	1.081027	False	1.95
11	52	2	m	20	23-Jun-2017	Sub11_Trial52_0	0	1	1	0.597065	False	1.95
11	52	2	m	20	23-Jun-2017	Sub11_Trial52_0	0	2	2	0.791241	False	1.95
11	52	2	m	20	23-Jun-2017	Sub11_Trial52_0	0	3	3	1.080658	False	1.95
11	52	2	m	20	23-Jun-2017	Sub11_Trial52_0	0	4	4	1.231529	False	1.95
11	52	2	m	20	23-Jun-2017	Sub11_Trial52_0	0	5	5	1.454192	False	1.95
11	52	2	m	20	23-Jun-2017	Sub11_Trial52_1	1	0	0	0.623514	True	1.95
11	52	2	m	20	23-Jun-2017	Sub11_Trial52_1	1	1	1	0.775024	True	1.95
11	52	2	m	20	23-Jun-2017	Sub11_Trial52_1	1	2	2	1.407196	True	1.95
11	52	2	m	20	23-Jun-2017	Sub11_Trial52_1	1	3	3	0.873154	True	1.95
11	52	2	m	20	23-Jun-2017	Sub11_Trial52_1	1	4	4	1.371546	True	1.95
11	52	2	m	20	23-Jun-2017	Sub11_Trial52_1	1	5	5	1.508756	True	1.95
11	53	2	m	20	23-Jun-2017	Sub11_Trial53_0	0	0	0	1.166345	True	0.922
11	53	2	m	20	23-Jun-2017	Sub11_Trial53_0	0	1	1	1.37227	True	0.922
11	53	2	m	20	23-Jun-2017	Sub11_Trial53_0	0	2	2	1.023856	True	0.922
11	53	2	m	20	23-Jun-2017	Sub11_Trial53_0	0	3	3	1.348671	True	0.922
11	53	2	m	20	23-Jun-2017	Sub11_Trial53_0	0	4	4	1.24075	True	0.922
11	53	2	m	20	23-Jun-2017	Sub11_Trial53_0	0	5	5	1.522237	True	0.922
11	53	2	m	20	23-Jun-2017	Sub11_Trial53_1	1	0	0	0.517869	False	0.922
11	53	2	m	20	23-Jun-2017	Sub11_Trial53_1	1	1	1	1.278732	False	0.922
11	53	2	m	20	23-Jun-2017	Sub11_Trial53_1	1	2	2	1.054921	False	0.922
11	53	2	m	20	23-Jun-2017	Sub11_Trial53_1	1	3	3	0.493038	False	0.922
11	53	2	m	20	23-Jun-2017	Sub11_Trial53_1	1	4	4	1.176636	False	0.922
11	53	2	m	20	23-Jun-2017	Sub11_Trial53_1	1	5	5	0.95757	False	0.922
11	54	2	m	20	23-Jun-2017	Sub11_Trial54_0	0	0	0	1.185772	False	2.646
11	54	2	m	20	23-Jun-2017	Sub11_Trial54_0	0	1	1	0.79299	False	2.646
11	54	2	m	20	23-Jun-2017	Sub11_Trial54_0	0	2	2	1.213654	False	2.646
11	54	2	m	20	23-Jun-2017	Sub11_Trial54_0	0	3	3	0.624302	False	2.646
11	54	2	m	20	23-Jun-2017	Sub11_Trial54_0	0	4	4	1.013386	False	2.646
11	54	2	m	20	23-Jun-2017	Sub11_Trial54_0	0	5	5	0.600157	False	2.646
11	54	2	m	20	23-Jun-2017	Sub11_Trial54_1	1	0	0	0.919598	True	2.646
11	54	2	m	20	23-Jun-2017	Sub11_Trial54_1	1	1	1	0.451414	True	2.646
11	54	2	m	20	23-Jun-2017	Sub11_Trial54_1	1	2	2	0.626805	True	2.646
11	54	2	m	20	23-Jun-2017	Sub11_Trial54_1	1	3	3	0.944231	True	2.646
11	54	2	m	20	23-Jun-2017	Sub11_Trial54_1	1	4	4	1.093746	True	2.646
11	54	2	m	20	23-Jun-2017	Sub11_Trial54_1	1	5	5	1.041826	True	2.646
11	55	2	m	20	23-Jun-2017	Sub11_Trial55_0	0	0	0	1.457898	True	1.234
11	55	2	m	20	23-Jun-2017	Sub11_Trial55_0	0	1	1	0.55923	True	1.234
11	55	2	m	20	23-Jun-2017	Sub11_Trial55_0	0	2	2	1.109411	True	1.234
11	55	2	m	20	23-Jun-2017	Sub11_Trial55_0	0	3	3	0.810121	True	1.234
11	55	2	m	20	23-Jun-2017	Sub11_Trial55_0	0	4	4	1.275902	True	1.234
11	55	2	m	20	23-Jun-2017	Sub11_Trial55_0	0	5	5	1.583303	True	1.234
11	55	2	m	20	23-Jun-2017	Sub11_Trial55_1	1	0	0	1.080539	False	1.234
11	55	2	m	20	23-Jun-2017	Sub11_Trial55_1	1	1	1	0.930071	False	1.234
11	55	2	m	20	23-Jun-2017	Sub11_Trial55_1	1	2	2	1.120783	False	1.234
11	55	2	m	20	23-Jun-2017	Sub11_Trial55_1	1	3	3	1.279483	False	1.234
11	55	2	m	20	23-Jun-2017	Sub11_Trial55_1	1	4	4	1.020976	False	1.234
11	55	2	m	20	23-Jun-2017	Sub11_Trial55_1	1	5	5	0.539147	False	1.234
11	56	2	m	20	23-Jun-2017	Sub11_Trial56_0	0	0	0	1.123102	True	0.861
11	56	2	m	20	23-Jun-2017	Sub11_Trial56_0	0	1	1	0.801148	True	0.861
11	56	2	m	20	23-Jun-2017	Sub11_Trial56_0	0	2	2	0.849336	True	0.861
11	56	2	m	20	23-Jun-2017	Sub11_Trial56_0	0	3	3	1.373607	True	0.861
11	56	2	m	20	23-Jun-2017	Sub11_Trial56_0	0	4	4	0.700375	True	0.861
11	56	2	m	20	23-Jun-2017	Sub11_Trial56_0	0	5	5	1.323326	True	0.861
11	56	2	m	20	23-Jun-2017	Sub11_Trial56_1	1	0	0	0.628145	False	0.861
11	56	2	m	20	23-Jun-2017	Sub11_Trial56_1	1	1	1	1.206511	False	0.861
11	56	2	m	20	23-Jun-2017	Sub11_Trial56_1	1	2	2	1.059805	False	0.861
11	56	2	m	20	23-Jun-2017	Sub11_Trial56_1	1	3	3	1.095206	False	0.861
11	56	2	m	20	23-Jun-2017	Sub11_Trial56_1	1	4	4	1.002109	False	0.861
11	56	2	m	20	23-Jun-2017	Sub11_Trial56_1	1	5	5	1.52614	False	0.861
11	57	2	m	20	23-Jun-2017	Sub11_Trial57_0	0	0	0	0.875141	False	4.454
11	57	2	m	20	23-Jun-2017	Sub11_Trial57_0	0	1	1	0.907498	False	4.454
11	57	2	m	20	23-Jun-2017	Sub11_Trial57_0	0	2	2	0.655005	False	4.454
11	57	2	m	20	23-Jun-2017	Sub11_Trial57_0	0	3	3	0.580243	False	4.454
11	57	2	m	20	23-Jun-2017	Sub11_Trial57_0	0	4	4	1.094445	False	4.454
11	57	2	m	20	23-Jun-2017	Sub11_Trial57_0	0	5	5	1.070271	False	4.454
11	57	2	m	20	23-Jun-2017	Sub11_Trial57_1	1	0	0	0.675493	True	4.454
11	57	2	m	20	23-Jun-2017	Sub11_Trial57_1	1	1	1	0.780232	True	4.454
11	57	2	m	20	23-Jun-2017	Sub11_Trial57_1	1	2	2	0.829593	True	4.454
11	57	2	m	20	23-Jun-2017	Sub11_Trial57_1	1	3	3	1.205351	True	4.454
11	57	2	m	20	23-Jun-2017	Sub11_Trial57_1	1	4	4	0.991162	True	4.454
11	57	2	m	20	23-Jun-2017	Sub11_Trial57_1	1	5	5	0.917005	True	4.454
11	58	2	m	20	23-Jun-2017	Sub11_Trial58_0	0	0	0	0.899091	True	2.509
11	58	2	m	20	23-Jun-2017	Sub11_Trial58_0	0	1	1	0.467397	True	2.509
11	58	2	m	20	23-Jun-2017	Sub11_Trial58_0	0	2	2	1.178791	True	2.509
11	58	2	m	20	23-Jun-2017	Sub11_Trial58_0	0	3	3	0.762011	True	2.509
11	58	2	m	20	23-Jun-2017	Sub11_Trial58_0	0	4	4	1.39455	True	2.509
11	58	2	m	20	23-Jun-2017	Sub11_Trial58_0	0	5	5	0.929874	True	2.509
11	58	2	m	20	23-Jun-2017	Sub11_Trial58_1	1	0	0	0.967043	False	2.509
11	58	2	m	20	23-Jun-2017	Sub11_Trial58_1	1	1	1	0.692304	False	2.509
11	58	2	m	20	23-Jun-2017	Sub11_Trial58_1	1	2	2	0.724602	False	2.509
11	58	2	m	20	23-Jun-2017	Sub11_Trial58_1	1	3	3	1.392013	False	2.509
11	58	2	m	20	23-Jun-2017	Sub11_Trial58_1	1	4	4	0.850203	False	2.509
11	58	2	m	20	23-Jun-2017	Sub11_Trial58_1	1	5	5	1.210491	False	2.509
11	59	2	m	20	23-Jun-2017	Sub11_Trial59_0	0	0	0	0.497805	False	1.271
11	59	2	m	20	23-Jun-2017	Sub11_Trial59_0	0	1	1	0.995912	False	1.271
11	59	2	m	20	23-Jun-2017	Sub11_Trial59_0	0	2	2	0.970319	False	1.271
11	59	2	m	20	23-Jun-2017	Sub11_Trial59_0	0	3	3	1.55222	False	1.271
11	59	2	m	20	23-Jun-2017	Sub11_Trial59_0	0	4	4	1.063985	False	1.271
11	59	2	m	20	23-Jun-2017	Sub11_Trial59_0	0	5	5	0.720955	False	1.271
11	59	2	m	20	23-Jun-2017	Sub11_Trial59_1	1	0	0	1.22976	True	1.271
11	59	2	m	20	23-Jun-2017	Sub11_Trial59_1	1	1	1	1.322328	True	1.271
11	59	2	m	20	23-Jun-2017	Sub11_Trial59_1	1	2	2	1.0473	True	1.271
11	59	2	m	20	23-Jun-2017	Sub11_Trial59_1	1	3	3	1.412787	True	1.271
11	59	2	m	20	23-Jun-2017	Sub11_Trial59_1	1	4	4	1.061776	True	1.271
11	59	2	m	20	23-Jun-2017	Sub11_Trial59_1	1	5	5	1.44349	True	1.271
11	60	2	m	20	23-Jun-2017	Sub11_Trial60_0	0	0	0	0.76425	False	0.741
11	60	2	m	20	23-Jun-2017	Sub11_Trial60_0	0	1	1	1.163524	False	0.741
11	60	2	m	20	23-Jun-2017	Sub11_Trial60_0	0	2	2	0.531942	False	0.741
11	60	2	m	20	23-Jun-2017	Sub11_Trial60_0	0	3	3	1.49469	False	0.741
11	60	2	m	20	23-Jun-2017	Sub11_Trial60_0	0	4	4	0.413555	False	0.741
11	60	2	m	20	23-Jun-2017	Sub11_Trial60_0	0	5	5	1.408547	False	0.741
11	60	2	m	20	23-Jun-2017	Sub11_Trial60_1	1	0	0	0.659306	True	0.741
11	60	2	m	20	23-Jun-2017	Sub11_Trial60_1	1	1	1	1.235362	True	0.741
11	60	2	m	20	23-Jun-2017	Sub11_Trial60_1	1	2	2	1.235521	True	0.741
11	60	2	m	20	23-Jun-2017	Sub11_Trial60_1	1	3	3	0.789005	True	0.741
11	60	2	m	20	23-Jun-2017	Sub11_Trial60_1	1	4	4	1.286384	True	0.741
11	60	2	m	20	23-Jun-2017	Sub11_Trial60_1	1	5	5	0.926494	True	0.741
11	61	2	m	20	23-Jun-2017	Sub11_Trial61_0	0	0	0	0.646414	False	1.247
11	61	2	m	20	23-Jun-2017	Sub11_Trial61_0	0	1	1	1.14332	False	1.247
11	61	2	m	20	23-Jun-2017	Sub11_Trial61_0	0	2	2	0.91954	False	1.247
11	61	2	m	20	23-Jun-2017	Sub11_Trial61_0	0	3	3	1.129088	False	1.247
11	61	2	m	20	23-Jun-2017	Sub11_Trial61_0	0	4	4	1.360535	False	1.247
11	61	2	m	20	23-Jun-2017	Sub11_Trial61_0	0	5	5	0.499777	False	1.247
11	61	2	m	20	23-Jun-2017	Sub11_Trial61_1	1	0	0	1.416498	True	1.247
11	61	2	m	20	23-Jun-2017	Sub11_Trial61_1	1	1	1	0.940138	True	1.247
11	61	2	m	20	23-Jun-2017	Sub11_Trial61_1	1	2	2	1.050554	True	1.247
11	61	2	m	20	23-Jun-2017	Sub11_Trial61_1	1	3	3	0.842409	True	1.247
11	61	2	m	20	23-Jun-2017	Sub11_Trial61_1	1	4	4	1.355237	True	1.247
11	61	2	m	20	23-Jun-2017	Sub11_Trial61_1	1	5	5	1.073073	True	1.247
11	62	2	m	20	23-Jun-2017	Sub11_Trial62_0	0	0	0	1.489202	True	4.633
11	62	2	m	20	23-Jun-2017	Sub11_Trial62_0	0	1	1	1.028744	True	4.633
11	62	2	m	20	23-Jun-2017	Sub11_Trial62_0	0	2	2	0.861319	True	4.633
11	62	2	m	20	23-Jun-2017	Sub11_Trial62_0	0	3	3	1.413873	True	4.633
11	62	2	m	20	23-Jun-2017	Sub11_Trial62_0	0	4	4	1.155772	True	4.633
11	62	2	m	20	23-Jun-2017	Sub11_Trial62_0	0	5	5	1.147895	True	4.633
11	62	2	m	20	23-Jun-2017	Sub11_Trial62_1	1	0	0	1.454098	False	4.633
11	62	2	m	20	23-Jun-2017	Sub11_Trial62_1	1	1	1	0.656758	False	4.633
11	62	2	m	20	23-Jun-2017	Sub11_Trial62_1	1	2	2	1.064162	False	4.633
11	62	2	m	20	23-Jun-2017	Sub11_Trial62_1	1	3	3	1.258331	False	4.633
11	62	2	m	20	23-Jun-2017	Sub11_Trial62_1	1	4	4	0.743321	False	4.633
11	62	2	m	20	23-Jun-2017	Sub11_Trial62_1	1	5	5	1.498139	False	4.633
11	63	2	m	20	23-Jun-2017	Sub11_Trial63_0	0	0	0	0.389141	True	1.014
11	63	2	m	20	23-Jun-2017	Sub11_Trial63_0	0	1	1	1.156338	True	1.014
11	63	2	m	20	23-Jun-2017	Sub11_Trial63_0	0	2	2	1.315322	True	1.014
11	63	2	m	20	23-Jun-2017	Sub11_Trial63_0	0	3	3	0.989861	True	1.014
11	63	2	m	20	23-Jun-2017	Sub11_Trial63_0	0	4	4	1.496068	True	1.014
11	63	2	m	20	23-Jun-2017	Sub11_Trial63_0	0	5	5	1.267153	True	1.014
11	63	2	m	20	23-Jun-2017	Sub11_Trial63_1	1	0	0	1.268377	False	1.014
11	63	2	m	20	23-Jun-2017	Sub11_Trial63_1	1	1	1	0.950111	False	1.014
11	63	2	m	20	23-Jun-2017	Sub11_Trial63_1	1	2	2	0.400373	False	1.014
11	63	2	m	20	23-Jun-2017	Sub11_Trial63_1	1	3	3	1.373475	False	1.014
11	63	2	m	20	23-Jun-2017	Sub11_Trial63_1	1	4	4	1.354052	False	1.014
11	63	2	m	20	23-Jun-2017	Sub11_Trial63_1	1	5	5	0.365675	False	1.014
11	64	2	m	20	23-Jun-2017	Sub11_Trial64_0	0	0	0	1.224637	True	0.84
11	64	2	m	20	23-Jun-2017	Sub11_Trial64_0	0	1	1	0.620588	True	0.84
11	64	2	m	20	23-Jun-2017	Sub11_Trial64_0	0	2	2	1.11235	True	0.84
11	64	2	m	20	23-Jun-2017	Sub11_Trial64_0	0	3	3	1.143931	True	0.84
11	64	2	m	20	23-Jun-2017	Sub11_Trial64_0	0	4	4	0.942459	True	0.84
11	64	2	m	20	23-Jun-2017	Sub11_Trial64_0	0	5	5	0.77298	True	0.84
11	64	2	m	20	23-Jun-2017	Sub11_Trial64_1	1	0	0	0.966868	False	0.84
11	64	2	m	20	23-Jun-2017	Sub11_Trial64_1	1	1	1	0.969091	False	0.84
11	64	2	m	20	23-Jun-2017	Sub11_Trial64_1	1	2	2	0.542153	False	0.84
11	64	2	m	20	23-Jun-2017	Sub11_Trial64_1	1	3	3	1.289044	False	0.84
11	64	2	m	20	23-Jun-2017	Sub11_Trial64_1	1	4	4	0.906634	False	0.84
11	64	2	m	20	23-Jun-2017	Sub11_Trial64_1	1	5	5	0.796952	False	0.84
11	65	2	m	20	23-Jun-2017	Sub11_Trial65_0	0	0	0	0.597632	False	0.778
11	65	2	m	20	23-Jun-2017	Sub11_Trial65_0	0	1	1	0.790484	False	0.778
11	65	2	m	20	23-Jun-2017	Sub11_Trial65_0	0	2	2	0.624708	False	0.778
11	65	2	m	20	23-Jun-2017	Sub11_Trial65_0	0	3	3	0.848999	False	0.778
11	65	2	m	20	23-Jun-2017	Sub11_Trial65_0	0	4	4	0.748681	False	0.778
11	65	2	m	20	23-Jun-2017	Sub11_Trial65_0	0	5	5	0.783509	False	0.778
11	65	2	m	20	23-Jun-2017	Sub11_Trial65_1	1	0	0	1.576566	True	0.778
11	65	2	m	20	23-Jun-2017	Sub11_Trial65_1	1	1	1	0.753119	True	0.778
11	65	2	m	20	23-Jun-2017	Sub11_Trial65_1	1	2	2	1.389142	True	0.778
11	65	2	m	20	23-Jun-2017	Sub11_Trial65_1	1	3	3	1.315589	True	0.778
11	65	2	m	20	23-Jun-2017	Sub11_Trial65_1	1	4	4	1.264424	True	0.778
11	65	2	m	20	23-Jun-2017	Sub11_Trial65_1	1	5	5	0.641505	True	0.778
11	66	2	m	20	23-Jun-2017	Sub11_Trial66_0	0	0	0	0.539901	False	1.39
11	66	2	m	20	23-Jun-2017	Sub11_Trial66_0	0	1	1	0.490124	False	1.39
11	66	2	m	20	23-Jun-2017	Sub11_Trial66_0	0	2	2	0.836887	False	1.39
11	66	2	m	20	23-Jun-2017	Sub11_Trial66_0	0	3	3	1.183451	False	1.39
11	66	2	m	20	23-Jun-2017	Sub11_Trial66_0	0	4	4	1.25048	False	1.39
11	66	2	m	20	23-Jun-2017	Sub11_Trial66_0	0	5	5	1.10724	False	1.39
11	66	2	m	20	23-Jun-2017	Sub11_Trial66_1	1	0	0	1.049987	True	1.39
11	66	2	m	20	23-Jun-2017	Sub11_Trial66_1	1	1	1	0.564402	True	1.39
11	66	2	m	20	23-Jun-2017	Sub11_Trial66_1	1	2	2	1.486667	True	1.39
11	66	2	m	20	23-Jun-2017	Sub11_Trial66_1	1	3	3	1.466498	True	1.39
11	66	2	m	20	23-Jun-2017	Sub11_Trial66_1	1	4	4	0.798442	True	1.39
11	66	2	m	20	23-Jun-2017	Sub11_Trial66_1	1	5	5	1.136589	True	1.39
11	67	2	m	20	23-Jun-2017	Sub11_Trial67_0	0	0	0	0.853843	True	3.281
11	67	2	m	20	23-Jun-2017	Sub11_Trial67_0	0	1	1	1.005406	True	3.281
11	67	2	m	20	23-Jun-2017	Sub11_Trial67_0	0	2	2	1.110182	True	3.281
11	67	2	m	20	23-Jun-2017	Sub11_Trial67_0	0	3	3	1.046238	True	3.281
11	67	2	m	20	23-Jun-2017	Sub11_Trial67_0	0	4	4	1.278534	True	3.281
11	67	2	m	20	23-Jun-2017	Sub11_Trial67_0	0	5	5	1.521523	True	3.281
11	67	2	m	20	23-Jun-2017	Sub11_Trial67_1	1	0	0	1.338229	False	3.281
11	67	2	m	20	23-Jun-2017	Sub11_Trial67_1	1	1	1	1.265335	False	3.281
11	67	2	m	20	23-Jun-2017	Sub11_Trial67_1	1	2	2	0.96004	False	3.281
11	67	2	m	20	23-Jun-2017	Sub11_Trial67_1	1	3	3	0.950626	False	3.281
11	67	2	m	20	23-Jun-2017	Sub11_Trial67_1	1	4	4	1.381541	False	3.281
11	67	2	m	20	23-Jun-2017	Sub11_Trial67_1	1	5	5	0.87277	False	3.281
11	68	2	m	20	23-Jun-2017	Sub11_Trial68_0	0	0	0	0.71535	True	1.081
11	68	2	m	20	23-Jun-2017	Sub11_Trial68_0	0	1	1	1.081348	True	1.081
11	68	2	m	20	23-Jun-2017	Sub11_Trial68_0	0	2	2	1.556924	True	1.081
11	68	2	m	20	23-Jun-2017	Sub11_Trial68_0	0	3	3	0.810385	True	1.081
11	68	2	m	20	23-Jun-2017	Sub11_Trial68_0	0	4	4	0.887532	True	1.081
11	68	2	m	20	23-Jun-2017	Sub11_Trial68_0	0	5	5	0.737693	True	1.081
11	68	2	m	20	23-Jun-2017	Sub11_Trial68_1	1	0	0	0.878168	False	1.081
11	68	2	m	20	23-Jun-2017	Sub11_Trial68_1	1	1	1	0.619592	False	1.081
11	68	2	m	20	23-Jun-2017	Sub11_Trial68_1	1	2	2	1.227471	False	1.081
11	68	2	m	20	23-Jun-2017	Sub11_Trial68_1	1	3	3	0.711586	False	1.081
11	68	2	m	20	23-Jun-2017	Sub11_Trial68_1	1	4	4	0.674656	False	1.081
11	68	2	m	20	23-Jun-2017	Sub11_Trial68_1	1	5	5	1.171465	False	1.081
11	69	2	m	20	23-Jun-2017	Sub11_Trial69_0	0	0	0	1.33379	True	0.828
11	69	2	m	20	23-Jun-2017	Sub11_Trial69_0	0	1	1	0.4038	True	0.828
11	69	2	m	20	23-Jun-2017	Sub11_Trial69_0	0	2	2	0.734233	True	0.828
11	69	2	m	20	23-Jun-2017	Sub11_Trial69_0	0	3	3	1.074803	True	0.828
11	69	2	m	20	23-Jun-2017	Sub11_Trial69_0	0	4	4	0.709509	True	0.828
11	69	2	m	20	23-Jun-2017	Sub11_Trial69_0	0	5	5	1.005904	True	0.828
11	69	2	m	20	23-Jun-2017	Sub11_Trial69_1	1	0	0	1.277882	False	0.828
11	69	2	m	20	23-Jun-2017	Sub11_Trial69_1	1	1	1	0.735067	False	0.828
11	69	2	m	20	23-Jun-2017	Sub11_Trial69_1	1	2	2	0.367515	False	0.828
11	69	2	m	20	23-Jun-2017	Sub11_Trial69_1	1	3	3	1.14659	False	0.828
11	69	2	m	20	23-Jun-2017	Sub11_Trial69_1	1	4	4	0.884161	False	0.828
11	69	2	m	20	23-Jun-2017	Sub11_Trial69_1	1	5	5	0.429915	False	0.828
11	70	2	m	20	23-Jun-2017	Sub11_Trial70_0	0	0	0	1.383448	False	1.244
11	70	2	m	20	23-Jun-2017	Sub11_Trial70_0	0	1	1	1.537356	False	1.244
11	70	2	m	20	23-Jun-2017	Sub11_Trial70_0	0	2	2	0.543858	False	1.244
11	70	2	m	20	23-Jun-2017	Sub11_Trial70_0	0	3	3	0.855763	False	1.244
11	70	2	m	20	23-Jun-2017	Sub11_Trial70_0	0	4	4	0.979621	False	1.244
11	70	2	m	20	23-Jun-2017	Sub11_Trial70_0	0	5	5	0.867227	False	1.244
11	70	2	m	20	23-Jun-2017	Sub11_Trial70_1	1	0	0	1.106022	True	1.244
11	70	2	m	20	23-Jun-2017	Sub11_Trial70_1	1	1	1	0.996714	True	1.244
11	70	2	m	20	23-Jun-2017	Sub11_Trial70_1	1	2	2	0.930188	True	1.244
11	70	2	m	20	23-Jun-2017	Sub11_Trial70_1	1	3	3	1.114437	True	1.244
11	70	2	m	20	23-Jun-2017	Sub11_Trial70_1	1	4	4	0.917562	True	1.244
11	70	2	m	20	23-Jun-2017	Sub11_Trial70_1	1	5	5	0.587478	True	1.244
11	71	2	m	20	23-Jun-2017	Sub11_Trial71_0	0	0	0	0.891581	True	1.527
11	71	2	m	20	23-Jun-2017	Sub11_Trial71_0	0	1	1	1.457876	True	1.527
11	71	2	m	20	23-Jun-2017	Sub11_Trial71_0	0	2	2	0.974106	True	1.527
11	71	2	m	20	23-Jun-2017	Sub11_Trial71_0	0	3	3	1.263363	True	1.527
11	71	2	m	20	23-Jun-2017	Sub11_Trial71_0	0	4	4	0.589432	True	1.527
11	71	2	m	20	23-Jun-2017	Sub11_Trial71_0	0	5	5	1.363247	True	1.527
11	71	2	m	20	23-Jun-2017	Sub11_Trial71_1	1	0	0	0.466242	False	1.527
11	71	2	m	20	23-Jun-2017	Sub11_Trial71_1	1	1	1	1.140305	False	1.527
11	71	2	m	20	23-Jun-2017	Sub11_Trial71_1	1	2	2	1.383717	False	1.527
11	71	2	m	20	23-Jun-2017	Sub11_Trial71_1	1	3	3	0.581166	False	1.527
11	71	2	m	20	23-Jun-2017	Sub11_Trial71_1	1	4	4	1.440403	False	1.527
11	71	2	m	20	23-Jun-2017	Sub11_Trial71_1	1	5	5	0.807496	False	1.527
11	72	2	m	20	23-Jun-2017	Sub11_Trial72_0	0	0	0	1.227256	False	0.807
11	72	2	m	20	23-Jun-2017	Sub11_Trial72_0	0	1	1	1.395345	False	0.807
11	72	2	m	20	23-Jun-2017	Sub11_Trial72_0	0	2	2	1.515897	False	0.807
11	72	2	m	20	23-Jun-2017	Sub11_Trial72_0	0	3	3	1.355215	False	0.807
11	72	2	m	20	23-Jun-2017	Sub11_Trial72_0	0	4	4	1.307986	False	0.807
11	72	2	m	20	23-Jun-2017	Sub11_Trial72_0	0	5	5	0.745749	False	0.807
11	72	2	m	20	23-Jun-2017	Sub11_Trial72_1	1	0	0	1.610347	True	0.807
11	72	2	m	20	23-Jun-2017	Sub11_Trial72_1	1	1	1	1.08398	True	0.807
11	72	2	m	20	23-Jun-2017	Sub11_Trial72_1	1	2	2	1.283977	True	0.807
11	72	2	m	20	23-Jun-2017	Sub11_Trial72_1	1	3	3	0.763993	True	0.807
11	72	2	m	20	23-Jun-2017	Sub11_Trial72_1	1	4	4	1.516122	True	0.807
11	72	2	m	20	23-Jun-2017	Sub11_Trial72_1	1	5	5	1.210764	True	0.807
11	73	2	m	20	23-Jun-2017	Sub11_Trial73_0	0	0	0	1.32504	False	0.904
11	73	2	m	20	23-Jun-2017	Sub11_Trial73_0	0	1	1	0.713259	False	0.904
11	73	2	m	20	23-Jun-2017	Sub11_Trial73_0	0	2	2	1.274432	False	0.904
11	73	2	m	20	23-Jun-2017	Sub11_Trial73_0	0	3	3	0.719901	False	0.904
11	73	2	m	20	23-Jun-2017	Sub11_Trial73_0	0	4	4	0.953107	False	0.904
11	73	2	m	20	23-Jun-2017	Sub11_Trial73_0	0	5	5	0.77111	False	0.904
11	73	2	m	20	23-Jun-2017	Sub11_Trial73_1	1	0	0	1.063667	True	0.904
11	73	2	m	20	23-Jun-2017	Sub11_Trial73_1	1	1	1	0.773953	True	0.904
11	73	2	m	20	23-Jun-2017	Sub11_Trial73_1	1	2	2	1.283121	True	0.904
11	73	2	m	20	23-Jun-2017	Sub11_Trial73_1	1	3	3	0.486898	True	0.904
11	73	2	m	20	23-Jun-2017	Sub11_Trial73_1	1	4	4	1.226011	True	0.904
11	73	2	m	20	23-Jun-2017	Sub11_Trial73_1	1	5	5	1.335498	True	0.904
11	74	2	m	20	23-Jun-2017	Sub11_Trial74_0	0	0	0	0.854797	True	1.444
11	74	2	m	20	23-Jun-2017	Sub11_Trial74_0	0	1	1	1.014681	True	1.444
11	74	2	m	20	23-Jun-2017	Sub11_Trial74_0	0	2	2	1.11212	True	1.444
11	74	2	m	20	23-Jun-2017	Sub11_Trial74_0	0	3	3	0.926971	True	1.444
11	74	2	m	20	23-Jun-2017	Sub11_Trial74_0	0	4	4	1.244729	True	1.444
11	74	2	m	20	23-Jun-2017	Sub11_Trial74_0	0	5	5	0.937716	True	1.444
11	74	2	m	20	23-Jun-2017	Sub11_Trial74_1	1	0	0	0.956394	False	1.444
11	74	2	m	20	23-Jun-2017	Sub11_Trial74_1	1	1	1	0.635298	False	1.444
11	74	2	m	20	23-Jun-2017	Sub11_Trial74_1	1	2	2	0.841023	False	1.444
11	74	2	m	20	23-Jun-2017	Sub11_Trial74_1	1	3	3	0.94351	False	1.444
11	74	2	m	20	23-Jun-2017	Sub11_Trial74_1	1	4	4	0.430384	False	1.444
11	74	2	m	20	23-Jun-2017	Sub11_Trial74_1	1	5	5	0.883752	False	1.444
11	75	2	m	20	23-Jun-2017	Sub11_Trial75_0	0	0	0	1.046665	False	2.083
11	75	2	m	20	23-Jun-2017	Sub11_Trial75_0	0	1	1	1.167098	False	2.083
11	75	2	m	20	23-Jun-2017	Sub11_Trial75_0	0	2	2	0.861518	False	2.083
11	75	2	m	20	23-Jun-2017	Sub11_Trial75_0	0	3	3	1.589513	False	2.083
11	75	2	m	20	23-Jun-2017	Sub11_Trial75_0	0	4	4	1.264697	False	2.083
11	75	2	m	20	23-Jun-2017	Sub11_Trial75_0	0	5	5	0.689577	False	2.083
11	75	2	m	20	23-Jun-2017	Sub11_Trial75_1	1	0	0	1.426059	True	2.083
11	75	2	m	20	23-Jun-2017	Sub11_Trial75_1	1	1	1	0.888826	True	2.083
11	75	2	m	20	23-Jun-2017	Sub11_Trial75_1	1	2	2	1.10999	True	2.083
11	75	2	m	20	23-Jun-2017	Sub11_Trial75_1	1	3	3	0.726836	True	2.083
11	75	2	m	20	23-Jun-2017	Sub11_Trial75_1	1	4	4	1.441955	True	2.083
11	75	2	m	20	23-Jun-2017	Sub11_Trial75_1	1	5	5	1.137484	True	2.083
11	76	2	m	20	23-Jun-2017	Sub11_Trial76_0	0	0	0	1.383967	False	1.048
11	76	2	m	20	23-Jun-2017	Sub11_Trial76_0	0	1	1	1.436442	False	1.048
11	76	2	m	20	23-Jun-2017	Sub11_Trial76_0	0	2	2	0.58435	False	1.048
11	76	2	m	20	23-Jun-2017	Sub11_Trial76_0	0	3	3	1.267422	False	1.048
11	76	2	m	20	23-Jun-2017	Sub11_Trial76_0	0	4	4	0.92261	False	1.048
11	76	2	m	20	23-Jun-2017	Sub11_Trial76_0	0	5	5	1.620494	False	1.048
11	76	2	m	20	23-Jun-2017	Sub11_Trial76_1	1	0	0	0.929625	True	1.048
11	76	2	m	20	23-Jun-2017	Sub11_Trial76_1	1	1	1	0.83613	True	1.048
11	76	2	m	20	23-Jun-2017	Sub11_Trial76_1	1	2	2	0.933824	True	1.048
11	76	2	m	20	23-Jun-2017	Sub11_Trial76_1	1	3	3	1.465184	True	1.048
11	76	2	m	20	23-Jun-2017	Sub11_Trial76_1	1	4	4	1.534357	True	1.048
11	76	2	m	20	23-Jun-2017	Sub11_Trial76_1	1	5	5	0.782894	True	1.048
11	77	2	m	20	23-Jun-2017	Sub11_Trial77_0	0	0	0	0.92488	False	1.275
11	77	2	m	20	23-Jun-2017	Sub11_Trial77_0	0	1	1	0.757301	False	1.275
11	77	2	m	20	23-Jun-2017	Sub11_Trial77_0	0	2	2	0.861411	False	1.275
11	77	2	m	20	23-Jun-2017	Sub11_Trial77_0	0	3	3	0.590837	False	1.275
11	77	2	m	20	23-Jun-2017	Sub11_Trial77_0	0	4	4	0.661982	False	1.275
11	77	2	m	20	23-Jun-2017	Sub11_Trial77_0	0	5	5	1.221455	False	1.275
11	77	2	m	20	23-Jun-2017	Sub11_Trial77_1	1	0	0	1.308524	True	1.275
11	77	2	m	20	23-Jun-2017	Sub11_Trial77_1	1	1	1	0.877573	True	1.275
11	77	2	m	20	23-Jun-2017	Sub11_Trial77_1	1	2	2	0.863061	True	1.275
11	77	2	m	20	23-Jun-2017	Sub11_Trial77_1	1	3	3	0.910018	True	1.275
11	77	2	m	20	23-Jun-2017	Sub11_Trial77_1	1	4	4	1.188799	True	1.275
11	77	2	m	20	23-Jun-2017	Sub11_Trial77_1	1	5	5	1.342442	True	1.275
11	78	2	m	20	23-Jun-2017	Sub11_Trial78_0	0	0	0	1.255102	False	3.544
11	78	2	m	20	23-Jun-2017	Sub11_Trial78_0	0	1	1	1.419781	False	3.544
11	78	2	m	20	23-Jun-2017	Sub11_Trial78_0	0	2	2	0.560785	False	3.544
11	78	2	m	20	23-Jun-2017	Sub11_Trial78_0	0	3	3	0.820251	False	3.544
11	78	2	m	20	23-Jun-2017	Sub11_Trial78_0	0	4	4	1.106524	False	3.544
11	78	2	m	20	23-Jun-2017	Sub11_Trial78_0	0	5	5	0.73574	False	3.544
11	78	2	m	20	23-Jun-2017	Sub11_Trial78_1	1	0	0	1.433842	True	3.544
11	78	2	m	20	23-Jun-2017	Sub11_Trial78_1	1	1	1	0.779207	True	3.544
11	78	2	m	20	23-Jun-2017	Sub11_Trial78_1	1	2	2	1.16946	True	3.544
11	78	2	m	20	23-Jun-2017	Sub11_Trial78_1	1	3	3	0.864773	True	3.544
11	78	2	m	20	23-Jun-2017	Sub11_Trial78_1	1	4	4	1.43013	True	3.544
11	78	2	m	20	23-Jun-2017	Sub11_Trial78_1	1	5	5	0.372483	True	3.544
11	79	2	m	20	23-Jun-2017	Sub11_Trial79_0	0	0	0	0.834697	False	1.053
11	79	2	m	20	23-Jun-2017	Sub11_Trial79_0	0	1	1	1.60384	False	1.053
11	79	2	m	20	23-Jun-2017	Sub11_Trial79_0	0	2	2	1.273329	False	1.053
11	79	2	m	20	23-Jun-2017	Sub11_Trial79_0	0	3	3	1.216346	False	1.053
11	79	2	m	20	23-Jun-2017	Sub11_Trial79_0	0	4	4	0.989859	False	1.053
11	79	2	m	20	23-Jun-2017	Sub11_Trial79_0	0	5	5	0.589586	False	1.053
11	79	2	m	20	23-Jun-2017	Sub11_Trial79_1	1	0	0	0.949458	True	1.053
11	79	2	m	20	23-Jun-2017	Sub11_Trial79_1	1	1	1	1.202881	True	1.053
11	79	2	m	20	23-Jun-2017	Sub11_Trial79_1	1	2	2	1.249725	True	1.053
11	79	2	m	20	23-Jun-2017	Sub11_Trial79_1	1	3	3	1.166274	True	1.053
11	79	2	m	20	23-Jun-2017	Sub11_Trial79_1	1	4	4	0.915612	True	1.053
11	79	2	m	20	23-Jun-2017	Sub11_Trial79_1	1	5	5	1.223659	True	1.053
11	79	3	m	20	23-Jun-2017	Sub11_Trial79_0	0	0	0	0.834697	False	0.887
11	79	3	m	20	23-Jun-2017	Sub11_Trial79_0	0	1	1	1.60384	False	0.887
11	79	3	m	20	23-Jun-2017	Sub11_Trial79_0	0	2	2	1.273329	False	0.887
11	79	3	m	20	23-Jun-2017	Sub11_Trial79_0	0	3	3	1.216346	False	0.887
11	79	3	m	20	23-Jun-2017	Sub11_Trial79_0	0	4	4	0.989859	False	0.887
11	79	3	m	20	23-Jun-2017	Sub11_Trial79_0	0	5	5	0.589586	False	0.887
11	79	3	m	20	23-Jun-2017	Sub11_Trial79_1	1	0	0	0.949458	True	0.887
11	79	3	m	20	23-Jun-2017	Sub11_Trial79_1	1	1	1	1.202881	True	0.887
11	79	3	m	20	23-Jun-2017	Sub11_Trial79_1	1	2	2	1.249725	True	0.887
11	79	3	m	20	23-Jun-2017	Sub11_Trial79_1	1	3	3	1.166274	True	0.887
11	79	3	m	20	23-Jun-2017	Sub11_Trial79_1	1	4	4	0.915612	True	0.887
11	79	3	m	20	23-Jun-2017	Sub11_Trial79_1	1	5	5	1.223659	True	0.887
11	80	3	m	20	23-Jun-2017	Sub11_Trial80_0	0	0	0	0.440115	True	1.626
11	80	3	m	20	23-Jun-2017	Sub11_Trial80_0	0	1	1	1.509809	True	1.626
11	80	3	m	20	23-Jun-2017	Sub11_Trial80_0	0	2	2	0.987675	True	1.626
11	80	3	m	20	23-Jun-2017	Sub11_Trial80_0	0	3	3	0.758068	True	1.626
11	80	3	m	20	23-Jun-2017	Sub11_Trial80_0	0	4	4	0.734253	True	1.626
11	80	3	m	20	23-Jun-2017	Sub11_Trial80_0	0	5	5	0.792549	True	1.626
11	80	3	m	20	23-Jun-2017	Sub11_Trial80_1	1	0	0	1.253606	False	1.626
11	80	3	m	20	23-Jun-2017	Sub11_Trial80_1	1	1	1	1.483811	False	1.626
11	80	3	m	20	23-Jun-2017	Sub11_Trial80_1	1	2	2	0.81957	False	1.626
11	80	3	m	20	23-Jun-2017	Sub11_Trial80_1	1	3	3	0.623363	False	1.626
11	80	3	m	20	23-Jun-2017	Sub11_Trial80_1	1	4	4	0.797799	False	1.626
11	80	3	m	20	23-Jun-2017	Sub11_Trial80_1	1	5	5	0.607037	False	1.626
11	81	3	m	20	23-Jun-2017	Sub11_Trial81_0	0	0	0	0.734979	True	0.863
11	81	3	m	20	23-Jun-2017	Sub11_Trial81_0	0	1	1	0.583303	True	0.863
11	81	3	m	20	23-Jun-2017	Sub11_Trial81_0	0	2	2	1.209926	True	0.863
11	81	3	m	20	23-Jun-2017	Sub11_Trial81_0	0	3	3	0.949275	True	0.863
11	81	3	m	20	23-Jun-2017	Sub11_Trial81_0	0	4	4	0.944009	True	0.863
11	81	3	m	20	23-Jun-2017	Sub11_Trial81_0	0	5	5	1.462792	True	0.863
11	81	3	m	20	23-Jun-2017	Sub11_Trial81_1	1	0	0	1.299127	False	0.863
11	81	3	m	20	23-Jun-2017	Sub11_Trial81_1	1	1	1	1.418786	False	0.863
11	81	3	m	20	23-Jun-2017	Sub11_Trial81_1	1	2	2	0.655234	False	0.863
11	81	3	m	20	23-Jun-2017	Sub11_Trial81_1	1	3	3	0.64781	False	0.863
11	81	3	m	20	23-Jun-2017	Sub11_Trial81_1	1	4	4	0.827473	False	0.863
11	81	3	m	20	23-Jun-2017	Sub11_Trial81_1	1	5	5	0.817622	False	0.863
11	82	3	m	20	23-Jun-2017	Sub11_Trial82_0	0	0	0	1.107329	True	1.31
11	82	3	m	20	23-Jun-2017	Sub11_Trial82_0	0	1	1	0.703076	True	1.31
11	82	3	m	20	23-Jun-2017	Sub11_Trial82_0	0	2	2	1.060278	True	1.31
11	82	3	m	20	23-Jun-2017	Sub11_Trial82_0	0	3	3	1.237502	True	1.31
11	82	3	m	20	23-Jun-2017	Sub11_Trial82_0	0	4	4	1.422197	True	1.31
11	82	3	m	20	23-Jun-2017	Sub11_Trial82_0	0	5	5	0.628488	True	1.31
11	82	3	m	20	23-Jun-2017	Sub11_Trial82_1	1	0	0	0.816218	False	1.31
11	82	3	m	20	23-Jun-2017	Sub11_Trial82_1	1	1	1	1.456261	False	1.31
11	82	3	m	20	23-Jun-2017	Sub11_Trial82_1	1	2	2	0.780988	False	1.31
11	82	3	m	20	23-Jun-2017	Sub11_Trial82_1	1	3	3	0.716911	False	1.31
11	82	3	m	20	23-Jun-2017	Sub11_Trial82_1	1	4	4	0.80117	False	1.31
11	82	3	m	20	23-Jun-2017	Sub11_Trial82_1	1	5	5	1.31342	False	1.31
11	83	3	m	20	23-Jun-2017	Sub11_Trial83_0	0	0	0	0.587545	True	0.878
11	83	3	m	20	23-Jun-2017	Sub11_Trial83_0	0	1	1	0.848752	True	0.878
11	83	3	m	20	23-Jun-2017	Sub11_Trial83_0	0	2	2	1.291294	True	0.878
11	83	3	m	20	23-Jun-2017	Sub11_Trial83_0	0	3	3	0.869538	True	0.878
11	83	3	m	20	23-Jun-2017	Sub11_Trial83_0	0	4	4	1.279967	True	0.878
11	83	3	m	20	23-Jun-2017	Sub11_Trial83_0	0	5	5	0.892022	True	0.878
11	83	3	m	20	23-Jun-2017	Sub11_Trial83_1	1	0	0	1.177186	False	0.878
11	83	3	m	20	23-Jun-2017	Sub11_Trial83_1	1	1	1	0.425043	False	0.878
11	83	3	m	20	23-Jun-2017	Sub11_Trial83_1	1	2	2	0.817063	False	0.878
11	83	3	m	20	23-Jun-2017	Sub11_Trial83_1	1	3	3	1.008157	False	0.878
11	83	3	m	20	23-Jun-2017	Sub11_Trial83_1	1	4	4	0.39322	False	0.878
11	83	3	m	20	23-Jun-2017	Sub11_Trial83_1	1	5	5	0.947137	False	0.878
11	84	3	m	20	23-Jun-2017	Sub11_Trial84_0	0	0	0	1.240182	False	1.882
11	84	3	m	20	23-Jun-2017	Sub11_Trial84_0	0	1	1	0.713407	False	1.882
11	84	3	m	20	23-Jun-2017	Sub11_Trial84_0	0	2	2	1.267026	False	1.882
11	84	3	m	20	23-Jun-2017	Sub11_Trial84_0	0	3	3	0.815129	False	1.882
11	84	3	m	20	23-Jun-2017	Sub11_Trial84_0	0	4	4	0.850189	False	1.882
11	84	3	m	20	23-Jun-2017	Sub11_Trial84_0	0	5	5	0.801697	False	1.882
11	84	3	m	20	23-Jun-2017	Sub11_Trial84_1	1	0	0	1.120043	True	1.882
11	84	3	m	20	23-Jun-2017	Sub11_Trial84_1	1	1	1	0.472004	True	1.882
11	84	3	m	20	23-Jun-2017	Sub11_Trial84_1	1	2	2	0.786735	True	1.882
11	84	3	m	20	23-Jun-2017	Sub11_Trial84_1	1	3	3	1.587665	True	1.882
11	84	3	m	20	23-Jun-2017	Sub11_Trial84_1	1	4	4	1.110467	True	1.882
11	84	3	m	20	23-Jun-2017	Sub11_Trial84_1	1	5	5	0.391592	True	1.882
11	85	3	m	20	23-Jun-2017	Sub11_Trial85_0	0	0	0	1.363288	True	1.934
11	85	3	m	20	23-Jun-2017	Sub11_Trial85_0	0	1	1	0.484206	True	1.934
11	85	3	m	20	23-Jun-2017	Sub11_Trial85_0	0	2	2	1.420308	True	1.934
11	85	3	m	20	23-Jun-2017	Sub11_Trial85_0	0	3	3	0.460628	True	1.934
11	85	3	m	20	23-Jun-2017	Sub11_Trial85_0	0	4	4	0.794771	True	1.934
11	85	3	m	20	23-Jun-2017	Sub11_Trial85_0	0	5	5	1.260323	True	1.934
11	85	3	m	20	23-Jun-2017	Sub11_Trial85_1	1	0	0	0.731592	False	1.934
11	85	3	m	20	23-Jun-2017	Sub11_Trial85_1	1	1	1	0.892833	False	1.934
11	85	3	m	20	23-Jun-2017	Sub11_Trial85_1	1	2	2	0.37957	False	1.934
11	85	3	m	20	23-Jun-2017	Sub11_Trial85_1	1	3	3	0.917698	False	1.934
11	85	3	m	20	23-Jun-2017	Sub11_Trial85_1	1	4	4	1.048079	False	1.934
11	85	3	m	20	23-Jun-2017	Sub11_Trial85_1	1	5	5	0.9571	False	1.934
11	86	3	m	20	23-Jun-2017	Sub11_Trial86_0	0	0	0	0.673745	False	1.206
11	86	3	m	20	23-Jun-2017	Sub11_Trial86_0	0	1	1	0.735316	False	1.206
11	86	3	m	20	23-Jun-2017	Sub11_Trial86_0	0	2	2	1.250431	False	1.206
11	86	3	m	20	23-Jun-2017	Sub11_Trial86_0	0	3	3	0.984863	False	1.206
11	86	3	m	20	23-Jun-2017	Sub11_Trial86_0	0	4	4	0.702794	False	1.206
11	86	3	m	20	23-Jun-2017	Sub11_Trial86_0	0	5	5	1.201652	False	1.206
11	86	3	m	20	23-Jun-2017	Sub11_Trial86_1	1	0	0	0.835515	True	1.206
11	86	3	m	20	23-Jun-2017	Sub11_Trial86_1	1	1	1	1.183268	True	1.206
11	86	3	m	20	23-Jun-2017	Sub11_Trial86_1	1	2	2	0.519416	True	1.206
11	86	3	m	20	23-Jun-2017	Sub11_Trial86_1	1	3	3	0.892816	True	1.206
11	86	3	m	20	23-Jun-2017	Sub11_Trial86_1	1	4	4	1.465442	True	1.206
11	86	3	m	20	23-Jun-2017	Sub11_Trial86_1	1	5	5	1.191038	True	1.206
11	87	3	m	20	23-Jun-2017	Sub11_Trial87_0	0	0	0	1.156213	True	2.466
11	87	3	m	20	23-Jun-2017	Sub11_Trial87_0	0	1	1	0.629799	True	2.466
11	87	3	m	20	23-Jun-2017	Sub11_Trial87_0	0	2	2	0.897014	True	2.466
11	87	3	m	20	23-Jun-2017	Sub11_Trial87_0	0	3	3	0.961989	True	2.466
11	87	3	m	20	23-Jun-2017	Sub11_Trial87_0	0	4	4	0.740417	True	2.466
11	87	3	m	20	23-Jun-2017	Sub11_Trial87_0	0	5	5	1.598734	True	2.466
11	87	3	m	20	23-Jun-2017	Sub11_Trial87_1	1	0	0	0.88212	False	2.466
11	87	3	m	20	23-Jun-2017	Sub11_Trial87_1	1	1	1	0.895795	False	2.466
11	87	3	m	20	23-Jun-2017	Sub11_Trial87_1	1	2	2	0.389404	False	2.466
11	87	3	m	20	23-Jun-2017	Sub11_Trial87_1	1	3	3	1.04016	False	2.466
11	87	3	m	20	23-Jun-2017	Sub11_Trial87_1	1	4	4	0.521573	False	2.466
11	87	3	m	20	23-Jun-2017	Sub11_Trial87_1	1	5	5	1.352276	False	2.466
11	88	3	m	20	23-Jun-2017	Sub11_Trial88_0	0	0	0	0.671011	False	0.976
11	88	3	m	20	23-Jun-2017	Sub11_Trial88_0	0	1	1	1.122463	False	0.976
11	88	3	m	20	23-Jun-2017	Sub11_Trial88_0	0	2	2	0.565183	False	0.976
11	88	3	m	20	23-Jun-2017	Sub11_Trial88_0	0	3	3	1.177225	False	0.976
11	88	3	m	20	23-Jun-2017	Sub11_Trial88_0	0	4	4	1.010941	False	0.976
11	88	3	m	20	23-Jun-2017	Sub11_Trial88_0	0	5	5	1.538191	False	0.976
11	88	3	m	20	23-Jun-2017	Sub11_Trial88_1	1	0	0	1.093387	True	0.976
11	88	3	m	20	23-Jun-2017	Sub11_Trial88_1	1	1	1	1.229871	True	0.976
11	88	3	m	20	23-Jun-2017	Sub11_Trial88_1	1	2	2	1.415564	True	0.976
11	88	3	m	20	23-Jun-2017	Sub11_Trial88_1	1	3	3	1.143144	True	0.976
11	88	3	m	20	23-Jun-2017	Sub11_Trial88_1	1	4	4	1.324789	True	0.976
11	88	3	m	20	23-Jun-2017	Sub11_Trial88_1	1	5	5	0.867332	True	0.976
11	89	3	m	20	23-Jun-2017	Sub11_Trial89_0	0	0	0	0.924202	False	0.844
11	89	3	m	20	23-Jun-2017	Sub11_Trial89_0	0	1	1	0.859331	False	0.844
11	89	3	m	20	23-Jun-2017	Sub11_Trial89_0	0	2	2	0.723432	False	0.844
11	89	3	m	20	23-Jun-2017	Sub11_Trial89_0	0	3	3	0.891283	False	0.844
11	89	3	m	20	23-Jun-2017	Sub11_Trial89_0	0	4	4	1.208867	False	0.844
11	89	3	m	20	23-Jun-2017	Sub11_Trial89_0	0	5	5	0.55441	False	0.844
11	89	3	m	20	23-Jun-2017	Sub11_Trial89_1	1	0	0	0.953233	True	0.844
11	89	3	m	20	23-Jun-2017	Sub11_Trial89_1	1	1	1	0.905767	True	0.844
11	89	3	m	20	23-Jun-2017	Sub11_Trial89_1	1	2	2	1.609484	True	0.844
11	89	3	m	20	23-Jun-2017	Sub11_Trial89_1	1	3	3	1.623567	True	0.844
11	89	3	m	20	23-Jun-2017	Sub11_Trial89_1	1	4	4	0.869268	True	0.844
11	89	3	m	20	23-Jun-2017	Sub11_Trial89_1	1	5	5	1.108877	True	0.844
11	90	3	m	20	23-Jun-2017	Sub11_Trial90_0	0	0	0	1.095707	False	0.885
11	90	3	m	20	23-Jun-2017	Sub11_Trial90_0	0	1	1	1.162254	False	0.885
11	90	3	m	20	23-Jun-2017	Sub11_Trial90_0	0	2	2	0.804897	False	0.885
11	90	3	m	20	23-Jun-2017	Sub11_Trial90_0	0	3	3	1.058267	False	0.885
11	90	3	m	20	23-Jun-2017	Sub11_Trial90_0	0	4	4	1.02602	False	0.885
11	90	3	m	20	23-Jun-2017	Sub11_Trial90_0	0	5	5	1.52632	False	0.885
11	90	3	m	20	23-Jun-2017	Sub11_Trial90_1	1	0	0	0.731397	True	0.885
11	90	3	m	20	23-Jun-2017	Sub11_Trial90_1	1	1	1	1.242063	True	0.885
11	90	3	m	20	23-Jun-2017	Sub11_Trial90_1	1	2	2	1.559245	True	0.885
11	90	3	m	20	23-Jun-2017	Sub11_Trial90_1	1	3	3	1.499486	True	0.885
11	90	3	m	20	23-Jun-2017	Sub11_Trial90_1	1	4	4	0.794937	True	0.885
11	90	3	m	20	23-Jun-2017	Sub11_Trial90_1	1	5	5	1.058531	True	0.885
11	91	3	m	20	23-Jun-2017	Sub11_Trial91_0	0	0	0	0.829376	False	1.438
11	91	3	m	20	23-Jun-2017	Sub11_Trial91_0	0	1	1	0.911582	False	1.438
11	91	3	m	20	23-Jun-2017	Sub11_Trial91_0	0	2	2	0.564425	False	1.438
11	91	3	m	20	23-Jun-2017	Sub11_Trial91_0	0	3	3	1.004692	False	1.438
11	91	3	m	20	23-Jun-2017	Sub11_Trial91_0	0	4	4	1.15706	False	1.438
11	91	3	m	20	23-Jun-2017	Sub11_Trial91_0	0	5	5	1.143726	False	1.438
11	91	3	m	20	23-Jun-2017	Sub11_Trial91_1	1	0	0	1.295256	True	1.438
11	91	3	m	20	23-Jun-2017	Sub11_Trial91_1	1	1	1	1.281942	True	1.438
11	91	3	m	20	23-Jun-2017	Sub11_Trial91_1	1	2	2	1.235813	True	1.438
11	91	3	m	20	23-Jun-2017	Sub11_Trial91_1	1	3	3	1.454726	True	1.438
11	91	3	m	20	23-Jun-2017	Sub11_Trial91_1	1	4	4	0.841766	True	1.438
11	91	3	m	20	23-Jun-2017	Sub11_Trial91_1	1	5	5	1.114675	True	1.438
11	92	3	m	20	23-Jun-2017	Sub11_Trial92_0	0	0	0	1.260463	False	0.751
11	92	3	m	20	23-Jun-2017	Sub11_Trial92_0	0	1	1	0.434895	False	0.751
11	92	3	m	20	23-Jun-2017	Sub11_Trial92_0	0	2	2	0.819259	False	0.751
11	92	3	m	20	23-Jun-2017	Sub11_Trial92_0	0	3	3	1.331675	False	0.751
11	92	3	m	20	23-Jun-2017	Sub11_Trial92_0	0	4	4	1.049279	False	0.751
11	92	3	m	20	23-Jun-2017	Sub11_Trial92_0	0	5	5	0.602723	False	0.751
11	92	3	m	20	23-Jun-2017	Sub11_Trial92_1	1	0	0	0.709298	True	0.751
11	92	3	m	20	23-Jun-2017	Sub11_Trial92_1	1	1	1	1.312339	True	0.751
11	92	3	m	20	23-Jun-2017	Sub11_Trial92_1	1	2	2	1.392063	True	0.751
11	92	3	m	20	23-Jun-2017	Sub11_Trial92_1	1	3	3	0.745257	True	0.751
11	92	3	m	20	23-Jun-2017	Sub11_Trial92_1	1	4	4	1.511444	True	0.751
11	92	3	m	20	23-Jun-2017	Sub11_Trial92_1	1	5	5	1.554011	True	0.751
11	93	3	m	20	23-Jun-2017	Sub11_Trial93_0	0	0	0	0.811316	True	1.025
11	93	3	m	20	23-Jun-2017	Sub11_Trial93_0	0	1	1	1.17299	True	1.025
11	93	3	m	20	23-Jun-2017	Sub11_Trial93_0	0	2	2	0.695038	True	1.025
11	93	3	m	20	23-Jun-2017	Sub11_Trial93_0	0	3	3	0.89679	True	1.025
11	93	3	m	20	23-Jun-2017	Sub11_Trial93_0	0	4	4	1.018867	True	1.025
11	93	3	m	20	23-Jun-2017	Sub11_Trial93_0	0	5	5	0.616425	True	1.025
11	93	3	m	20	23-Jun-2017	Sub11_Trial93_1	1	0	0	0.951518	False	1.025
11	93	3	m	20	23-Jun-2017	Sub11_Trial93_1	1	1	1	0.763986	False	1.025
11	93	3	m	20	23-Jun-2017	Sub11_Trial93_1	1	2	2	1.074674	False	1.025
11	93	3	m	20	23-Jun-2017	Sub11_Trial93_1	1	3	3	0.817725	False	1.025
11	93	3	m	20	23-Jun-2017	Sub11_Trial93_1	1	4	4	0.382006	False	1.025
11	93	3	m	20	23-Jun-2017	Sub11_Trial93_1	1	5	5	1.51255	False	1.025
11	94	3	m	20	23-Jun-2017	Sub11_Trial94_0	0	0	0	1.467464	False	1.015
11	94	3	m	20	23-Jun-2017	Sub11_Trial94_0	0	1	1	1.029164	False	1.015
11	94	3	m	20	23-Jun-2017	Sub11_Trial94_0	0	2	2	0.929221	False	1.015
11	94	3	m	20	23-Jun-2017	Sub11_Trial94_0	0	3	3	1.209504	False	1.015
11	94	3	m	20	23-Jun-2017	Sub11_Trial94_0	0	4	4	0.418913	False	1.015
11	94	3	m	20	23-Jun-2017	Sub11_Trial94_0	0	5	5	1.474158	False	1.015
11	94	3	m	20	23-Jun-2017	Sub11_Trial94_1	1	0	0	0.772428	True	1.015
11	94	3	m	20	23-Jun-2017	Sub11_Trial94_1	1	1	1	1.025982	True	1.015
11	94	3	m	20	23-Jun-2017	Sub11_Trial94_1	1	2	2	0.860828	True	1.015
11	94	3	m	20	23-Jun-2017	Sub11_Trial94_1	1	3	3	0.794579	True	1.015
11	94	3	m	20	23-Jun-2017	Sub11_Trial94_1	1	4	4	0.771717	True	1.015
11	94	3	m	20	23-Jun-2017	Sub11_Trial94_1	1	5	5	1.002129	True	1.015
11	95	3	m	20	23-Jun-2017	Sub11_Trial95_0	0	0	0	0.578981	True	0.826
11	95	3	m	20	23-Jun-2017	Sub11_Trial95_0	0	1	1	0.863927	True	0.826
11	95	3	m	20	23-Jun-2017	Sub11_Trial95_0	0	2	2	1.284204	True	0.826
11	95	3	m	20	23-Jun-2017	Sub11_Trial95_0	0	3	3	1.009697	True	0.826
11	95	3	m	20	23-Jun-2017	Sub11_Trial95_0	0	4	4	0.931131	True	0.826
11	95	3	m	20	23-Jun-2017	Sub11_Trial95_0	0	5	5	1.325474	True	0.826
11	95	3	m	20	23-Jun-2017	Sub11_Trial95_1	1	0	0	1.304052	False	0.826
11	95	3	m	20	23-Jun-2017	Sub11_Trial95_1	1	1	1	1.463198	False	0.826
11	95	3	m	20	23-Jun-2017	Sub11_Trial95_1	1	2	2	0.885064	False	0.826
11	95	3	m	20	23-Jun-2017	Sub11_Trial95_1	1	3	3	0.363976	False	0.826
11	95	3	m	20	23-Jun-2017	Sub11_Trial95_1	1	4	4	1.165888	False	0.826
11	95	3	m	20	23-Jun-2017	Sub11_Trial95_1	1	5	5	0.52961	False	0.826
11	96	3	m	20	23-Jun-2017	Sub11_Trial96_0	0	0	0	1.495896	False	1.088
11	96	3	m	20	23-Jun-2017	Sub11_Trial96_0	0	1	1	0.923494	False	1.088
11	96	3	m	20	23-Jun-2017	Sub11_Trial96_0	0	2	2	1.623261	False	1.088
11	96	3	m	20	23-Jun-2017	Sub11_Trial96_0	0	3	3	1.159957	False	1.088
11	96	3	m	20	23-Jun-2017	Sub11_Trial96_0	0	4	4	0.515784	False	1.088
11	96	3	m	20	23-Jun-2017	Sub11_Trial96_0	0	5	5	0.767144	False	1.088
11	96	3	m	20	23-Jun-2017	Sub11_Trial96_1	1	0	0	1.533879	True	1.088
11	96	3	m	20	23-Jun-2017	Sub11_Trial96_1	1	1	1	0.986545	True	1.088
11	96	3	m	20	23-Jun-2017	Sub11_Trial96_1	1	2	2	0.789368	True	1.088
11	96	3	m	20	23-Jun-2017	Sub11_Trial96_1	1	3	3	0.397849	True	1.088
11	96	3	m	20	23-Jun-2017	Sub11_Trial96_1	1	4	4	1.503831	True	1.088
11	96	3	m	20	23-Jun-2017	Sub11_Trial96_1	1	5	5	1.176995	True	1.088
11	97	3	m	20	23-Jun-2017	Sub11_Trial97_0	0	0	0	0.71698	False	0.869
11	97	3	m	20	23-Jun-2017	Sub11_Trial97_0	0	1	1	0.779512	False	0.869
11	97	3	m	20	23-Jun-2017	Sub11_Trial97_0	0	2	2	0.814786	False	0.869
11	97	3	m	20	23-Jun-2017	Sub11_Trial97_0	0	3	3	0.807293	False	0.869
11	97	3	m	20	23-Jun-2017	Sub11_Trial97_0	0	4	4	0.770809	False	0.869
11	97	3	m	20	23-Jun-2017	Sub11_Trial97_0	0	5	5	0.579659	False	0.869
11	97	3	m	20	23-Jun-2017	Sub11_Trial97_1	1	0	0	1.38327	True	0.869
11	97	3	m	20	23-Jun-2017	Sub11_Trial97_1	1	1	1	0.833391	True	0.869
11	97	3	m	20	23-Jun-2017	Sub11_Trial97_1	1	2	2	0.727668	True	0.869
11	97	3	m	20	23-Jun-2017	Sub11_Trial97_1	1	3	3	1.491931	True	0.869
11	97	3	m	20	23-Jun-2017	Sub11_Trial97_1	1	4	4	1.232108	True	0.869
11	97	3	m	20	23-Jun-2017	Sub11_Trial97_1	1	5	5	0.757403	True	0.869
11	98	3	m	20	23-Jun-2017	Sub11_Trial98_0	0	0	0	1.102668	True	1.086
11	98	3	m	20	23-Jun-2017	Sub11_Trial98_0	0	1	1	0.959381	True	1.086
11	98	3	m	20	23-Jun-2017	Sub11_Trial98_0	0	2	2	1.286229	True	1.086
11	98	3	m	20	23-Jun-2017	Sub11_Trial98_0	0	3	3	1.043037	True	1.086
11	98	3	m	20	23-Jun-2017	Sub11_Trial98_0	0	4	4	1.197412	True	1.086
11	98	3	m	20	23-Jun-2017	Sub11_Trial98_0	0	5	5	1.234709	True	1.086
11	98	3	m	20	23-Jun-2017	Sub11_Trial98_1	1	0	0	1.216527	False	1.086
11	98	3	m	20	23-Jun-2017	Sub11_Trial98_1	1	1	1	0.774021	False	1.086
11	98	3	m	20	23-Jun-2017	Sub11_Trial98_1	1	2	2	0.81957	False	1.086
11	98	3	m	20	23-Jun-2017	Sub11_Trial98_1	1	3	3	1.33087	False	1.086
11	98	3	m	20	23-Jun-2017	Sub11_Trial98_1	1	4	4	0.675499	False	1.086
11	98	3	m	20	23-Jun-2017	Sub11_Trial98_1	1	5	5	0.636211	False	1.086
11	99	3	m	20	23-Jun-2017	Sub11_Trial99_0	0	0	0	0.946329	False	0.661
11	99	3	m	20	23-Jun-2017	Sub11_Trial99_0	0	1	1	0.752733	False	0.661
11	99	3	m	20	23-Jun-2017	Sub11_Trial99_0	0	2	2	1.221187	False	0.661
11	99	3	m	20	23-Jun-2017	Sub11_Trial99_0	0	3	3	1.300113	False	0.661
11	99	3	m	20	23-Jun-2017	Sub11_Trial99_0	0	4	4	0.436996	False	0.661
11	99	3	m	20	23-Jun-2017	Sub11_Trial99_0	0	5	5	0.804134	False	0.661
11	99	3	m	20	23-Jun-2017	Sub11_Trial99_1	1	0	0	1.021206	True	0.661
11	99	3	m	20	23-Jun-2017	Sub11_Trial99_1	1	1	1	1.432834	True	0.661
11	99	3	m	20	23-Jun-2017	Sub11_Trial99_1	1	2	2	0.657839	True	0.661
11	99	3	m	20	23-Jun-2017	Sub11_Trial99_1	1	3	3	0.71896	True	0.661
11	99	3	m	20	23-Jun-2017	Sub11_Trial99_1	1	4	4	1.250519	True	0.661
11	99	3	m	20	23-Jun-2017	Sub11_Trial99_1	1	5	5	1.300643	True	0.661
11	100	3	m	20	23-Jun-2017	Sub11_Trial100_0	0	0	0	1.032647	True	0.966
11	100	3	m	20	23-Jun-2017	Sub11_Trial100_0	0	1	1	0.422465	True	0.966
11	100	3	m	20	23-Jun-2017	Sub11_Trial100_0	0	2	2	1.354767	True	0.966
11	100	3	m	20	23-Jun-2017	Sub11_Trial100_0	0	3	3	1.269245	True	0.966
11	100	3	m	20	23-Jun-2017	Sub11_Trial100_0	0	4	4	1.346096	True	0.966
11	100	3	m	20	23-Jun-2017	Sub11_Trial100_0	0	5	5	0.868145	True	0.966
11	100	3	m	20	23-Jun-2017	Sub11_Trial100_1	1	0	0	0.513812	False	0.966
11	100	3	m	20	23-Jun-2017	Sub11_Trial100_1	1	1	1	1.210968	False	0.966
11	100	3	m	20	23-Jun-2017	Sub11_Trial100_1	1	2	2	1.041471	False	0.966
11	100	3	m	20	23-Jun-2017	Sub11_Trial100_1	1	3	3	0.91916	False	0.966
11	100	3	m	20	23-Jun-2017	Sub11_Trial100_1	1	4	4	0.600222	False	0.966
11	100	3	m	20	23-Jun-2017	Sub11_Trial100_1	1	5	5	0.902549	False	0.966
11	101	3	m	20	23-Jun-2017	Sub11_Trial101_0	0	0	0	0.663976	False	5.13
11	101	3	m	20	23-Jun-2017	Sub11_Trial101_0	0	1	1	0.751744	False	5.13
11	101	3	m	20	23-Jun-2017	Sub11_Trial101_0	0	2	2	1.245337	False	5.13
11	101	3	m	20	23-Jun-2017	Sub11_Trial101_0	0	3	3	0.73714	False	5.13
11	101	3	m	20	23-Jun-2017	Sub11_Trial101_0	0	4	4	1.156575	False	5.13
11	101	3	m	20	23-Jun-2017	Sub11_Trial101_0	0	5	5	1.395041	False	5.13
11	101	3	m	20	23-Jun-2017	Sub11_Trial101_1	1	0	0	1.405928	True	5.13
11	101	3	m	20	23-Jun-2017	Sub11_Trial101_1	1	1	1	1.295937	True	5.13
11	101	3	m	20	23-Jun-2017	Sub11_Trial101_1	1	2	2	0.804638	True	5.13
11	101	3	m	20	23-Jun-2017	Sub11_Trial101_1	1	3	3	0.846664	True	5.13
11	101	3	m	20	23-Jun-2017	Sub11_Trial101_1	1	4	4	1.294436	True	5.13
11	101	3	m	20	23-Jun-2017	Sub11_Trial101_1	1	5	5	0.539083	True	5.13
11	102	3	m	20	23-Jun-2017	Sub11_Trial102_0	0	0	0	0.860588	False	0.686
11	102	3	m	20	23-Jun-2017	Sub11_Trial102_0	0	1	1	0.65551	False	0.686
11	102	3	m	20	23-Jun-2017	Sub11_Trial102_0	0	2	2	0.609943	False	0.686
11	102	3	m	20	23-Jun-2017	Sub11_Trial102_0	0	3	3	1.512507	False	0.686
11	102	3	m	20	23-Jun-2017	Sub11_Trial102_0	0	4	4	1.053424	False	0.686
11	102	3	m	20	23-Jun-2017	Sub11_Trial102_0	0	5	5	0.775298	False	0.686
11	102	3	m	20	23-Jun-2017	Sub11_Trial102_1	1	0	0	0.658191	True	0.686
11	102	3	m	20	23-Jun-2017	Sub11_Trial102_1	1	1	1	1.408529	True	0.686
11	102	3	m	20	23-Jun-2017	Sub11_Trial102_1	1	2	2	0.953172	True	0.686
11	102	3	m	20	23-Jun-2017	Sub11_Trial102_1	1	3	3	0.537979	True	0.686
11	102	3	m	20	23-Jun-2017	Sub11_Trial102_1	1	4	4	1.399475	True	0.686
11	102	3	m	20	23-Jun-2017	Sub11_Trial102_1	1	5	5	1.200338	True	0.686
11	103	3	m	20	23-Jun-2017	Sub11_Trial103_0	0	0	0	0.649694	False	0.679
11	103	3	m	20	23-Jun-2017	Sub11_Trial103_0	0	1	1	0.746794	False	0.679
11	103	3	m	20	23-Jun-2017	Sub11_Trial103_0	0	2	2	1.254042	False	0.679
11	103	3	m	20	23-Jun-2017	Sub11_Trial103_0	0	3	3	0.471544	False	0.679
11	103	3	m	20	23-Jun-2017	Sub11_Trial103_0	0	4	4	0.559011	False	0.679
11	103	3	m	20	23-Jun-2017	Sub11_Trial103_0	0	5	5	0.934347	False	0.679
11	103	3	m	20	23-Jun-2017	Sub11_Trial103_1	1	0	0	1.232398	True	0.679
11	103	3	m	20	23-Jun-2017	Sub11_Trial103_1	1	1	1	1.211841	True	0.679
11	103	3	m	20	23-Jun-2017	Sub11_Trial103_1	1	2	2	0.999695	True	0.679
11	103	3	m	20	23-Jun-2017	Sub11_Trial103_1	1	3	3	0.973444	True	0.679
11	103	3	m	20	23-Jun-2017	Sub11_Trial103_1	1	4	4	1.211468	True	0.679
11	103	3	m	20	23-Jun-2017	Sub11_Trial103_1	1	5	5	1.125612	True	0.679
11	104	3	m	20	23-Jun-2017	Sub11_Trial104_0	0	0	0	1.134767	False	1.367
11	104	3	m	20	23-Jun-2017	Sub11_Trial104_0	0	1	1	0.793311	False	1.367
11	104	3	m	20	23-Jun-2017	Sub11_Trial104_0	0	2	2	0.787432	False	1.367
11	104	3	m	20	23-Jun-2017	Sub11_Trial104_0	0	3	3	1.229291	False	1.367
11	104	3	m	20	23-Jun-2017	Sub11_Trial104_0	0	4	4	1.342063	False	1.367
11	104	3	m	20	23-Jun-2017	Sub11_Trial104_0	0	5	5	1.200269	False	1.367
11	104	3	m	20	23-Jun-2017	Sub11_Trial104_1	1	0	0	1.218302	True	1.367
11	104	3	m	20	23-Jun-2017	Sub11_Trial104_1	1	1	1	0.828636	True	1.367
11	104	3	m	20	23-Jun-2017	Sub11_Trial104_1	1	2	2	0.91542	True	1.367
11	104	3	m	20	23-Jun-2017	Sub11_Trial104_1	1	3	3	1.2646	True	1.367
11	104	3	m	20	23-Jun-2017	Sub11_Trial104_1	1	4	4	1.115491	True	1.367
11	104	3	m	20	23-Jun-2017	Sub11_Trial104_1	1	5	5	0.997115	True	1.367
11	105	3	m	20	23-Jun-2017	Sub11_Trial105_0	0	0	0	0.950662	True	0.785
11	105	3	m	20	23-Jun-2017	Sub11_Trial105_0	0	1	1	1.258065	True	0.785
11	105	3	m	20	23-Jun-2017	Sub11_Trial105_0	0	2	2	1.411776	True	0.785
11	105	3	m	20	23-Jun-2017	Sub11_Trial105_0	0	3	3	0.586593	True	0.785
11	105	3	m	20	23-Jun-2017	Sub11_Trial105_0	0	4	4	0.83251	True	0.785
11	105	3	m	20	23-Jun-2017	Sub11_Trial105_0	0	5	5	1.564367	True	0.785
11	105	3	m	20	23-Jun-2017	Sub11_Trial105_1	1	0	0	0.910069	False	0.785
11	105	3	m	20	23-Jun-2017	Sub11_Trial105_1	1	1	1	1.067732	False	0.785
11	105	3	m	20	23-Jun-2017	Sub11_Trial105_1	1	2	2	0.464396	False	0.785
11	105	3	m	20	23-Jun-2017	Sub11_Trial105_1	1	3	3	1.093576	False	0.785
11	105	3	m	20	23-Jun-2017	Sub11_Trial105_1	1	4	4	0.88143	False	0.785
11	105	3	m	20	23-Jun-2017	Sub11_Trial105_1	1	5	5	0.783287	False	0.785
11	106	3	m	20	23-Jun-2017	Sub11_Trial106_0	0	0	0	1.159912	False	0.794
11	106	3	m	20	23-Jun-2017	Sub11_Trial106_0	0	1	1	0.932668	False	0.794
11	106	3	m	20	23-Jun-2017	Sub11_Trial106_0	0	2	2	0.605498	False	0.794
11	106	3	m	20	23-Jun-2017	Sub11_Trial106_0	0	3	3	0.585947	False	0.794
11	106	3	m	20	23-Jun-2017	Sub11_Trial106_0	0	4	4	1.211158	False	0.794
11	106	3	m	20	23-Jun-2017	Sub11_Trial106_0	0	5	5	0.687655	False	0.794
11	106	3	m	20	23-Jun-2017	Sub11_Trial106_1	1	0	0	0.993465	True	0.794
11	106	3	m	20	23-Jun-2017	Sub11_Trial106_1	1	1	1	0.819272	True	0.794
11	106	3	m	20	23-Jun-2017	Sub11_Trial106_1	1	2	2	1.001546	True	0.794
11	106	3	m	20	23-Jun-2017	Sub11_Trial106_1	1	3	3	0.980092	True	0.794
11	106	3	m	20	23-Jun-2017	Sub11_Trial106_1	1	4	4	0.866715	True	0.794
11	106	3	m	20	23-Jun-2017	Sub11_Trial106_1	1	5	5	1.440213	True	0.794
11	107	3	m	20	23-Jun-2017	Sub11_Trial107_0	0	0	0	0.651016	True	0.708
11	107	3	m	20	23-Jun-2017	Sub11_Trial107_0	0	1	1	0.783637	True	0.708
11	107	3	m	20	23-Jun-2017	Sub11_Trial107_0	0	2	2	0.984371	True	0.708
11	107	3	m	20	23-Jun-2017	Sub11_Trial107_0	0	3	3	1.51501	True	0.708
11	107	3	m	20	23-Jun-2017	Sub11_Trial107_0	0	4	4	1.059004	True	0.708
11	107	3	m	20	23-Jun-2017	Sub11_Trial107_0	0	5	5	1.420526	True	0.708
11	107	3	m	20	23-Jun-2017	Sub11_Trial107_1	1	0	0	0.889027	False	0.708
11	107	3	m	20	23-Jun-2017	Sub11_Trial107_1	1	1	1	1.463484	False	0.708
11	107	3	m	20	23-Jun-2017	Sub11_Trial107_1	1	2	2	0.41578	False	0.708
11	107	3	m	20	23-Jun-2017	Sub11_Trial107_1	1	3	3	1.058908	False	0.708
11	107	3	m	20	23-Jun-2017	Sub11_Trial107_1	1	4	4	0.40261	False	0.708
11	107	3	m	20	23-Jun-2017	Sub11_Trial107_1	1	5	5	1.156507	False	0.708
11	108	3	m	20	23-Jun-2017	Sub11_Trial108_0	0	0	0	1.434296	True	3.277
11	108	3	m	20	23-Jun-2017	Sub11_Trial108_0	0	1	1	1.254986	True	3.277
11	108	3	m	20	23-Jun-2017	Sub11_Trial108_0	0	2	2	0.764634	True	3.277
11	108	3	m	20	23-Jun-2017	Sub11_Trial108_0	0	3	3	0.782386	True	3.277
11	108	3	m	20	23-Jun-2017	Sub11_Trial108_0	0	4	4	1.028745	True	3.277
11	108	3	m	20	23-Jun-2017	Sub11_Trial108_0	0	5	5	0.890716	True	3.277
11	108	3	m	20	23-Jun-2017	Sub11_Trial108_1	1	0	0	0.901914	False	3.277
11	108	3	m	20	23-Jun-2017	Sub11_Trial108_1	1	1	1	1.072382	False	3.277
11	108	3	m	20	23-Jun-2017	Sub11_Trial108_1	1	2	2	1.162292	False	3.277
11	108	3	m	20	23-Jun-2017	Sub11_Trial108_1	1	3	3	0.783018	False	3.277
11	108	3	m	20	23-Jun-2017	Sub11_Trial108_1	1	4	4	0.936993	False	3.277
11	108	3	m	20	23-Jun-2017	Sub11_Trial108_1	1	5	5	0.832913	False	3.277
11	109	3	m	20	23-Jun-2017	Sub11_Trial109_0	0	0	0	0.395436	False	1.166
11	109	3	m	20	23-Jun-2017	Sub11_Trial109_0	0	1	1	1.003497	False	1.166
11	109	3	m	20	23-Jun-2017	Sub11_Trial109_0	0	2	2	0.711326	False	1.166
11	109	3	m	20	23-Jun-2017	Sub11_Trial109_0	0	3	3	1.097243	False	1.166
11	109	3	m	20	23-Jun-2017	Sub11_Trial109_0	0	4	4	1.113538	False	1.166
11	109	3	m	20	23-Jun-2017	Sub11_Trial109_0	0	5	5	0.475991	False	1.166
11	109	3	m	20	23-Jun-2017	Sub11_Trial109_1	1	0	0	0.812476	True	1.166
11	109	3	m	20	23-Jun-2017	Sub11_Trial109_1	1	1	1	0.890922	True	1.166
11	109	3	m	20	23-Jun-2017	Sub11_Trial109_1	1	2	2	0.727046	True	1.166
11	109	3	m	20	23-Jun-2017	Sub11_Trial109_1	1	3	3	0.38459	True	1.166
11	109	3	m	20	23-Jun-2017	Sub11_Trial109_1	1	4	4	1.211631	True	1.166
11	109	3	m	20	23-Jun-2017	Sub11_Trial109_1	1	5	5	0.939647	True	1.166
11	110	3	m	20	23-Jun-2017	Sub11_Trial110_0	0	0	0	0.606962	False	2.522
11	110	3	m	20	23-Jun-2017	Sub11_Trial110_0	0	1	1	1.600861	False	2.522
11	110	3	m	20	23-Jun-2017	Sub11_Trial110_0	0	2	2	1.151562	False	2.522
11	110	3	m	20	23-Jun-2017	Sub11_Trial110_0	0	3	3	0.755948	False	2.522
11	110	3	m	20	23-Jun-2017	Sub11_Trial110_0	0	4	4	1.35644	False	2.522
11	110	3	m	20	23-Jun-2017	Sub11_Trial110_0	0	5	5	0.590597	False	2.522
11	110	3	m	20	23-Jun-2017	Sub11_Trial110_1	1	0	0	0.592627	True	2.522
11	110	3	m	20	23-Jun-2017	Sub11_Trial110_1	1	1	1	1.342575	True	2.522
11	110	3	m	20	23-Jun-2017	Sub11_Trial110_1	1	2	2	0.836122	True	2.522
11	110	3	m	20	23-Jun-2017	Sub11_Trial110_1	1	3	3	0.794508	True	2.522
11	110	3	m	20	23-Jun-2017	Sub11_Trial110_1	1	4	4	1.028131	True	2.522
11	110	3	m	20	23-Jun-2017	Sub11_Trial110_1	1	5	5	0.60349	True	2.522
11	111	3	m	20	23-Jun-2017	Sub11_Trial111_0	0	0	0	1.117572	False	3.567
11	111	3	m	20	23-Jun-2017	Sub11_Trial111_0	0	1	1	1.095941	False	3.567
11	111	3	m	20	23-Jun-2017	Sub11_Trial111_0	0	2	2	1.599311	False	3.567
11	111	3	m	20	23-Jun-2017	Sub11_Trial111_0	0	3	3	0.843154	False	3.567
11	111	3	m	20	23-Jun-2017	Sub11_Trial111_0	0	4	4	1.091855	False	3.567
11	111	3	m	20	23-Jun-2017	Sub11_Trial111_0	0	5	5	0.585586	False	3.567
11	111	3	m	20	23-Jun-2017	Sub11_Trial111_1	1	0	0	0.989248	True	3.567
11	111	3	m	20	23-Jun-2017	Sub11_Trial111_1	1	1	1	0.635033	True	3.567
11	111	3	m	20	23-Jun-2017	Sub11_Trial111_1	1	2	2	0.86782	True	3.567
11	111	3	m	20	23-Jun-2017	Sub11_Trial111_1	1	3	3	1.085494	True	3.567
11	111	3	m	20	23-Jun-2017	Sub11_Trial111_1	1	4	4	0.494875	True	3.567
11	111	3	m	20	23-Jun-2017	Sub11_Trial111_1	1	5	5	1.494652	True	3.567
11	112	3	m	20	23-Jun-2017	Sub11_Trial112_0	0	0	0	1.074011	True	1.181
11	112	3	m	20	23-Jun-2017	Sub11_Trial112_0	0	1	1	0.873651	True	1.181
11	112	3	m	20	23-Jun-2017	Sub11_Trial112_0	0	2	2	1.510163	True	1.181
11	112	3	m	20	23-Jun-2017	Sub11_Trial112_0	0	3	3	0.877149	True	1.181
11	112	3	m	20	23-Jun-2017	Sub11_Trial112_0	0	4	4	0.526108	True	1.181
11	112	3	m	20	23-Jun-2017	Sub11_Trial112_0	0	5	5	1.271162	True	1.181
11	112	3	m	20	23-Jun-2017	Sub11_Trial112_1	1	0	0	1.068107	False	1.181
11	112	3	m	20	23-Jun-2017	Sub11_Trial112_1	1	1	1	0.815165	False	1.181
11	112	3	m	20	23-Jun-2017	Sub11_Trial112_1	1	2	2	0.928377	False	1.181
11	112	3	m	20	23-Jun-2017	Sub11_Trial112_1	1	3	3	1.266383	False	1.181
11	112	3	m	20	23-Jun-2017	Sub11_Trial112_1	1	4	4	1.420766	False	1.181
11	112	3	m	20	23-Jun-2017	Sub11_Trial112_1	1	5	5	0.475255	False	1.181
11	113	3	m	20	23-Jun-2017	Sub11_Trial113_0	0	0	0	1.292497	False	0.906
11	113	3	m	20	23-Jun-2017	Sub11_Trial113_0	0	1	1	1.559145	False	0.906
11	113	3	m	20	23-Jun-2017	Sub11_Trial113_0	0	2	2	0.758339	False	0.906
11	113	3	m	20	23-Jun-2017	Sub11_Trial113_0	0	3	3	0.82353	False	0.906
11	113	3	m	20	23-Jun-2017	Sub11_Trial113_0	0	4	4	0.779183	False	0.906
11	113	3	m	20	23-Jun-2017	Sub11_Trial113_0	0	5	5	0.639489	False	0.906
11	113	3	m	20	23-Jun-2017	Sub11_Trial113_1	1	0	0	1.257961	True	0.906
11	113	3	m	20	23-Jun-2017	Sub11_Trial113_1	1	1	1	0.971656	True	0.906
11	113	3	m	20	23-Jun-2017	Sub11_Trial113_1	1	2	2	1.004488	True	0.906
11	113	3	m	20	23-Jun-2017	Sub11_Trial113_1	1	3	3	1.005821	True	0.906
11	113	3	m	20	23-Jun-2017	Sub11_Trial113_1	1	4	4	1.16855	True	0.906
11	113	3	m	20	23-Jun-2017	Sub11_Trial113_1	1	5	5	0.799798	True	0.906
11	114	3	m	20	23-Jun-2017	Sub11_Trial114_0	0	0	0	1.088855	True	0.838
11	114	3	m	20	23-Jun-2017	Sub11_Trial114_0	0	1	1	1.467183	True	0.838
11	114	3	m	20	23-Jun-2017	Sub11_Trial114_0	0	2	2	1.550157	True	0.838
11	114	3	m	20	23-Jun-2017	Sub11_Trial114_0	0	3	3	1.246815	True	0.838
11	114	3	m	20	23-Jun-2017	Sub11_Trial114_0	0	4	4	1.373261	True	0.838
11	114	3	m	20	23-Jun-2017	Sub11_Trial114_0	0	5	5	0.814142	True	0.838
11	114	3	m	20	23-Jun-2017	Sub11_Trial114_1	1	0	0	1.256639	False	0.838
11	114	3	m	20	23-Jun-2017	Sub11_Trial114_1	1	1	1	1.111132	False	0.838
11	114	3	m	20	23-Jun-2017	Sub11_Trial114_1	1	2	2	0.964454	False	0.838
11	114	3	m	20	23-Jun-2017	Sub11_Trial114_1	1	3	3	1.458578	False	0.838
11	114	3	m	20	23-Jun-2017	Sub11_Trial114_1	1	4	4	1.057989	False	0.838
11	114	3	m	20	23-Jun-2017	Sub11_Trial114_1	1	5	5	0.898598	False	0.838
11	115	3	m	20	23-Jun-2017	Sub11_Trial115_0	0	0	0	0.828697	True	1.004
11	115	3	m	20	23-Jun-2017	Sub11_Trial115_0	0	1	1	1.636476	True	1.004
11	115	3	m	20	23-Jun-2017	Sub11_Trial115_0	0	2	2	0.796062	True	1.004
11	115	3	m	20	23-Jun-2017	Sub11_Trial115_0	0	3	3	0.502395	True	1.004
11	115	3	m	20	23-Jun-2017	Sub11_Trial115_0	0	4	4	1.093278	True	1.004
11	115	3	m	20	23-Jun-2017	Sub11_Trial115_0	0	5	5	0.844261	True	1.004
11	115	3	m	20	23-Jun-2017	Sub11_Trial115_1	1	0	0	1.096814	False	1.004
11	115	3	m	20	23-Jun-2017	Sub11_Trial115_1	1	1	1	0.603233	False	1.004
11	115	3	m	20	23-Jun-2017	Sub11_Trial115_1	1	2	2	1.24078	False	1.004
11	115	3	m	20	23-Jun-2017	Sub11_Trial115_1	1	3	3	0.363761	False	1.004
11	115	3	m	20	23-Jun-2017	Sub11_Trial115_1	1	4	4	0.55544	False	1.004
11	115	3	m	20	23-Jun-2017	Sub11_Trial115_1	1	5	5	1.573318	False	1.004
11	116	3	m	20	23-Jun-2017	Sub11_Trial116_0	0	0	0	1.378212	False	1.707
11	116	3	m	20	23-Jun-2017	Sub11_Trial116_0	0	1	1	0.575676	False	1.707
11	116	3	m	20	23-Jun-2017	Sub11_Trial116_0	0	2	2	1.220036	False	1.707
11	116	3	m	20	23-Jun-2017	Sub11_Trial116_0	0	3	3	1.250494	False	1.707
11	116	3	m	20	23-Jun-2017	Sub11_Trial116_0	0	4	4	1.030337	False	1.707
11	116	3	m	20	23-Jun-2017	Sub11_Trial116_0	0	5	5	0.811049	False	1.707
11	116	3	m	20	23-Jun-2017	Sub11_Trial116_1	1	0	0	0.978274	True	1.707
11	116	3	m	20	23-Jun-2017	Sub11_Trial116_1	1	1	1	0.99527	True	1.707
11	116	3	m	20	23-Jun-2017	Sub11_Trial116_1	1	2	2	1.195875	True	1.707
11	116	3	m	20	23-Jun-2017	Sub11_Trial116_1	1	3	3	1.12863	True	1.707
11	116	3	m	20	23-Jun-2017	Sub11_Trial116_1	1	4	4	0.945308	True	1.707
11	116	3	m	20	23-Jun-2017	Sub11_Trial116_1	1	5	5	0.965802	True	1.707
11	117	3	m	20	23-Jun-2017	Sub11_Trial117_0	0	0	0	1.066597	False	0.816
11	117	3	m	20	23-Jun-2017	Sub11_Trial117_0	0	1	1	0.840361	False	0.816
11	117	3	m	20	23-Jun-2017	Sub11_Trial117_0	0	2	2	0.95176	False	0.816
11	117	3	m	20	23-Jun-2017	Sub11_Trial117_0	0	3	3	0.383156	False	0.816
11	117	3	m	20	23-Jun-2017	Sub11_Trial117_0	0	4	4	1.143287	False	0.816
11	117	3	m	20	23-Jun-2017	Sub11_Trial117_0	0	5	5	0.372618	False	0.816
11	117	3	m	20	23-Jun-2017	Sub11_Trial117_1	1	0	0	1.375566	True	0.816
11	117	3	m	20	23-Jun-2017	Sub11_Trial117_1	1	1	1	1.369794	True	0.816
11	117	3	m	20	23-Jun-2017	Sub11_Trial117_1	1	2	2	0.958316	True	0.816
11	117	3	m	20	23-Jun-2017	Sub11_Trial117_1	1	3	3	0.872667	True	0.816
11	117	3	m	20	23-Jun-2017	Sub11_Trial117_1	1	4	4	0.522285	True	0.816
11	117	3	m	20	23-Jun-2017	Sub11_Trial117_1	1	5	5	1.289365	True	0.816
11	118	3	m	20	23-Jun-2017	Sub11_Trial118_0	0	0	0	0.896148	True	1.282
11	118	3	m	20	23-Jun-2017	Sub11_Trial118_0	0	1	1	1.523356	True	1.282
11	118	3	m	20	23-Jun-2017	Sub11_Trial118_0	0	2	2	1.079646	True	1.282
11	118	3	m	20	23-Jun-2017	Sub11_Trial118_0	0	3	3	0.468295	True	1.282
11	118	3	m	20	23-Jun-2017	Sub11_Trial118_0	0	4	4	1.385971	True	1.282
11	118	3	m	20	23-Jun-2017	Sub11_Trial118_0	0	5	5	0.931748	True	1.282
11	118	3	m	20	23-Jun-2017	Sub11_Trial118_1	1	0	0	1.221855	False	1.282
11	118	3	m	20	23-Jun-2017	Sub11_Trial118_1	1	1	1	1.143981	False	1.282
11	118	3	m	20	23-Jun-2017	Sub11_Trial118_1	1	2	2	0.557281	False	1.282
11	118	3	m	20	23-Jun-2017	Sub11_Trial118_1	1	3	3	1.035656	False	1.282
11	118	3	m	20	23-Jun-2017	Sub11_Trial118_1	1	4	4	1.162823	False	1.282
11	118	3	m	20	23-Jun-2017	Sub11_Trial118_1	1	5	5	0.452478	False	1.282
11	118	4	m	20	23-Jun-2017	Sub11_Trial118_0	0	0	0	0.896148	True	1.461
11	118	4	m	20	23-Jun-2017	Sub11_Trial118_0	0	1	1	1.523356	True	1.461
11	118	4	m	20	23-Jun-2017	Sub11_Trial118_0	0	2	2	1.079646	True	1.461
11	118	4	m	20	23-Jun-2017	Sub11_Trial118_0	0	3	3	0.468295	True	1.461
11	118	4	m	20	23-Jun-2017	Sub11_Trial118_0	0	4	4	1.385971	True	1.461
11	118	4	m	20	23-Jun-2017	Sub11_Trial118_0	0	5	5	0.931748	True	1.461
11	118	4	m	20	23-Jun-2017	Sub11_Trial118_1	1	0	0	1.221855	False	1.461
11	118	4	m	20	23-Jun-2017	Sub11_Trial118_1	1	1	1	1.143981	False	1.461
11	118	4	m	20	23-Jun-2017	Sub11_Trial118_1	1	2	2	0.557281	False	1.461
11	118	4	m	20	23-Jun-2017	Sub11_Trial118_1	1	3	3	1.035656	False	1.461
11	118	4	m	20	23-Jun-2017	Sub11_Trial118_1	1	4	4	1.162823	False	1.461
11	118	4	m	20	23-Jun-2017	Sub11_Trial118_1	1	5	5	0.452478	False	1.461
11	119	4	m	20	23-Jun-2017	Sub11_Trial119_0	0	0	0	1.187008	False	2.157
11	119	4	m	20	23-Jun-2017	Sub11_Trial119_0	0	1	1	1.459075	False	2.157
11	119	4	m	20	23-Jun-2017	Sub11_Trial119_0	0	2	2	1.146583	False	2.157
11	119	4	m	20	23-Jun-2017	Sub11_Trial119_0	0	3	3	1.370387	False	2.157
11	119	4	m	20	23-Jun-2017	Sub11_Trial119_0	0	4	4	1.062458	False	2.157
11	119	4	m	20	23-Jun-2017	Sub11_Trial119_0	0	5	5	0.918555	False	2.157
11	119	4	m	20	23-Jun-2017	Sub11_Trial119_1	1	0	0	1.044957	True	2.157
11	119	4	m	20	23-Jun-2017	Sub11_Trial119_1	1	1	1	1.133675	True	2.157
11	119	4	m	20	23-Jun-2017	Sub11_Trial119_1	1	2	2	1.307431	True	2.157
11	119	4	m	20	23-Jun-2017	Sub11_Trial119_1	1	3	3	0.883968	True	2.157
11	119	4	m	20	23-Jun-2017	Sub11_Trial119_1	1	4	4	1.094131	True	2.157
11	119	4	m	20	23-Jun-2017	Sub11_Trial119_1	1	5	5	1.182968	True	2.157
11	120	4	m	20	23-Jun-2017	Sub11_Trial120_0	0	0	0	1.307714	False	0.792
11	120	4	m	20	23-Jun-2017	Sub11_Trial120_0	0	1	1	0.536995	False	0.792
11	120	4	m	20	23-Jun-2017	Sub11_Trial120_0	0	2	2	0.445146	False	0.792
11	120	4	m	20	23-Jun-2017	Sub11_Trial120_0	0	3	3	0.619072	False	0.792
11	120	4	m	20	23-Jun-2017	Sub11_Trial120_0	0	4	4	0.564193	False	0.792
11	120	4	m	20	23-Jun-2017	Sub11_Trial120_0	0	5	5	0.879651	False	0.792
11	120	4	m	20	23-Jun-2017	Sub11_Trial120_1	1	0	0	1.121742	True	0.792
11	120	4	m	20	23-Jun-2017	Sub11_Trial120_1	1	1	1	0.937565	True	0.792
11	120	4	m	20	23-Jun-2017	Sub11_Trial120_1	1	2	2	1.016412	True	0.792
11	120	4	m	20	23-Jun-2017	Sub11_Trial120_1	1	3	3	1.077862	True	0.792
11	120	4	m	20	23-Jun-2017	Sub11_Trial120_1	1	4	4	1.378157	True	0.792
11	120	4	m	20	23-Jun-2017	Sub11_Trial120_1	1	5	5	1.210012	True	0.792
11	121	4	m	20	23-Jun-2017	Sub11_Trial121_0	0	0	0	1.240543	False	0.869
11	121	4	m	20	23-Jun-2017	Sub11_Trial121_0	0	1	1	1.149281	False	0.869
11	121	4	m	20	23-Jun-2017	Sub11_Trial121_0	0	2	2	0.832566	False	0.869
11	121	4	m	20	23-Jun-2017	Sub11_Trial121_0	0	3	3	0.856084	False	0.869
11	121	4	m	20	23-Jun-2017	Sub11_Trial121_0	0	4	4	0.906128	False	0.869
11	121	4	m	20	23-Jun-2017	Sub11_Trial121_0	0	5	5	0.684543	False	0.869
11	121	4	m	20	23-Jun-2017	Sub11_Trial121_1	1	0	0	1.247743	True	0.869
11	121	4	m	20	23-Jun-2017	Sub11_Trial121_1	1	1	1	1.287423	True	0.869
11	121	4	m	20	23-Jun-2017	Sub11_Trial121_1	1	2	2	1.07061	True	0.869
11	121	4	m	20	23-Jun-2017	Sub11_Trial121_1	1	3	3	1.565331	True	0.869
11	121	4	m	20	23-Jun-2017	Sub11_Trial121_1	1	4	4	1.273165	True	0.869
11	121	4	m	20	23-Jun-2017	Sub11_Trial121_1	1	5	5	1.355303	True	0.869
11	122	4	m	20	23-Jun-2017	Sub11_Trial122_0	0	0	0	0.89202	False	1.285
11	122	4	m	20	23-Jun-2017	Sub11_Trial122_0	0	1	1	0.499941	False	1.285
11	122	4	m	20	23-Jun-2017	Sub11_Trial122_0	0	2	2	1.279929	False	1.285
11	122	4	m	20	23-Jun-2017	Sub11_Trial122_0	0	3	3	0.924502	False	1.285
11	122	4	m	20	23-Jun-2017	Sub11_Trial122_0	0	4	4	0.874146	False	1.285
11	122	4	m	20	23-Jun-2017	Sub11_Trial122_0	0	5	5	1.078468	False	1.285
11	122	4	m	20	23-Jun-2017	Sub11_Trial122_1	1	0	0	1.166646	True	1.285
11	122	4	m	20	23-Jun-2017	Sub11_Trial122_1	1	1	1	1.196411	True	1.285
11	122	4	m	20	23-Jun-2017	Sub11_Trial122_1	1	2	2	0.751805	True	1.285
11	122	4	m	20	23-Jun-2017	Sub11_Trial122_1	1	3	3	1.050066	True	1.285
11	122	4	m	20	23-Jun-2017	Sub11_Trial122_1	1	4	4	1.601416	True	1.285
11	122	4	m	20	23-Jun-2017	Sub11_Trial122_1	1	5	5	1.276818	True	1.285
11	123	4	m	20	23-Jun-2017	Sub11_Trial123_0	0	0	0	1.599303	True	1.04
11	123	4	m	20	23-Jun-2017	Sub11_Trial123_0	0	1	1	0.56642	True	1.04
11	123	4	m	20	23-Jun-2017	Sub11_Trial123_0	0	2	2	0.735928	True	1.04
11	123	4	m	20	23-Jun-2017	Sub11_Trial123_0	0	3	3	1.126728	True	1.04
11	123	4	m	20	23-Jun-2017	Sub11_Trial123_0	0	4	4	0.632727	True	1.04
11	123	4	m	20	23-Jun-2017	Sub11_Trial123_0	0	5	5	0.866381	True	1.04
11	123	4	m	20	23-Jun-2017	Sub11_Trial123_1	1	0	0	0.846951	False	1.04
11	123	4	m	20	23-Jun-2017	Sub11_Trial123_1	1	1	1	0.824583	False	1.04
11	123	4	m	20	23-Jun-2017	Sub11_Trial123_1	1	2	2	1.029872	False	1.04
11	123	4	m	20	23-Jun-2017	Sub11_Trial123_1	1	3	3	0.667322	False	1.04
11	123	4	m	20	23-Jun-2017	Sub11_Trial123_1	1	4	4	0.97428	False	1.04
11	123	4	m	20	23-Jun-2017	Sub11_Trial123_1	1	5	5	0.888119	False	1.04
11	124	4	m	20	23-Jun-2017	Sub11_Trial124_0	0	0	0	1.055257	True	3.639
11	124	4	m	20	23-Jun-2017	Sub11_Trial124_0	0	1	1	0.854585	True	3.639
11	124	4	m	20	23-Jun-2017	Sub11_Trial124_0	0	2	2	1.51353	True	3.639
11	124	4	m	20	23-Jun-2017	Sub11_Trial124_0	0	3	3	0.778411	True	3.639
11	124	4	m	20	23-Jun-2017	Sub11_Trial124_0	0	4	4	1.419287	True	3.639
11	124	4	m	20	23-Jun-2017	Sub11_Trial124_0	0	5	5	1.45539	True	3.639
11	124	4	m	20	23-Jun-2017	Sub11_Trial124_1	1	0	0	1.609252	False	3.639
11	124	4	m	20	23-Jun-2017	Sub11_Trial124_1	1	1	1	1.179566	False	3.639
11	124	4	m	20	23-Jun-2017	Sub11_Trial124_1	1	2	2	1.236814	False	3.639
11	124	4	m	20	23-Jun-2017	Sub11_Trial124_1	1	3	3	1.247504	False	3.639
11	124	4	m	20	23-Jun-2017	Sub11_Trial124_1	1	4	4	1.239514	False	3.639
11	124	4	m	20	23-Jun-2017	Sub11_Trial124_1	1	5	5	1.361256	False	3.639
11	125	4	m	20	23-Jun-2017	Sub11_Trial125_0	0	0	0	1.176959	False	1.077
11	125	4	m	20	23-Jun-2017	Sub11_Trial125_0	0	1	1	1.585779	False	1.077
11	125	4	m	20	23-Jun-2017	Sub11_Trial125_0	0	2	2	1.180658	False	1.077
11	125	4	m	20	23-Jun-2017	Sub11_Trial125_0	0	3	3	1.25756	False	1.077
11	125	4	m	20	23-Jun-2017	Sub11_Trial125_0	0	4	4	1.34818	False	1.077
11	125	4	m	20	23-Jun-2017	Sub11_Trial125_0	0	5	5	0.894303	False	1.077
11	125	4	m	20	23-Jun-2017	Sub11_Trial125_1	1	0	0	0.739421	True	1.077
11	125	4	m	20	23-Jun-2017	Sub11_Trial125_1	1	1	1	1.478958	True	1.077
11	125	4	m	20	23-Jun-2017	Sub11_Trial125_1	1	2	2	1.342452	True	1.077
11	125	4	m	20	23-Jun-2017	Sub11_Trial125_1	1	3	3	1.150438	True	1.077
11	125	4	m	20	23-Jun-2017	Sub11_Trial125_1	1	4	4	1.308221	True	1.077
11	125	4	m	20	23-Jun-2017	Sub11_Trial125_1	1	5	5	0.895332	True	1.077
11	126	4	m	20	23-Jun-2017	Sub11_Trial126_0	0	0	0	0.737945	True	1.199
11	126	4	m	20	23-Jun-2017	Sub11_Trial126_0	0	1	1	1.604149	True	1.199
11	126	4	m	20	23-Jun-2017	Sub11_Trial126_0	0	2	2	1.240516	True	1.199
11	126	4	m	20	23-Jun-2017	Sub11_Trial126_0	0	3	3	1.295924	True	1.199
11	126	4	m	20	23-Jun-2017	Sub11_Trial126_0	0	4	4	1.168566	True	1.199
11	126	4	m	20	23-Jun-2017	Sub11_Trial126_0	0	5	5	0.812583	True	1.199
11	126	4	m	20	23-Jun-2017	Sub11_Trial126_1	1	0	0	1.419204	False	1.199
11	126	4	m	20	23-Jun-2017	Sub11_Trial126_1	1	1	1	0.648699	False	1.199
11	126	4	m	20	23-Jun-2017	Sub11_Trial126_1	1	2	2	1.531909	False	1.199
11	126	4	m	20	23-Jun-2017	Sub11_Trial126_1	1	3	3	1.037113	False	1.199
11	126	4	m	20	23-Jun-2017	Sub11_Trial126_1	1	4	4	1.041011	False	1.199
11	126	4	m	20	23-Jun-2017	Sub11_Trial126_1	1	5	5	0.67628	False	1.199
11	127	4	m	20	23-Jun-2017	Sub11_Trial127_0	0	0	0	0.978714	False	0.839
11	127	4	m	20	23-Jun-2017	Sub11_Trial127_0	0	1	1	0.398638	False	0.839
11	127	4	m	20	23-Jun-2017	Sub11_Trial127_0	0	2	2	1.070269	False	0.839
11	127	4	m	20	23-Jun-2017	Sub11_Trial127_0	0	3	3	0.958188	False	0.839
11	127	4	m	20	23-Jun-2017	Sub11_Trial127_0	0	4	4	0.785768	False	0.839
11	127	4	m	20	23-Jun-2017	Sub11_Trial127_0	0	5	5	1.281114	False	0.839
11	127	4	m	20	23-Jun-2017	Sub11_Trial127_1	1	0	0	1.449034	True	0.839
11	127	4	m	20	23-Jun-2017	Sub11_Trial127_1	1	1	1	1.349942	True	0.839
11	127	4	m	20	23-Jun-2017	Sub11_Trial127_1	1	2	2	1.136452	True	0.839
11	127	4	m	20	23-Jun-2017	Sub11_Trial127_1	1	3	3	1.493351	True	0.839
11	127	4	m	20	23-Jun-2017	Sub11_Trial127_1	1	4	4	1.34104	True	0.839
11	127	4	m	20	23-Jun-2017	Sub11_Trial127_1	1	5	5	1.092791	True	0.839
11	128	4	m	20	23-Jun-2017	Sub11_Trial128_0	0	0	0	0.994437	True	0.622
11	128	4	m	20	23-Jun-2017	Sub11_Trial128_0	0	1	1	0.781949	True	0.622
11	128	4	m	20	23-Jun-2017	Sub11_Trial128_0	0	2	2	1.189534	True	0.622
11	128	4	m	20	23-Jun-2017	Sub11_Trial128_0	0	3	3	1.517816	True	0.622
11	128	4	m	20	23-Jun-2017	Sub11_Trial128_0	0	4	4	0.98256	True	0.622
11	128	4	m	20	23-Jun-2017	Sub11_Trial128_0	0	5	5	1.152973	True	0.622
11	128	4	m	20	23-Jun-2017	Sub11_Trial128_1	1	0	0	1.265766	False	0.622
11	128	4	m	20	23-Jun-2017	Sub11_Trial128_1	1	1	1	1.135749	False	0.622
11	128	4	m	20	23-Jun-2017	Sub11_Trial128_1	1	2	2	0.717103	False	0.622
11	128	4	m	20	23-Jun-2017	Sub11_Trial128_1	1	3	3	0.949279	False	0.622
11	128	4	m	20	23-Jun-2017	Sub11_Trial128_1	1	4	4	0.932661	False	0.622
11	128	4	m	20	23-Jun-2017	Sub11_Trial128_1	1	5	5	0.963826	False	0.622
11	129	4	m	20	23-Jun-2017	Sub11_Trial129_0	0	0	0	0.904748	False	0.689
11	129	4	m	20	23-Jun-2017	Sub11_Trial129_0	0	1	1	1.139694	False	0.689
11	129	4	m	20	23-Jun-2017	Sub11_Trial129_0	0	2	2	0.477422	False	0.689
11	129	4	m	20	23-Jun-2017	Sub11_Trial129_0	0	3	3	1.178211	False	0.689
11	129	4	m	20	23-Jun-2017	Sub11_Trial129_0	0	4	4	0.540504	False	0.689
11	129	4	m	20	23-Jun-2017	Sub11_Trial129_0	0	5	5	1.012995	False	0.689
11	129	4	m	20	23-Jun-2017	Sub11_Trial129_1	1	0	0	0.825476	True	0.689
11	129	4	m	20	23-Jun-2017	Sub11_Trial129_1	1	1	1	1.223195	True	0.689
11	129	4	m	20	23-Jun-2017	Sub11_Trial129_1	1	2	2	1.616074	True	0.689
11	129	4	m	20	23-Jun-2017	Sub11_Trial129_1	1	3	3	0.891195	True	0.689
11	129	4	m	20	23-Jun-2017	Sub11_Trial129_1	1	4	4	1.012944	True	0.689
11	129	4	m	20	23-Jun-2017	Sub11_Trial129_1	1	5	5	1.394017	True	0.689
11	130	4	m	20	23-Jun-2017	Sub11_Trial130_0	0	0	0	0.853851	False	0.85
11	130	4	m	20	23-Jun-2017	Sub11_Trial130_0	0	1	1	1.532256	False	0.85
11	130	4	m	20	23-Jun-2017	Sub11_Trial130_0	0	2	2	1.045915	False	0.85
11	130	4	m	20	23-Jun-2017	Sub11_Trial130_0	0	3	3	1.382758	False	0.85
11	130	4	m	20	23-Jun-2017	Sub11_Trial130_0	0	4	4	0.696183	False	0.85
11	130	4	m	20	23-Jun-2017	Sub11_Trial130_0	0	5	5	1.130383	False	0.85
11	130	4	m	20	23-Jun-2017	Sub11_Trial130_1	1	0	0	1.488188	True	0.85
11	130	4	m	20	23-Jun-2017	Sub11_Trial130_1	1	1	1	0.783149	True	0.85
11	130	4	m	20	23-Jun-2017	Sub11_Trial130_1	1	2	2	0.986831	True	0.85
11	130	4	m	20	23-Jun-2017	Sub11_Trial130_1	1	3	3	1.132752	True	0.85
11	130	4	m	20	23-Jun-2017	Sub11_Trial130_1	1	4	4	1.192154	True	0.85
11	130	4	m	20	23-Jun-2017	Sub11_Trial130_1	1	5	5	1.109787	True	0.85
11	131	4	m	20	23-Jun-2017	Sub11_Trial131_0	0	0	0	1.295161	False	2.036
11	131	4	m	20	23-Jun-2017	Sub11_Trial131_0	0	1	1	0.416978	False	2.036
11	131	4	m	20	23-Jun-2017	Sub11_Trial131_0	0	2	2	1.073587	False	2.036
11	131	4	m	20	23-Jun-2017	Sub11_Trial131_0	0	3	3	1.204625	False	2.036
11	131	4	m	20	23-Jun-2017	Sub11_Trial131_0	0	4	4	0.527811	False	2.036
11	131	4	m	20	23-Jun-2017	Sub11_Trial131_0	0	5	5	1.095597	False	2.036
11	131	4	m	20	23-Jun-2017	Sub11_Trial131_1	1	0	0	0.71194	True	2.036
11	131	4	m	20	23-Jun-2017	Sub11_Trial131_1	1	1	1	0.898035	True	2.036
11	131	4	m	20	23-Jun-2017	Sub11_Trial131_1	1	2	2	1.030046	True	2.036
11	131	4	m	20	23-Jun-2017	Sub11_Trial131_1	1	3	3	0.678098	True	2.036
11	131	4	m	20	23-Jun-2017	Sub11_Trial131_1	1	4	4	1.154371	True	2.036
11	131	4	m	20	23-Jun-2017	Sub11_Trial131_1	1	5	5	0.478578	True	2.036
11	132	4	m	20	23-Jun-2017	Sub11_Trial132_0	0	0	0	1.312111	True	0.955
11	132	4	m	20	23-Jun-2017	Sub11_Trial132_0	0	1	1	0.943529	True	0.955
11	132	4	m	20	23-Jun-2017	Sub11_Trial132_0	0	2	2	1.287346	True	0.955
11	132	4	m	20	23-Jun-2017	Sub11_Trial132_0	0	3	3	0.90578	True	0.955
11	132	4	m	20	23-Jun-2017	Sub11_Trial132_0	0	4	4	1.28206	True	0.955
11	132	4	m	20	23-Jun-2017	Sub11_Trial132_0	0	5	5	0.724637	True	0.955
11	132	4	m	20	23-Jun-2017	Sub11_Trial132_1	1	0	0	1.133062	False	0.955
11	132	4	m	20	23-Jun-2017	Sub11_Trial132_1	1	1	1	1.287253	False	0.955
11	132	4	m	20	23-Jun-2017	Sub11_Trial132_1	1	2	2	0.487244	False	0.955
11	132	4	m	20	23-Jun-2017	Sub11_Trial132_1	1	3	3	1.352084	False	0.955
11	132	4	m	20	23-Jun-2017	Sub11_Trial132_1	1	4	4	1.206381	False	0.955
11	132	4	m	20	23-Jun-2017	Sub11_Trial132_1	1	5	5	0.949978	False	0.955
11	133	4	m	20	23-Jun-2017	Sub11_Trial133_0	0	0	0	0.820505	True	0.97
11	133	4	m	20	23-Jun-2017	Sub11_Trial133_0	0	1	1	1.150045	True	0.97
11	133	4	m	20	23-Jun-2017	Sub11_Trial133_0	0	2	2	1.630223	True	0.97
11	133	4	m	20	23-Jun-2017	Sub11_Trial133_0	0	3	3	0.791982	True	0.97
11	133	4	m	20	23-Jun-2017	Sub11_Trial133_0	0	4	4	1.202014	True	0.97
11	133	4	m	20	23-Jun-2017	Sub11_Trial133_0	0	5	5	0.542563	True	0.97
11	133	4	m	20	23-Jun-2017	Sub11_Trial133_1	1	0	0	0.929872	False	0.97
11	133	4	m	20	23-Jun-2017	Sub11_Trial133_1	1	1	1	0.779321	False	0.97
11	133	4	m	20	23-Jun-2017	Sub11_Trial133_1	1	2	2	1.124448	False	0.97
11	133	4	m	20	23-Jun-2017	Sub11_Trial133_1	1	3	3	1.082953	False	0.97
11	133	4	m	20	23-Jun-2017	Sub11_Trial133_1	1	4	4	0.977695	False	0.97
11	133	4	m	20	23-Jun-2017	Sub11_Trial133_1	1	5	5	0.721951	False	0.97
11	134	4	m	20	23-Jun-2017	Sub11_Trial134_0	0	0	0	0.818838	True	2.139
11	134	4	m	20	23-Jun-2017	Sub11_Trial134_0	0	1	1	0.860955	True	2.139
11	134	4	m	20	23-Jun-2017	Sub11_Trial134_0	0	2	2	0.856562	True	2.139
11	134	4	m	20	23-Jun-2017	Sub11_Trial134_0	0	3	3	0.947742	True	2.139
11	134	4	m	20	23-Jun-2017	Sub11_Trial134_0	0	4	4	0.965585	True	2.139
11	134	4	m	20	23-Jun-2017	Sub11_Trial134_0	0	5	5	1.208238	True	2.139
11	134	4	m	20	23-Jun-2017	Sub11_Trial134_1	1	0	0	1.261586	False	2.139
11	134	4	m	20	23-Jun-2017	Sub11_Trial134_1	1	1	1	0.614773	False	2.139
11	134	4	m	20	23-Jun-2017	Sub11_Trial134_1	1	2	2	0.470888	False	2.139
11	134	4	m	20	23-Jun-2017	Sub11_Trial134_1	1	3	3	1.219381	False	2.139
11	134	4	m	20	23-Jun-2017	Sub11_Trial134_1	1	4	4	1.050105	False	2.139
11	134	4	m	20	23-Jun-2017	Sub11_Trial134_1	1	5	5	0.919361	False	2.139
11	135	4	m	20	23-Jun-2017	Sub11_Trial135_0	0	0	0	0.536041	False	0.837
11	135	4	m	20	23-Jun-2017	Sub11_Trial135_0	0	1	1	1.562696	False	0.837
11	135	4	m	20	23-Jun-2017	Sub11_Trial135_0	0	2	2	0.51715	False	0.837
11	135	4	m	20	23-Jun-2017	Sub11_Trial135_0	0	3	3	1.291132	False	0.837
11	135	4	m	20	23-Jun-2017	Sub11_Trial135_0	0	4	4	0.759387	False	0.837
11	135	4	m	20	23-Jun-2017	Sub11_Trial135_0	0	5	5	1.054722	False	0.837
11	135	4	m	20	23-Jun-2017	Sub11_Trial135_1	1	0	0	1.574646	True	0.837
11	135	4	m	20	23-Jun-2017	Sub11_Trial135_1	1	1	1	0.935614	True	0.837
11	135	4	m	20	23-Jun-2017	Sub11_Trial135_1	1	2	2	0.811689	True	0.837
11	135	4	m	20	23-Jun-2017	Sub11_Trial135_1	1	3	3	1.447052	True	0.837
11	135	4	m	20	23-Jun-2017	Sub11_Trial135_1	1	4	4	1.133431	True	0.837
11	135	4	m	20	23-Jun-2017	Sub11_Trial135_1	1	5	5	0.619436	True	0.837
11	136	4	m	20	23-Jun-2017	Sub11_Trial136_0	0	0	0	1.005785	False	2.02
11	136	4	m	20	23-Jun-2017	Sub11_Trial136_0	0	1	1	0.480937	False	2.02
11	136	4	m	20	23-Jun-2017	Sub11_Trial136_0	0	2	2	1.178774	False	2.02
11	136	4	m	20	23-Jun-2017	Sub11_Trial136_0	0	3	3	0.865927	False	2.02
11	136	4	m	20	23-Jun-2017	Sub11_Trial136_0	0	4	4	0.988972	False	2.02
11	136	4	m	20	23-Jun-2017	Sub11_Trial136_0	0	5	5	0.687514	False	2.02
11	136	4	m	20	23-Jun-2017	Sub11_Trial136_1	1	0	0	1.451598	True	2.02
11	136	4	m	20	23-Jun-2017	Sub11_Trial136_1	1	1	1	1.19698	True	2.02
11	136	4	m	20	23-Jun-2017	Sub11_Trial136_1	1	2	2	0.631202	True	2.02
11	136	4	m	20	23-Jun-2017	Sub11_Trial136_1	1	3	3	1.000967	True	2.02
11	136	4	m	20	23-Jun-2017	Sub11_Trial136_1	1	4	4	1.103506	True	2.02
11	136	4	m	20	23-Jun-2017	Sub11_Trial136_1	1	5	5	0.931545	True	2.02
11	137	4	m	20	23-Jun-2017	Sub11_Trial137_0	0	0	0	1.058632	True	4.157
11	137	4	m	20	23-Jun-2017	Sub11_Trial137_0	0	1	1	0.990549	True	4.157
11	137	4	m	20	23-Jun-2017	Sub11_Trial137_0	0	2	2	0.615083	True	4.157
11	137	4	m	20	23-Jun-2017	Sub11_Trial137_0	0	3	3	0.869956	True	4.157
11	137	4	m	20	23-Jun-2017	Sub11_Trial137_0	0	4	4	0.93518	True	4.157
11	137	4	m	20	23-Jun-2017	Sub11_Trial137_0	0	5	5	0.47362	True	4.157
11	137	4	m	20	23-Jun-2017	Sub11_Trial137_1	1	0	0	1.059088	False	4.157
11	137	4	m	20	23-Jun-2017	Sub11_Trial137_1	1	1	1	0.71241	False	4.157
11	137	4	m	20	23-Jun-2017	Sub11_Trial137_1	1	2	2	1.252277	False	4.157
11	137	4	m	20	23-Jun-2017	Sub11_Trial137_1	1	3	3	0.730227	False	4.157
11	137	4	m	20	23-Jun-2017	Sub11_Trial137_1	1	4	4	0.530583	False	4.157
11	137	4	m	20	23-Jun-2017	Sub11_Trial137_1	1	5	5	1.192869	False	4.157
11	138	4	m	20	23-Jun-2017	Sub11_Trial138_0	0	0	0	0.62202	False	3.283
11	138	4	m	20	23-Jun-2017	Sub11_Trial138_0	0	1	1	0.486948	False	3.283
11	138	4	m	20	23-Jun-2017	Sub11_Trial138_0	0	2	2	1.289325	False	3.283
11	138	4	m	20	23-Jun-2017	Sub11_Trial138_0	0	3	3	0.895552	False	3.283
11	138	4	m	20	23-Jun-2017	Sub11_Trial138_0	0	4	4	1.425731	False	3.283
11	138	4	m	20	23-Jun-2017	Sub11_Trial138_0	0	5	5	0.872477	False	3.283
11	138	4	m	20	23-Jun-2017	Sub11_Trial138_1	1	0	0	0.517994	True	3.283
11	138	4	m	20	23-Jun-2017	Sub11_Trial138_1	1	1	1	1.146221	True	3.283
11	138	4	m	20	23-Jun-2017	Sub11_Trial138_1	1	2	2	0.944144	True	3.283
11	138	4	m	20	23-Jun-2017	Sub11_Trial138_1	1	3	3	1.16889	True	3.283
11	138	4	m	20	23-Jun-2017	Sub11_Trial138_1	1	4	4	1.405113	True	3.283
11	138	4	m	20	23-Jun-2017	Sub11_Trial138_1	1	5	5	0.947376	True	3.283
11	139	4	m	20	23-Jun-2017	Sub11_Trial139_0	0	0	0	1.014049	False	0.841
11	139	4	m	20	23-Jun-2017	Sub11_Trial139_0	0	1	1	0.541702	False	0.841
11	139	4	m	20	23-Jun-2017	Sub11_Trial139_0	0	2	2	1.130319	False	0.841
11	139	4	m	20	23-Jun-2017	Sub11_Trial139_0	0	3	3	0.475123	False	0.841
11	139	4	m	20	23-Jun-2017	Sub11_Trial139_0	0	4	4	0.590023	False	0.841
11	139	4	m	20	23-Jun-2017	Sub11_Trial139_0	0	5	5	0.848192	False	0.841
11	139	4	m	20	23-Jun-2017	Sub11_Trial139_1	1	0	0	0.726311	True	0.841
11	139	4	m	20	23-Jun-2017	Sub11_Trial139_1	1	1	1	0.827452	True	0.841
11	139	4	m	20	23-Jun-2017	Sub11_Trial139_1	1	2	2	1.291823	True	0.841
11	139	4	m	20	23-Jun-2017	Sub11_Trial139_1	1	3	3	1.43142	True	0.841
11	139	4	m	20	23-Jun-2017	Sub11_Trial139_1	1	4	4	0.859177	True	0.841
11	139	4	m	20	23-Jun-2017	Sub11_Trial139_1	1	5	5	1.077661	True	0.841
11	140	4	m	20	23-Jun-2017	Sub11_Trial140_0	0	0	0	0.775693	True	1.029
11	140	4	m	20	23-Jun-2017	Sub11_Trial140_0	0	1	1	0.58942	True	1.029
11	140	4	m	20	23-Jun-2017	Sub11_Trial140_0	0	2	2	0.593158	True	1.029
11	140	4	m	20	23-Jun-2017	Sub11_Trial140_0	0	3	3	1.322818	True	1.029
11	140	4	m	20	23-Jun-2017	Sub11_Trial140_0	0	4	4	1.111776	True	1.029
11	140	4	m	20	23-Jun-2017	Sub11_Trial140_0	0	5	5	1.354087	True	1.029
11	140	4	m	20	23-Jun-2017	Sub11_Trial140_1	1	0	0	1.18872	False	1.029
11	140	4	m	20	23-Jun-2017	Sub11_Trial140_1	1	1	1	1.093919	False	1.029
11	140	4	m	20	23-Jun-2017	Sub11_Trial140_1	1	2	2	0.414259	False	1.029
11	140	4	m	20	23-Jun-2017	Sub11_Trial140_1	1	3	3	0.828056	False	1.029
11	140	4	m	20	23-Jun-2017	Sub11_Trial140_1	1	4	4	0.894941	False	1.029
11	140	4	m	20	23-Jun-2017	Sub11_Trial140_1	1	5	5	1.194673	False	1.029
11	141	4	m	20	23-Jun-2017	Sub11_Trial141_0	0	0	0	0.547268	False	1.725
11	141	4	m	20	23-Jun-2017	Sub11_Trial141_0	0	1	1	0.843106	False	1.725
11	141	4	m	20	23-Jun-2017	Sub11_Trial141_0	0	2	2	1.363814	False	1.725
11	141	4	m	20	23-Jun-2017	Sub11_Trial141_0	0	3	3	1.166472	False	1.725
11	141	4	m	20	23-Jun-2017	Sub11_Trial141_0	0	4	4	0.712966	False	1.725
11	141	4	m	20	23-Jun-2017	Sub11_Trial141_0	0	5	5	0.969686	False	1.725
11	141	4	m	20	23-Jun-2017	Sub11_Trial141_1	1	0	0	1.586594	True	1.725
11	141	4	m	20	23-Jun-2017	Sub11_Trial141_1	1	1	1	0.703484	True	1.725
11	141	4	m	20	23-Jun-2017	Sub11_Trial141_1	1	2	2	1.433042	True	1.725
11	141	4	m	20	23-Jun-2017	Sub11_Trial141_1	1	3	3	1.626453	True	1.725
11	141	4	m	20	23-Jun-2017	Sub11_Trial141_1	1	4	4	0.699829	True	1.725
11	141	4	m	20	23-Jun-2017	Sub11_Trial141_1	1	5	5	1.063621	True	1.725
11	142	4	m	20	23-Jun-2017	Sub11_Trial142_0	0	0	0	1.475639	False	0.751
11	142	4	m	20	23-Jun-2017	Sub11_Trial142_0	0	1	1	0.692117	False	0.751
11	142	4	m	20	23-Jun-2017	Sub11_Trial142_0	0	2	2	0.684669	False	0.751
11	142	4	m	20	23-Jun-2017	Sub11_Trial142_0	0	3	3	0.805413	False	0.751
11	142	4	m	20	23-Jun-2017	Sub11_Trial142_0	0	4	4	1.452982	False	0.751
11	142	4	m	20	23-Jun-2017	Sub11_Trial142_0	0	5	5	0.698443	False	0.751
11	142	4	m	20	23-Jun-2017	Sub11_Trial142_1	1	0	0	0.950514	True	0.751
11	142	4	m	20	23-Jun-2017	Sub11_Trial142_1	1	1	1	0.710866	True	0.751
11	142	4	m	20	23-Jun-2017	Sub11_Trial142_1	1	2	2	1.091075	True	0.751
11	142	4	m	20	23-Jun-2017	Sub11_Trial142_1	1	3	3	1.309607	True	0.751
11	142	4	m	20	23-Jun-2017	Sub11_Trial142_1	1	4	4	1.385178	True	0.751
11	142	4	m	20	23-Jun-2017	Sub11_Trial142_1	1	5	5	1.039442	True	0.751
11	143	4	m	20	23-Jun-2017	Sub11_Trial143_0	0	0	0	1.272601	False	1.019
11	143	4	m	20	23-Jun-2017	Sub11_Trial143_0	0	1	1	0.974839	False	1.019
11	143	4	m	20	23-Jun-2017	Sub11_Trial143_0	0	2	2	0.816659	False	1.019
11	143	4	m	20	23-Jun-2017	Sub11_Trial143_0	0	3	3	0.767227	False	1.019
11	143	4	m	20	23-Jun-2017	Sub11_Trial143_0	0	4	4	0.550346	False	1.019
11	143	4	m	20	23-Jun-2017	Sub11_Trial143_0	0	5	5	1.150508	False	1.019
11	143	4	m	20	23-Jun-2017	Sub11_Trial143_1	1	0	0	1.504394	True	1.019
11	143	4	m	20	23-Jun-2017	Sub11_Trial143_1	1	1	1	0.524717	True	1.019
11	143	4	m	20	23-Jun-2017	Sub11_Trial143_1	1	2	2	1.055542	True	1.019
11	143	4	m	20	23-Jun-2017	Sub11_Trial143_1	1	3	3	0.730704	True	1.019
11	143	4	m	20	23-Jun-2017	Sub11_Trial143_1	1	4	4	0.952723	True	1.019
11	143	4	m	20	23-Jun-2017	Sub11_Trial143_1	1	5	5	0.659823	True	1.019
11	144	4	m	20	23-Jun-2017	Sub11_Trial144_0	0	0	0	0.709269	False	3.605
11	144	4	m	20	23-Jun-2017	Sub11_Trial144_0	0	1	1	1.198366	False	3.605
11	144	4	m	20	23-Jun-2017	Sub11_Trial144_0	0	2	2	1.192841	False	3.605
11	144	4	m	20	23-Jun-2017	Sub11_Trial144_0	0	3	3	0.741426	False	3.605
11	144	4	m	20	23-Jun-2017	Sub11_Trial144_0	0	4	4	1.601951	False	3.605
11	144	4	m	20	23-Jun-2017	Sub11_Trial144_0	0	5	5	0.913566	False	3.605
11	144	4	m	20	23-Jun-2017	Sub11_Trial144_1	1	0	0	0.940435	True	3.605
11	144	4	m	20	23-Jun-2017	Sub11_Trial144_1	1	1	1	0.948129	True	3.605
11	144	4	m	20	23-Jun-2017	Sub11_Trial144_1	1	2	2	1.062972	True	3.605
11	144	4	m	20	23-Jun-2017	Sub11_Trial144_1	1	3	3	1.359352	True	3.605
11	144	4	m	20	23-Jun-2017	Sub11_Trial144_1	1	4	4	1.054017	True	3.605
11	144	4	m	20	23-Jun-2017	Sub11_Trial144_1	1	5	5	1.209142	True	3.605
11	145	4	m	20	23-Jun-2017	Sub11_Trial145_0	0	0	0	1.102273	True	0.877
11	145	4	m	20	23-Jun-2017	Sub11_Trial145_0	0	1	1	1.153854	True	0.877
11	145	4	m	20	23-Jun-2017	Sub11_Trial145_0	0	2	2	1.174701	True	0.877
11	145	4	m	20	23-Jun-2017	Sub11_Trial145_0	0	3	3	1.10721	True	0.877
11	145	4	m	20	23-Jun-2017	Sub11_Trial145_0	0	4	4	1.269593	True	0.877
11	145	4	m	20	23-Jun-2017	Sub11_Trial145_0	0	5	5	1.394666	True	0.877
11	145	4	m	20	23-Jun-2017	Sub11_Trial145_1	1	0	0	0.918574	False	0.877
11	145	4	m	20	23-Jun-2017	Sub11_Trial145_1	1	1	1	0.948925	False	0.877
11	145	4	m	20	23-Jun-2017	Sub11_Trial145_1	1	2	2	1.577544	False	0.877
11	145	4	m	20	23-Jun-2017	Sub11_Trial145_1	1	3	3	0.522847	False	0.877
11	145	4	m	20	23-Jun-2017	Sub11_Trial145_1	1	4	4	0.952059	False	0.877
11	145	4	m	20	23-Jun-2017	Sub11_Trial145_1	1	5	5	1.264121	False	0.877
11	146	4	m	20	23-Jun-2017	Sub11_Trial146_0	0	0	0	1.004984	True	1.468
11	146	4	m	20	23-Jun-2017	Sub11_Trial146_0	0	1	1	1.085744	True	1.468
11	146	4	m	20	23-Jun-2017	Sub11_Trial146_0	0	2	2	0.360994	True	1.468
11	146	4	m	20	23-Jun-2017	Sub11_Trial146_0	0	3	3	1.628158	True	1.468
11	146	4	m	20	23-Jun-2017	Sub11_Trial146_0	0	4	4	0.634823	True	1.468
11	146	4	m	20	23-Jun-2017	Sub11_Trial146_0	0	5	5	1.534339	True	1.468
11	146	4	m	20	23-Jun-2017	Sub11_Trial146_1	1	0	0	0.807999	False	1.468
11	146	4	m	20	23-Jun-2017	Sub11_Trial146_1	1	1	1	1.533738	False	1.468
11	146	4	m	20	23-Jun-2017	Sub11_Trial146_1	1	2	2	1.103604	False	1.468
11	146	4	m	20	23-Jun-2017	Sub11_Trial146_1	1	3	3	0.863176	False	1.468
11	146	4	m	20	23-Jun-2017	Sub11_Trial146_1	1	4	4	0.841631	False	1.468
11	146	4	m	20	23-Jun-2017	Sub11_Trial146_1	1	5	5	1.145461	False	1.468
11	147	4	m	20	23-Jun-2017	Sub11_Trial147_0	0	0	0	1.057555	True	1.188
11	147	4	m	20	23-Jun-2017	Sub11_Trial147_0	0	1	1	0.57051	True	1.188
11	147	4	m	20	23-Jun-2017	Sub11_Trial147_0	0	2	2	1.330242	True	1.188
11	147	4	m	20	23-Jun-2017	Sub11_Trial147_0	0	3	3	1.343206	True	1.188
11	147	4	m	20	23-Jun-2017	Sub11_Trial147_0	0	4	4	1.024712	True	1.188
11	147	4	m	20	23-Jun-2017	Sub11_Trial147_0	0	5	5	1.452209	True	1.188
11	147	4	m	20	23-Jun-2017	Sub11_Trial147_1	1	0	0	1.392737	False	1.188
11	147	4	m	20	23-Jun-2017	Sub11_Trial147_1	1	1	1	0.671898	False	1.188
11	147	4	m	20	23-Jun-2017	Sub11_Trial147_1	1	2	2	0.955281	False	1.188
11	147	4	m	20	23-Jun-2017	Sub11_Trial147_1	1	3	3	0.851598	False	1.188
11	147	4	m	20	23-Jun-2017	Sub11_Trial147_1	1	4	4	1.474242	False	1.188
11	147	4	m	20	23-Jun-2017	Sub11_Trial147_1	1	5	5	0.713672	False	1.188
11	148	4	m	20	23-Jun-2017	Sub11_Trial148_0	0	0	0	1.362764	False	2.774
11	148	4	m	20	23-Jun-2017	Sub11_Trial148_0	0	1	1	0.914275	False	2.774
11	148	4	m	20	23-Jun-2017	Sub11_Trial148_0	0	2	2	0.842599	False	2.774
11	148	4	m	20	23-Jun-2017	Sub11_Trial148_0	0	3	3	0.89062	False	2.774
11	148	4	m	20	23-Jun-2017	Sub11_Trial148_0	0	4	4	0.588365	False	2.774
11	148	4	m	20	23-Jun-2017	Sub11_Trial148_0	0	5	5	1.36579	False	2.774
11	148	4	m	20	23-Jun-2017	Sub11_Trial148_1	1	0	0	0.992442	True	2.774
11	148	4	m	20	23-Jun-2017	Sub11_Trial148_1	1	1	1	1.052522	True	2.774
11	148	4	m	20	23-Jun-2017	Sub11_Trial148_1	1	2	2	1.323099	True	2.774
11	148	4	m	20	23-Jun-2017	Sub11_Trial148_1	1	3	3	1.493688	True	2.774
11	148	4	m	20	23-Jun-2017	Sub11_Trial148_1	1	4	4	0.606236	True	2.774
11	148	4	m	20	23-Jun-2017	Sub11_Trial148_1	1	5	5	0.610793	True	2.774
11	149	4	m	20	23-Jun-2017	Sub11_Trial149_0	0	0	0	1.267086	False	0.956
11	149	4	m	20	23-Jun-2017	Sub11_Trial149_0	0	1	1	0.9097	False	0.956
11	149	4	m	20	23-Jun-2017	Sub11_Trial149_0	0	2	2	0.604801	False	0.956
11	149	4	m	20	23-Jun-2017	Sub11_Trial149_0	0	3	3	0.793103	False	0.956
11	149	4	m	20	23-Jun-2017	Sub11_Trial149_0	0	4	4	1.009549	False	0.956
11	149	4	m	20	23-Jun-2017	Sub11_Trial149_0	0	5	5	0.866888	False	0.956
11	149	4	m	20	23-Jun-2017	Sub11_Trial149_1	1	0	0	0.904771	True	0.956
11	149	4	m	20	23-Jun-2017	Sub11_Trial149_1	1	1	1	1.056081	True	0.956
11	149	4	m	20	23-Jun-2017	Sub11_Trial149_1	1	2	2	1.009351	True	0.956
11	149	4	m	20	23-Jun-2017	Sub11_Trial149_1	1	3	3	0.709289	True	0.956
11	149	4	m	20	23-Jun-2017	Sub11_Trial149_1	1	4	4	0.893607	True	0.956
11	149	4	m	20	23-Jun-2017	Sub11_Trial149_1	1	5	5	1.122769	True	0.956
11	150	4	m	20	23-Jun-2017	Sub11_Trial150_0	0	0	0	0.794067	True	2.001
11	150	4	m	20	23-Jun-2017	Sub11_Trial150_0	0	1	1	0.687603	True	2.001
11	150	4	m	20	23-Jun-2017	Sub11_Trial150_0	0	2	2	0.650538	True	2.001
11	150	4	m	20	23-Jun-2017	Sub11_Trial150_0	0	3	3	0.788547	True	2.001
11	150	4	m	20	23-Jun-2017	Sub11_Trial150_0	0	4	4	1.262201	True	2.001
11	150	4	m	20	23-Jun-2017	Sub11_Trial150_0	0	5	5	0.97827	True	2.001
11	150	4	m	20	23-Jun-2017	Sub11_Trial150_1	1	0	0	0.850196	False	2.001
11	150	4	m	20	23-Jun-2017	Sub11_Trial150_1	1	1	1	1.235259	False	2.001
11	150	4	m	20	23-Jun-2017	Sub11_Trial150_1	1	2	2	1.099801	False	2.001
11	150	4	m	20	23-Jun-2017	Sub11_Trial150_1	1	3	3	0.64916	False	2.001
11	150	4	m	20	23-Jun-2017	Sub11_Trial150_1	1	4	4	0.654362	False	2.001
11	150	4	m	20	23-Jun-2017	Sub11_Trial150_1	1	5	5	1.155924	False	2.001
11	151	4	m	20	23-Jun-2017	Sub11_Trial151_0	0	0	0	1.490199	True	1.26
11	151	4	m	20	23-Jun-2017	Sub11_Trial151_0	0	1	1	0.657932	True	1.26
11	151	4	m	20	23-Jun-2017	Sub11_Trial151_0	0	2	2	1.354077	True	1.26
11	151	4	m	20	23-Jun-2017	Sub11_Trial151_0	0	3	3	1.373283	True	1.26
11	151	4	m	20	23-Jun-2017	Sub11_Trial151_0	0	4	4	1.14165	True	1.26
11	151	4	m	20	23-Jun-2017	Sub11_Trial151_0	0	5	5	1.617749	True	1.26
11	151	4	m	20	23-Jun-2017	Sub11_Trial151_1	1	0	0	1.603715	False	1.26
11	151	4	m	20	23-Jun-2017	Sub11_Trial151_1	1	1	1	0.502261	False	1.26
11	151	4	m	20	23-Jun-2017	Sub11_Trial151_1	1	2	2	1.057048	False	1.26
11	151	4	m	20	23-Jun-2017	Sub11_Trial151_1	1	3	3	0.649733	False	1.26
11	151	4	m	20	23-Jun-2017	Sub11_Trial151_1	1	4	4	1.075107	False	1.26
11	151	4	m	20	23-Jun-2017	Sub11_Trial151_1	1	5	5	0.394499	False	1.26
11	152	4	m	20	23-Jun-2017	Sub11_Trial152_0	0	0	0	1.450485	False	0.926
11	152	4	m	20	23-Jun-2017	Sub11_Trial152_0	0	1	1	0.947027	False	0.926
11	152	4	m	20	23-Jun-2017	Sub11_Trial152_0	0	2	2	1.377119	False	0.926
11	152	4	m	20	23-Jun-2017	Sub11_Trial152_0	0	3	3	0.830648	False	0.926
11	152	4	m	20	23-Jun-2017	Sub11_Trial152_0	0	4	4	0.867355	False	0.926
11	152	4	m	20	23-Jun-2017	Sub11_Trial152_0	0	5	5	1.012615	False	0.926
11	152	4	m	20	23-Jun-2017	Sub11_Trial152_1	1	0	0	1.390924	True	0.926
11	152	4	m	20	23-Jun-2017	Sub11_Trial152_1	1	1	1	1.28642	True	0.926
11	152	4	m	20	23-Jun-2017	Sub11_Trial152_1	1	2	2	0.677875	True	0.926
11	152	4	m	20	23-Jun-2017	Sub11_Trial152_1	1	3	3	0.674148	True	0.926
11	152	4	m	20	23-Jun-2017	Sub11_Trial152_1	1	4	4	1.156511	True	0.926
11	152	4	m	20	23-Jun-2017	Sub11_Trial152_1	1	5	5	1.429267	True	0.926
11	153	4	m	20	23-Jun-2017	Sub11_Trial153_0	0	0	0	0.833973	False	0.913
11	153	4	m	20	23-Jun-2017	Sub11_Trial153_0	0	1	1	1.103873	False	0.913
11	153	4	m	20	23-Jun-2017	Sub11_Trial153_0	0	2	2	1.392899	False	0.913
11	153	4	m	20	23-Jun-2017	Sub11_Trial153_0	0	3	3	0.388359	False	0.913
11	153	4	m	20	23-Jun-2017	Sub11_Trial153_0	0	4	4	1.521725	False	0.913
11	153	4	m	20	23-Jun-2017	Sub11_Trial153_0	0	5	5	0.88764	False	0.913
11	153	4	m	20	23-Jun-2017	Sub11_Trial153_1	1	0	0	1.298634	True	0.913
11	153	4	m	20	23-Jun-2017	Sub11_Trial153_1	1	1	1	0.936927	True	0.913
11	153	4	m	20	23-Jun-2017	Sub11_Trial153_1	1	2	2	0.840579	True	0.913
11	153	4	m	20	23-Jun-2017	Sub11_Trial153_1	1	3	3	1.149725	True	0.913
11	153	4	m	20	23-Jun-2017	Sub11_Trial153_1	1	4	4	1.482921	True	0.913
11	153	4	m	20	23-Jun-2017	Sub11_Trial153_1	1	5	5	0.985412	True	0.913
11	154	4	m	20	23-Jun-2017	Sub11_Trial154_0	0	0	0	0.735845	False	2.189
11	154	4	m	20	23-Jun-2017	Sub11_Trial154_0	0	1	1	0.592172	False	2.189
11	154	4	m	20	23-Jun-2017	Sub11_Trial154_0	0	2	2	0.413521	False	2.189
11	154	4	m	20	23-Jun-2017	Sub11_Trial154_0	0	3	3	1.180274	False	2.189
11	154	4	m	20	23-Jun-2017	Sub11_Trial154_0	0	4	4	1.58355	False	2.189
11	154	4	m	20	23-Jun-2017	Sub11_Trial154_0	0	5	5	0.552284	False	2.189
11	154	4	m	20	23-Jun-2017	Sub11_Trial154_1	1	0	0	1.555799	True	2.189
11	154	4	m	20	23-Jun-2017	Sub11_Trial154_1	1	1	1	1.482283	True	2.189
11	154	4	m	20	23-Jun-2017	Sub11_Trial154_1	1	2	2	1.209516	True	2.189
11	154	4	m	20	23-Jun-2017	Sub11_Trial154_1	1	3	3	1.316245	True	2.189
11	154	4	m	20	23-Jun-2017	Sub11_Trial154_1	1	4	4	0.662528	True	2.189
11	154	4	m	20	23-Jun-2017	Sub11_Trial154_1	1	5	5	1.580319	True	2.189
11	155	4	m	20	23-Jun-2017	Sub11_Trial155_0	0	0	0	1.021495	False	3.384
11	155	4	m	20	23-Jun-2017	Sub11_Trial155_0	0	1	1	1.490909	False	3.384
11	155	4	m	20	23-Jun-2017	Sub11_Trial155_0	0	2	2	1.473488	False	3.384
11	155	4	m	20	23-Jun-2017	Sub11_Trial155_0	0	3	3	0.988043	False	3.384
11	155	4	m	20	23-Jun-2017	Sub11_Trial155_0	0	4	4	0.659035	False	3.384
11	155	4	m	20	23-Jun-2017	Sub11_Trial155_0	0	5	5	0.649566	False	3.384
11	155	4	m	20	23-Jun-2017	Sub11_Trial155_1	1	0	0	1.298384	True	3.384
11	155	4	m	20	23-Jun-2017	Sub11_Trial155_1	1	1	1	1.032191	True	3.384
11	155	4	m	20	23-Jun-2017	Sub11_Trial155_1	1	2	2	0.665688	True	3.384
11	155	4	m	20	23-Jun-2017	Sub11_Trial155_1	1	3	3	0.660926	True	3.384
11	155	4	m	20	23-Jun-2017	Sub11_Trial155_1	1	4	4	0.86207	True	3.384
11	155	4	m	20	23-Jun-2017	Sub11_Trial155_1	1	5	5	1.420464	True	3.384
11	156	4	m	20	23-Jun-2017	Sub11_Trial156_0	0	0	0	1.505359	False	3.795
11	156	4	m	20	23-Jun-2017	Sub11_Trial156_0	0	1	1	0.83815	False	3.795
11	156	4	m	20	23-Jun-2017	Sub11_Trial156_0	0	2	2	0.864991	False	3.795
11	156	4	m	20	23-Jun-2017	Sub11_Trial156_0	0	3	3	0.762718	False	3.795
11	156	4	m	20	23-Jun-2017	Sub11_Trial156_0	0	4	4	1.242137	False	3.795
11	156	4	m	20	23-Jun-2017	Sub11_Trial156_0	0	5	5	0.866163	False	3.795
11	156	4	m	20	23-Jun-2017	Sub11_Trial156_1	1	0	0	1.47491	True	3.795
11	156	4	m	20	23-Jun-2017	Sub11_Trial156_1	1	1	1	0.429446	True	3.795
11	156	4	m	20	23-Jun-2017	Sub11_Trial156_1	1	2	2	1.104956	True	3.795
11	156	4	m	20	23-Jun-2017	Sub11_Trial156_1	1	3	3	0.890506	True	3.795
11	156	4	m	20	23-Jun-2017	Sub11_Trial156_1	1	4	4	0.695375	True	3.795
11	156	4	m	20	23-Jun-2017	Sub11_Trial156_1	1	5	5	1.214986	True	3.795
11	157	4	m	20	23-Jun-2017	Sub11_Trial157_0	0	0	0	1.477288	False	2.472
11	157	4	m	20	23-Jun-2017	Sub11_Trial157_0	0	1	1	0.817516	False	2.472
11	157	4	m	20	23-Jun-2017	Sub11_Trial157_0	0	2	2	0.672481	False	2.472
11	157	4	m	20	23-Jun-2017	Sub11_Trial157_0	0	3	3	1.623758	False	2.472
11	157	4	m	20	23-Jun-2017	Sub11_Trial157_0	0	4	4	0.888535	False	2.472
11	157	4	m	20	23-Jun-2017	Sub11_Trial157_0	0	5	5	0.780532	False	2.472
11	157	4	m	20	23-Jun-2017	Sub11_Trial157_1	1	0	0	0.905469	True	2.472
11	157	4	m	20	23-Jun-2017	Sub11_Trial157_1	1	1	1	1.460383	True	2.472
11	157	4	m	20	23-Jun-2017	Sub11_Trial157_1	1	2	2	0.983479	True	2.472
11	157	4	m	20	23-Jun-2017	Sub11_Trial157_1	1	3	3	0.507365	True	2.472
11	157	4	m	20	23-Jun-2017	Sub11_Trial157_1	1	4	4	0.895766	True	2.472
11	157	4	m	20	23-Jun-2017	Sub11_Trial157_1	1	5	5	1.142993	True	2.472
11	157	5	m	20	23-Jun-2017	Sub11_Trial157_0	0	0	0	1.477288	False	2.739
11	157	5	m	20	23-Jun-2017	Sub11_Trial157_0	0	1	1	0.817516	False	2.739
11	157	5	m	20	23-Jun-2017	Sub11_Trial157_0	0	2	2	0.672481	False	2.739
11	157	5	m	20	23-Jun-2017	Sub11_Trial157_0	0	3	3	1.623758	False	2.739
11	157	5	m	20	23-Jun-2017	Sub11_Trial157_0	0	4	4	0.888535	False	2.739
11	157	5	m	20	23-Jun-2017	Sub11_Trial157_0	0	5	5	0.780532	False	2.739
11	157	5	m	20	23-Jun-2017	Sub11_Trial157_1	1	0	0	0.905469	True	2.739
11	157	5	m	20	23-Jun-2017	Sub11_Trial157_1	1	1	1	1.460383	True	2.739
11	157	5	m	20	23-Jun-2017	Sub11_Trial157_1	1	2	2	0.983479	True	2.739
11	157	5	m	20	23-Jun-2017	Sub11_Trial157_1	1	3	3	0.507365	True	2.739
11	157	5	m	20	23-Jun-2017	Sub11_Trial157_1	1	4	4	0.895766	True	2.739
11	157	5	m	20	23-Jun-2017	Sub11_Trial157_1	1	5	5	1.142993	True	2.739
11	158	5	m	20	23-Jun-2017	Sub11_Trial158_0	0	0	0	0.507573	False	2.402
11	158	5	m	20	23-Jun-2017	Sub11_Trial158_0	0	1	1	1.045362	False	2.402
11	158	5	m	20	23-Jun-2017	Sub11_Trial158_0	0	2	2	0.943187	False	2.402
11	158	5	m	20	23-Jun-2017	Sub11_Trial158_0	0	3	3	1.272309	False	2.402
11	158	5	m	20	23-Jun-2017	Sub11_Trial158_0	0	4	4	0.908323	False	2.402
11	158	5	m	20	23-Jun-2017	Sub11_Trial158_0	0	5	5	0.461507	False	2.402
11	158	5	m	20	23-Jun-2017	Sub11_Trial158_1	1	0	0	0.374318	True	2.402
11	158	5	m	20	23-Jun-2017	Sub11_Trial158_1	1	1	1	1.637129	True	2.402
11	158	5	m	20	23-Jun-2017	Sub11_Trial158_1	1	2	2	0.8727	True	2.402
11	158	5	m	20	23-Jun-2017	Sub11_Trial158_1	1	3	3	1.021632	True	2.402
11	158	5	m	20	23-Jun-2017	Sub11_Trial158_1	1	4	4	0.446014	True	2.402
11	158	5	m	20	23-Jun-2017	Sub11_Trial158_1	1	5	5	1.320369	True	2.402
11	159	5	m	20	23-Jun-2017	Sub11_Trial159_0	0	0	0	0.811772	False	1.389
11	159	5	m	20	23-Jun-2017	Sub11_Trial159_0	0	1	1	1.354272	False	1.389
11	159	5	m	20	23-Jun-2017	Sub11_Trial159_0	0	2	2	1.558016	False	1.389
11	159	5	m	20	23-Jun-2017	Sub11_Trial159_0	0	3	3	1.636579	False	1.389
11	159	5	m	20	23-Jun-2017	Sub11_Trial159_0	0	4	4	0.784851	False	1.389
11	159	5	m	20	23-Jun-2017	Sub11_Trial159_0	0	5	5	0.569073	False	1.389
11	159	5	m	20	23-Jun-2017	Sub11_Trial159_1	1	0	0	0.797574	True	1.389
11	159	5	m	20	23-Jun-2017	Sub11_Trial159_1	1	1	1	1.355575	True	1.389
11	159	5	m	20	23-Jun-2017	Sub11_Trial159_1	1	2	2	0.840645	True	1.389
11	159	5	m	20	23-Jun-2017	Sub11_Trial159_1	1	3	3	1.01704	True	1.389
11	159	5	m	20	23-Jun-2017	Sub11_Trial159_1	1	4	4	1.554028	True	1.389
11	159	5	m	20	23-Jun-2017	Sub11_Trial159_1	1	5	5	0.561214	True	1.389
11	160	5	m	20	23-Jun-2017	Sub11_Trial160_0	0	0	0	1.572704	True	0.647
11	160	5	m	20	23-Jun-2017	Sub11_Trial160_0	0	1	1	1.352913	True	0.647
11	160	5	m	20	23-Jun-2017	Sub11_Trial160_0	0	2	2	1.285043	True	0.647
11	160	5	m	20	23-Jun-2017	Sub11_Trial160_0	0	3	3	1.152375	True	0.647
11	160	5	m	20	23-Jun-2017	Sub11_Trial160_0	0	4	4	1.451506	True	0.647
11	160	5	m	20	23-Jun-2017	Sub11_Trial160_0	0	5	5	1.161998	True	0.647
11	160	5	m	20	23-Jun-2017	Sub11_Trial160_1	1	0	0	1.537651	False	0.647
11	160	5	m	20	23-Jun-2017	Sub11_Trial160_1	1	1	1	0.422427	False	0.647
11	160	5	m	20	23-Jun-2017	Sub11_Trial160_1	1	2	2	0.835153	False	0.647
11	160	5	m	20	23-Jun-2017	Sub11_Trial160_1	1	3	3	0.506195	False	0.647
11	160	5	m	20	23-Jun-2017	Sub11_Trial160_1	1	4	4	1.151617	False	0.647
11	160	5	m	20	23-Jun-2017	Sub11_Trial160_1	1	5	5	1.322387	False	0.647
11	161	5	m	20	23-Jun-2017	Sub11_Trial161_0	0	0	0	1.33947	True	5.518
11	161	5	m	20	23-Jun-2017	Sub11_Trial161_0	0	1	1	0.979955	True	5.518
11	161	5	m	20	23-Jun-2017	Sub11_Trial161_0	0	2	2	1.465017	True	5.518
11	161	5	m	20	23-Jun-2017	Sub11_Trial161_0	0	3	3	1.425945	True	5.518
11	161	5	m	20	23-Jun-2017	Sub11_Trial161_0	0	4	4	1.275452	True	5.518
11	161	5	m	20	23-Jun-2017	Sub11_Trial161_0	0	5	5	1.28026	True	5.518
11	161	5	m	20	23-Jun-2017	Sub11_Trial161_1	1	0	0	0.881464	False	5.518
11	161	5	m	20	23-Jun-2017	Sub11_Trial161_1	1	1	1	0.42756	False	5.518
11	161	5	m	20	23-Jun-2017	Sub11_Trial161_1	1	2	2	1.503403	False	5.518
11	161	5	m	20	23-Jun-2017	Sub11_Trial161_1	1	3	3	1.117789	False	5.518
11	161	5	m	20	23-Jun-2017	Sub11_Trial161_1	1	4	4	1.454594	False	5.518
11	161	5	m	20	23-Jun-2017	Sub11_Trial161_1	1	5	5	1.133604	False	5.518
11	162	5	m	20	23-Jun-2017	Sub11_Trial162_0	0	0	0	1.501896	False	0.683
11	162	5	m	20	23-Jun-2017	Sub11_Trial162_0	0	1	1	0.828801	False	0.683
11	162	5	m	20	23-Jun-2017	Sub11_Trial162_0	0	2	2	1.1543	False	0.683
11	162	5	m	20	23-Jun-2017	Sub11_Trial162_0	0	3	3	1.029816	False	0.683
11	162	5	m	20	23-Jun-2017	Sub11_Trial162_0	0	4	4	1.141842	False	0.683
11	162	5	m	20	23-Jun-2017	Sub11_Trial162_0	0	5	5	0.535623	False	0.683
11	162	5	m	20	23-Jun-2017	Sub11_Trial162_1	1	0	0	1.568753	True	0.683
11	162	5	m	20	23-Jun-2017	Sub11_Trial162_1	1	1	1	0.436581	True	0.683
11	162	5	m	20	23-Jun-2017	Sub11_Trial162_1	1	2	2	0.819349	True	0.683
11	162	5	m	20	23-Jun-2017	Sub11_Trial162_1	1	3	3	0.935115	True	0.683
11	162	5	m	20	23-Jun-2017	Sub11_Trial162_1	1	4	4	0.916926	True	0.683
11	162	5	m	20	23-Jun-2017	Sub11_Trial162_1	1	5	5	1.632839	True	0.683
11	163	5	m	20	23-Jun-2017	Sub11_Trial163_0	0	0	0	1.215616	False	0.781
11	163	5	m	20	23-Jun-2017	Sub11_Trial163_0	0	1	1	0.733718	False	0.781
11	163	5	m	20	23-Jun-2017	Sub11_Trial163_0	0	2	2	0.853776	False	0.781
11	163	5	m	20	23-Jun-2017	Sub11_Trial163_0	0	3	3	0.616776	False	0.781
11	163	5	m	20	23-Jun-2017	Sub11_Trial163_0	0	4	4	1.464695	False	0.781
11	163	5	m	20	23-Jun-2017	Sub11_Trial163_0	0	5	5	0.716995	False	0.781
11	163	5	m	20	23-Jun-2017	Sub11_Trial163_1	1	0	0	0.489535	True	0.781
[truncated: 1,841 more rows]
