# Supplementary material for: CLEESE: An open-source audio-transformation toolbox for data-driven experiments in speech and music cognition
Source: PLoS One. 2019 Apr 4;14(4):e0205943. doi: 10.1371/journal.pone.0205943 (PMC6448843; doi:10.1371/journal.pone.0205943)
Supplement: S1 Data — See provided Python notebook for format and analysis. (ZIP) [file pone.0205943.s005.zip › data/birthday/results/results_subj12_180518_15.11.csv]

subj	trial	block	sex	age	date	stim	stim_order	segment	segment_time	stretch	response	rt
12	1	1	m	20	23-Jun-2017	Sub12_Trial1_0	0	0	0	0.945306	True	4.254
12	1	1	m	20	23-Jun-2017	Sub12_Trial1_0	0	1	1	0.363942	True	4.254
12	1	1	m	20	23-Jun-2017	Sub12_Trial1_0	0	2	2	0.755262	True	4.254
12	1	1	m	20	23-Jun-2017	Sub12_Trial1_0	0	3	3	0.83996	True	4.254
12	1	1	m	20	23-Jun-2017	Sub12_Trial1_0	0	4	4	1.127217	True	4.254
12	1	1	m	20	23-Jun-2017	Sub12_Trial1_0	0	5	5	1.281111	True	4.254
12	1	1	m	20	23-Jun-2017	Sub12_Trial1_1	1	0	0	1.284473	False	4.254
12	1	1	m	20	23-Jun-2017	Sub12_Trial1_1	1	1	1	0.588061	False	4.254
12	1	1	m	20	23-Jun-2017	Sub12_Trial1_1	1	2	2	1.465654	False	4.254
12	1	1	m	20	23-Jun-2017	Sub12_Trial1_1	1	3	3	0.362621	False	4.254
12	1	1	m	20	23-Jun-2017	Sub12_Trial1_1	1	4	4	1.291552	False	4.254
12	1	1	m	20	23-Jun-2017	Sub12_Trial1_1	1	5	5	1.327335	False	4.254
12	2	1	m	20	23-Jun-2017	Sub12_Trial2_0	0	0	0	1.084913	False	3.72
12	2	1	m	20	23-Jun-2017	Sub12_Trial2_0	0	1	1	0.896488	False	3.72
12	2	1	m	20	23-Jun-2017	Sub12_Trial2_0	0	2	2	1.14206	False	3.72
12	2	1	m	20	23-Jun-2017	Sub12_Trial2_0	0	3	3	0.722918	False	3.72
12	2	1	m	20	23-Jun-2017	Sub12_Trial2_0	0	4	4	0.946381	False	3.72
12	2	1	m	20	23-Jun-2017	Sub12_Trial2_0	0	5	5	0.545379	False	3.72
12	2	1	m	20	23-Jun-2017	Sub12_Trial2_1	1	0	0	0.859946	True	3.72
12	2	1	m	20	23-Jun-2017	Sub12_Trial2_1	1	1	1	1.133653	True	3.72
12	2	1	m	20	23-Jun-2017	Sub12_Trial2_1	1	2	2	1.150069	True	3.72
12	2	1	m	20	23-Jun-2017	Sub12_Trial2_1	1	3	3	0.632063	True	3.72
12	2	1	m	20	23-Jun-2017	Sub12_Trial2_1	1	4	4	0.753113	True	3.72
12	2	1	m	20	23-Jun-2017	Sub12_Trial2_1	1	5	5	1.334306	True	3.72
12	3	1	m	20	23-Jun-2017	Sub12_Trial3_0	0	0	0	0.553981	False	1.741
12	3	1	m	20	23-Jun-2017	Sub12_Trial3_0	0	1	1	1.47539	False	1.741
12	3	1	m	20	23-Jun-2017	Sub12_Trial3_0	0	2	2	0.480091	False	1.741
12	3	1	m	20	23-Jun-2017	Sub12_Trial3_0	0	3	3	0.619525	False	1.741
12	3	1	m	20	23-Jun-2017	Sub12_Trial3_0	0	4	4	1.528849	False	1.741
12	3	1	m	20	23-Jun-2017	Sub12_Trial3_0	0	5	5	0.870785	False	1.741
12	3	1	m	20	23-Jun-2017	Sub12_Trial3_1	1	0	0	0.980021	True	1.741
12	3	1	m	20	23-Jun-2017	Sub12_Trial3_1	1	1	1	1.023642	True	1.741
12	3	1	m	20	23-Jun-2017	Sub12_Trial3_1	1	2	2	1.289292	True	1.741
12	3	1	m	20	23-Jun-2017	Sub12_Trial3_1	1	3	3	1.058889	True	1.741
12	3	1	m	20	23-Jun-2017	Sub12_Trial3_1	1	4	4	0.601299	True	1.741
12	3	1	m	20	23-Jun-2017	Sub12_Trial3_1	1	5	5	1.295872	True	1.741
12	4	1	m	20	23-Jun-2017	Sub12_Trial4_0	0	0	0	1.044151	True	1.178
12	4	1	m	20	23-Jun-2017	Sub12_Trial4_0	0	1	1	0.699766	True	1.178
12	4	1	m	20	23-Jun-2017	Sub12_Trial4_0	0	2	2	1.327871	True	1.178
12	4	1	m	20	23-Jun-2017	Sub12_Trial4_0	0	3	3	1.098628	True	1.178
12	4	1	m	20	23-Jun-2017	Sub12_Trial4_0	0	4	4	0.877817	True	1.178
12	4	1	m	20	23-Jun-2017	Sub12_Trial4_0	0	5	5	1.16872	True	1.178
12	4	1	m	20	23-Jun-2017	Sub12_Trial4_1	1	0	0	0.725477	False	1.178
12	4	1	m	20	23-Jun-2017	Sub12_Trial4_1	1	1	1	0.420573	False	1.178
12	4	1	m	20	23-Jun-2017	Sub12_Trial4_1	1	2	2	0.637409	False	1.178
12	4	1	m	20	23-Jun-2017	Sub12_Trial4_1	1	3	3	1.4304	False	1.178
12	4	1	m	20	23-Jun-2017	Sub12_Trial4_1	1	4	4	1.166953	False	1.178
12	4	1	m	20	23-Jun-2017	Sub12_Trial4_1	1	5	5	0.835868	False	1.178
12	5	1	m	20	23-Jun-2017	Sub12_Trial5_0	0	0	0	0.748533	True	3.093
12	5	1	m	20	23-Jun-2017	Sub12_Trial5_0	0	1	1	0.862464	True	3.093
12	5	1	m	20	23-Jun-2017	Sub12_Trial5_0	0	2	2	1.231263	True	3.093
12	5	1	m	20	23-Jun-2017	Sub12_Trial5_0	0	3	3	1.451402	True	3.093
12	5	1	m	20	23-Jun-2017	Sub12_Trial5_0	0	4	4	0.896928	True	3.093
12	5	1	m	20	23-Jun-2017	Sub12_Trial5_0	0	5	5	0.858647	True	3.093
12	5	1	m	20	23-Jun-2017	Sub12_Trial5_1	1	0	0	1.354016	False	3.093
12	5	1	m	20	23-Jun-2017	Sub12_Trial5_1	1	1	1	1.280194	False	3.093
12	5	1	m	20	23-Jun-2017	Sub12_Trial5_1	1	2	2	0.628653	False	3.093
12	5	1	m	20	23-Jun-2017	Sub12_Trial5_1	1	3	3	1.62244	False	3.093
12	5	1	m	20	23-Jun-2017	Sub12_Trial5_1	1	4	4	1.023625	False	3.093
12	5	1	m	20	23-Jun-2017	Sub12_Trial5_1	1	5	5	1.163848	False	3.093
12	6	1	m	20	23-Jun-2017	Sub12_Trial6_0	0	0	0	0.845186	False	2.076
12	6	1	m	20	23-Jun-2017	Sub12_Trial6_0	0	1	1	0.947514	False	2.076
12	6	1	m	20	23-Jun-2017	Sub12_Trial6_0	0	2	2	0.990157	False	2.076
12	6	1	m	20	23-Jun-2017	Sub12_Trial6_0	0	3	3	1.083595	False	2.076
12	6	1	m	20	23-Jun-2017	Sub12_Trial6_0	0	4	4	0.9329	False	2.076
12	6	1	m	20	23-Jun-2017	Sub12_Trial6_0	0	5	5	0.77963	False	2.076
12	6	1	m	20	23-Jun-2017	Sub12_Trial6_1	1	0	0	1.414807	True	2.076
12	6	1	m	20	23-Jun-2017	Sub12_Trial6_1	1	1	1	1.433207	True	2.076
12	6	1	m	20	23-Jun-2017	Sub12_Trial6_1	1	2	2	0.950698	True	2.076
12	6	1	m	20	23-Jun-2017	Sub12_Trial6_1	1	3	3	1.232782	True	2.076
12	6	1	m	20	23-Jun-2017	Sub12_Trial6_1	1	4	4	1.587954	True	2.076
12	6	1	m	20	23-Jun-2017	Sub12_Trial6_1	1	5	5	1.101877	True	2.076
12	7	1	m	20	23-Jun-2017	Sub12_Trial7_0	0	0	0	1.110422	True	1.672
12	7	1	m	20	23-Jun-2017	Sub12_Trial7_0	0	1	1	1.423891	True	1.672
12	7	1	m	20	23-Jun-2017	Sub12_Trial7_0	0	2	2	1.321615	True	1.672
12	7	1	m	20	23-Jun-2017	Sub12_Trial7_0	0	3	3	0.870858	True	1.672
12	7	1	m	20	23-Jun-2017	Sub12_Trial7_0	0	4	4	0.910984	True	1.672
12	7	1	m	20	23-Jun-2017	Sub12_Trial7_0	0	5	5	0.851621	True	1.672
12	7	1	m	20	23-Jun-2017	Sub12_Trial7_1	1	0	0	0.604586	False	1.672
12	7	1	m	20	23-Jun-2017	Sub12_Trial7_1	1	1	1	1.069111	False	1.672
12	7	1	m	20	23-Jun-2017	Sub12_Trial7_1	1	2	2	0.845661	False	1.672
12	7	1	m	20	23-Jun-2017	Sub12_Trial7_1	1	3	3	0.431478	False	1.672
12	7	1	m	20	23-Jun-2017	Sub12_Trial7_1	1	4	4	0.782186	False	1.672
12	7	1	m	20	23-Jun-2017	Sub12_Trial7_1	1	5	5	0.914242	False	1.672
12	8	1	m	20	23-Jun-2017	Sub12_Trial8_0	0	0	0	1.300387	True	1.498
12	8	1	m	20	23-Jun-2017	Sub12_Trial8_0	0	1	1	0.989744	True	1.498
12	8	1	m	20	23-Jun-2017	Sub12_Trial8_0	0	2	2	1.02428	True	1.498
12	8	1	m	20	23-Jun-2017	Sub12_Trial8_0	0	3	3	1.061717	True	1.498
12	8	1	m	20	23-Jun-2017	Sub12_Trial8_0	0	4	4	0.67498	True	1.498
12	8	1	m	20	23-Jun-2017	Sub12_Trial8_0	0	5	5	0.974776	True	1.498
12	8	1	m	20	23-Jun-2017	Sub12_Trial8_1	1	0	0	0.993195	False	1.498
12	8	1	m	20	23-Jun-2017	Sub12_Trial8_1	1	1	1	0.812971	False	1.498
12	8	1	m	20	23-Jun-2017	Sub12_Trial8_1	1	2	2	0.914588	False	1.498
12	8	1	m	20	23-Jun-2017	Sub12_Trial8_1	1	3	3	0.468746	False	1.498
12	8	1	m	20	23-Jun-2017	Sub12_Trial8_1	1	4	4	0.426883	False	1.498
12	8	1	m	20	23-Jun-2017	Sub12_Trial8_1	1	5	5	1.207087	False	1.498
12	9	1	m	20	23-Jun-2017	Sub12_Trial9_0	0	0	0	1.444155	False	3.486
12	9	1	m	20	23-Jun-2017	Sub12_Trial9_0	0	1	1	1.098957	False	3.486
12	9	1	m	20	23-Jun-2017	Sub12_Trial9_0	0	2	2	0.790503	False	3.486
12	9	1	m	20	23-Jun-2017	Sub12_Trial9_0	0	3	3	0.654557	False	3.486
12	9	1	m	20	23-Jun-2017	Sub12_Trial9_0	0	4	4	1.262476	False	3.486
12	9	1	m	20	23-Jun-2017	Sub12_Trial9_0	0	5	5	0.734696	False	3.486
12	9	1	m	20	23-Jun-2017	Sub12_Trial9_1	1	0	0	1.587949	True	3.486
12	9	1	m	20	23-Jun-2017	Sub12_Trial9_1	1	1	1	0.879895	True	3.486
12	9	1	m	20	23-Jun-2017	Sub12_Trial9_1	1	2	2	0.995149	True	3.486
12	9	1	m	20	23-Jun-2017	Sub12_Trial9_1	1	3	3	1.007476	True	3.486
12	9	1	m	20	23-Jun-2017	Sub12_Trial9_1	1	4	4	1.556486	True	3.486
12	9	1	m	20	23-Jun-2017	Sub12_Trial9_1	1	5	5	0.978875	True	3.486
12	10	1	m	20	23-Jun-2017	Sub12_Trial10_0	0	0	0	1.083588	True	0.906
12	10	1	m	20	23-Jun-2017	Sub12_Trial10_0	0	1	1	0.671977	True	0.906
12	10	1	m	20	23-Jun-2017	Sub12_Trial10_0	0	2	2	1.036991	True	0.906
12	10	1	m	20	23-Jun-2017	Sub12_Trial10_0	0	3	3	1.609608	True	0.906
12	10	1	m	20	23-Jun-2017	Sub12_Trial10_0	0	4	4	0.985179	True	0.906
12	10	1	m	20	23-Jun-2017	Sub12_Trial10_0	0	5	5	1.365992	True	0.906
12	10	1	m	20	23-Jun-2017	Sub12_Trial10_1	1	0	0	0.755639	False	0.906
12	10	1	m	20	23-Jun-2017	Sub12_Trial10_1	1	1	1	0.704319	False	0.906
12	10	1	m	20	23-Jun-2017	Sub12_Trial10_1	1	2	2	1.293257	False	0.906
12	10	1	m	20	23-Jun-2017	Sub12_Trial10_1	1	3	3	0.57598	False	0.906
12	10	1	m	20	23-Jun-2017	Sub12_Trial10_1	1	4	4	1.115206	False	0.906
12	10	1	m	20	23-Jun-2017	Sub12_Trial10_1	1	5	5	1.301147	False	0.906
12	11	1	m	20	23-Jun-2017	Sub12_Trial11_0	0	0	0	1.043436	False	2.947
12	11	1	m	20	23-Jun-2017	Sub12_Trial11_0	0	1	1	0.762241	False	2.947
12	11	1	m	20	23-Jun-2017	Sub12_Trial11_0	0	2	2	1.198047	False	2.947
12	11	1	m	20	23-Jun-2017	Sub12_Trial11_0	0	3	3	0.633707	False	2.947
12	11	1	m	20	23-Jun-2017	Sub12_Trial11_0	0	4	4	1.267961	False	2.947
12	11	1	m	20	23-Jun-2017	Sub12_Trial11_0	0	5	5	0.70465	False	2.947
12	11	1	m	20	23-Jun-2017	Sub12_Trial11_1	1	0	0	1.322687	True	2.947
12	11	1	m	20	23-Jun-2017	Sub12_Trial11_1	1	1	1	0.444916	True	2.947
12	11	1	m	20	23-Jun-2017	Sub12_Trial11_1	1	2	2	1.38324	True	2.947
12	11	1	m	20	23-Jun-2017	Sub12_Trial11_1	1	3	3	0.888885	True	2.947
12	11	1	m	20	23-Jun-2017	Sub12_Trial11_1	1	4	4	0.796921	True	2.947
12	11	1	m	20	23-Jun-2017	Sub12_Trial11_1	1	5	5	0.816121	True	2.947
12	12	1	m	20	23-Jun-2017	Sub12_Trial12_0	0	0	0	0.519866	False	1.485
12	12	1	m	20	23-Jun-2017	Sub12_Trial12_0	0	1	1	1.221352	False	1.485
12	12	1	m	20	23-Jun-2017	Sub12_Trial12_0	0	2	2	1.26675	False	1.485
12	12	1	m	20	23-Jun-2017	Sub12_Trial12_0	0	3	3	0.831707	False	1.485
12	12	1	m	20	23-Jun-2017	Sub12_Trial12_0	0	4	4	0.435067	False	1.485
12	12	1	m	20	23-Jun-2017	Sub12_Trial12_0	0	5	5	1.008728	False	1.485
12	12	1	m	20	23-Jun-2017	Sub12_Trial12_1	1	0	0	1.361161	True	1.485
12	12	1	m	20	23-Jun-2017	Sub12_Trial12_1	1	1	1	1.069491	True	1.485
12	12	1	m	20	23-Jun-2017	Sub12_Trial12_1	1	2	2	1.094522	True	1.485
12	12	1	m	20	23-Jun-2017	Sub12_Trial12_1	1	3	3	1.346685	True	1.485
12	12	1	m	20	23-Jun-2017	Sub12_Trial12_1	1	4	4	1.181573	True	1.485
12	12	1	m	20	23-Jun-2017	Sub12_Trial12_1	1	5	5	1.243256	True	1.485
12	13	1	m	20	23-Jun-2017	Sub12_Trial13_0	0	0	0	0.92027	True	1.273
12	13	1	m	20	23-Jun-2017	Sub12_Trial13_0	0	1	1	0.789501	True	1.273
12	13	1	m	20	23-Jun-2017	Sub12_Trial13_0	0	2	2	0.849254	True	1.273
12	13	1	m	20	23-Jun-2017	Sub12_Trial13_0	0	3	3	0.959496	True	1.273
12	13	1	m	20	23-Jun-2017	Sub12_Trial13_0	0	4	4	0.764462	True	1.273
12	13	1	m	20	23-Jun-2017	Sub12_Trial13_0	0	5	5	1.002372	True	1.273
12	13	1	m	20	23-Jun-2017	Sub12_Trial13_1	1	0	0	1.103981	False	1.273
12	13	1	m	20	23-Jun-2017	Sub12_Trial13_1	1	1	1	0.995453	False	1.273
12	13	1	m	20	23-Jun-2017	Sub12_Trial13_1	1	2	2	0.815684	False	1.273
12	13	1	m	20	23-Jun-2017	Sub12_Trial13_1	1	3	3	1.260376	False	1.273
12	13	1	m	20	23-Jun-2017	Sub12_Trial13_1	1	4	4	0.874027	False	1.273
12	13	1	m	20	23-Jun-2017	Sub12_Trial13_1	1	5	5	0.468463	False	1.273
12	14	1	m	20	23-Jun-2017	Sub12_Trial14_0	0	0	0	0.863683	False	1.688
12	14	1	m	20	23-Jun-2017	Sub12_Trial14_0	0	1	1	0.988211	False	1.688
12	14	1	m	20	23-Jun-2017	Sub12_Trial14_0	0	2	2	0.483299	False	1.688
12	14	1	m	20	23-Jun-2017	Sub12_Trial14_0	0	3	3	1.12614	False	1.688
12	14	1	m	20	23-Jun-2017	Sub12_Trial14_0	0	4	4	1.126169	False	1.688
12	14	1	m	20	23-Jun-2017	Sub12_Trial14_0	0	5	5	1.341549	False	1.688
12	14	1	m	20	23-Jun-2017	Sub12_Trial14_1	1	0	0	1.267541	True	1.688
12	14	1	m	20	23-Jun-2017	Sub12_Trial14_1	1	1	1	1.508983	True	1.688
12	14	1	m	20	23-Jun-2017	Sub12_Trial14_1	1	2	2	1.263285	True	1.688
12	14	1	m	20	23-Jun-2017	Sub12_Trial14_1	1	3	3	1.493723	True	1.688
12	14	1	m	20	23-Jun-2017	Sub12_Trial14_1	1	4	4	0.870801	True	1.688
12	14	1	m	20	23-Jun-2017	Sub12_Trial14_1	1	5	5	0.58221	True	1.688
12	15	1	m	20	23-Jun-2017	Sub12_Trial15_0	0	0	0	0.467007	False	1.108
12	15	1	m	20	23-Jun-2017	Sub12_Trial15_0	0	1	1	0.759262	False	1.108
12	15	1	m	20	23-Jun-2017	Sub12_Trial15_0	0	2	2	0.741281	False	1.108
12	15	1	m	20	23-Jun-2017	Sub12_Trial15_0	0	3	3	1.08202	False	1.108
12	15	1	m	20	23-Jun-2017	Sub12_Trial15_0	0	4	4	1.097248	False	1.108
12	15	1	m	20	23-Jun-2017	Sub12_Trial15_0	0	5	5	0.869223	False	1.108
12	15	1	m	20	23-Jun-2017	Sub12_Trial15_1	1	0	0	0.893053	True	1.108
12	15	1	m	20	23-Jun-2017	Sub12_Trial15_1	1	1	1	0.89727	True	1.108
12	15	1	m	20	23-Jun-2017	Sub12_Trial15_1	1	2	2	1.41044	True	1.108
12	15	1	m	20	23-Jun-2017	Sub12_Trial15_1	1	3	3	0.79135	True	1.108
12	15	1	m	20	23-Jun-2017	Sub12_Trial15_1	1	4	4	1.15737	True	1.108
12	15	1	m	20	23-Jun-2017	Sub12_Trial15_1	1	5	5	0.679753	True	1.108
12	16	1	m	20	23-Jun-2017	Sub12_Trial16_0	0	0	0	1.228975	False	1.567
12	16	1	m	20	23-Jun-2017	Sub12_Trial16_0	0	1	1	1.374866	False	1.567
12	16	1	m	20	23-Jun-2017	Sub12_Trial16_0	0	2	2	0.720002	False	1.567
12	16	1	m	20	23-Jun-2017	Sub12_Trial16_0	0	3	3	1.333597	False	1.567
12	16	1	m	20	23-Jun-2017	Sub12_Trial16_0	0	4	4	0.901166	False	1.567
12	16	1	m	20	23-Jun-2017	Sub12_Trial16_0	0	5	5	0.56834	False	1.567
12	16	1	m	20	23-Jun-2017	Sub12_Trial16_1	1	0	0	0.577644	True	1.567
12	16	1	m	20	23-Jun-2017	Sub12_Trial16_1	1	1	1	1.021429	True	1.567
12	16	1	m	20	23-Jun-2017	Sub12_Trial16_1	1	2	2	0.90531	True	1.567
12	16	1	m	20	23-Jun-2017	Sub12_Trial16_1	1	3	3	1.040307	True	1.567
12	16	1	m	20	23-Jun-2017	Sub12_Trial16_1	1	4	4	1.181824	True	1.567
12	16	1	m	20	23-Jun-2017	Sub12_Trial16_1	1	5	5	0.987474	True	1.567
12	17	1	m	20	23-Jun-2017	Sub12_Trial17_0	0	0	0	0.458374	False	3.711
12	17	1	m	20	23-Jun-2017	Sub12_Trial17_0	0	1	1	0.776345	False	3.711
12	17	1	m	20	23-Jun-2017	Sub12_Trial17_0	0	2	2	0.630327	False	3.711
12	17	1	m	20	23-Jun-2017	Sub12_Trial17_0	0	3	3	0.648269	False	3.711
12	17	1	m	20	23-Jun-2017	Sub12_Trial17_0	0	4	4	0.776559	False	3.711
12	17	1	m	20	23-Jun-2017	Sub12_Trial17_0	0	5	5	0.579552	False	3.711
12	17	1	m	20	23-Jun-2017	Sub12_Trial17_1	1	0	0	0.548688	True	3.711
12	17	1	m	20	23-Jun-2017	Sub12_Trial17_1	1	1	1	0.789333	True	3.711
12	17	1	m	20	23-Jun-2017	Sub12_Trial17_1	1	2	2	0.806392	True	3.711
12	17	1	m	20	23-Jun-2017	Sub12_Trial17_1	1	3	3	1.41746	True	3.711
12	17	1	m	20	23-Jun-2017	Sub12_Trial17_1	1	4	4	0.694974	True	3.711
12	17	1	m	20	23-Jun-2017	Sub12_Trial17_1	1	5	5	0.531908	True	3.711
12	18	1	m	20	23-Jun-2017	Sub12_Trial18_0	0	0	0	0.831433	False	2.848
12	18	1	m	20	23-Jun-2017	Sub12_Trial18_0	0	1	1	0.857907	False	2.848
12	18	1	m	20	23-Jun-2017	Sub12_Trial18_0	0	2	2	0.849884	False	2.848
12	18	1	m	20	23-Jun-2017	Sub12_Trial18_0	0	3	3	1.155203	False	2.848
12	18	1	m	20	23-Jun-2017	Sub12_Trial18_0	0	4	4	0.421596	False	2.848
12	18	1	m	20	23-Jun-2017	Sub12_Trial18_0	0	5	5	0.648842	False	2.848
12	18	1	m	20	23-Jun-2017	Sub12_Trial18_1	1	0	0	0.805772	True	2.848
12	18	1	m	20	23-Jun-2017	Sub12_Trial18_1	1	1	1	1.184421	True	2.848
12	18	1	m	20	23-Jun-2017	Sub12_Trial18_1	1	2	2	0.435555	True	2.848
12	18	1	m	20	23-Jun-2017	Sub12_Trial18_1	1	3	3	1.401928	True	2.848
12	18	1	m	20	23-Jun-2017	Sub12_Trial18_1	1	4	4	0.687242	True	2.848
12	18	1	m	20	23-Jun-2017	Sub12_Trial18_1	1	5	5	0.752193	True	2.848
12	19	1	m	20	23-Jun-2017	Sub12_Trial19_0	0	0	0	1.387282	False	1.727
12	19	1	m	20	23-Jun-2017	Sub12_Trial19_0	0	1	1	1.251116	False	1.727
12	19	1	m	20	23-Jun-2017	Sub12_Trial19_0	0	2	2	0.525162	False	1.727
12	19	1	m	20	23-Jun-2017	Sub12_Trial19_0	0	3	3	0.839631	False	1.727
12	19	1	m	20	23-Jun-2017	Sub12_Trial19_0	0	4	4	0.765963	False	1.727
12	19	1	m	20	23-Jun-2017	Sub12_Trial19_0	0	5	5	0.90981	False	1.727
12	19	1	m	20	23-Jun-2017	Sub12_Trial19_1	1	0	0	1.615571	True	1.727
12	19	1	m	20	23-Jun-2017	Sub12_Trial19_1	1	1	1	1.242569	True	1.727
12	19	1	m	20	23-Jun-2017	Sub12_Trial19_1	1	2	2	0.860164	True	1.727
12	19	1	m	20	23-Jun-2017	Sub12_Trial19_1	1	3	3	1.026595	True	1.727
12	19	1	m	20	23-Jun-2017	Sub12_Trial19_1	1	4	4	0.970223	True	1.727
12	19	1	m	20	23-Jun-2017	Sub12_Trial19_1	1	5	5	0.840257	True	1.727
12	20	1	m	20	23-Jun-2017	Sub12_Trial20_0	0	0	0	1.04049	False	3.693
12	20	1	m	20	23-Jun-2017	Sub12_Trial20_0	0	1	1	0.750657	False	3.693
12	20	1	m	20	23-Jun-2017	Sub12_Trial20_0	0	2	2	1.526275	False	3.693
12	20	1	m	20	23-Jun-2017	Sub12_Trial20_0	0	3	3	1.411369	False	3.693
12	20	1	m	20	23-Jun-2017	Sub12_Trial20_0	0	4	4	1.043961	False	3.693
12	20	1	m	20	23-Jun-2017	Sub12_Trial20_0	0	5	5	0.426601	False	3.693
12	20	1	m	20	23-Jun-2017	Sub12_Trial20_1	1	0	0	0.582192	True	3.693
12	20	1	m	20	23-Jun-2017	Sub12_Trial20_1	1	1	1	1.451467	True	3.693
12	20	1	m	20	23-Jun-2017	Sub12_Trial20_1	1	2	2	1.053065	True	3.693
12	20	1	m	20	23-Jun-2017	Sub12_Trial20_1	1	3	3	0.501982	True	3.693
12	20	1	m	20	23-Jun-2017	Sub12_Trial20_1	1	4	4	1.584283	True	3.693
12	20	1	m	20	23-Jun-2017	Sub12_Trial20_1	1	5	5	1.601808	True	3.693
12	21	1	m	20	23-Jun-2017	Sub12_Trial21_0	0	0	0	0.660478	True	5.575
12	21	1	m	20	23-Jun-2017	Sub12_Trial21_0	0	1	1	0.5476	True	5.575
12	21	1	m	20	23-Jun-2017	Sub12_Trial21_0	0	2	2	0.545134	True	5.575
12	21	1	m	20	23-Jun-2017	Sub12_Trial21_0	0	3	3	1.047576	True	5.575
12	21	1	m	20	23-Jun-2017	Sub12_Trial21_0	0	4	4	0.993045	True	5.575
12	21	1	m	20	23-Jun-2017	Sub12_Trial21_0	0	5	5	0.774221	True	5.575
12	21	1	m	20	23-Jun-2017	Sub12_Trial21_1	1	0	0	0.799232	False	5.575
12	21	1	m	20	23-Jun-2017	Sub12_Trial21_1	1	1	1	1.071194	False	5.575
12	21	1	m	20	23-Jun-2017	Sub12_Trial21_1	1	2	2	1.095592	False	5.575
12	21	1	m	20	23-Jun-2017	Sub12_Trial21_1	1	3	3	1.142433	False	5.575
12	21	1	m	20	23-Jun-2017	Sub12_Trial21_1	1	4	4	0.37149	False	5.575
12	21	1	m	20	23-Jun-2017	Sub12_Trial21_1	1	5	5	0.911243	False	5.575
12	22	1	m	20	23-Jun-2017	Sub12_Trial22_0	0	0	0	1.123258	True	1.128
12	22	1	m	20	23-Jun-2017	Sub12_Trial22_0	0	1	1	1.321606	True	1.128
12	22	1	m	20	23-Jun-2017	Sub12_Trial22_0	0	2	2	1.501454	True	1.128
12	22	1	m	20	23-Jun-2017	Sub12_Trial22_0	0	3	3	0.872001	True	1.128
12	22	1	m	20	23-Jun-2017	Sub12_Trial22_0	0	4	4	1.571358	True	1.128
12	22	1	m	20	23-Jun-2017	Sub12_Trial22_0	0	5	5	1.259996	True	1.128
12	22	1	m	20	23-Jun-2017	Sub12_Trial22_1	1	0	0	1.056413	False	1.128
12	22	1	m	20	23-Jun-2017	Sub12_Trial22_1	1	1	1	0.518711	False	1.128
12	22	1	m	20	23-Jun-2017	Sub12_Trial22_1	1	2	2	0.408168	False	1.128
12	22	1	m	20	23-Jun-2017	Sub12_Trial22_1	1	3	3	0.817206	False	1.128
12	22	1	m	20	23-Jun-2017	Sub12_Trial22_1	1	4	4	0.946934	False	1.128
12	22	1	m	20	23-Jun-2017	Sub12_Trial22_1	1	5	5	0.936528	False	1.128
12	23	1	m	20	23-Jun-2017	Sub12_Trial23_0	0	0	0	1.539771	False	1.149
12	23	1	m	20	23-Jun-2017	Sub12_Trial23_0	0	1	1	0.670796	False	1.149
12	23	1	m	20	23-Jun-2017	Sub12_Trial23_0	0	2	2	1.235167	False	1.149
12	23	1	m	20	23-Jun-2017	Sub12_Trial23_0	0	3	3	1.241808	False	1.149
12	23	1	m	20	23-Jun-2017	Sub12_Trial23_0	0	4	4	0.467277	False	1.149
12	23	1	m	20	23-Jun-2017	Sub12_Trial23_0	0	5	5	0.52447	False	1.149
12	23	1	m	20	23-Jun-2017	Sub12_Trial23_1	1	0	0	1.070932	True	1.149
12	23	1	m	20	23-Jun-2017	Sub12_Trial23_1	1	1	1	0.82238	True	1.149
12	23	1	m	20	23-Jun-2017	Sub12_Trial23_1	1	2	2	0.738997	True	1.149
12	23	1	m	20	23-Jun-2017	Sub12_Trial23_1	1	3	3	1.168012	True	1.149
12	23	1	m	20	23-Jun-2017	Sub12_Trial23_1	1	4	4	0.846582	True	1.149
12	23	1	m	20	23-Jun-2017	Sub12_Trial23_1	1	5	5	0.713923	True	1.149
12	24	1	m	20	23-Jun-2017	Sub12_Trial24_0	0	0	0	1.050905	False	1.404
12	24	1	m	20	23-Jun-2017	Sub12_Trial24_0	0	1	1	0.771286	False	1.404
12	24	1	m	20	23-Jun-2017	Sub12_Trial24_0	0	2	2	0.463916	False	1.404
12	24	1	m	20	23-Jun-2017	Sub12_Trial24_0	0	3	3	0.826438	False	1.404
12	24	1	m	20	23-Jun-2017	Sub12_Trial24_0	0	4	4	0.610858	False	1.404
12	24	1	m	20	23-Jun-2017	Sub12_Trial24_0	0	5	5	0.847032	False	1.404
12	24	1	m	20	23-Jun-2017	Sub12_Trial24_1	1	0	0	0.806777	True	1.404
12	24	1	m	20	23-Jun-2017	Sub12_Trial24_1	1	1	1	0.917899	True	1.404
12	24	1	m	20	23-Jun-2017	Sub12_Trial24_1	1	2	2	0.551003	True	1.404
12	24	1	m	20	23-Jun-2017	Sub12_Trial24_1	1	3	3	1.266063	True	1.404
12	24	1	m	20	23-Jun-2017	Sub12_Trial24_1	1	4	4	0.728514	True	1.404
12	24	1	m	20	23-Jun-2017	Sub12_Trial24_1	1	5	5	0.830235	True	1.404
12	25	1	m	20	23-Jun-2017	Sub12_Trial25_0	0	0	0	1.1107	True	1.836
12	25	1	m	20	23-Jun-2017	Sub12_Trial25_0	0	1	1	1.330854	True	1.836
12	25	1	m	20	23-Jun-2017	Sub12_Trial25_0	0	2	2	0.589013	True	1.836
12	25	1	m	20	23-Jun-2017	Sub12_Trial25_0	0	3	3	1.397006	True	1.836
12	25	1	m	20	23-Jun-2017	Sub12_Trial25_0	0	4	4	1.294309	True	1.836
12	25	1	m	20	23-Jun-2017	Sub12_Trial25_0	0	5	5	0.879795	True	1.836
12	25	1	m	20	23-Jun-2017	Sub12_Trial25_1	1	0	0	0.730965	False	1.836
12	25	1	m	20	23-Jun-2017	Sub12_Trial25_1	1	1	1	0.861318	False	1.836
12	25	1	m	20	23-Jun-2017	Sub12_Trial25_1	1	2	2	1.532019	False	1.836
12	25	1	m	20	23-Jun-2017	Sub12_Trial25_1	1	3	3	1.239018	False	1.836
12	25	1	m	20	23-Jun-2017	Sub12_Trial25_1	1	4	4	0.47835	False	1.836
12	25	1	m	20	23-Jun-2017	Sub12_Trial25_1	1	5	5	1.017658	False	1.836
12	26	1	m	20	23-Jun-2017	Sub12_Trial26_0	0	0	0	0.647388	False	1.472
12	26	1	m	20	23-Jun-2017	Sub12_Trial26_0	0	1	1	1.601865	False	1.472
12	26	1	m	20	23-Jun-2017	Sub12_Trial26_0	0	2	2	0.720385	False	1.472
12	26	1	m	20	23-Jun-2017	Sub12_Trial26_0	0	3	3	0.663115	False	1.472
12	26	1	m	20	23-Jun-2017	Sub12_Trial26_0	0	4	4	0.984604	False	1.472
12	26	1	m	20	23-Jun-2017	Sub12_Trial26_0	0	5	5	0.641113	False	1.472
12	26	1	m	20	23-Jun-2017	Sub12_Trial26_1	1	0	0	1.041395	True	1.472
12	26	1	m	20	23-Jun-2017	Sub12_Trial26_1	1	1	1	1.216124	True	1.472
12	26	1	m	20	23-Jun-2017	Sub12_Trial26_1	1	2	2	1.479111	True	1.472
12	26	1	m	20	23-Jun-2017	Sub12_Trial26_1	1	3	3	0.710424	True	1.472
12	26	1	m	20	23-Jun-2017	Sub12_Trial26_1	1	4	4	1.315294	True	1.472
12	26	1	m	20	23-Jun-2017	Sub12_Trial26_1	1	5	5	0.906709	True	1.472
12	27	1	m	20	23-Jun-2017	Sub12_Trial27_0	0	0	0	1.166206	False	2.551
12	27	1	m	20	23-Jun-2017	Sub12_Trial27_0	0	1	1	0.535488	False	2.551
12	27	1	m	20	23-Jun-2017	Sub12_Trial27_0	0	2	2	0.635479	False	2.551
12	27	1	m	20	23-Jun-2017	Sub12_Trial27_0	0	3	3	0.881686	False	2.551
12	27	1	m	20	23-Jun-2017	Sub12_Trial27_0	0	4	4	1.283167	False	2.551
12	27	1	m	20	23-Jun-2017	Sub12_Trial27_0	0	5	5	0.565453	False	2.551
12	27	1	m	20	23-Jun-2017	Sub12_Trial27_1	1	0	0	1.141973	True	2.551
12	27	1	m	20	23-Jun-2017	Sub12_Trial27_1	1	1	1	0.817734	True	2.551
12	27	1	m	20	23-Jun-2017	Sub12_Trial27_1	1	2	2	0.842973	True	2.551
12	27	1	m	20	23-Jun-2017	Sub12_Trial27_1	1	3	3	0.620568	True	2.551
12	27	1	m	20	23-Jun-2017	Sub12_Trial27_1	1	4	4	0.958907	True	2.551
12	27	1	m	20	23-Jun-2017	Sub12_Trial27_1	1	5	5	1.54897	True	2.551
12	28	1	m	20	23-Jun-2017	Sub12_Trial28_0	0	0	0	1.078008	False	3.265
12	28	1	m	20	23-Jun-2017	Sub12_Trial28_0	0	1	1	1.20574	False	3.265
12	28	1	m	20	23-Jun-2017	Sub12_Trial28_0	0	2	2	1.036689	False	3.265
12	28	1	m	20	23-Jun-2017	Sub12_Trial28_0	0	3	3	0.957487	False	3.265
12	28	1	m	20	23-Jun-2017	Sub12_Trial28_0	0	4	4	1.145784	False	3.265
12	28	1	m	20	23-Jun-2017	Sub12_Trial28_0	0	5	5	0.9022	False	3.265
12	28	1	m	20	23-Jun-2017	Sub12_Trial28_1	1	0	0	1.292495	True	3.265
12	28	1	m	20	23-Jun-2017	Sub12_Trial28_1	1	1	1	0.969331	True	3.265
12	28	1	m	20	23-Jun-2017	Sub12_Trial28_1	1	2	2	1.60325	True	3.265
12	28	1	m	20	23-Jun-2017	Sub12_Trial28_1	1	3	3	1.474981	True	3.265
12	28	1	m	20	23-Jun-2017	Sub12_Trial28_1	1	4	4	0.85005	True	3.265
12	28	1	m	20	23-Jun-2017	Sub12_Trial28_1	1	5	5	0.757239	True	3.265
12	29	1	m	20	23-Jun-2017	Sub12_Trial29_0	0	0	0	1.468481	False	1.856
12	29	1	m	20	23-Jun-2017	Sub12_Trial29_0	0	1	1	1.0984	False	1.856
12	29	1	m	20	23-Jun-2017	Sub12_Trial29_0	0	2	2	1.197814	False	1.856
12	29	1	m	20	23-Jun-2017	Sub12_Trial29_0	0	3	3	0.500697	False	1.856
12	29	1	m	20	23-Jun-2017	Sub12_Trial29_0	0	4	4	1.331967	False	1.856
12	29	1	m	20	23-Jun-2017	Sub12_Trial29_0	0	5	5	0.966109	False	1.856
12	29	1	m	20	23-Jun-2017	Sub12_Trial29_1	1	0	0	1.165659	True	1.856
12	29	1	m	20	23-Jun-2017	Sub12_Trial29_1	1	1	1	0.97815	True	1.856
12	29	1	m	20	23-Jun-2017	Sub12_Trial29_1	1	2	2	1.373636	True	1.856
12	29	1	m	20	23-Jun-2017	Sub12_Trial29_1	1	3	3	1.488781	True	1.856
12	29	1	m	20	23-Jun-2017	Sub12_Trial29_1	1	4	4	1.452376	True	1.856
12	29	1	m	20	23-Jun-2017	Sub12_Trial29_1	1	5	5	1.25253	True	1.856
12	30	1	m	20	23-Jun-2017	Sub12_Trial30_0	0	0	0	1.199688	False	2.346
12	30	1	m	20	23-Jun-2017	Sub12_Trial30_0	0	1	1	0.777643	False	2.346
12	30	1	m	20	23-Jun-2017	Sub12_Trial30_0	0	2	2	0.750498	False	2.346
12	30	1	m	20	23-Jun-2017	Sub12_Trial30_0	0	3	3	0.493949	False	2.346
12	30	1	m	20	23-Jun-2017	Sub12_Trial30_0	0	4	4	1.199391	False	2.346
12	30	1	m	20	23-Jun-2017	Sub12_Trial30_0	0	5	5	1.198212	False	2.346
12	30	1	m	20	23-Jun-2017	Sub12_Trial30_1	1	0	0	1.516904	True	2.346
12	30	1	m	20	23-Jun-2017	Sub12_Trial30_1	1	1	1	0.601749	True	2.346
12	30	1	m	20	23-Jun-2017	Sub12_Trial30_1	1	2	2	1.604556	True	2.346
12	30	1	m	20	23-Jun-2017	Sub12_Trial30_1	1	3	3	1.367959	True	2.346
12	30	1	m	20	23-Jun-2017	Sub12_Trial30_1	1	4	4	0.886461	True	2.346
12	30	1	m	20	23-Jun-2017	Sub12_Trial30_1	1	5	5	1.204144	True	2.346
12	31	1	m	20	23-Jun-2017	Sub12_Trial31_0	0	0	0	1.490262	False	3.882
12	31	1	m	20	23-Jun-2017	Sub12_Trial31_0	0	1	1	0.993449	False	3.882
12	31	1	m	20	23-Jun-2017	Sub12_Trial31_0	0	2	2	0.654602	False	3.882
12	31	1	m	20	23-Jun-2017	Sub12_Trial31_0	0	3	3	0.713367	False	3.882
12	31	1	m	20	23-Jun-2017	Sub12_Trial31_0	0	4	4	1.085459	False	3.882
12	31	1	m	20	23-Jun-2017	Sub12_Trial31_0	0	5	5	0.690199	False	3.882
12	31	1	m	20	23-Jun-2017	Sub12_Trial31_1	1	0	0	0.947164	True	3.882
12	31	1	m	20	23-Jun-2017	Sub12_Trial31_1	1	1	1	1.170831	True	3.882
12	31	1	m	20	23-Jun-2017	Sub12_Trial31_1	1	2	2	1.107696	True	3.882
12	31	1	m	20	23-Jun-2017	Sub12_Trial31_1	1	3	3	0.514818	True	3.882
12	31	1	m	20	23-Jun-2017	Sub12_Trial31_1	1	4	4	1.472648	True	3.882
12	31	1	m	20	23-Jun-2017	Sub12_Trial31_1	1	5	5	1.018032	True	3.882
12	32	1	m	20	23-Jun-2017	Sub12_Trial32_0	0	0	0	0.96843	True	2.134
12	32	1	m	20	23-Jun-2017	Sub12_Trial32_0	0	1	1	1.442938	True	2.134
12	32	1	m	20	23-Jun-2017	Sub12_Trial32_0	0	2	2	0.884487	True	2.134
12	32	1	m	20	23-Jun-2017	Sub12_Trial32_0	0	3	3	0.901173	True	2.134
12	32	1	m	20	23-Jun-2017	Sub12_Trial32_0	0	4	4	0.978852	True	2.134
12	32	1	m	20	23-Jun-2017	Sub12_Trial32_0	0	5	5	0.638038	True	2.134
12	32	1	m	20	23-Jun-2017	Sub12_Trial32_1	1	0	0	0.399834	False	2.134
12	32	1	m	20	23-Jun-2017	Sub12_Trial32_1	1	1	1	0.578207	False	2.134
12	32	1	m	20	23-Jun-2017	Sub12_Trial32_1	1	2	2	0.80151	False	2.134
12	32	1	m	20	23-Jun-2017	Sub12_Trial32_1	1	3	3	0.848004	False	2.134
12	32	1	m	20	23-Jun-2017	Sub12_Trial32_1	1	4	4	1.214213	False	2.134
12	32	1	m	20	23-Jun-2017	Sub12_Trial32_1	1	5	5	0.969904	False	2.134
12	33	1	m	20	23-Jun-2017	Sub12_Trial33_0	0	0	0	1.056135	True	3.382
12	33	1	m	20	23-Jun-2017	Sub12_Trial33_0	0	1	1	1.25826	True	3.382
12	33	1	m	20	23-Jun-2017	Sub12_Trial33_0	0	2	2	1.553555	True	3.382
12	33	1	m	20	23-Jun-2017	Sub12_Trial33_0	0	3	3	0.840019	True	3.382
12	33	1	m	20	23-Jun-2017	Sub12_Trial33_0	0	4	4	1.355641	True	3.382
12	33	1	m	20	23-Jun-2017	Sub12_Trial33_0	0	5	5	0.796278	True	3.382
12	33	1	m	20	23-Jun-2017	Sub12_Trial33_1	1	0	0	0.746469	False	3.382
12	33	1	m	20	23-Jun-2017	Sub12_Trial33_1	1	1	1	0.986048	False	3.382
12	33	1	m	20	23-Jun-2017	Sub12_Trial33_1	1	2	2	0.875702	False	3.382
12	33	1	m	20	23-Jun-2017	Sub12_Trial33_1	1	3	3	0.898535	False	3.382
12	33	1	m	20	23-Jun-2017	Sub12_Trial33_1	1	4	4	1.072966	False	3.382
12	33	1	m	20	23-Jun-2017	Sub12_Trial33_1	1	5	5	0.830095	False	3.382
12	34	1	m	20	23-Jun-2017	Sub12_Trial34_0	0	0	0	1.528566	True	4.533
12	34	1	m	20	23-Jun-2017	Sub12_Trial34_0	0	1	1	0.906562	True	4.533
12	34	1	m	20	23-Jun-2017	Sub12_Trial34_0	0	2	2	1.437791	True	4.533
12	34	1	m	20	23-Jun-2017	Sub12_Trial34_0	0	3	3	0.994619	True	4.533
12	34	1	m	20	23-Jun-2017	Sub12_Trial34_0	0	4	4	1.464304	True	4.533
12	34	1	m	20	23-Jun-2017	Sub12_Trial34_0	0	5	5	0.899714	True	4.533
12	34	1	m	20	23-Jun-2017	Sub12_Trial34_1	1	0	0	0.935415	False	4.533
12	34	1	m	20	23-Jun-2017	Sub12_Trial34_1	1	1	1	1.076765	False	4.533
12	34	1	m	20	23-Jun-2017	Sub12_Trial34_1	1	2	2	0.926622	False	4.533
12	34	1	m	20	23-Jun-2017	Sub12_Trial34_1	1	3	3	1.199948	False	4.533
12	34	1	m	20	23-Jun-2017	Sub12_Trial34_1	1	4	4	1.153886	False	4.533
12	34	1	m	20	23-Jun-2017	Sub12_Trial34_1	1	5	5	1.238515	False	4.533
12	35	1	m	20	23-Jun-2017	Sub12_Trial35_0	0	0	0	0.815785	False	1.418
12	35	1	m	20	23-Jun-2017	Sub12_Trial35_0	0	1	1	1.055449	False	1.418
12	35	1	m	20	23-Jun-2017	Sub12_Trial35_0	0	2	2	0.57432	False	1.418
12	35	1	m	20	23-Jun-2017	Sub12_Trial35_0	0	3	3	0.83469	False	1.418
12	35	1	m	20	23-Jun-2017	Sub12_Trial35_0	0	4	4	0.850883	False	1.418
12	35	1	m	20	23-Jun-2017	Sub12_Trial35_0	0	5	5	0.691229	False	1.418
12	35	1	m	20	23-Jun-2017	Sub12_Trial35_1	1	0	0	1.011863	True	1.418
12	35	1	m	20	23-Jun-2017	Sub12_Trial35_1	1	1	1	1.302559	True	1.418
12	35	1	m	20	23-Jun-2017	Sub12_Trial35_1	1	2	2	1.114635	True	1.418
12	35	1	m	20	23-Jun-2017	Sub12_Trial35_1	1	3	3	0.938664	True	1.418
12	35	1	m	20	23-Jun-2017	Sub12_Trial35_1	1	4	4	1.564196	True	1.418
12	35	1	m	20	23-Jun-2017	Sub12_Trial35_1	1	5	5	1.418048	True	1.418
12	36	1	m	20	23-Jun-2017	Sub12_Trial36_0	0	0	0	0.731273	True	1.699
12	36	1	m	20	23-Jun-2017	Sub12_Trial36_0	0	1	1	1.086522	True	1.699
12	36	1	m	20	23-Jun-2017	Sub12_Trial36_0	0	2	2	0.537693	True	1.699
12	36	1	m	20	23-Jun-2017	Sub12_Trial36_0	0	3	3	0.91146	True	1.699
12	36	1	m	20	23-Jun-2017	Sub12_Trial36_0	0	4	4	1.077743	True	1.699
12	36	1	m	20	23-Jun-2017	Sub12_Trial36_0	0	5	5	1.004434	True	1.699
12	36	1	m	20	23-Jun-2017	Sub12_Trial36_1	1	0	0	0.679467	False	1.699
12	36	1	m	20	23-Jun-2017	Sub12_Trial36_1	1	1	1	0.661394	False	1.699
12	36	1	m	20	23-Jun-2017	Sub12_Trial36_1	1	2	2	0.71602	False	1.699
12	36	1	m	20	23-Jun-2017	Sub12_Trial36_1	1	3	3	1.544238	False	1.699
12	36	1	m	20	23-Jun-2017	Sub12_Trial36_1	1	4	4	1.262563	False	1.699
12	36	1	m	20	23-Jun-2017	Sub12_Trial36_1	1	5	5	0.721592	False	1.699
12	37	1	m	20	23-Jun-2017	Sub12_Trial37_0	0	0	0	1.366432	True	1.073
12	37	1	m	20	23-Jun-2017	Sub12_Trial37_0	0	1	1	0.594971	True	1.073
12	37	1	m	20	23-Jun-2017	Sub12_Trial37_0	0	2	2	1.155493	True	1.073
12	37	1	m	20	23-Jun-2017	Sub12_Trial37_0	0	3	3	0.491552	True	1.073
12	37	1	m	20	23-Jun-2017	Sub12_Trial37_0	0	4	4	1.085647	True	1.073
12	37	1	m	20	23-Jun-2017	Sub12_Trial37_0	0	5	5	1.055929	True	1.073
12	37	1	m	20	23-Jun-2017	Sub12_Trial37_1	1	0	0	1.10105	False	1.073
12	37	1	m	20	23-Jun-2017	Sub12_Trial37_1	1	1	1	1.094775	False	1.073
12	37	1	m	20	23-Jun-2017	Sub12_Trial37_1	1	2	2	0.794558	False	1.073
12	37	1	m	20	23-Jun-2017	Sub12_Trial37_1	1	3	3	0.949024	False	1.073
12	37	1	m	20	23-Jun-2017	Sub12_Trial37_1	1	4	4	0.612423	False	1.073
12	37	1	m	20	23-Jun-2017	Sub12_Trial37_1	1	5	5	1.445233	False	1.073
12	38	1	m	20	23-Jun-2017	Sub12_Trial38_0	0	0	0	0.840649	True	2.746
12	38	1	m	20	23-Jun-2017	Sub12_Trial38_0	0	1	1	0.637529	True	2.746
12	38	1	m	20	23-Jun-2017	Sub12_Trial38_0	0	2	2	0.595526	True	2.746
12	38	1	m	20	23-Jun-2017	Sub12_Trial38_0	0	3	3	0.48892	True	2.746
12	38	1	m	20	23-Jun-2017	Sub12_Trial38_0	0	4	4	0.74813	True	2.746
12	38	1	m	20	23-Jun-2017	Sub12_Trial38_0	0	5	5	0.694182	True	2.746
12	38	1	m	20	23-Jun-2017	Sub12_Trial38_1	1	0	0	1.57543	False	2.746
12	38	1	m	20	23-Jun-2017	Sub12_Trial38_1	1	1	1	1.161848	False	2.746
12	38	1	m	20	23-Jun-2017	Sub12_Trial38_1	1	2	2	1.256026	False	2.746
12	38	1	m	20	23-Jun-2017	Sub12_Trial38_1	1	3	3	0.393871	False	2.746
12	38	1	m	20	23-Jun-2017	Sub12_Trial38_1	1	4	4	1.399512	False	2.746
12	38	1	m	20	23-Jun-2017	Sub12_Trial38_1	1	5	5	1.567342	False	2.746
12	39	1	m	20	23-Jun-2017	Sub12_Trial39_0	0	0	0	0.683169	False	3.975
12	39	1	m	20	23-Jun-2017	Sub12_Trial39_0	0	1	1	1.185084	False	3.975
12	39	1	m	20	23-Jun-2017	Sub12_Trial39_0	0	2	2	0.90094	False	3.975
12	39	1	m	20	23-Jun-2017	Sub12_Trial39_0	0	3	3	1.16327	False	3.975
12	39	1	m	20	23-Jun-2017	Sub12_Trial39_0	0	4	4	0.391776	False	3.975
12	39	1	m	20	23-Jun-2017	Sub12_Trial39_0	0	5	5	1.234367	False	3.975
12	39	1	m	20	23-Jun-2017	Sub12_Trial39_1	1	0	0	1.486122	True	3.975
12	39	1	m	20	23-Jun-2017	Sub12_Trial39_1	1	1	1	0.903402	True	3.975
12	39	1	m	20	23-Jun-2017	Sub12_Trial39_1	1	2	2	0.976573	True	3.975
12	39	1	m	20	23-Jun-2017	Sub12_Trial39_1	1	3	3	1.252201	True	3.975
12	39	1	m	20	23-Jun-2017	Sub12_Trial39_1	1	4	4	0.596586	True	3.975
12	39	1	m	20	23-Jun-2017	Sub12_Trial39_1	1	5	5	1.153814	True	3.975
12	40	1	m	20	23-Jun-2017	Sub12_Trial40_0	0	0	0	1.614798	False	3.591
12	40	1	m	20	23-Jun-2017	Sub12_Trial40_0	0	1	1	0.848106	False	3.591
12	40	1	m	20	23-Jun-2017	Sub12_Trial40_0	0	2	2	1.2361	False	3.591
12	40	1	m	20	23-Jun-2017	Sub12_Trial40_0	0	3	3	1.35561	False	3.591
12	40	1	m	20	23-Jun-2017	Sub12_Trial40_0	0	4	4	0.575652	False	3.591
12	40	1	m	20	23-Jun-2017	Sub12_Trial40_0	0	5	5	0.586908	False	3.591
12	40	1	m	20	23-Jun-2017	Sub12_Trial40_1	1	0	0	0.498842	True	3.591
12	40	1	m	20	23-Jun-2017	Sub12_Trial40_1	1	1	1	1.152569	True	3.591
12	40	1	m	20	23-Jun-2017	Sub12_Trial40_1	1	2	2	1.305933	True	3.591
12	40	1	m	20	23-Jun-2017	Sub12_Trial40_1	1	3	3	1.334928	True	3.591
12	40	1	m	20	23-Jun-2017	Sub12_Trial40_1	1	4	4	0.866069	True	3.591
12	40	1	m	20	23-Jun-2017	Sub12_Trial40_1	1	5	5	0.973918	True	3.591
12	40	2	m	20	23-Jun-2017	Sub12_Trial40_0	0	0	0	1.614798	False	2.992
12	40	2	m	20	23-Jun-2017	Sub12_Trial40_0	0	1	1	0.848106	False	2.992
12	40	2	m	20	23-Jun-2017	Sub12_Trial40_0	0	2	2	1.2361	False	2.992
12	40	2	m	20	23-Jun-2017	Sub12_Trial40_0	0	3	3	1.35561	False	2.992
12	40	2	m	20	23-Jun-2017	Sub12_Trial40_0	0	4	4	0.575652	False	2.992
12	40	2	m	20	23-Jun-2017	Sub12_Trial40_0	0	5	5	0.586908	False	2.992
12	40	2	m	20	23-Jun-2017	Sub12_Trial40_1	1	0	0	0.498842	True	2.992
12	40	2	m	20	23-Jun-2017	Sub12_Trial40_1	1	1	1	1.152569	True	2.992
12	40	2	m	20	23-Jun-2017	Sub12_Trial40_1	1	2	2	1.305933	True	2.992
12	40	2	m	20	23-Jun-2017	Sub12_Trial40_1	1	3	3	1.334928	True	2.992
12	40	2	m	20	23-Jun-2017	Sub12_Trial40_1	1	4	4	0.866069	True	2.992
12	40	2	m	20	23-Jun-2017	Sub12_Trial40_1	1	5	5	0.973918	True	2.992
12	41	2	m	20	23-Jun-2017	Sub12_Trial41_0	0	0	0	1.62579	True	1.462
12	41	2	m	20	23-Jun-2017	Sub12_Trial41_0	0	1	1	0.38964	True	1.462
12	41	2	m	20	23-Jun-2017	Sub12_Trial41_0	0	2	2	1.150739	True	1.462
12	41	2	m	20	23-Jun-2017	Sub12_Trial41_0	0	3	3	0.908692	True	1.462
12	41	2	m	20	23-Jun-2017	Sub12_Trial41_0	0	4	4	1.164012	True	1.462
12	41	2	m	20	23-Jun-2017	Sub12_Trial41_0	0	5	5	0.786229	True	1.462
12	41	2	m	20	23-Jun-2017	Sub12_Trial41_1	1	0	0	0.714588	False	1.462
12	41	2	m	20	23-Jun-2017	Sub12_Trial41_1	1	1	1	0.946549	False	1.462
12	41	2	m	20	23-Jun-2017	Sub12_Trial41_1	1	2	2	1.440205	False	1.462
12	41	2	m	20	23-Jun-2017	Sub12_Trial41_1	1	3	3	1.142065	False	1.462
12	41	2	m	20	23-Jun-2017	Sub12_Trial41_1	1	4	4	1.102777	False	1.462
12	41	2	m	20	23-Jun-2017	Sub12_Trial41_1	1	5	5	0.476397	False	1.462
12	42	2	m	20	23-Jun-2017	Sub12_Trial42_0	0	0	0	1.092223	True	1.711
12	42	2	m	20	23-Jun-2017	Sub12_Trial42_0	0	1	1	0.903584	True	1.711
12	42	2	m	20	23-Jun-2017	Sub12_Trial42_0	0	2	2	0.469089	True	1.711
12	42	2	m	20	23-Jun-2017	Sub12_Trial42_0	0	3	3	1.217953	True	1.711
12	42	2	m	20	23-Jun-2017	Sub12_Trial42_0	0	4	4	1.118318	True	1.711
12	42	2	m	20	23-Jun-2017	Sub12_Trial42_0	0	5	5	0.978603	True	1.711
12	42	2	m	20	23-Jun-2017	Sub12_Trial42_1	1	0	0	1.213973	False	1.711
12	42	2	m	20	23-Jun-2017	Sub12_Trial42_1	1	1	1	0.402714	False	1.711
12	42	2	m	20	23-Jun-2017	Sub12_Trial42_1	1	2	2	0.651883	False	1.711
12	42	2	m	20	23-Jun-2017	Sub12_Trial42_1	1	3	3	1.104653	False	1.711
12	42	2	m	20	23-Jun-2017	Sub12_Trial42_1	1	4	4	1.21548	False	1.711
12	42	2	m	20	23-Jun-2017	Sub12_Trial42_1	1	5	5	1.070273	False	1.711
12	43	2	m	20	23-Jun-2017	Sub12_Trial43_0	0	0	0	1.027716	False	2.14
12	43	2	m	20	23-Jun-2017	Sub12_Trial43_0	0	1	1	0.828108	False	2.14
12	43	2	m	20	23-Jun-2017	Sub12_Trial43_0	0	2	2	0.862534	False	2.14
12	43	2	m	20	23-Jun-2017	Sub12_Trial43_0	0	3	3	0.880098	False	2.14
12	43	2	m	20	23-Jun-2017	Sub12_Trial43_0	0	4	4	0.698917	False	2.14
12	43	2	m	20	23-Jun-2017	Sub12_Trial43_0	0	5	5	0.876231	False	2.14
12	43	2	m	20	23-Jun-2017	Sub12_Trial43_1	1	0	0	1.181431	True	2.14
12	43	2	m	20	23-Jun-2017	Sub12_Trial43_1	1	1	1	0.804548	True	2.14
12	43	2	m	20	23-Jun-2017	Sub12_Trial43_1	1	2	2	0.590469	True	2.14
12	43	2	m	20	23-Jun-2017	Sub12_Trial43_1	1	3	3	1.189894	True	2.14
12	43	2	m	20	23-Jun-2017	Sub12_Trial43_1	1	4	4	1.225732	True	2.14
12	43	2	m	20	23-Jun-2017	Sub12_Trial43_1	1	5	5	0.810877	True	2.14
12	44	2	m	20	23-Jun-2017	Sub12_Trial44_0	0	0	0	0.978767	False	1.651
12	44	2	m	20	23-Jun-2017	Sub12_Trial44_0	0	1	1	1.235117	False	1.651
12	44	2	m	20	23-Jun-2017	Sub12_Trial44_0	0	2	2	0.550793	False	1.651
12	44	2	m	20	23-Jun-2017	Sub12_Trial44_0	0	3	3	0.918457	False	1.651
12	44	2	m	20	23-Jun-2017	Sub12_Trial44_0	0	4	4	0.882943	False	1.651
12	44	2	m	20	23-Jun-2017	Sub12_Trial44_0	0	5	5	0.47135	False	1.651
12	44	2	m	20	23-Jun-2017	Sub12_Trial44_1	1	0	0	0.678769	True	1.651
12	44	2	m	20	23-Jun-2017	Sub12_Trial44_1	1	1	1	0.507183	True	1.651
12	44	2	m	20	23-Jun-2017	Sub12_Trial44_1	1	2	2	0.986904	True	1.651
12	44	2	m	20	23-Jun-2017	Sub12_Trial44_1	1	3	3	0.813225	True	1.651
12	44	2	m	20	23-Jun-2017	Sub12_Trial44_1	1	4	4	0.97383	True	1.651
12	44	2	m	20	23-Jun-2017	Sub12_Trial44_1	1	5	5	0.828339	True	1.651
12	45	2	m	20	23-Jun-2017	Sub12_Trial45_0	0	0	0	0.630496	True	2.915
12	45	2	m	20	23-Jun-2017	Sub12_Trial45_0	0	1	1	0.735849	True	2.915
12	45	2	m	20	23-Jun-2017	Sub12_Trial45_0	0	2	2	0.897582	True	2.915
12	45	2	m	20	23-Jun-2017	Sub12_Trial45_0	0	3	3	1.030656	True	2.915
12	45	2	m	20	23-Jun-2017	Sub12_Trial45_0	0	4	4	0.982328	True	2.915
12	45	2	m	20	23-Jun-2017	Sub12_Trial45_0	0	5	5	0.993221	True	2.915
12	45	2	m	20	23-Jun-2017	Sub12_Trial45_1	1	0	0	0.76128	False	2.915
12	45	2	m	20	23-Jun-2017	Sub12_Trial45_1	1	1	1	1.215504	False	2.915
12	45	2	m	20	23-Jun-2017	Sub12_Trial45_1	1	2	2	1.472655	False	2.915
12	45	2	m	20	23-Jun-2017	Sub12_Trial45_1	1	3	3	0.781127	False	2.915
12	45	2	m	20	23-Jun-2017	Sub12_Trial45_1	1	4	4	0.753599	False	2.915
12	45	2	m	20	23-Jun-2017	Sub12_Trial45_1	1	5	5	1.239218	False	2.915
12	46	2	m	20	23-Jun-2017	Sub12_Trial46_0	0	0	0	0.959804	True	4.769
12	46	2	m	20	23-Jun-2017	Sub12_Trial46_0	0	1	1	0.400508	True	4.769
12	46	2	m	20	23-Jun-2017	Sub12_Trial46_0	0	2	2	1.475196	True	4.769
12	46	2	m	20	23-Jun-2017	Sub12_Trial46_0	0	3	3	0.931758	True	4.769
12	46	2	m	20	23-Jun-2017	Sub12_Trial46_0	0	4	4	1.531086	True	4.769
12	46	2	m	20	23-Jun-2017	Sub12_Trial46_0	0	5	5	1.44897	True	4.769
12	46	2	m	20	23-Jun-2017	Sub12_Trial46_1	1	0	0	0.760582	False	4.769
12	46	2	m	20	23-Jun-2017	Sub12_Trial46_1	1	1	1	1.442654	False	4.769
12	46	2	m	20	23-Jun-2017	Sub12_Trial46_1	1	2	2	1.483314	False	4.769
12	46	2	m	20	23-Jun-2017	Sub12_Trial46_1	1	3	3	1.386026	False	4.769
12	46	2	m	20	23-Jun-2017	Sub12_Trial46_1	1	4	4	1.44949	False	4.769
12	46	2	m	20	23-Jun-2017	Sub12_Trial46_1	1	5	5	1.451868	False	4.769
12	47	2	m	20	23-Jun-2017	Sub12_Trial47_0	0	0	0	1.270112	True	3.981
12	47	2	m	20	23-Jun-2017	Sub12_Trial47_0	0	1	1	1.038814	True	3.981
12	47	2	m	20	23-Jun-2017	Sub12_Trial47_0	0	2	2	0.490992	True	3.981
12	47	2	m	20	23-Jun-2017	Sub12_Trial47_0	0	3	3	0.877666	True	3.981
12	47	2	m	20	23-Jun-2017	Sub12_Trial47_0	0	4	4	0.604763	True	3.981
12	47	2	m	20	23-Jun-2017	Sub12_Trial47_0	0	5	5	1.041703	True	3.981
12	47	2	m	20	23-Jun-2017	Sub12_Trial47_1	1	0	0	0.601827	False	3.981
12	47	2	m	20	23-Jun-2017	Sub12_Trial47_1	1	1	1	1.381111	False	3.981
12	47	2	m	20	23-Jun-2017	Sub12_Trial47_1	1	2	2	0.43703	False	3.981
12	47	2	m	20	23-Jun-2017	Sub12_Trial47_1	1	3	3	0.972911	False	3.981
12	47	2	m	20	23-Jun-2017	Sub12_Trial47_1	1	4	4	1.148851	False	3.981
12	47	2	m	20	23-Jun-2017	Sub12_Trial47_1	1	5	5	0.53463	False	3.981
12	48	2	m	20	23-Jun-2017	Sub12_Trial48_0	0	0	0	0.777387	False	6.636
12	48	2	m	20	23-Jun-2017	Sub12_Trial48_0	0	1	1	0.437605	False	6.636
12	48	2	m	20	23-Jun-2017	Sub12_Trial48_0	0	2	2	1.108268	False	6.636
12	48	2	m	20	23-Jun-2017	Sub12_Trial48_0	0	3	3	0.737053	False	6.636
12	48	2	m	20	23-Jun-2017	Sub12_Trial48_0	0	4	4	1.070917	False	6.636
12	48	2	m	20	23-Jun-2017	Sub12_Trial48_0	0	5	5	1.298569	False	6.636
12	48	2	m	20	23-Jun-2017	Sub12_Trial48_1	1	0	0	0.755111	True	6.636
12	48	2	m	20	23-Jun-2017	Sub12_Trial48_1	1	1	1	1.238318	True	6.636
12	48	2	m	20	23-Jun-2017	Sub12_Trial48_1	1	2	2	1.079547	True	6.636
12	48	2	m	20	23-Jun-2017	Sub12_Trial48_1	1	3	3	1.449634	True	6.636
12	48	2	m	20	23-Jun-2017	Sub12_Trial48_1	1	4	4	0.904385	True	6.636
12	48	2	m	20	23-Jun-2017	Sub12_Trial48_1	1	5	5	1.037943	True	6.636
12	49	2	m	20	23-Jun-2017	Sub12_Trial49_0	0	0	0	1.084363	False	4.157
12	49	2	m	20	23-Jun-2017	Sub12_Trial49_0	0	1	1	0.863437	False	4.157
12	49	2	m	20	23-Jun-2017	Sub12_Trial49_0	0	2	2	1.032914	False	4.157
12	49	2	m	20	23-Jun-2017	Sub12_Trial49_0	0	3	3	0.540677	False	4.157
12	49	2	m	20	23-Jun-2017	Sub12_Trial49_0	0	4	4	1.066264	False	4.157
12	49	2	m	20	23-Jun-2017	Sub12_Trial49_0	0	5	5	1.253652	False	4.157
12	49	2	m	20	23-Jun-2017	Sub12_Trial49_1	1	0	0	0.781422	True	4.157
12	49	2	m	20	23-Jun-2017	Sub12_Trial49_1	1	1	1	1.598236	True	4.157
12	49	2	m	20	23-Jun-2017	Sub12_Trial49_1	1	2	2	1.596527	True	4.157
12	49	2	m	20	23-Jun-2017	Sub12_Trial49_1	1	3	3	1.079719	True	4.157
12	49	2	m	20	23-Jun-2017	Sub12_Trial49_1	1	4	4	1.285055	True	4.157
12	49	2	m	20	23-Jun-2017	Sub12_Trial49_1	1	5	5	1.078601	True	4.157
12	50	2	m	20	23-Jun-2017	Sub12_Trial50_0	0	0	0	1.518546	True	7.677
12	50	2	m	20	23-Jun-2017	Sub12_Trial50_0	0	1	1	0.873163	True	7.677
12	50	2	m	20	23-Jun-2017	Sub12_Trial50_0	0	2	2	0.763135	True	7.677
12	50	2	m	20	23-Jun-2017	Sub12_Trial50_0	0	3	3	0.797528	True	7.677
12	50	2	m	20	23-Jun-2017	Sub12_Trial50_0	0	4	4	1.269211	True	7.677
12	50	2	m	20	23-Jun-2017	Sub12_Trial50_0	0	5	5	0.86867	True	7.677
12	50	2	m	20	23-Jun-2017	Sub12_Trial50_1	1	0	0	1.416384	False	7.677
12	50	2	m	20	23-Jun-2017	Sub12_Trial50_1	1	1	1	0.629723	False	7.677
12	50	2	m	20	23-Jun-2017	Sub12_Trial50_1	1	2	2	0.960842	False	7.677
12	50	2	m	20	23-Jun-2017	Sub12_Trial50_1	1	3	3	0.594459	False	7.677
12	50	2	m	20	23-Jun-2017	Sub12_Trial50_1	1	4	4	0.974593	False	7.677
12	50	2	m	20	23-Jun-2017	Sub12_Trial50_1	1	5	5	1.191218	False	7.677
12	51	2	m	20	23-Jun-2017	Sub12_Trial51_0	0	0	0	1.531642	True	1.007
12	51	2	m	20	23-Jun-2017	Sub12_Trial51_0	0	1	1	0.866486	True	1.007
12	51	2	m	20	23-Jun-2017	Sub12_Trial51_0	0	2	2	0.652461	True	1.007
12	51	2	m	20	23-Jun-2017	Sub12_Trial51_0	0	3	3	1.245117	True	1.007
12	51	2	m	20	23-Jun-2017	Sub12_Trial51_0	0	4	4	1.198196	True	1.007
12	51	2	m	20	23-Jun-2017	Sub12_Trial51_0	0	5	5	0.918074	True	1.007
12	51	2	m	20	23-Jun-2017	Sub12_Trial51_1	1	0	0	0.865536	False	1.007
12	51	2	m	20	23-Jun-2017	Sub12_Trial51_1	1	1	1	1.365882	False	1.007
12	51	2	m	20	23-Jun-2017	Sub12_Trial51_1	1	2	2	1.419533	False	1.007
12	51	2	m	20	23-Jun-2017	Sub12_Trial51_1	1	3	3	1.01594	False	1.007
12	51	2	m	20	23-Jun-2017	Sub12_Trial51_1	1	4	4	0.794589	False	1.007
12	51	2	m	20	23-Jun-2017	Sub12_Trial51_1	1	5	5	1.480826	False	1.007
12	52	2	m	20	23-Jun-2017	Sub12_Trial52_0	0	0	0	1.171526	True	2.114
12	52	2	m	20	23-Jun-2017	Sub12_Trial52_0	0	1	1	1.396305	True	2.114
12	52	2	m	20	23-Jun-2017	Sub12_Trial52_0	0	2	2	1.52499	True	2.114
12	52	2	m	20	23-Jun-2017	Sub12_Trial52_0	0	3	3	1.561557	True	2.114
12	52	2	m	20	23-Jun-2017	Sub12_Trial52_0	0	4	4	0.66454	True	2.114
12	52	2	m	20	23-Jun-2017	Sub12_Trial52_0	0	5	5	0.737209	True	2.114
12	52	2	m	20	23-Jun-2017	Sub12_Trial52_1	1	0	0	1.058261	False	2.114
12	52	2	m	20	23-Jun-2017	Sub12_Trial52_1	1	1	1	1.019598	False	2.114
12	52	2	m	20	23-Jun-2017	Sub12_Trial52_1	1	2	2	0.38089	False	2.114
12	52	2	m	20	23-Jun-2017	Sub12_Trial52_1	1	3	3	0.646417	False	2.114
12	52	2	m	20	23-Jun-2017	Sub12_Trial52_1	1	4	4	1.21431	False	2.114
12	52	2	m	20	23-Jun-2017	Sub12_Trial52_1	1	5	5	0.765428	False	2.114
12	53	2	m	20	23-Jun-2017	Sub12_Trial53_0	0	0	0	0.63763	False	5.708
12	53	2	m	20	23-Jun-2017	Sub12_Trial53_0	0	1	1	0.431107	False	5.708
12	53	2	m	20	23-Jun-2017	Sub12_Trial53_0	0	2	2	1.377965	False	5.708
12	53	2	m	20	23-Jun-2017	Sub12_Trial53_0	0	3	3	1.039886	False	5.708
12	53	2	m	20	23-Jun-2017	Sub12_Trial53_0	0	4	4	1.133972	False	5.708
12	53	2	m	20	23-Jun-2017	Sub12_Trial53_0	0	5	5	0.926035	False	5.708
12	53	2	m	20	23-Jun-2017	Sub12_Trial53_1	1	0	0	0.545291	True	5.708
12	53	2	m	20	23-Jun-2017	Sub12_Trial53_1	1	1	1	1.032716	True	5.708
12	53	2	m	20	23-Jun-2017	Sub12_Trial53_1	1	2	2	1.202557	True	5.708
12	53	2	m	20	23-Jun-2017	Sub12_Trial53_1	1	3	3	0.823716	True	5.708
12	53	2	m	20	23-Jun-2017	Sub12_Trial53_1	1	4	4	1.151326	True	5.708
12	53	2	m	20	23-Jun-2017	Sub12_Trial53_1	1	5	5	0.825919	True	5.708
12	54	2	m	20	23-Jun-2017	Sub12_Trial54_0	0	0	0	0.805395	True	1.593
12	54	2	m	20	23-Jun-2017	Sub12_Trial54_0	0	1	1	0.860014	True	1.593
12	54	2	m	20	23-Jun-2017	Sub12_Trial54_0	0	2	2	1.373472	True	1.593
12	54	2	m	20	23-Jun-2017	Sub12_Trial54_0	0	3	3	1.436844	True	1.593
12	54	2	m	20	23-Jun-2017	Sub12_Trial54_0	0	4	4	1.383824	True	1.593
12	54	2	m	20	23-Jun-2017	Sub12_Trial54_0	0	5	5	1.464397	True	1.593
12	54	2	m	20	23-Jun-2017	Sub12_Trial54_1	1	0	0	0.371499	False	1.593
12	54	2	m	20	23-Jun-2017	Sub12_Trial54_1	1	1	1	0.877362	False	1.593
12	54	2	m	20	23-Jun-2017	Sub12_Trial54_1	1	2	2	1.195857	False	1.593
12	54	2	m	20	23-Jun-2017	Sub12_Trial54_1	1	3	3	1.443315	False	1.593
12	54	2	m	20	23-Jun-2017	Sub12_Trial54_1	1	4	4	1.025345	False	1.593
12	54	2	m	20	23-Jun-2017	Sub12_Trial54_1	1	5	5	1.484964	False	1.593
12	55	2	m	20	23-Jun-2017	Sub12_Trial55_0	0	0	0	1.416213	True	5.345
12	55	2	m	20	23-Jun-2017	Sub12_Trial55_0	0	1	1	1.021938	True	5.345
12	55	2	m	20	23-Jun-2017	Sub12_Trial55_0	0	2	2	1.024274	True	5.345
12	55	2	m	20	23-Jun-2017	Sub12_Trial55_0	0	3	3	1.051904	True	5.345
12	55	2	m	20	23-Jun-2017	Sub12_Trial55_0	0	4	4	0.741963	True	5.345
12	55	2	m	20	23-Jun-2017	Sub12_Trial55_0	0	5	5	1.476085	True	5.345
12	55	2	m	20	23-Jun-2017	Sub12_Trial55_1	1	0	0	0.97028	False	5.345
12	55	2	m	20	23-Jun-2017	Sub12_Trial55_1	1	1	1	1.462692	False	5.345
12	55	2	m	20	23-Jun-2017	Sub12_Trial55_1	1	2	2	1.341099	False	5.345
12	55	2	m	20	23-Jun-2017	Sub12_Trial55_1	1	3	3	1.164807	False	5.345
12	55	2	m	20	23-Jun-2017	Sub12_Trial55_1	1	4	4	0.995654	False	5.345
12	55	2	m	20	23-Jun-2017	Sub12_Trial55_1	1	5	5	1.464035	False	5.345
12	56	2	m	20	23-Jun-2017	Sub12_Trial56_0	0	0	0	1.307553	True	2.585
12	56	2	m	20	23-Jun-2017	Sub12_Trial56_0	0	1	1	0.847536	True	2.585
12	56	2	m	20	23-Jun-2017	Sub12_Trial56_0	0	2	2	0.891118	True	2.585
12	56	2	m	20	23-Jun-2017	Sub12_Trial56_0	0	3	3	0.638232	True	2.585
12	56	2	m	20	23-Jun-2017	Sub12_Trial56_0	0	4	4	1.371924	True	2.585
12	56	2	m	20	23-Jun-2017	Sub12_Trial56_0	0	5	5	1.007988	True	2.585
12	56	2	m	20	23-Jun-2017	Sub12_Trial56_1	1	0	0	0.778928	False	2.585
12	56	2	m	20	23-Jun-2017	Sub12_Trial56_1	1	1	1	1.115535	False	2.585
12	56	2	m	20	23-Jun-2017	Sub12_Trial56_1	1	2	2	0.399477	False	2.585
12	56	2	m	20	23-Jun-2017	Sub12_Trial56_1	1	3	3	1.074904	False	2.585
12	56	2	m	20	23-Jun-2017	Sub12_Trial56_1	1	4	4	1.47275	False	2.585
12	56	2	m	20	23-Jun-2017	Sub12_Trial56_1	1	5	5	1.031459	False	2.585
12	57	2	m	20	23-Jun-2017	Sub12_Trial57_0	0	0	0	0.877595	False	2.859
12	57	2	m	20	23-Jun-2017	Sub12_Trial57_0	0	1	1	1.052343	False	2.859
12	57	2	m	20	23-Jun-2017	Sub12_Trial57_0	0	2	2	0.766099	False	2.859
12	57	2	m	20	23-Jun-2017	Sub12_Trial57_0	0	3	3	0.457776	False	2.859
12	57	2	m	20	23-Jun-2017	Sub12_Trial57_0	0	4	4	1.086656	False	2.859
12	57	2	m	20	23-Jun-2017	Sub12_Trial57_0	0	5	5	0.749136	False	2.859
12	57	2	m	20	23-Jun-2017	Sub12_Trial57_1	1	0	0	1.197789	True	2.859
12	57	2	m	20	23-Jun-2017	Sub12_Trial57_1	1	1	1	0.793227	True	2.859
12	57	2	m	20	23-Jun-2017	Sub12_Trial57_1	1	2	2	0.805415	True	2.859
12	57	2	m	20	23-Jun-2017	Sub12_Trial57_1	1	3	3	1.358914	True	2.859
12	57	2	m	20	23-Jun-2017	Sub12_Trial57_1	1	4	4	0.838213	True	2.859
12	57	2	m	20	23-Jun-2017	Sub12_Trial57_1	1	5	5	0.727337	True	2.859
12	58	2	m	20	23-Jun-2017	Sub12_Trial58_0	0	0	0	1.331314	False	1.062
12	58	2	m	20	23-Jun-2017	Sub12_Trial58_0	0	1	1	1.156498	False	1.062
12	58	2	m	20	23-Jun-2017	Sub12_Trial58_0	0	2	2	1.140472	False	1.062
12	58	2	m	20	23-Jun-2017	Sub12_Trial58_0	0	3	3	0.518641	False	1.062
12	58	2	m	20	23-Jun-2017	Sub12_Trial58_0	0	4	4	0.54999	False	1.062
12	58	2	m	20	23-Jun-2017	Sub12_Trial58_0	0	5	5	1.411948	False	1.062
12	58	2	m	20	23-Jun-2017	Sub12_Trial58_1	1	0	0	1.445754	True	1.062
12	58	2	m	20	23-Jun-2017	Sub12_Trial58_1	1	1	1	1.251414	True	1.062
12	58	2	m	20	23-Jun-2017	Sub12_Trial58_1	1	2	2	0.762072	True	1.062
12	58	2	m	20	23-Jun-2017	Sub12_Trial58_1	1	3	3	0.604437	True	1.062
12	58	2	m	20	23-Jun-2017	Sub12_Trial58_1	1	4	4	1.588284	True	1.062
12	58	2	m	20	23-Jun-2017	Sub12_Trial58_1	1	5	5	0.823034	True	1.062
12	59	2	m	20	23-Jun-2017	Sub12_Trial59_0	0	0	0	0.913213	True	3.385
12	59	2	m	20	23-Jun-2017	Sub12_Trial59_0	0	1	1	0.907796	True	3.385
12	59	2	m	20	23-Jun-2017	Sub12_Trial59_0	0	2	2	0.972824	True	3.385
12	59	2	m	20	23-Jun-2017	Sub12_Trial59_0	0	3	3	1.220142	True	3.385
12	59	2	m	20	23-Jun-2017	Sub12_Trial59_0	0	4	4	0.81331	True	3.385
12	59	2	m	20	23-Jun-2017	Sub12_Trial59_0	0	5	5	1.102802	True	3.385
12	59	2	m	20	23-Jun-2017	Sub12_Trial59_1	1	0	0	1.04714	False	3.385
12	59	2	m	20	23-Jun-2017	Sub12_Trial59_1	1	1	1	0.726513	False	3.385
12	59	2	m	20	23-Jun-2017	Sub12_Trial59_1	1	2	2	1.504172	False	3.385
12	59	2	m	20	23-Jun-2017	Sub12_Trial59_1	1	3	3	0.955153	False	3.385
12	59	2	m	20	23-Jun-2017	Sub12_Trial59_1	1	4	4	0.68867	False	3.385
12	59	2	m	20	23-Jun-2017	Sub12_Trial59_1	1	5	5	1.287782	False	3.385
12	60	2	m	20	23-Jun-2017	Sub12_Trial60_0	0	0	0	1.124297	False	4.682
12	60	2	m	20	23-Jun-2017	Sub12_Trial60_0	0	1	1	0.918998	False	4.682
12	60	2	m	20	23-Jun-2017	Sub12_Trial60_0	0	2	2	0.485495	False	4.682
12	60	2	m	20	23-Jun-2017	Sub12_Trial60_0	0	3	3	0.612677	False	4.682
12	60	2	m	20	23-Jun-2017	Sub12_Trial60_0	0	4	4	1.246353	False	4.682
12	60	2	m	20	23-Jun-2017	Sub12_Trial60_0	0	5	5	1.25264	False	4.682
12	60	2	m	20	23-Jun-2017	Sub12_Trial60_1	1	0	0	0.87116	True	4.682
12	60	2	m	20	23-Jun-2017	Sub12_Trial60_1	1	1	1	0.983286	True	4.682
12	60	2	m	20	23-Jun-2017	Sub12_Trial60_1	1	2	2	0.819799	True	4.682
12	60	2	m	20	23-Jun-2017	Sub12_Trial60_1	1	3	3	0.514255	True	4.682
12	60	2	m	20	23-Jun-2017	Sub12_Trial60_1	1	4	4	1.013453	True	4.682
12	60	2	m	20	23-Jun-2017	Sub12_Trial60_1	1	5	5	1.283508	True	4.682
12	61	2	m	20	23-Jun-2017	Sub12_Trial61_0	0	0	0	0.972527	False	4.229
12	61	2	m	20	23-Jun-2017	Sub12_Trial61_0	0	1	1	1.438334	False	4.229
12	61	2	m	20	23-Jun-2017	Sub12_Trial61_0	0	2	2	0.396246	False	4.229
12	61	2	m	20	23-Jun-2017	Sub12_Trial61_0	0	3	3	1.481146	False	4.229
12	61	2	m	20	23-Jun-2017	Sub12_Trial61_0	0	4	4	0.901203	False	4.229
12	61	2	m	20	23-Jun-2017	Sub12_Trial61_0	0	5	5	1.384515	False	4.229
12	61	2	m	20	23-Jun-2017	Sub12_Trial61_1	1	0	0	0.647007	True	4.229
12	61	2	m	20	23-Jun-2017	Sub12_Trial61_1	1	1	1	1.052905	True	4.229
12	61	2	m	20	23-Jun-2017	Sub12_Trial61_1	1	2	2	0.515614	True	4.229
12	61	2	m	20	23-Jun-2017	Sub12_Trial61_1	1	3	3	0.932295	True	4.229
12	61	2	m	20	23-Jun-2017	Sub12_Trial61_1	1	4	4	0.914926	True	4.229
12	61	2	m	20	23-Jun-2017	Sub12_Trial61_1	1	5	5	1.292194	True	4.229
12	62	2	m	20	23-Jun-2017	Sub12_Trial62_0	0	0	0	0.589317	True	1.242
12	62	2	m	20	23-Jun-2017	Sub12_Trial62_0	0	1	1	1.500951	True	1.242
12	62	2	m	20	23-Jun-2017	Sub12_Trial62_0	0	2	2	1.632276	True	1.242
12	62	2	m	20	23-Jun-2017	Sub12_Trial62_0	0	3	3	1.052262	True	1.242
12	62	2	m	20	23-Jun-2017	Sub12_Trial62_0	0	4	4	1.112455	True	1.242
12	62	2	m	20	23-Jun-2017	Sub12_Trial62_0	0	5	5	1.127501	True	1.242
12	62	2	m	20	23-Jun-2017	Sub12_Trial62_1	1	0	0	0.934751	False	1.242
12	62	2	m	20	23-Jun-2017	Sub12_Trial62_1	1	1	1	0.636782	False	1.242
12	62	2	m	20	23-Jun-2017	Sub12_Trial62_1	1	2	2	0.64034	False	1.242
12	62	2	m	20	23-Jun-2017	Sub12_Trial62_1	1	3	3	0.620387	False	1.242
12	62	2	m	20	23-Jun-2017	Sub12_Trial62_1	1	4	4	1.331294	False	1.242
12	62	2	m	20	23-Jun-2017	Sub12_Trial62_1	1	5	5	1.521159	False	1.242
12	63	2	m	20	23-Jun-2017	Sub12_Trial63_0	0	0	0	1.099078	True	2.557
12	63	2	m	20	23-Jun-2017	Sub12_Trial63_0	0	1	1	1.131207	True	2.557
12	63	2	m	20	23-Jun-2017	Sub12_Trial63_0	0	2	2	1.109507	True	2.557
12	63	2	m	20	23-Jun-2017	Sub12_Trial63_0	0	3	3	0.404178	True	2.557
12	63	2	m	20	23-Jun-2017	Sub12_Trial63_0	0	4	4	0.773299	True	2.557
12	63	2	m	20	23-Jun-2017	Sub12_Trial63_0	0	5	5	0.734144	True	2.557
12	63	2	m	20	23-Jun-2017	Sub12_Trial63_1	1	0	0	0.5841	False	2.557
12	63	2	m	20	23-Jun-2017	Sub12_Trial63_1	1	1	1	1.489686	False	2.557
12	63	2	m	20	23-Jun-2017	Sub12_Trial63_1	1	2	2	1.471142	False	2.557
12	63	2	m	20	23-Jun-2017	Sub12_Trial63_1	1	3	3	0.667898	False	2.557
12	63	2	m	20	23-Jun-2017	Sub12_Trial63_1	1	4	4	1.616414	False	2.557
12	63	2	m	20	23-Jun-2017	Sub12_Trial63_1	1	5	5	1.633827	False	2.557
12	64	2	m	20	23-Jun-2017	Sub12_Trial64_0	0	0	0	0.989985	True	3.473
12	64	2	m	20	23-Jun-2017	Sub12_Trial64_0	0	1	1	1.334007	True	3.473
12	64	2	m	20	23-Jun-2017	Sub12_Trial64_0	0	2	2	0.614031	True	3.473
12	64	2	m	20	23-Jun-2017	Sub12_Trial64_0	0	3	3	0.654262	True	3.473
12	64	2	m	20	23-Jun-2017	Sub12_Trial64_0	0	4	4	1.077255	True	3.473
12	64	2	m	20	23-Jun-2017	Sub12_Trial64_0	0	5	5	0.792308	True	3.473
12	64	2	m	20	23-Jun-2017	Sub12_Trial64_1	1	0	0	1.140513	False	3.473
12	64	2	m	20	23-Jun-2017	Sub12_Trial64_1	1	1	1	1.259905	False	3.473
12	64	2	m	20	23-Jun-2017	Sub12_Trial64_1	1	2	2	0.566804	False	3.473
12	64	2	m	20	23-Jun-2017	Sub12_Trial64_1	1	3	3	1.185913	False	3.473
12	64	2	m	20	23-Jun-2017	Sub12_Trial64_1	1	4	4	0.950089	False	3.473
12	64	2	m	20	23-Jun-2017	Sub12_Trial64_1	1	5	5	0.722999	False	3.473
12	65	2	m	20	23-Jun-2017	Sub12_Trial65_0	0	0	0	1.317552	True	1.626
12	65	2	m	20	23-Jun-2017	Sub12_Trial65_0	0	1	1	1.556133	True	1.626
12	65	2	m	20	23-Jun-2017	Sub12_Trial65_0	0	2	2	0.956798	True	1.626
12	65	2	m	20	23-Jun-2017	Sub12_Trial65_0	0	3	3	1.189638	True	1.626
12	65	2	m	20	23-Jun-2017	Sub12_Trial65_0	0	4	4	1.009483	True	1.626
12	65	2	m	20	23-Jun-2017	Sub12_Trial65_0	0	5	5	1.178853	True	1.626
12	65	2	m	20	23-Jun-2017	Sub12_Trial65_1	1	0	0	1.356579	False	1.626
12	65	2	m	20	23-Jun-2017	Sub12_Trial65_1	1	1	1	1.121935	False	1.626
12	65	2	m	20	23-Jun-2017	Sub12_Trial65_1	1	2	2	0.699519	False	1.626
12	65	2	m	20	23-Jun-2017	Sub12_Trial65_1	1	3	3	1.283973	False	1.626
12	65	2	m	20	23-Jun-2017	Sub12_Trial65_1	1	4	4	0.840277	False	1.626
12	65	2	m	20	23-Jun-2017	Sub12_Trial65_1	1	5	5	1.224156	False	1.626
12	66	2	m	20	23-Jun-2017	Sub12_Trial66_0	0	0	0	0.998792	True	1.918
12	66	2	m	20	23-Jun-2017	Sub12_Trial66_0	0	1	1	0.678999	True	1.918
12	66	2	m	20	23-Jun-2017	Sub12_Trial66_0	0	2	2	1.182255	True	1.918
12	66	2	m	20	23-Jun-2017	Sub12_Trial66_0	0	3	3	1.291694	True	1.918
12	66	2	m	20	23-Jun-2017	Sub12_Trial66_0	0	4	4	1.537848	True	1.918
12	66	2	m	20	23-Jun-2017	Sub12_Trial66_0	0	5	5	0.978234	True	1.918
12	66	2	m	20	23-Jun-2017	Sub12_Trial66_1	1	0	0	0.971474	False	1.918
12	66	2	m	20	23-Jun-2017	Sub12_Trial66_1	1	1	1	0.61186	False	1.918
12	66	2	m	20	23-Jun-2017	Sub12_Trial66_1	1	2	2	1.065338	False	1.918
12	66	2	m	20	23-Jun-2017	Sub12_Trial66_1	1	3	3	0.940951	False	1.918
12	66	2	m	20	23-Jun-2017	Sub12_Trial66_1	1	4	4	0.415341	False	1.918
12	66	2	m	20	23-Jun-2017	Sub12_Trial66_1	1	5	5	0.481703	False	1.918
12	67	2	m	20	23-Jun-2017	Sub12_Trial67_0	0	0	0	1.571201	True	3.011
12	67	2	m	20	23-Jun-2017	Sub12_Trial67_0	0	1	1	0.895377	True	3.011
12	67	2	m	20	23-Jun-2017	Sub12_Trial67_0	0	2	2	1.251449	True	3.011
12	67	2	m	20	23-Jun-2017	Sub12_Trial67_0	0	3	3	0.954739	True	3.011
12	67	2	m	20	23-Jun-2017	Sub12_Trial67_0	0	4	4	1.157799	True	3.011
12	67	2	m	20	23-Jun-2017	Sub12_Trial67_0	0	5	5	0.780487	True	3.011
12	67	2	m	20	23-Jun-2017	Sub12_Trial67_1	1	0	0	1.051407	False	3.011
12	67	2	m	20	23-Jun-2017	Sub12_Trial67_1	1	1	1	1.343703	False	3.011
12	67	2	m	20	23-Jun-2017	Sub12_Trial67_1	1	2	2	1.39558	False	3.011
12	67	2	m	20	23-Jun-2017	Sub12_Trial67_1	1	3	3	0.638907	False	3.011
12	67	2	m	20	23-Jun-2017	Sub12_Trial67_1	1	4	4	1.183993	False	3.011
12	67	2	m	20	23-Jun-2017	Sub12_Trial67_1	1	5	5	1.098368	False	3.011
12	68	2	m	20	23-Jun-2017	Sub12_Trial68_0	0	0	0	0.932805	False	3.909
12	68	2	m	20	23-Jun-2017	Sub12_Trial68_0	0	1	1	1.25858	False	3.909
12	68	2	m	20	23-Jun-2017	Sub12_Trial68_0	0	2	2	0.915243	False	3.909
12	68	2	m	20	23-Jun-2017	Sub12_Trial68_0	0	3	3	1.260318	False	3.909
12	68	2	m	20	23-Jun-2017	Sub12_Trial68_0	0	4	4	0.903106	False	3.909
12	68	2	m	20	23-Jun-2017	Sub12_Trial68_0	0	5	5	1.319121	False	3.909
12	68	2	m	20	23-Jun-2017	Sub12_Trial68_1	1	0	0	0.576099	True	3.909
12	68	2	m	20	23-Jun-2017	Sub12_Trial68_1	1	1	1	1.216055	True	3.909
12	68	2	m	20	23-Jun-2017	Sub12_Trial68_1	1	2	2	0.755281	True	3.909
12	68	2	m	20	23-Jun-2017	Sub12_Trial68_1	1	3	3	1.036651	True	3.909
12	68	2	m	20	23-Jun-2017	Sub12_Trial68_1	1	4	4	1.024846	True	3.909
12	68	2	m	20	23-Jun-2017	Sub12_Trial68_1	1	5	5	0.806682	True	3.909
12	69	2	m	20	23-Jun-2017	Sub12_Trial69_0	0	0	0	0.646905	False	4.09
12	69	2	m	20	23-Jun-2017	Sub12_Trial69_0	0	1	1	1.439084	False	4.09
12	69	2	m	20	23-Jun-2017	Sub12_Trial69_0	0	2	2	0.972162	False	4.09
12	69	2	m	20	23-Jun-2017	Sub12_Trial69_0	0	3	3	0.569555	False	4.09
12	69	2	m	20	23-Jun-2017	Sub12_Trial69_0	0	4	4	1.007653	False	4.09
12	69	2	m	20	23-Jun-2017	Sub12_Trial69_0	0	5	5	0.408167	False	4.09
12	69	2	m	20	23-Jun-2017	Sub12_Trial69_1	1	0	0	0.587921	True	4.09
12	69	2	m	20	23-Jun-2017	Sub12_Trial69_1	1	1	1	1.365531	True	4.09
12	69	2	m	20	23-Jun-2017	Sub12_Trial69_1	1	2	2	0.993256	True	4.09
12	69	2	m	20	23-Jun-2017	Sub12_Trial69_1	1	3	3	0.417361	True	4.09
12	69	2	m	20	23-Jun-2017	Sub12_Trial69_1	1	4	4	0.567066	True	4.09
12	69	2	m	20	23-Jun-2017	Sub12_Trial69_1	1	5	5	1.008086	True	4.09
12	70	2	m	20	23-Jun-2017	Sub12_Trial70_0	0	0	0	0.910032	True	6.209
12	70	2	m	20	23-Jun-2017	Sub12_Trial70_0	0	1	1	1.348229	True	6.209
12	70	2	m	20	23-Jun-2017	Sub12_Trial70_0	0	2	2	1.016908	True	6.209
12	70	2	m	20	23-Jun-2017	Sub12_Trial70_0	0	3	3	1.000587	True	6.209
12	70	2	m	20	23-Jun-2017	Sub12_Trial70_0	0	4	4	0.987185	True	6.209
12	70	2	m	20	23-Jun-2017	Sub12_Trial70_0	0	5	5	1.286116	True	6.209
12	70	2	m	20	23-Jun-2017	Sub12_Trial70_1	1	0	0	1.191009	False	6.209
12	70	2	m	20	23-Jun-2017	Sub12_Trial70_1	1	1	1	1.236277	False	6.209
12	70	2	m	20	23-Jun-2017	Sub12_Trial70_1	1	2	2	1.60601	False	6.209
12	70	2	m	20	23-Jun-2017	Sub12_Trial70_1	1	3	3	1.343796	False	6.209
12	70	2	m	20	23-Jun-2017	Sub12_Trial70_1	1	4	4	1.37725	False	6.209
12	70	2	m	20	23-Jun-2017	Sub12_Trial70_1	1	5	5	1.058485	False	6.209
12	71	2	m	20	23-Jun-2017	Sub12_Trial71_0	0	0	0	1.17028	True	2.818
12	71	2	m	20	23-Jun-2017	Sub12_Trial71_0	0	1	1	0.915081	True	2.818
12	71	2	m	20	23-Jun-2017	Sub12_Trial71_0	0	2	2	0.986627	True	2.818
12	71	2	m	20	23-Jun-2017	Sub12_Trial71_0	0	3	3	1.017368	True	2.818
12	71	2	m	20	23-Jun-2017	Sub12_Trial71_0	0	4	4	1.252503	True	2.818
12	71	2	m	20	23-Jun-2017	Sub12_Trial71_0	0	5	5	1.131707	True	2.818
12	71	2	m	20	23-Jun-2017	Sub12_Trial71_1	1	0	0	1.135021	False	2.818
12	71	2	m	20	23-Jun-2017	Sub12_Trial71_1	1	1	1	1.145119	False	2.818
12	71	2	m	20	23-Jun-2017	Sub12_Trial71_1	1	2	2	1.124544	False	2.818
12	71	2	m	20	23-Jun-2017	Sub12_Trial71_1	1	3	3	1.464645	False	2.818
12	71	2	m	20	23-Jun-2017	Sub12_Trial71_1	1	4	4	0.787224	False	2.818
12	71	2	m	20	23-Jun-2017	Sub12_Trial71_1	1	5	5	1.145864	False	2.818
12	72	2	m	20	23-Jun-2017	Sub12_Trial72_0	0	0	0	1.410403	True	2.11
12	72	2	m	20	23-Jun-2017	Sub12_Trial72_0	0	1	1	1.324966	True	2.11
12	72	2	m	20	23-Jun-2017	Sub12_Trial72_0	0	2	2	1.172433	True	2.11
12	72	2	m	20	23-Jun-2017	Sub12_Trial72_0	0	3	3	0.731408	True	2.11
12	72	2	m	20	23-Jun-2017	Sub12_Trial72_0	0	4	4	0.925174	True	2.11
12	72	2	m	20	23-Jun-2017	Sub12_Trial72_0	0	5	5	1.438052	True	2.11
12	72	2	m	20	23-Jun-2017	Sub12_Trial72_1	1	0	0	1.140377	False	2.11
12	72	2	m	20	23-Jun-2017	Sub12_Trial72_1	1	1	1	0.916663	False	2.11
12	72	2	m	20	23-Jun-2017	Sub12_Trial72_1	1	2	2	0.361765	False	2.11
12	72	2	m	20	23-Jun-2017	Sub12_Trial72_1	1	3	3	0.83602	False	2.11
12	72	2	m	20	23-Jun-2017	Sub12_Trial72_1	1	4	4	1.192033	False	2.11
12	72	2	m	20	23-Jun-2017	Sub12_Trial72_1	1	5	5	0.915963	False	2.11
12	73	2	m	20	23-Jun-2017	Sub12_Trial73_0	0	0	0	1.002404	False	2.825
12	73	2	m	20	23-Jun-2017	Sub12_Trial73_0	0	1	1	1.217437	False	2.825
12	73	2	m	20	23-Jun-2017	Sub12_Trial73_0	0	2	2	0.529451	False	2.825
12	73	2	m	20	23-Jun-2017	Sub12_Trial73_0	0	3	3	0.599442	False	2.825
12	73	2	m	20	23-Jun-2017	Sub12_Trial73_0	0	4	4	1.175357	False	2.825
12	73	2	m	20	23-Jun-2017	Sub12_Trial73_0	0	5	5	0.805352	False	2.825
12	73	2	m	20	23-Jun-2017	Sub12_Trial73_1	1	0	0	0.738822	True	2.825
12	73	2	m	20	23-Jun-2017	Sub12_Trial73_1	1	1	1	0.719939	True	2.825
12	73	2	m	20	23-Jun-2017	Sub12_Trial73_1	1	2	2	0.616733	True	2.825
12	73	2	m	20	23-Jun-2017	Sub12_Trial73_1	1	3	3	0.664059	True	2.825
12	73	2	m	20	23-Jun-2017	Sub12_Trial73_1	1	4	4	0.954283	True	2.825
12	73	2	m	20	23-Jun-2017	Sub12_Trial73_1	1	5	5	1.075149	True	2.825
12	74	2	m	20	23-Jun-2017	Sub12_Trial74_0	0	0	0	1.064753	True	2.24
12	74	2	m	20	23-Jun-2017	Sub12_Trial74_0	0	1	1	1.137454	True	2.24
12	74	2	m	20	23-Jun-2017	Sub12_Trial74_0	0	2	2	0.984136	True	2.24
12	74	2	m	20	23-Jun-2017	Sub12_Trial74_0	0	3	3	0.847158	True	2.24
12	74	2	m	20	23-Jun-2017	Sub12_Trial74_0	0	4	4	0.80812	True	2.24
12	74	2	m	20	23-Jun-2017	Sub12_Trial74_0	0	5	5	0.623515	True	2.24
12	74	2	m	20	23-Jun-2017	Sub12_Trial74_1	1	0	0	0.866027	False	2.24
12	74	2	m	20	23-Jun-2017	Sub12_Trial74_1	1	1	1	0.511673	False	2.24
12	74	2	m	20	23-Jun-2017	Sub12_Trial74_1	1	2	2	0.553775	False	2.24
12	74	2	m	20	23-Jun-2017	Sub12_Trial74_1	1	3	3	1.161994	False	2.24
12	74	2	m	20	23-Jun-2017	Sub12_Trial74_1	1	4	4	0.773947	False	2.24
12	74	2	m	20	23-Jun-2017	Sub12_Trial74_1	1	5	5	1.534637	False	2.24
12	75	2	m	20	23-Jun-2017	Sub12_Trial75_0	0	0	0	0.584188	True	2.268
12	75	2	m	20	23-Jun-2017	Sub12_Trial75_0	0	1	1	1.053456	True	2.268
12	75	2	m	20	23-Jun-2017	Sub12_Trial75_0	0	2	2	1.314263	True	2.268
12	75	2	m	20	23-Jun-2017	Sub12_Trial75_0	0	3	3	1.309788	True	2.268
12	75	2	m	20	23-Jun-2017	Sub12_Trial75_0	0	4	4	1.076551	True	2.268
12	75	2	m	20	23-Jun-2017	Sub12_Trial75_0	0	5	5	0.995037	True	2.268
12	75	2	m	20	23-Jun-2017	Sub12_Trial75_1	1	0	0	0.847094	False	2.268
12	75	2	m	20	23-Jun-2017	Sub12_Trial75_1	1	1	1	1.324152	False	2.268
12	75	2	m	20	23-Jun-2017	Sub12_Trial75_1	1	2	2	1.283769	False	2.268
12	75	2	m	20	23-Jun-2017	Sub12_Trial75_1	1	3	3	1.043553	False	2.268
12	75	2	m	20	23-Jun-2017	Sub12_Trial75_1	1	4	4	0.953455	False	2.268
12	75	2	m	20	23-Jun-2017	Sub12_Trial75_1	1	5	5	1.301375	False	2.268
12	76	2	m	20	23-Jun-2017	Sub12_Trial76_0	0	0	0	1.301333	True	3.965
12	76	2	m	20	23-Jun-2017	Sub12_Trial76_0	0	1	1	0.366864	True	3.965
12	76	2	m	20	23-Jun-2017	Sub12_Trial76_0	0	2	2	1.185025	True	3.965
12	76	2	m	20	23-Jun-2017	Sub12_Trial76_0	0	3	3	1.43228	True	3.965
12	76	2	m	20	23-Jun-2017	Sub12_Trial76_0	0	4	4	1.04298	True	3.965
12	76	2	m	20	23-Jun-2017	Sub12_Trial76_0	0	5	5	0.803713	True	3.965
12	76	2	m	20	23-Jun-2017	Sub12_Trial76_1	1	0	0	1.256427	False	3.965
12	76	2	m	20	23-Jun-2017	Sub12_Trial76_1	1	1	1	0.547134	False	3.965
12	76	2	m	20	23-Jun-2017	Sub12_Trial76_1	1	2	2	1.465127	False	3.965
12	76	2	m	20	23-Jun-2017	Sub12_Trial76_1	1	3	3	1.078871	False	3.965
12	76	2	m	20	23-Jun-2017	Sub12_Trial76_1	1	4	4	0.833732	False	3.965
12	76	2	m	20	23-Jun-2017	Sub12_Trial76_1	1	5	5	1.001713	False	3.965
12	77	2	m	20	23-Jun-2017	Sub12_Trial77_0	0	0	0	0.764738	False	2.492
12	77	2	m	20	23-Jun-2017	Sub12_Trial77_0	0	1	1	0.837915	False	2.492
12	77	2	m	20	23-Jun-2017	Sub12_Trial77_0	0	2	2	0.87905	False	2.492
12	77	2	m	20	23-Jun-2017	Sub12_Trial77_0	0	3	3	1.398795	False	2.492
12	77	2	m	20	23-Jun-2017	Sub12_Trial77_0	0	4	4	0.433542	False	2.492
12	77	2	m	20	23-Jun-2017	Sub12_Trial77_0	0	5	5	0.413709	False	2.492
12	77	2	m	20	23-Jun-2017	Sub12_Trial77_1	1	0	0	0.909318	True	2.492
12	77	2	m	20	23-Jun-2017	Sub12_Trial77_1	1	1	1	1.181572	True	2.492
12	77	2	m	20	23-Jun-2017	Sub12_Trial77_1	1	2	2	1.08498	True	2.492
12	77	2	m	20	23-Jun-2017	Sub12_Trial77_1	1	3	3	0.627209	True	2.492
12	77	2	m	20	23-Jun-2017	Sub12_Trial77_1	1	4	4	1.609248	True	2.492
12	77	2	m	20	23-Jun-2017	Sub12_Trial77_1	1	5	5	1.010115	True	2.492
12	78	2	m	20	23-Jun-2017	Sub12_Trial78_0	0	0	0	1.012243	False	3.056
12	78	2	m	20	23-Jun-2017	Sub12_Trial78_0	0	1	1	0.986529	False	3.056
12	78	2	m	20	23-Jun-2017	Sub12_Trial78_0	0	2	2	0.87431	False	3.056
12	78	2	m	20	23-Jun-2017	Sub12_Trial78_0	0	3	3	0.851323	False	3.056
12	78	2	m	20	23-Jun-2017	Sub12_Trial78_0	0	4	4	0.559393	False	3.056
12	78	2	m	20	23-Jun-2017	Sub12_Trial78_0	0	5	5	0.600536	False	3.056
12	78	2	m	20	23-Jun-2017	Sub12_Trial78_1	1	0	0	1.064492	True	3.056
12	78	2	m	20	23-Jun-2017	Sub12_Trial78_1	1	1	1	1.267379	True	3.056
12	78	2	m	20	23-Jun-2017	Sub12_Trial78_1	1	2	2	1.150633	True	3.056
12	78	2	m	20	23-Jun-2017	Sub12_Trial78_1	1	3	3	0.864053	True	3.056
12	78	2	m	20	23-Jun-2017	Sub12_Trial78_1	1	4	4	0.949019	True	3.056
12	78	2	m	20	23-Jun-2017	Sub12_Trial78_1	1	5	5	1.063764	True	3.056
12	79	2	m	20	23-Jun-2017	Sub12_Trial79_0	0	0	0	0.967397	True	5.191
12	79	2	m	20	23-Jun-2017	Sub12_Trial79_0	0	1	1	0.477877	True	5.191
12	79	2	m	20	23-Jun-2017	Sub12_Trial79_0	0	2	2	1.144322	True	5.191
12	79	2	m	20	23-Jun-2017	Sub12_Trial79_0	0	3	3	1.500523	True	5.191
12	79	2	m	20	23-Jun-2017	Sub12_Trial79_0	0	4	4	0.680508	True	5.191
12	79	2	m	20	23-Jun-2017	Sub12_Trial79_0	0	5	5	0.687361	True	5.191
12	79	2	m	20	23-Jun-2017	Sub12_Trial79_1	1	0	0	1.2328	False	5.191
12	79	2	m	20	23-Jun-2017	Sub12_Trial79_1	1	1	1	0.713364	False	5.191
12	79	2	m	20	23-Jun-2017	Sub12_Trial79_1	1	2	2	0.466177	False	5.191
12	79	2	m	20	23-Jun-2017	Sub12_Trial79_1	1	3	3	0.574588	False	5.191
12	79	2	m	20	23-Jun-2017	Sub12_Trial79_1	1	4	4	1.137181	False	5.191
12	79	2	m	20	23-Jun-2017	Sub12_Trial79_1	1	5	5	0.946261	False	5.191
12	79	3	m	20	23-Jun-2017	Sub12_Trial79_0	0	0	0	0.967397	False	3.669
12	79	3	m	20	23-Jun-2017	Sub12_Trial79_0	0	1	1	0.477877	False	3.669
12	79	3	m	20	23-Jun-2017	Sub12_Trial79_0	0	2	2	1.144322	False	3.669
12	79	3	m	20	23-Jun-2017	Sub12_Trial79_0	0	3	3	1.500523	False	3.669
12	79	3	m	20	23-Jun-2017	Sub12_Trial79_0	0	4	4	0.680508	False	3.669
12	79	3	m	20	23-Jun-2017	Sub12_Trial79_0	0	5	5	0.687361	False	3.669
12	79	3	m	20	23-Jun-2017	Sub12_Trial79_1	1	0	0	1.2328	True	3.669
12	79	3	m	20	23-Jun-2017	Sub12_Trial79_1	1	1	1	0.713364	True	3.669
12	79	3	m	20	23-Jun-2017	Sub12_Trial79_1	1	2	2	0.466177	True	3.669
12	79	3	m	20	23-Jun-2017	Sub12_Trial79_1	1	3	3	0.574588	True	3.669
12	79	3	m	20	23-Jun-2017	Sub12_Trial79_1	1	4	4	1.137181	True	3.669
12	79	3	m	20	23-Jun-2017	Sub12_Trial79_1	1	5	5	0.946261	True	3.669
12	80	3	m	20	23-Jun-2017	Sub12_Trial80_0	0	0	0	1.591299	True	1.182
12	80	3	m	20	23-Jun-2017	Sub12_Trial80_0	0	1	1	0.909382	True	1.182
12	80	3	m	20	23-Jun-2017	Sub12_Trial80_0	0	2	2	1.495817	True	1.182
12	80	3	m	20	23-Jun-2017	Sub12_Trial80_0	0	3	3	1.565547	True	1.182
12	80	3	m	20	23-Jun-2017	Sub12_Trial80_0	0	4	4	1.070169	True	1.182
12	80	3	m	20	23-Jun-2017	Sub12_Trial80_0	0	5	5	1.006633	True	1.182
12	80	3	m	20	23-Jun-2017	Sub12_Trial80_1	1	0	0	0.523607	False	1.182
12	80	3	m	20	23-Jun-2017	Sub12_Trial80_1	1	1	1	0.831156	False	1.182
12	80	3	m	20	23-Jun-2017	Sub12_Trial80_1	1	2	2	0.720945	False	1.182
12	80	3	m	20	23-Jun-2017	Sub12_Trial80_1	1	3	3	0.987704	False	1.182
12	80	3	m	20	23-Jun-2017	Sub12_Trial80_1	1	4	4	0.914297	False	1.182
12	80	3	m	20	23-Jun-2017	Sub12_Trial80_1	1	5	5	1.087854	False	1.182
12	81	3	m	20	23-Jun-2017	Sub12_Trial81_0	0	0	0	1.314515	False	1.439
12	81	3	m	20	23-Jun-2017	Sub12_Trial81_0	0	1	1	0.789087	False	1.439
12	81	3	m	20	23-Jun-2017	Sub12_Trial81_0	0	2	2	0.880837	False	1.439
12	81	3	m	20	23-Jun-2017	Sub12_Trial81_0	0	3	3	0.931009	False	1.439
12	81	3	m	20	23-Jun-2017	Sub12_Trial81_0	0	4	4	0.492185	False	1.439
12	81	3	m	20	23-Jun-2017	Sub12_Trial81_0	0	5	5	1.320196	False	1.439
12	81	3	m	20	23-Jun-2017	Sub12_Trial81_1	1	0	0	0.852749	True	1.439
12	81	3	m	20	23-Jun-2017	Sub12_Trial81_1	1	1	1	0.541028	True	1.439
12	81	3	m	20	23-Jun-2017	Sub12_Trial81_1	1	2	2	1.239243	True	1.439
12	81	3	m	20	23-Jun-2017	Sub12_Trial81_1	1	3	3	1.399079	True	1.439
12	81	3	m	20	23-Jun-2017	Sub12_Trial81_1	1	4	4	1.259232	True	1.439
12	81	3	m	20	23-Jun-2017	Sub12_Trial81_1	1	5	5	1.271904	True	1.439
12	82	3	m	20	23-Jun-2017	Sub12_Trial82_0	0	0	0	1.035286	False	1.175
12	82	3	m	20	23-Jun-2017	Sub12_Trial82_0	0	1	1	0.917665	False	1.175
12	82	3	m	20	23-Jun-2017	Sub12_Trial82_0	0	2	2	0.572692	False	1.175
12	82	3	m	20	23-Jun-2017	Sub12_Trial82_0	0	3	3	0.678081	False	1.175
12	82	3	m	20	23-Jun-2017	Sub12_Trial82_0	0	4	4	0.958309	False	1.175
12	82	3	m	20	23-Jun-2017	Sub12_Trial82_0	0	5	5	0.993581	False	1.175
12	82	3	m	20	23-Jun-2017	Sub12_Trial82_1	1	0	0	1.297531	True	1.175
12	82	3	m	20	23-Jun-2017	Sub12_Trial82_1	1	1	1	0.608203	True	1.175
12	82	3	m	20	23-Jun-2017	Sub12_Trial82_1	1	2	2	1.064791	True	1.175
12	82	3	m	20	23-Jun-2017	Sub12_Trial82_1	1	3	3	1.18993	True	1.175
12	82	3	m	20	23-Jun-2017	Sub12_Trial82_1	1	4	4	0.816498	True	1.175
12	82	3	m	20	23-Jun-2017	Sub12_Trial82_1	1	5	5	1.198925	True	1.175
12	83	3	m	20	23-Jun-2017	Sub12_Trial83_0	0	0	0	0.393395	True	2.08
12	83	3	m	20	23-Jun-2017	Sub12_Trial83_0	0	1	1	1.477986	True	2.08
12	83	3	m	20	23-Jun-2017	Sub12_Trial83_0	0	2	2	1.530426	True	2.08
12	83	3	m	20	23-Jun-2017	Sub12_Trial83_0	0	3	3	1.126881	True	2.08
12	83	3	m	20	23-Jun-2017	Sub12_Trial83_0	0	4	4	1.091008	True	2.08
12	83	3	m	20	23-Jun-2017	Sub12_Trial83_0	0	5	5	0.746466	True	2.08
12	83	3	m	20	23-Jun-2017	Sub12_Trial83_1	1	0	0	1.419095	False	2.08
12	83	3	m	20	23-Jun-2017	Sub12_Trial83_1	1	1	1	1.415437	False	2.08
12	83	3	m	20	23-Jun-2017	Sub12_Trial83_1	1	2	2	1.008877	False	2.08
12	83	3	m	20	23-Jun-2017	Sub12_Trial83_1	1	3	3	1.381387	False	2.08
12	83	3	m	20	23-Jun-2017	Sub12_Trial83_1	1	4	4	1.143537	False	2.08
12	83	3	m	20	23-Jun-2017	Sub12_Trial83_1	1	5	5	0.909053	False	2.08
12	84	3	m	20	23-Jun-2017	Sub12_Trial84_0	0	0	0	0.639679	True	2.009
12	84	3	m	20	23-Jun-2017	Sub12_Trial84_0	0	1	1	0.774781	True	2.009
12	84	3	m	20	23-Jun-2017	Sub12_Trial84_0	0	2	2	0.884742	True	2.009
12	84	3	m	20	23-Jun-2017	Sub12_Trial84_0	0	3	3	0.668185	True	2.009
12	84	3	m	20	23-Jun-2017	Sub12_Trial84_0	0	4	4	1.009085	True	2.009
12	84	3	m	20	23-Jun-2017	Sub12_Trial84_0	0	5	5	1.188582	True	2.009
12	84	3	m	20	23-Jun-2017	Sub12_Trial84_1	1	0	0	1.239766	False	2.009
12	84	3	m	20	23-Jun-2017	Sub12_Trial84_1	1	1	1	0.994686	False	2.009
12	84	3	m	20	23-Jun-2017	Sub12_Trial84_1	1	2	2	0.803012	False	2.009
12	84	3	m	20	23-Jun-2017	Sub12_Trial84_1	1	3	3	1.329472	False	2.009
12	84	3	m	20	23-Jun-2017	Sub12_Trial84_1	1	4	4	1.169249	False	2.009
12	84	3	m	20	23-Jun-2017	Sub12_Trial84_1	1	5	5	0.776475	False	2.009
12	85	3	m	20	23-Jun-2017	Sub12_Trial85_0	0	0	0	0.535951	True	3.681
12	85	3	m	20	23-Jun-2017	Sub12_Trial85_0	0	1	1	0.753664	True	3.681
12	85	3	m	20	23-Jun-2017	Sub12_Trial85_0	0	2	2	1.468056	True	3.681
12	85	3	m	20	23-Jun-2017	Sub12_Trial85_0	0	3	3	1.174042	True	3.681
12	85	3	m	20	23-Jun-2017	Sub12_Trial85_0	0	4	4	0.787369	True	3.681
12	85	3	m	20	23-Jun-2017	Sub12_Trial85_0	0	5	5	0.695331	True	3.681
12	85	3	m	20	23-Jun-2017	Sub12_Trial85_1	1	0	0	1.110319	False	3.681
12	85	3	m	20	23-Jun-2017	Sub12_Trial85_1	1	1	1	0.851631	False	3.681
12	85	3	m	20	23-Jun-2017	Sub12_Trial85_1	1	2	2	0.597455	False	3.681
12	85	3	m	20	23-Jun-2017	Sub12_Trial85_1	1	3	3	1.18635	False	3.681
12	85	3	m	20	23-Jun-2017	Sub12_Trial85_1	1	4	4	1.309432	False	3.681
12	85	3	m	20	23-Jun-2017	Sub12_Trial85_1	1	5	5	1.475092	False	3.681
12	86	3	m	20	23-Jun-2017	Sub12_Trial86_0	0	0	0	1.256226	True	3.695
12	86	3	m	20	23-Jun-2017	Sub12_Trial86_0	0	1	1	1.458904	True	3.695
12	86	3	m	20	23-Jun-2017	Sub12_Trial86_0	0	2	2	0.605752	True	3.695
12	86	3	m	20	23-Jun-2017	Sub12_Trial86_0	0	3	3	0.579958	True	3.695
12	86	3	m	20	23-Jun-2017	Sub12_Trial86_0	0	4	4	1.385954	True	3.695
12	86	3	m	20	23-Jun-2017	Sub12_Trial86_0	0	5	5	1.007483	True	3.695
12	86	3	m	20	23-Jun-2017	Sub12_Trial86_1	1	0	0	1.078743	False	3.695
12	86	3	m	20	23-Jun-2017	Sub12_Trial86_1	1	1	1	0.880618	False	3.695
12	86	3	m	20	23-Jun-2017	Sub12_Trial86_1	1	2	2	1.507744	False	3.695
12	86	3	m	20	23-Jun-2017	Sub12_Trial86_1	1	3	3	0.928159	False	3.695
12	86	3	m	20	23-Jun-2017	Sub12_Trial86_1	1	4	4	1.603057	False	3.695
12	86	3	m	20	23-Jun-2017	Sub12_Trial86_1	1	5	5	1.147321	False	3.695
12	87	3	m	20	23-Jun-2017	Sub12_Trial87_0	0	0	0	0.691134	False	3.222
12	87	3	m	20	23-Jun-2017	Sub12_Trial87_0	0	1	1	0.895194	False	3.222
12	87	3	m	20	23-Jun-2017	Sub12_Trial87_0	0	2	2	0.749369	False	3.222
12	87	3	m	20	23-Jun-2017	Sub12_Trial87_0	0	3	3	0.45109	False	3.222
12	87	3	m	20	23-Jun-2017	Sub12_Trial87_0	0	4	4	0.560541	False	3.222
12	87	3	m	20	23-Jun-2017	Sub12_Trial87_0	0	5	5	0.641953	False	3.222
12	87	3	m	20	23-Jun-2017	Sub12_Trial87_1	1	0	0	1.353567	True	3.222
12	87	3	m	20	23-Jun-2017	Sub12_Trial87_1	1	1	1	0.969351	True	3.222
12	87	3	m	20	23-Jun-2017	Sub12_Trial87_1	1	2	2	1.03692	True	3.222
12	87	3	m	20	23-Jun-2017	Sub12_Trial87_1	1	3	3	0.928352	True	3.222
12	87	3	m	20	23-Jun-2017	Sub12_Trial87_1	1	4	4	0.80023	True	3.222
12	87	3	m	20	23-Jun-2017	Sub12_Trial87_1	1	5	5	0.978288	True	3.222
12	88	3	m	20	23-Jun-2017	Sub12_Trial88_0	0	0	0	1.160349	False	5.512
12	88	3	m	20	23-Jun-2017	Sub12_Trial88_0	0	1	1	1.541291	False	5.512
12	88	3	m	20	23-Jun-2017	Sub12_Trial88_0	0	2	2	0.751553	False	5.512
12	88	3	m	20	23-Jun-2017	Sub12_Trial88_0	0	3	3	1.460005	False	5.512
12	88	3	m	20	23-Jun-2017	Sub12_Trial88_0	0	4	4	0.990548	False	5.512
12	88	3	m	20	23-Jun-2017	Sub12_Trial88_0	0	5	5	1.467285	False	5.512
12	88	3	m	20	23-Jun-2017	Sub12_Trial88_1	1	0	0	1.001767	True	5.512
12	88	3	m	20	23-Jun-2017	Sub12_Trial88_1	1	1	1	1.331224	True	5.512
12	88	3	m	20	23-Jun-2017	Sub12_Trial88_1	1	2	2	1.521129	True	5.512
12	88	3	m	20	23-Jun-2017	Sub12_Trial88_1	1	3	3	0.76032	True	5.512
12	88	3	m	20	23-Jun-2017	Sub12_Trial88_1	1	4	4	0.790697	True	5.512
12	88	3	m	20	23-Jun-2017	Sub12_Trial88_1	1	5	5	0.835721	True	5.512
12	89	3	m	20	23-Jun-2017	Sub12_Trial89_0	0	0	0	1.032613	True	1.615
12	89	3	m	20	23-Jun-2017	Sub12_Trial89_0	0	1	1	0.980066	True	1.615
12	89	3	m	20	23-Jun-2017	Sub12_Trial89_0	0	2	2	1.470333	True	1.615
12	89	3	m	20	23-Jun-2017	Sub12_Trial89_0	0	3	3	1.45528	True	1.615
12	89	3	m	20	23-Jun-2017	Sub12_Trial89_0	0	4	4	0.703833	True	1.615
12	89	3	m	20	23-Jun-2017	Sub12_Trial89_0	0	5	5	1.303722	True	1.615
12	89	3	m	20	23-Jun-2017	Sub12_Trial89_1	1	0	0	1.017907	False	1.615
12	89	3	m	20	23-Jun-2017	Sub12_Trial89_1	1	1	1	0.835345	False	1.615
12	89	3	m	20	23-Jun-2017	Sub12_Trial89_1	1	2	2	1.231338	False	1.615
12	89	3	m	20	23-Jun-2017	Sub12_Trial89_1	1	3	3	1.071962	False	1.615
12	89	3	m	20	23-Jun-2017	Sub12_Trial89_1	1	4	4	0.470554	False	1.615
12	89	3	m	20	23-Jun-2017	Sub12_Trial89_1	1	5	5	0.744073	False	1.615
12	90	3	m	20	23-Jun-2017	Sub12_Trial90_0	0	0	0	1.010866	True	1.771
12	90	3	m	20	23-Jun-2017	Sub12_Trial90_0	0	1	1	0.948828	True	1.771
12	90	3	m	20	23-Jun-2017	Sub12_Trial90_0	0	2	2	1.274995	True	1.771
12	90	3	m	20	23-Jun-2017	Sub12_Trial90_0	0	3	3	0.963429	True	1.771
12	90	3	m	20	23-Jun-2017	Sub12_Trial90_0	0	4	4	1.286431	True	1.771
12	90	3	m	20	23-Jun-2017	Sub12_Trial90_0	0	5	5	1.224233	True	1.771
12	90	3	m	20	23-Jun-2017	Sub12_Trial90_1	1	0	0	0.731453	False	1.771
12	90	3	m	20	23-Jun-2017	Sub12_Trial90_1	1	1	1	0.517509	False	1.771
12	90	3	m	20	23-Jun-2017	Sub12_Trial90_1	1	2	2	1.315427	False	1.771
12	90	3	m	20	23-Jun-2017	Sub12_Trial90_1	1	3	3	1.35897	False	1.771
12	90	3	m	20	23-Jun-2017	Sub12_Trial90_1	1	4	4	1.000454	False	1.771
12	90	3	m	20	23-Jun-2017	Sub12_Trial90_1	1	5	5	0.524189	False	1.771
12	91	3	m	20	23-Jun-2017	Sub12_Trial91_0	0	0	0	1.103309	True	2.038
12	91	3	m	20	23-Jun-2017	Sub12_Trial91_0	0	1	1	0.605147	True	2.038
12	91	3	m	20	23-Jun-2017	Sub12_Trial91_0	0	2	2	1.098243	True	2.038
12	91	3	m	20	23-Jun-2017	Sub12_Trial91_0	0	3	3	1.567514	True	2.038
12	91	3	m	20	23-Jun-2017	Sub12_Trial91_0	0	4	4	0.475274	True	2.038
12	91	3	m	20	23-Jun-2017	Sub12_Trial91_0	0	5	5	0.739087	True	2.038
12	91	3	m	20	23-Jun-2017	Sub12_Trial91_1	1	0	0	0.761532	False	2.038
12	91	3	m	20	23-Jun-2017	Sub12_Trial91_1	1	1	1	1.537637	False	2.038
12	91	3	m	20	23-Jun-2017	Sub12_Trial91_1	1	2	2	0.784812	False	2.038
12	91	3	m	20	23-Jun-2017	Sub12_Trial91_1	1	3	3	0.832989	False	2.038
12	91	3	m	20	23-Jun-2017	Sub12_Trial91_1	1	4	4	0.561907	False	2.038
12	91	3	m	20	23-Jun-2017	Sub12_Trial91_1	1	5	5	0.758818	False	2.038
12	92	3	m	20	23-Jun-2017	Sub12_Trial92_0	0	0	0	0.988468	False	1.63
12	92	3	m	20	23-Jun-2017	Sub12_Trial92_0	0	1	1	1.264952	False	1.63
12	92	3	m	20	23-Jun-2017	Sub12_Trial92_0	0	2	2	1.29313	False	1.63
12	92	3	m	20	23-Jun-2017	Sub12_Trial92_0	0	3	3	0.859005	False	1.63
12	92	3	m	20	23-Jun-2017	Sub12_Trial92_0	0	4	4	0.926543	False	1.63
12	92	3	m	20	23-Jun-2017	Sub12_Trial92_0	0	5	5	0.405663	False	1.63
12	92	3	m	20	23-Jun-2017	Sub12_Trial92_1	1	0	0	1.547209	True	1.63
12	92	3	m	20	23-Jun-2017	Sub12_Trial92_1	1	1	1	0.945904	True	1.63
12	92	3	m	20	23-Jun-2017	Sub12_Trial92_1	1	2	2	0.902825	True	1.63
12	92	3	m	20	23-Jun-2017	Sub12_Trial92_1	1	3	3	0.780618	True	1.63
12	92	3	m	20	23-Jun-2017	Sub12_Trial92_1	1	4	4	0.804191	True	1.63
12	92	3	m	20	23-Jun-2017	Sub12_Trial92_1	1	5	5	1.07852	True	1.63
12	93	3	m	20	23-Jun-2017	Sub12_Trial93_0	0	0	0	1.29647	False	5.845
12	93	3	m	20	23-Jun-2017	Sub12_Trial93_0	0	1	1	0.819422	False	5.845
12	93	3	m	20	23-Jun-2017	Sub12_Trial93_0	0	2	2	0.408065	False	5.845
12	93	3	m	20	23-Jun-2017	Sub12_Trial93_0	0	3	3	0.498856	False	5.845
12	93	3	m	20	23-Jun-2017	Sub12_Trial93_0	0	4	4	1.364549	False	5.845
12	93	3	m	20	23-Jun-2017	Sub12_Trial93_0	0	5	5	1.342877	False	5.845
12	93	3	m	20	23-Jun-2017	Sub12_Trial93_1	1	0	0	0.767016	True	5.845
12	93	3	m	20	23-Jun-2017	Sub12_Trial93_1	1	1	1	1.179561	True	5.845
12	93	3	m	20	23-Jun-2017	Sub12_Trial93_1	1	2	2	1.163247	True	5.845
12	93	3	m	20	23-Jun-2017	Sub12_Trial93_1	1	3	3	1.459091	True	5.845
12	93	3	m	20	23-Jun-2017	Sub12_Trial93_1	1	4	4	0.5397	True	5.845
12	93	3	m	20	23-Jun-2017	Sub12_Trial93_1	1	5	5	1.050226	True	5.845
12	94	3	m	20	23-Jun-2017	Sub12_Trial94_0	0	0	0	0.931787	False	1.016
12	94	3	m	20	23-Jun-2017	Sub12_Trial94_0	0	1	1	0.419231	False	1.016
12	94	3	m	20	23-Jun-2017	Sub12_Trial94_0	0	2	2	1.417775	False	1.016
12	94	3	m	20	23-Jun-2017	Sub12_Trial94_0	0	3	3	1.004745	False	1.016
12	94	3	m	20	23-Jun-2017	Sub12_Trial94_0	0	4	4	0.412991	False	1.016
12	94	3	m	20	23-Jun-2017	Sub12_Trial94_0	0	5	5	1.091003	False	1.016
12	94	3	m	20	23-Jun-2017	Sub12_Trial94_1	1	0	0	1.25512	True	1.016
12	94	3	m	20	23-Jun-2017	Sub12_Trial94_1	1	1	1	0.811754	True	1.016
12	94	3	m	20	23-Jun-2017	Sub12_Trial94_1	1	2	2	0.648639	True	1.016
12	94	3	m	20	23-Jun-2017	Sub12_Trial94_1	1	3	3	1.307711	True	1.016
12	94	3	m	20	23-Jun-2017	Sub12_Trial94_1	1	4	4	1.387127	True	1.016
12	94	3	m	20	23-Jun-2017	Sub12_Trial94_1	1	5	5	1.282382	True	1.016
12	95	3	m	20	23-Jun-2017	Sub12_Trial95_0	0	0	0	0.384981	True	2.985
12	95	3	m	20	23-Jun-2017	Sub12_Trial95_0	0	1	1	0.919294	True	2.985
12	95	3	m	20	23-Jun-2017	Sub12_Trial95_0	0	2	2	1.319497	True	2.985
12	95	3	m	20	23-Jun-2017	Sub12_Trial95_0	0	3	3	1.253913	True	2.985
12	95	3	m	20	23-Jun-2017	Sub12_Trial95_0	0	4	4	0.99019	True	2.985
12	95	3	m	20	23-Jun-2017	Sub12_Trial95_0	0	5	5	0.578726	True	2.985
12	95	3	m	20	23-Jun-2017	Sub12_Trial95_1	1	0	0	1.304581	False	2.985
12	95	3	m	20	23-Jun-2017	Sub12_Trial95_1	1	1	1	1.330903	False	2.985
12	95	3	m	20	23-Jun-2017	Sub12_Trial95_1	1	2	2	1.185638	False	2.985
12	95	3	m	20	23-Jun-2017	Sub12_Trial95_1	1	3	3	1.502537	False	2.985
12	95	3	m	20	23-Jun-2017	Sub12_Trial95_1	1	4	4	0.800083	False	2.985
12	95	3	m	20	23-Jun-2017	Sub12_Trial95_1	1	5	5	0.476511	False	2.985
12	96	3	m	20	23-Jun-2017	Sub12_Trial96_0	0	0	0	1.425249	True	1.884
12	96	3	m	20	23-Jun-2017	Sub12_Trial96_0	0	1	1	0.871738	True	1.884
12	96	3	m	20	23-Jun-2017	Sub12_Trial96_0	0	2	2	1.208766	True	1.884
12	96	3	m	20	23-Jun-2017	Sub12_Trial96_0	0	3	3	0.489697	True	1.884
12	96	3	m	20	23-Jun-2017	Sub12_Trial96_0	0	4	4	1.234408	True	1.884
12	96	3	m	20	23-Jun-2017	Sub12_Trial96_0	0	5	5	0.902208	True	1.884
12	96	3	m	20	23-Jun-2017	Sub12_Trial96_1	1	0	0	0.853246	False	1.884
12	96	3	m	20	23-Jun-2017	Sub12_Trial96_1	1	1	1	1.177368	False	1.884
12	96	3	m	20	23-Jun-2017	Sub12_Trial96_1	1	2	2	1.409695	False	1.884
12	96	3	m	20	23-Jun-2017	Sub12_Trial96_1	1	3	3	1.449924	False	1.884
12	96	3	m	20	23-Jun-2017	Sub12_Trial96_1	1	4	4	1.443348	False	1.884
12	96	3	m	20	23-Jun-2017	Sub12_Trial96_1	1	5	5	1.466248	False	1.884
12	97	3	m	20	23-Jun-2017	Sub12_Trial97_0	0	0	0	0.939512	True	4.085
12	97	3	m	20	23-Jun-2017	Sub12_Trial97_0	0	1	1	1.501302	True	4.085
12	97	3	m	20	23-Jun-2017	Sub12_Trial97_0	0	2	2	0.692766	True	4.085
12	97	3	m	20	23-Jun-2017	Sub12_Trial97_0	0	3	3	1.505558	True	4.085
12	97	3	m	20	23-Jun-2017	Sub12_Trial97_0	0	4	4	0.901039	True	4.085
12	97	3	m	20	23-Jun-2017	Sub12_Trial97_0	0	5	5	0.849218	True	4.085
12	97	3	m	20	23-Jun-2017	Sub12_Trial97_1	1	0	0	0.736569	False	4.085
12	97	3	m	20	23-Jun-2017	Sub12_Trial97_1	1	1	1	0.605557	False	4.085
12	97	3	m	20	23-Jun-2017	Sub12_Trial97_1	1	2	2	1.036105	False	4.085
12	97	3	m	20	23-Jun-2017	Sub12_Trial97_1	1	3	3	1.196327	False	4.085
12	97	3	m	20	23-Jun-2017	Sub12_Trial97_1	1	4	4	1.467702	False	4.085
12	97	3	m	20	23-Jun-2017	Sub12_Trial97_1	1	5	5	1.13088	False	4.085
12	98	3	m	20	23-Jun-2017	Sub12_Trial98_0	0	0	0	1.286328	True	3.332
12	98	3	m	20	23-Jun-2017	Sub12_Trial98_0	0	1	1	0.448579	True	3.332
12	98	3	m	20	23-Jun-2017	Sub12_Trial98_0	0	2	2	1.043961	True	3.332
12	98	3	m	20	23-Jun-2017	Sub12_Trial98_0	0	3	3	1.168124	True	3.332
12	98	3	m	20	23-Jun-2017	Sub12_Trial98_0	0	4	4	1.25746	True	3.332
12	98	3	m	20	23-Jun-2017	Sub12_Trial98_0	0	5	5	1.228661	True	3.332
12	98	3	m	20	23-Jun-2017	Sub12_Trial98_1	1	0	0	1.598588	False	3.332
12	98	3	m	20	23-Jun-2017	Sub12_Trial98_1	1	1	1	1.036239	False	3.332
12	98	3	m	20	23-Jun-2017	Sub12_Trial98_1	1	2	2	0.777587	False	3.332
12	98	3	m	20	23-Jun-2017	Sub12_Trial98_1	1	3	3	0.769065	False	3.332
12	98	3	m	20	23-Jun-2017	Sub12_Trial98_1	1	4	4	1.166372	False	3.332
12	98	3	m	20	23-Jun-2017	Sub12_Trial98_1	1	5	5	0.788747	False	3.332
12	99	3	m	20	23-Jun-2017	Sub12_Trial99_0	0	0	0	0.761185	False	6.562
12	99	3	m	20	23-Jun-2017	Sub12_Trial99_0	0	1	1	0.999625	False	6.562
12	99	3	m	20	23-Jun-2017	Sub12_Trial99_0	0	2	2	0.99574	False	6.562
12	99	3	m	20	23-Jun-2017	Sub12_Trial99_0	0	3	3	0.541463	False	6.562
12	99	3	m	20	23-Jun-2017	Sub12_Trial99_0	0	4	4	0.729945	False	6.562
12	99	3	m	20	23-Jun-2017	Sub12_Trial99_0	0	5	5	0.933874	False	6.562
12	99	3	m	20	23-Jun-2017	Sub12_Trial99_1	1	0	0	0.730458	True	6.562
12	99	3	m	20	23-Jun-2017	Sub12_Trial99_1	1	1	1	1.422555	True	6.562
12	99	3	m	20	23-Jun-2017	Sub12_Trial99_1	1	2	2	1.209233	True	6.562
12	99	3	m	20	23-Jun-2017	Sub12_Trial99_1	1	3	3	0.523412	True	6.562
12	99	3	m	20	23-Jun-2017	Sub12_Trial99_1	1	4	4	1.356285	True	6.562
12	99	3	m	20	23-Jun-2017	Sub12_Trial99_1	1	5	5	1.443142	True	6.562
12	100	3	m	20	23-Jun-2017	Sub12_Trial100_0	0	0	0	0.976938	True	2.42
12	100	3	m	20	23-Jun-2017	Sub12_Trial100_0	0	1	1	1.05639	True	2.42
12	100	3	m	20	23-Jun-2017	Sub12_Trial100_0	0	2	2	0.710355	True	2.42
12	100	3	m	20	23-Jun-2017	Sub12_Trial100_0	0	3	3	1.231076	True	2.42
12	100	3	m	20	23-Jun-2017	Sub12_Trial100_0	0	4	4	1.086735	True	2.42
12	100	3	m	20	23-Jun-2017	Sub12_Trial100_0	0	5	5	1.41246	True	2.42
12	100	3	m	20	23-Jun-2017	Sub12_Trial100_1	1	0	0	0.991077	False	2.42
12	100	3	m	20	23-Jun-2017	Sub12_Trial100_1	1	1	1	0.875005	False	2.42
12	100	3	m	20	23-Jun-2017	Sub12_Trial100_1	1	2	2	1.634149	False	2.42
12	100	3	m	20	23-Jun-2017	Sub12_Trial100_1	1	3	3	1.217111	False	2.42
12	100	3	m	20	23-Jun-2017	Sub12_Trial100_1	1	4	4	0.796179	False	2.42
12	100	3	m	20	23-Jun-2017	Sub12_Trial100_1	1	5	5	1.003805	False	2.42
12	101	3	m	20	23-Jun-2017	Sub12_Trial101_0	0	0	0	0.856557	True	1.747
12	101	3	m	20	23-Jun-2017	Sub12_Trial101_0	0	1	1	1.140349	True	1.747
12	101	3	m	20	23-Jun-2017	Sub12_Trial101_0	0	2	2	0.759839	True	1.747
12	101	3	m	20	23-Jun-2017	Sub12_Trial101_0	0	3	3	1.233642	True	1.747
12	101	3	m	20	23-Jun-2017	Sub12_Trial101_0	0	4	4	0.98649	True	1.747
12	101	3	m	20	23-Jun-2017	Sub12_Trial101_0	0	5	5	1.328285	True	1.747
12	101	3	m	20	23-Jun-2017	Sub12_Trial101_1	1	0	0	0.405024	False	1.747
12	101	3	m	20	23-Jun-2017	Sub12_Trial101_1	1	1	1	1.180104	False	1.747
12	101	3	m	20	23-Jun-2017	Sub12_Trial101_1	1	2	2	0.617486	False	1.747
12	101	3	m	20	23-Jun-2017	Sub12_Trial101_1	1	3	3	1.065483	False	1.747
12	101	3	m	20	23-Jun-2017	Sub12_Trial101_1	1	4	4	1.401577	False	1.747
12	101	3	m	20	23-Jun-2017	Sub12_Trial101_1	1	5	5	1.254386	False	1.747
12	102	3	m	20	23-Jun-2017	Sub12_Trial102_0	0	0	0	0.680454	False	1.488
12	102	3	m	20	23-Jun-2017	Sub12_Trial102_0	0	1	1	1.639763	False	1.488
12	102	3	m	20	23-Jun-2017	Sub12_Trial102_0	0	2	2	0.948707	False	1.488
12	102	3	m	20	23-Jun-2017	Sub12_Trial102_0	0	3	3	1.1055	False	1.488
12	102	3	m	20	23-Jun-2017	Sub12_Trial102_0	0	4	4	0.608479	False	1.488
12	102	3	m	20	23-Jun-2017	Sub12_Trial102_0	0	5	5	0.55836	False	1.488
12	102	3	m	20	23-Jun-2017	Sub12_Trial102_1	1	0	0	0.458446	True	1.488
12	102	3	m	20	23-Jun-2017	Sub12_Trial102_1	1	1	1	1.136201	True	1.488
12	102	3	m	20	23-Jun-2017	Sub12_Trial102_1	1	2	2	1.337178	True	1.488
12	102	3	m	20	23-Jun-2017	Sub12_Trial102_1	1	3	3	0.870159	True	1.488
12	102	3	m	20	23-Jun-2017	Sub12_Trial102_1	1	4	4	0.682613	True	1.488
12	102	3	m	20	23-Jun-2017	Sub12_Trial102_1	1	5	5	1.05997	True	1.488
12	103	3	m	20	23-Jun-2017	Sub12_Trial103_0	0	0	0	0.854405	True	5.245
12	103	3	m	20	23-Jun-2017	Sub12_Trial103_0	0	1	1	0.782043	True	5.245
12	103	3	m	20	23-Jun-2017	Sub12_Trial103_0	0	2	2	0.410895	True	5.245
12	103	3	m	20	23-Jun-2017	Sub12_Trial103_0	0	3	3	1.042649	True	5.245
12	103	3	m	20	23-Jun-2017	Sub12_Trial103_0	0	4	4	1.131346	True	5.245
12	103	3	m	20	23-Jun-2017	Sub12_Trial103_0	0	5	5	1.102838	True	5.245
12	103	3	m	20	23-Jun-2017	Sub12_Trial103_1	1	0	0	0.63146	False	5.245
12	103	3	m	20	23-Jun-2017	Sub12_Trial103_1	1	1	1	0.596711	False	5.245
12	103	3	m	20	23-Jun-2017	Sub12_Trial103_1	1	2	2	0.495659	False	5.245
12	103	3	m	20	23-Jun-2017	Sub12_Trial103_1	1	3	3	0.894871	False	5.245
12	103	3	m	20	23-Jun-2017	Sub12_Trial103_1	1	4	4	1.080952	False	5.245
12	103	3	m	20	23-Jun-2017	Sub12_Trial103_1	1	5	5	0.886184	False	5.245
12	104	3	m	20	23-Jun-2017	Sub12_Trial104_0	0	0	0	0.804023	True	1.087
12	104	3	m	20	23-Jun-2017	Sub12_Trial104_0	0	1	1	1.005106	True	1.087
12	104	3	m	20	23-Jun-2017	Sub12_Trial104_0	0	2	2	0.736304	True	1.087
12	104	3	m	20	23-Jun-2017	Sub12_Trial104_0	0	3	3	0.857389	True	1.087
12	104	3	m	20	23-Jun-2017	Sub12_Trial104_0	0	4	4	0.714691	True	1.087
12	104	3	m	20	23-Jun-2017	Sub12_Trial104_0	0	5	5	0.797913	True	1.087
12	104	3	m	20	23-Jun-2017	Sub12_Trial104_1	1	0	0	0.478153	False	1.087
12	104	3	m	20	23-Jun-2017	Sub12_Trial104_1	1	1	1	0.958835	False	1.087
12	104	3	m	20	23-Jun-2017	Sub12_Trial104_1	1	2	2	0.469479	False	1.087
12	104	3	m	20	23-Jun-2017	Sub12_Trial104_1	1	3	3	0.842805	False	1.087
12	104	3	m	20	23-Jun-2017	Sub12_Trial104_1	1	4	4	1.382409	False	1.087
12	104	3	m	20	23-Jun-2017	Sub12_Trial104_1	1	5	5	1.013065	False	1.087
12	105	3	m	20	23-Jun-2017	Sub12_Trial105_0	0	0	0	1.231425	True	1.064
12	105	3	m	20	23-Jun-2017	Sub12_Trial105_0	0	1	1	1.347453	True	1.064
12	105	3	m	20	23-Jun-2017	Sub12_Trial105_0	0	2	2	0.981031	True	1.064
12	105	3	m	20	23-Jun-2017	Sub12_Trial105_0	0	3	3	0.503479	True	1.064
12	105	3	m	20	23-Jun-2017	Sub12_Trial105_0	0	4	4	1.136354	True	1.064
12	105	3	m	20	23-Jun-2017	Sub12_Trial105_0	0	5	5	1.389889	True	1.064
12	105	3	m	20	23-Jun-2017	Sub12_Trial105_1	1	0	0	0.992296	False	1.064
12	105	3	m	20	23-Jun-2017	Sub12_Trial105_1	1	1	1	0.623297	False	1.064
12	105	3	m	20	23-Jun-2017	Sub12_Trial105_1	1	2	2	1.014456	False	1.064
12	105	3	m	20	23-Jun-2017	Sub12_Trial105_1	1	3	3	1.517107	False	1.064
12	105	3	m	20	23-Jun-2017	Sub12_Trial105_1	1	4	4	1.342671	False	1.064
12	105	3	m	20	23-Jun-2017	Sub12_Trial105_1	1	5	5	0.525638	False	1.064
12	106	3	m	20	23-Jun-2017	Sub12_Trial106_0	0	0	0	1.221904	True	0.921
12	106	3	m	20	23-Jun-2017	Sub12_Trial106_0	0	1	1	0.852719	True	0.921
12	106	3	m	20	23-Jun-2017	Sub12_Trial106_0	0	2	2	1.572234	True	0.921
12	106	3	m	20	23-Jun-2017	Sub12_Trial106_0	0	3	3	1.386012	True	0.921
12	106	3	m	20	23-Jun-2017	Sub12_Trial106_0	0	4	4	1.018199	True	0.921
12	106	3	m	20	23-Jun-2017	Sub12_Trial106_0	0	5	5	1.210329	True	0.921
12	106	3	m	20	23-Jun-2017	Sub12_Trial106_1	1	0	0	1.271947	False	0.921
12	106	3	m	20	23-Jun-2017	Sub12_Trial106_1	1	1	1	0.838289	False	0.921
12	106	3	m	20	23-Jun-2017	Sub12_Trial106_1	1	2	2	1.165028	False	0.921
12	106	3	m	20	23-Jun-2017	Sub12_Trial106_1	1	3	3	0.895854	False	0.921
12	106	3	m	20	23-Jun-2017	Sub12_Trial106_1	1	4	4	1.280917	False	0.921
12	106	3	m	20	23-Jun-2017	Sub12_Trial106_1	1	5	5	1.030318	False	0.921
12	107	3	m	20	23-Jun-2017	Sub12_Trial107_0	0	0	0	0.743881	True	5.108
12	107	3	m	20	23-Jun-2017	Sub12_Trial107_0	0	1	1	0.838863	True	5.108
12	107	3	m	20	23-Jun-2017	Sub12_Trial107_0	0	2	2	1.131059	True	5.108
12	107	3	m	20	23-Jun-2017	Sub12_Trial107_0	0	3	3	0.763075	True	5.108
12	107	3	m	20	23-Jun-2017	Sub12_Trial107_0	0	4	4	1.561686	True	5.108
12	107	3	m	20	23-Jun-2017	Sub12_Trial107_0	0	5	5	1.314404	True	5.108
12	107	3	m	20	23-Jun-2017	Sub12_Trial107_1	1	0	0	0.55606	False	5.108
12	107	3	m	20	23-Jun-2017	Sub12_Trial107_1	1	1	1	0.903405	False	5.108
12	107	3	m	20	23-Jun-2017	Sub12_Trial107_1	1	2	2	0.756085	False	5.108
12	107	3	m	20	23-Jun-2017	Sub12_Trial107_1	1	3	3	1.364025	False	5.108
12	107	3	m	20	23-Jun-2017	Sub12_Trial107_1	1	4	4	1.286346	False	5.108
12	107	3	m	20	23-Jun-2017	Sub12_Trial107_1	1	5	5	0.490316	False	5.108
12	108	3	m	20	23-Jun-2017	Sub12_Trial108_0	0	0	0	0.874778	False	4.156
12	108	3	m	20	23-Jun-2017	Sub12_Trial108_0	0	1	1	0.844639	False	4.156
12	108	3	m	20	23-Jun-2017	Sub12_Trial108_0	0	2	2	1.494404	False	4.156
12	108	3	m	20	23-Jun-2017	Sub12_Trial108_0	0	3	3	0.592945	False	4.156
12	108	3	m	20	23-Jun-2017	Sub12_Trial108_0	0	4	4	1.03182	False	4.156
12	108	3	m	20	23-Jun-2017	Sub12_Trial108_0	0	5	5	0.398151	False	4.156
12	108	3	m	20	23-Jun-2017	Sub12_Trial108_1	1	0	0	0.878944	True	4.156
12	108	3	m	20	23-Jun-2017	Sub12_Trial108_1	1	1	1	0.658668	True	4.156
12	108	3	m	20	23-Jun-2017	Sub12_Trial108_1	1	2	2	0.999277	True	4.156
12	108	3	m	20	23-Jun-2017	Sub12_Trial108_1	1	3	3	1.231167	True	4.156
12	108	3	m	20	23-Jun-2017	Sub12_Trial108_1	1	4	4	1.327065	True	4.156
12	108	3	m	20	23-Jun-2017	Sub12_Trial108_1	1	5	5	1.516724	True	4.156
12	109	3	m	20	23-Jun-2017	Sub12_Trial109_0	0	0	0	0.471133	False	4.919
12	109	3	m	20	23-Jun-2017	Sub12_Trial109_0	0	1	1	0.644912	False	4.919
12	109	3	m	20	23-Jun-2017	Sub12_Trial109_0	0	2	2	1.313403	False	4.919
12	109	3	m	20	23-Jun-2017	Sub12_Trial109_0	0	3	3	1.503298	False	4.919
12	109	3	m	20	23-Jun-2017	Sub12_Trial109_0	0	4	4	1.283278	False	4.919
12	109	3	m	20	23-Jun-2017	Sub12_Trial109_0	0	5	5	1.069468	False	4.919
12	109	3	m	20	23-Jun-2017	Sub12_Trial109_1	1	0	0	0.663794	True	4.919
12	109	3	m	20	23-Jun-2017	Sub12_Trial109_1	1	1	1	0.544669	True	4.919
12	109	3	m	20	23-Jun-2017	Sub12_Trial109_1	1	2	2	1.54047	True	4.919
12	109	3	m	20	23-Jun-2017	Sub12_Trial109_1	1	3	3	1.171389	True	4.919
12	109	3	m	20	23-Jun-2017	Sub12_Trial109_1	1	4	4	0.513203	True	4.919
12	109	3	m	20	23-Jun-2017	Sub12_Trial109_1	1	5	5	1.318861	True	4.919
12	110	3	m	20	23-Jun-2017	Sub12_Trial110_0	0	0	0	1.356314	True	5.059
12	110	3	m	20	23-Jun-2017	Sub12_Trial110_0	0	1	1	1.036503	True	5.059
12	110	3	m	20	23-Jun-2017	Sub12_Trial110_0	0	2	2	0.594602	True	5.059
12	110	3	m	20	23-Jun-2017	Sub12_Trial110_0	0	3	3	1.009158	True	5.059
12	110	3	m	20	23-Jun-2017	Sub12_Trial110_0	0	4	4	0.656415	True	5.059
12	110	3	m	20	23-Jun-2017	Sub12_Trial110_0	0	5	5	0.977098	True	5.059
12	110	3	m	20	23-Jun-2017	Sub12_Trial110_1	1	0	0	0.537411	False	5.059
12	110	3	m	20	23-Jun-2017	Sub12_Trial110_1	1	1	1	0.86495	False	5.059
12	110	3	m	20	23-Jun-2017	Sub12_Trial110_1	1	2	2	0.397884	False	5.059
12	110	3	m	20	23-Jun-2017	Sub12_Trial110_1	1	3	3	0.997146	False	5.059
12	110	3	m	20	23-Jun-2017	Sub12_Trial110_1	1	4	4	0.688381	False	5.059
12	110	3	m	20	23-Jun-2017	Sub12_Trial110_1	1	5	5	0.880832	False	5.059
12	111	3	m	20	23-Jun-2017	Sub12_Trial111_0	0	0	0	1.405054	True	4.511
12	111	3	m	20	23-Jun-2017	Sub12_Trial111_0	0	1	1	1.004209	True	4.511
12	111	3	m	20	23-Jun-2017	Sub12_Trial111_0	0	2	2	0.759462	True	4.511
12	111	3	m	20	23-Jun-2017	Sub12_Trial111_0	0	3	3	0.974965	True	4.511
12	111	3	m	20	23-Jun-2017	Sub12_Trial111_0	0	4	4	0.561805	True	4.511
12	111	3	m	20	23-Jun-2017	Sub12_Trial111_0	0	5	5	0.811957	True	4.511
12	111	3	m	20	23-Jun-2017	Sub12_Trial111_1	1	0	0	1.076687	False	4.511
12	111	3	m	20	23-Jun-2017	Sub12_Trial111_1	1	1	1	1.27324	False	4.511
12	111	3	m	20	23-Jun-2017	Sub12_Trial111_1	1	2	2	1.159501	False	4.511
12	111	3	m	20	23-Jun-2017	Sub12_Trial111_1	1	3	3	0.900695	False	4.511
12	111	3	m	20	23-Jun-2017	Sub12_Trial111_1	1	4	4	1.40426	False	4.511
12	111	3	m	20	23-Jun-2017	Sub12_Trial111_1	1	5	5	1.380127	False	4.511
12	112	3	m	20	23-Jun-2017	Sub12_Trial112_0	0	0	0	1.001526	False	1.675
12	112	3	m	20	23-Jun-2017	Sub12_Trial112_0	0	1	1	1.007222	False	1.675
12	112	3	m	20	23-Jun-2017	Sub12_Trial112_0	0	2	2	1.225598	False	1.675
12	112	3	m	20	23-Jun-2017	Sub12_Trial112_0	0	3	3	0.465307	False	1.675
12	112	3	m	20	23-Jun-2017	Sub12_Trial112_0	0	4	4	0.562116	False	1.675
12	112	3	m	20	23-Jun-2017	Sub12_Trial112_0	0	5	5	0.784487	False	1.675
12	112	3	m	20	23-Jun-2017	Sub12_Trial112_1	1	0	0	1.203956	True	1.675
12	112	3	m	20	23-Jun-2017	Sub12_Trial112_1	1	1	1	0.953692	True	1.675
12	112	3	m	20	23-Jun-2017	Sub12_Trial112_1	1	2	2	0.844767	True	1.675
12	112	3	m	20	23-Jun-2017	Sub12_Trial112_1	1	3	3	0.567089	True	1.675
12	112	3	m	20	23-Jun-2017	Sub12_Trial112_1	1	4	4	1.221889	True	1.675
12	112	3	m	20	23-Jun-2017	Sub12_Trial112_1	1	5	5	0.660962	True	1.675
12	113	3	m	20	23-Jun-2017	Sub12_Trial113_0	0	0	0	1.026936	True	1.07
12	113	3	m	20	23-Jun-2017	Sub12_Trial113_0	0	1	1	0.699972	True	1.07
12	113	3	m	20	23-Jun-2017	Sub12_Trial113_0	0	2	2	1.371619	True	1.07
12	113	3	m	20	23-Jun-2017	Sub12_Trial113_0	0	3	3	1.326369	True	1.07
12	113	3	m	20	23-Jun-2017	Sub12_Trial113_0	0	4	4	1.420046	True	1.07
12	113	3	m	20	23-Jun-2017	Sub12_Trial113_0	0	5	5	1.259378	True	1.07
12	113	3	m	20	23-Jun-2017	Sub12_Trial113_1	1	0	0	1.554133	False	1.07
12	113	3	m	20	23-Jun-2017	Sub12_Trial113_1	1	1	1	0.472723	False	1.07
12	113	3	m	20	23-Jun-2017	Sub12_Trial113_1	1	2	2	1.039241	False	1.07
12	113	3	m	20	23-Jun-2017	Sub12_Trial113_1	1	3	3	0.680163	False	1.07
12	113	3	m	20	23-Jun-2017	Sub12_Trial113_1	1	4	4	0.910862	False	1.07
12	113	3	m	20	23-Jun-2017	Sub12_Trial113_1	1	5	5	1.017766	False	1.07
12	114	3	m	20	23-Jun-2017	Sub12_Trial114_0	0	0	0	0.755297	False	3.922
12	114	3	m	20	23-Jun-2017	Sub12_Trial114_0	0	1	1	0.958886	False	3.922
12	114	3	m	20	23-Jun-2017	Sub12_Trial114_0	0	2	2	1.262102	False	3.922
12	114	3	m	20	23-Jun-2017	Sub12_Trial114_0	0	3	3	1.48988	False	3.922
12	114	3	m	20	23-Jun-2017	Sub12_Trial114_0	0	4	4	0.713206	False	3.922
12	114	3	m	20	23-Jun-2017	Sub12_Trial114_0	0	5	5	0.574663	False	3.922
12	114	3	m	20	23-Jun-2017	Sub12_Trial114_1	1	0	0	0.815351	True	3.922
12	114	3	m	20	23-Jun-2017	Sub12_Trial114_1	1	1	1	1.34879	True	3.922
12	114	3	m	20	23-Jun-2017	Sub12_Trial114_1	1	2	2	1.126279	True	3.922
12	114	3	m	20	23-Jun-2017	Sub12_Trial114_1	1	3	3	0.390462	True	3.922
12	114	3	m	20	23-Jun-2017	Sub12_Trial114_1	1	4	4	1.031448	True	3.922
12	114	3	m	20	23-Jun-2017	Sub12_Trial114_1	1	5	5	1.382569	True	3.922
12	115	3	m	20	23-Jun-2017	Sub12_Trial115_0	0	0	0	0.362738	False	2.673
12	115	3	m	20	23-Jun-2017	Sub12_Trial115_0	0	1	1	0.942716	False	2.673
12	115	3	m	20	23-Jun-2017	Sub12_Trial115_0	0	2	2	0.597497	False	2.673
12	115	3	m	20	23-Jun-2017	Sub12_Trial115_0	0	3	3	0.728951	False	2.673
12	115	3	m	20	23-Jun-2017	Sub12_Trial115_0	0	4	4	0.910179	False	2.673
12	115	3	m	20	23-Jun-2017	Sub12_Trial115_0	0	5	5	0.722316	False	2.673
12	115	3	m	20	23-Jun-2017	Sub12_Trial115_1	1	0	0	1.024795	True	2.673
12	115	3	m	20	23-Jun-2017	Sub12_Trial115_1	1	1	1	1.121605	True	2.673
12	115	3	m	20	23-Jun-2017	Sub12_Trial115_1	1	2	2	1.251262	True	2.673
12	115	3	m	20	23-Jun-2017	Sub12_Trial115_1	1	3	3	0.926118	True	2.673
12	115	3	m	20	23-Jun-2017	Sub12_Trial115_1	1	4	4	1.080839	True	2.673
12	115	3	m	20	23-Jun-2017	Sub12_Trial115_1	1	5	5	0.778628	True	2.673
12	116	3	m	20	23-Jun-2017	Sub12_Trial116_0	0	0	0	0.821891	True	6.312
12	116	3	m	20	23-Jun-2017	Sub12_Trial116_0	0	1	1	1.548067	True	6.312
12	116	3	m	20	23-Jun-2017	Sub12_Trial116_0	0	2	2	1.517766	True	6.312
12	116	3	m	20	23-Jun-2017	Sub12_Trial116_0	0	3	3	0.683859	True	6.312
12	116	3	m	20	23-Jun-2017	Sub12_Trial116_0	0	4	4	0.48833	True	6.312
12	116	3	m	20	23-Jun-2017	Sub12_Trial116_0	0	5	5	1.626079	True	6.312
12	116	3	m	20	23-Jun-2017	Sub12_Trial116_1	1	0	0	1.142344	False	6.312
12	116	3	m	20	23-Jun-2017	Sub12_Trial116_1	1	1	1	1.155163	False	6.312
12	116	3	m	20	23-Jun-2017	Sub12_Trial116_1	1	2	2	0.857205	False	6.312
12	116	3	m	20	23-Jun-2017	Sub12_Trial116_1	1	3	3	1.489024	False	6.312
12	116	3	m	20	23-Jun-2017	Sub12_Trial116_1	1	4	4	0.399927	False	6.312
12	116	3	m	20	23-Jun-2017	Sub12_Trial116_1	1	5	5	1.302007	False	6.312
12	117	3	m	20	23-Jun-2017	Sub12_Trial117_0	0	0	0	0.702208	False	4.362
12	117	3	m	20	23-Jun-2017	Sub12_Trial117_0	0	1	1	0.772998	False	4.362
12	117	3	m	20	23-Jun-2017	Sub12_Trial117_0	0	2	2	0.40948	False	4.362
12	117	3	m	20	23-Jun-2017	Sub12_Trial117_0	0	3	3	0.958903	False	4.362
12	117	3	m	20	23-Jun-2017	Sub12_Trial117_0	0	4	4	1.286503	False	4.362
12	117	3	m	20	23-Jun-2017	Sub12_Trial117_0	0	5	5	0.522983	False	4.362
12	117	3	m	20	23-Jun-2017	Sub12_Trial117_1	1	0	0	0.938993	True	4.362
12	117	3	m	20	23-Jun-2017	Sub12_Trial117_1	1	1	1	1.088369	True	4.362
12	117	3	m	20	23-Jun-2017	Sub12_Trial117_1	1	2	2	1.03293	True	4.362
12	117	3	m	20	23-Jun-2017	Sub12_Trial117_1	1	3	3	1.50339	True	4.362
12	117	3	m	20	23-Jun-2017	Sub12_Trial117_1	1	4	4	1.080326	True	4.362
12	117	3	m	20	23-Jun-2017	Sub12_Trial117_1	1	5	5	1.138654	True	4.362
12	118	3	m	20	23-Jun-2017	Sub12_Trial118_0	0	0	0	0.817124	True	4.532
12	118	3	m	20	23-Jun-2017	Sub12_Trial118_0	0	1	1	0.648434	True	4.532
12	118	3	m	20	23-Jun-2017	Sub12_Trial118_0	0	2	2	0.90815	True	4.532
12	118	3	m	20	23-Jun-2017	Sub12_Trial118_0	0	3	3	0.501896	True	4.532
12	118	3	m	20	23-Jun-2017	Sub12_Trial118_0	0	4	4	0.484817	True	4.532
12	118	3	m	20	23-Jun-2017	Sub12_Trial118_0	0	5	5	1.204063	True	4.532
12	118	3	m	20	23-Jun-2017	Sub12_Trial118_1	1	0	0	0.444103	False	4.532
12	118	3	m	20	23-Jun-2017	Sub12_Trial118_1	1	1	1	1.105146	False	4.532
12	118	3	m	20	23-Jun-2017	Sub12_Trial118_1	1	2	2	0.561017	False	4.532
12	118	3	m	20	23-Jun-2017	Sub12_Trial118_1	1	3	3	0.598483	False	4.532
12	118	3	m	20	23-Jun-2017	Sub12_Trial118_1	1	4	4	0.654743	False	4.532
12	118	3	m	20	23-Jun-2017	Sub12_Trial118_1	1	5	5	1.098051	False	4.532
12	118	4	m	20	23-Jun-2017	Sub12_Trial118_0	0	0	0	0.817124	True	1.189
12	118	4	m	20	23-Jun-2017	Sub12_Trial118_0	0	1	1	0.648434	True	1.189
12	118	4	m	20	23-Jun-2017	Sub12_Trial118_0	0	2	2	0.90815	True	1.189
12	118	4	m	20	23-Jun-2017	Sub12_Trial118_0	0	3	3	0.501896	True	1.189
12	118	4	m	20	23-Jun-2017	Sub12_Trial118_0	0	4	4	0.484817	True	1.189
12	118	4	m	20	23-Jun-2017	Sub12_Trial118_0	0	5	5	1.204063	True	1.189
12	118	4	m	20	23-Jun-2017	Sub12_Trial118_1	1	0	0	0.444103	False	1.189
12	118	4	m	20	23-Jun-2017	Sub12_Trial118_1	1	1	1	1.105146	False	1.189
12	118	4	m	20	23-Jun-2017	Sub12_Trial118_1	1	2	2	0.561017	False	1.189
12	118	4	m	20	23-Jun-2017	Sub12_Trial118_1	1	3	3	0.598483	False	1.189
12	118	4	m	20	23-Jun-2017	Sub12_Trial118_1	1	4	4	0.654743	False	1.189
12	118	4	m	20	23-Jun-2017	Sub12_Trial118_1	1	5	5	1.098051	False	1.189
12	119	4	m	20	23-Jun-2017	Sub12_Trial119_0	0	0	0	0.847299	True	2.177
12	119	4	m	20	23-Jun-2017	Sub12_Trial119_0	0	1	1	1.365236	True	2.177
12	119	4	m	20	23-Jun-2017	Sub12_Trial119_0	0	2	2	1.047062	True	2.177
12	119	4	m	20	23-Jun-2017	Sub12_Trial119_0	0	3	3	1.261866	True	2.177
12	119	4	m	20	23-Jun-2017	Sub12_Trial119_0	0	4	4	0.947573	True	2.177
12	119	4	m	20	23-Jun-2017	Sub12_Trial119_0	0	5	5	0.650362	True	2.177
12	119	4	m	20	23-Jun-2017	Sub12_Trial119_1	1	0	0	1.252536	False	2.177
12	119	4	m	20	23-Jun-2017	Sub12_Trial119_1	1	1	1	0.549319	False	2.177
12	119	4	m	20	23-Jun-2017	Sub12_Trial119_1	1	2	2	0.998276	False	2.177
12	119	4	m	20	23-Jun-2017	Sub12_Trial119_1	1	3	3	0.820167	False	2.177
12	119	4	m	20	23-Jun-2017	Sub12_Trial119_1	1	4	4	0.801568	False	2.177
12	119	4	m	20	23-Jun-2017	Sub12_Trial119_1	1	5	5	1.320661	False	2.177
12	120	4	m	20	23-Jun-2017	Sub12_Trial120_0	0	0	0	0.360695	False	0.577
12	120	4	m	20	23-Jun-2017	Sub12_Trial120_0	0	1	1	0.976227	False	0.577
12	120	4	m	20	23-Jun-2017	Sub12_Trial120_0	0	2	2	0.681971	False	0.577
12	120	4	m	20	23-Jun-2017	Sub12_Trial120_0	0	3	3	0.431163	False	0.577
12	120	4	m	20	23-Jun-2017	Sub12_Trial120_0	0	4	4	0.395085	False	0.577
12	120	4	m	20	23-Jun-2017	Sub12_Trial120_0	0	5	5	0.711563	False	0.577
12	120	4	m	20	23-Jun-2017	Sub12_Trial120_1	1	0	0	1.044002	True	0.577
12	120	4	m	20	23-Jun-2017	Sub12_Trial120_1	1	1	1	0.37698	True	0.577
12	120	4	m	20	23-Jun-2017	Sub12_Trial120_1	1	2	2	1.333805	True	0.577
12	120	4	m	20	23-Jun-2017	Sub12_Trial120_1	1	3	3	0.833035	True	0.577
12	120	4	m	20	23-Jun-2017	Sub12_Trial120_1	1	4	4	1.178699	True	0.577
12	120	4	m	20	23-Jun-2017	Sub12_Trial120_1	1	5	5	1.010133	True	0.577
12	121	4	m	20	23-Jun-2017	Sub12_Trial121_0	0	0	0	1.003994	True	1.136
12	121	4	m	20	23-Jun-2017	Sub12_Trial121_0	0	1	1	1.107722	True	1.136
12	121	4	m	20	23-Jun-2017	Sub12_Trial121_0	0	2	2	0.707156	True	1.136
12	121	4	m	20	23-Jun-2017	Sub12_Trial121_0	0	3	3	1.030063	True	1.136
12	121	4	m	20	23-Jun-2017	Sub12_Trial121_0	0	4	4	0.893019	True	1.136
12	121	4	m	20	23-Jun-2017	Sub12_Trial121_0	0	5	5	1.245186	True	1.136
12	121	4	m	20	23-Jun-2017	Sub12_Trial121_1	1	0	0	1.068057	False	1.136
12	121	4	m	20	23-Jun-2017	Sub12_Trial121_1	1	1	1	0.450092	False	1.136
12	121	4	m	20	23-Jun-2017	Sub12_Trial121_1	1	2	2	0.82523	False	1.136
12	121	4	m	20	23-Jun-2017	Sub12_Trial121_1	1	3	3	1.265493	False	1.136
12	121	4	m	20	23-Jun-2017	Sub12_Trial121_1	1	4	4	0.622793	False	1.136
12	121	4	m	20	23-Jun-2017	Sub12_Trial121_1	1	5	5	1.17076	False	1.136
12	122	4	m	20	23-Jun-2017	Sub12_Trial122_0	0	0	0	0.815706	True	5.827
12	122	4	m	20	23-Jun-2017	Sub12_Trial122_0	0	1	1	1.1772	True	5.827
12	122	4	m	20	23-Jun-2017	Sub12_Trial122_0	0	2	2	0.608588	True	5.827
12	122	4	m	20	23-Jun-2017	Sub12_Trial122_0	0	3	3	1.279499	True	5.827
12	122	4	m	20	23-Jun-2017	Sub12_Trial122_0	0	4	4	1.620934	True	5.827
12	122	4	m	20	23-Jun-2017	Sub12_Trial122_0	0	5	5	1.252281	True	5.827
12	122	4	m	20	23-Jun-2017	Sub12_Trial122_1	1	0	0	0.745299	False	5.827
12	122	4	m	20	23-Jun-2017	Sub12_Trial122_1	1	1	1	0.716204	False	5.827
12	122	4	m	20	23-Jun-2017	Sub12_Trial122_1	1	2	2	0.648251	False	5.827
12	122	4	m	20	23-Jun-2017	Sub12_Trial122_1	1	3	3	0.897003	False	5.827
12	122	4	m	20	23-Jun-2017	Sub12_Trial122_1	1	4	4	1.260038	False	5.827
12	122	4	m	20	23-Jun-2017	Sub12_Trial122_1	1	5	5	0.582364	False	5.827
12	123	4	m	20	23-Jun-2017	Sub12_Trial123_0	0	0	0	1.005225	True	0.723
12	123	4	m	20	23-Jun-2017	Sub12_Trial123_0	0	1	1	1.370449	True	0.723
12	123	4	m	20	23-Jun-2017	Sub12_Trial123_0	0	2	2	1.038785	True	0.723
12	123	4	m	20	23-Jun-2017	Sub12_Trial123_0	0	3	3	0.786839	True	0.723
12	123	4	m	20	23-Jun-2017	Sub12_Trial123_0	0	4	4	1.056962	True	0.723
12	123	4	m	20	23-Jun-2017	Sub12_Trial123_0	0	5	5	1.369571	True	0.723
12	123	4	m	20	23-Jun-2017	Sub12_Trial123_1	1	0	0	1.437974	False	0.723
12	123	4	m	20	23-Jun-2017	Sub12_Trial123_1	1	1	1	0.925646	False	0.723
12	123	4	m	20	23-Jun-2017	Sub12_Trial123_1	1	2	2	1.264779	False	0.723
12	123	4	m	20	23-Jun-2017	Sub12_Trial123_1	1	3	3	0.662463	False	0.723
12	123	4	m	20	23-Jun-2017	Sub12_Trial123_1	1	4	4	0.473975	False	0.723
12	123	4	m	20	23-Jun-2017	Sub12_Trial123_1	1	5	5	1.311696	False	0.723
12	124	4	m	20	23-Jun-2017	Sub12_Trial124_0	0	0	0	1.535562	True	8.278
12	124	4	m	20	23-Jun-2017	Sub12_Trial124_0	0	1	1	1.225916	True	8.278
12	124	4	m	20	23-Jun-2017	Sub12_Trial124_0	0	2	2	0.997399	True	8.278
12	124	4	m	20	23-Jun-2017	Sub12_Trial124_0	0	3	3	1.632988	True	8.278
12	124	4	m	20	23-Jun-2017	Sub12_Trial124_0	0	4	4	1.023413	True	8.278
12	124	4	m	20	23-Jun-2017	Sub12_Trial124_0	0	5	5	1.514827	True	8.278
12	124	4	m	20	23-Jun-2017	Sub12_Trial124_1	1	0	0	1.056805	False	8.278
12	124	4	m	20	23-Jun-2017	Sub12_Trial124_1	1	1	1	1.395276	False	8.278
12	124	4	m	20	23-Jun-2017	Sub12_Trial124_1	1	2	2	1.285712	False	8.278
12	124	4	m	20	23-Jun-2017	Sub12_Trial124_1	1	3	3	1.063012	False	8.278
12	124	4	m	20	23-Jun-2017	Sub12_Trial124_1	1	4	4	1.253528	False	8.278
12	124	4	m	20	23-Jun-2017	Sub12_Trial124_1	1	5	5	1.37339	False	8.278
12	125	4	m	20	23-Jun-2017	Sub12_Trial125_0	0	0	0	0.627295	True	2.243
12	125	4	m	20	23-Jun-2017	Sub12_Trial125_0	0	1	1	1.428029	True	2.243
12	125	4	m	20	23-Jun-2017	Sub12_Trial125_0	0	2	2	0.691941	True	2.243
12	125	4	m	20	23-Jun-2017	Sub12_Trial125_0	0	3	3	1.143309	True	2.243
12	125	4	m	20	23-Jun-2017	Sub12_Trial125_0	0	4	4	0.874608	True	2.243
12	125	4	m	20	23-Jun-2017	Sub12_Trial125_0	0	5	5	0.882146	True	2.243
12	125	4	m	20	23-Jun-2017	Sub12_Trial125_1	1	0	0	1.463609	False	2.243
12	125	4	m	20	23-Jun-2017	Sub12_Trial125_1	1	1	1	1.064599	False	2.243
12	125	4	m	20	23-Jun-2017	Sub12_Trial125_1	1	2	2	1.466212	False	2.243
12	125	4	m	20	23-Jun-2017	Sub12_Trial125_1	1	3	3	1.109114	False	2.243
12	125	4	m	20	23-Jun-2017	Sub12_Trial125_1	1	4	4	1.122011	False	2.243
12	125	4	m	20	23-Jun-2017	Sub12_Trial125_1	1	5	5	0.475182	False	2.243
12	126	4	m	20	23-Jun-2017	Sub12_Trial126_0	0	0	0	1.076944	False	2.563
12	126	4	m	20	23-Jun-2017	Sub12_Trial126_0	0	1	1	1.319009	False	2.563
12	126	4	m	20	23-Jun-2017	Sub12_Trial126_0	0	2	2	0.921195	False	2.563
12	126	4	m	20	23-Jun-2017	Sub12_Trial126_0	0	3	3	1.432733	False	2.563
12	126	4	m	20	23-Jun-2017	Sub12_Trial126_0	0	4	4	1.260878	False	2.563
12	126	4	m	20	23-Jun-2017	Sub12_Trial126_0	0	5	5	0.68687	False	2.563
12	126	4	m	20	23-Jun-2017	Sub12_Trial126_1	1	0	0	1.190558	True	2.563
12	126	4	m	20	23-Jun-2017	Sub12_Trial126_1	1	1	1	1.503641	True	2.563
12	126	4	m	20	23-Jun-2017	Sub12_Trial126_1	1	2	2	1.02748	True	2.563
12	126	4	m	20	23-Jun-2017	Sub12_Trial126_1	1	3	3	0.915507	True	2.563
12	126	4	m	20	23-Jun-2017	Sub12_Trial126_1	1	4	4	0.701392	True	2.563
12	126	4	m	20	23-Jun-2017	Sub12_Trial126_1	1	5	5	0.710181	True	2.563
12	127	4	m	20	23-Jun-2017	Sub12_Trial127_0	0	0	0	0.572874	True	1.097
12	127	4	m	20	23-Jun-2017	Sub12_Trial127_0	0	1	1	1.033741	True	1.097
12	127	4	m	20	23-Jun-2017	Sub12_Trial127_0	0	2	2	1.006411	True	1.097
12	127	4	m	20	23-Jun-2017	Sub12_Trial127_0	0	3	3	0.988042	True	1.097
12	127	4	m	20	23-Jun-2017	Sub12_Trial127_0	0	4	4	1.209613	True	1.097
12	127	4	m	20	23-Jun-2017	Sub12_Trial127_0	0	5	5	1.422903	True	1.097
12	127	4	m	20	23-Jun-2017	Sub12_Trial127_1	1	0	0	1.130091	False	1.097
12	127	4	m	20	23-Jun-2017	Sub12_Trial127_1	1	1	1	1.041228	False	1.097
12	127	4	m	20	23-Jun-2017	Sub12_Trial127_1	1	2	2	0.972819	False	1.097
12	127	4	m	20	23-Jun-2017	Sub12_Trial127_1	1	3	3	0.648717	False	1.097
12	127	4	m	20	23-Jun-2017	Sub12_Trial127_1	1	4	4	1.405756	False	1.097
12	127	4	m	20	23-Jun-2017	Sub12_Trial127_1	1	5	5	0.49704	False	1.097
12	128	4	m	20	23-Jun-2017	Sub12_Trial128_0	0	0	0	0.54718	True	1.2
12	128	4	m	20	23-Jun-2017	Sub12_Trial128_0	0	1	1	1.046905	True	1.2
12	128	4	m	20	23-Jun-2017	Sub12_Trial128_0	0	2	2	0.920378	True	1.2
12	128	4	m	20	23-Jun-2017	Sub12_Trial128_0	0	3	3	0.980778	True	1.2
12	128	4	m	20	23-Jun-2017	Sub12_Trial128_0	0	4	4	1.172684	True	1.2
12	128	4	m	20	23-Jun-2017	Sub12_Trial128_0	0	5	5	0.599274	True	1.2
12	128	4	m	20	23-Jun-2017	Sub12_Trial128_1	1	0	0	1.257467	False	1.2
12	128	4	m	20	23-Jun-2017	Sub12_Trial128_1	1	1	1	1.278414	False	1.2
12	128	4	m	20	23-Jun-2017	Sub12_Trial128_1	1	2	2	1.185651	False	1.2
12	128	4	m	20	23-Jun-2017	Sub12_Trial128_1	1	3	3	1.023203	False	1.2
12	128	4	m	20	23-Jun-2017	Sub12_Trial128_1	1	4	4	0.74076	False	1.2
12	128	4	m	20	23-Jun-2017	Sub12_Trial128_1	1	5	5	1.233845	False	1.2
12	129	4	m	20	23-Jun-2017	Sub12_Trial129_0	0	0	0	1.517323	True	1.182
12	129	4	m	20	23-Jun-2017	Sub12_Trial129_0	0	1	1	0.44879	True	1.182
12	129	4	m	20	23-Jun-2017	Sub12_Trial129_0	0	2	2	0.990845	True	1.182
12	129	4	m	20	23-Jun-2017	Sub12_Trial129_0	0	3	3	1.388513	True	1.182
12	129	4	m	20	23-Jun-2017	Sub12_Trial129_0	0	4	4	1.589914	True	1.182
12	129	4	m	20	23-Jun-2017	Sub12_Trial129_0	0	5	5	0.846308	True	1.182
12	129	4	m	20	23-Jun-2017	Sub12_Trial129_1	1	0	0	0.630581	False	1.182
12	129	4	m	20	23-Jun-2017	Sub12_Trial129_1	1	1	1	1.508248	False	1.182
12	129	4	m	20	23-Jun-2017	Sub12_Trial129_1	1	2	2	0.894756	False	1.182
12	129	4	m	20	23-Jun-2017	Sub12_Trial129_1	1	3	3	1.228074	False	1.182
12	129	4	m	20	23-Jun-2017	Sub12_Trial129_1	1	4	4	1.199826	False	1.182
12	129	4	m	20	23-Jun-2017	Sub12_Trial129_1	1	5	5	0.847167	False	1.182
12	130	4	m	20	23-Jun-2017	Sub12_Trial130_0	0	0	0	1.544774	False	3.249
12	130	4	m	20	23-Jun-2017	Sub12_Trial130_0	0	1	1	0.794266	False	3.249
12	130	4	m	20	23-Jun-2017	Sub12_Trial130_0	0	2	2	1.635087	False	3.249
12	130	4	m	20	23-Jun-2017	Sub12_Trial130_0	0	3	3	0.50401	False	3.249
12	130	4	m	20	23-Jun-2017	Sub12_Trial130_0	0	4	4	0.679324	False	3.249
12	130	4	m	20	23-Jun-2017	Sub12_Trial130_0	0	5	5	1.238781	False	3.249
12	130	4	m	20	23-Jun-2017	Sub12_Trial130_1	1	0	0	0.885877	True	3.249
12	130	4	m	20	23-Jun-2017	Sub12_Trial130_1	1	1	1	1.37543	True	3.249
12	130	4	m	20	23-Jun-2017	Sub12_Trial130_1	1	2	2	1.032963	True	3.249
12	130	4	m	20	23-Jun-2017	Sub12_Trial130_1	1	3	3	0.394157	True	3.249
12	130	4	m	20	23-Jun-2017	Sub12_Trial130_1	1	4	4	1.22987	True	3.249
12	130	4	m	20	23-Jun-2017	Sub12_Trial130_1	1	5	5	0.594634	True	3.249
12	131	4	m	20	23-Jun-2017	Sub12_Trial131_0	0	0	0	0.868574	True	1.946
12	131	4	m	20	23-Jun-2017	Sub12_Trial131_0	0	1	1	1.173552	True	1.946
12	131	4	m	20	23-Jun-2017	Sub12_Trial131_0	0	2	2	1.210303	True	1.946
12	131	4	m	20	23-Jun-2017	Sub12_Trial131_0	0	3	3	0.477983	True	1.946
12	131	4	m	20	23-Jun-2017	Sub12_Trial131_0	0	4	4	0.849888	True	1.946
12	131	4	m	20	23-Jun-2017	Sub12_Trial131_0	0	5	5	0.829435	True	1.946
12	131	4	m	20	23-Jun-2017	Sub12_Trial131_1	1	0	0	1.508952	False	1.946
12	131	4	m	20	23-Jun-2017	Sub12_Trial131_1	1	1	1	0.830785	False	1.946
12	131	4	m	20	23-Jun-2017	Sub12_Trial131_1	1	2	2	1.039017	False	1.946
12	131	4	m	20	23-Jun-2017	Sub12_Trial131_1	1	3	3	0.962435	False	1.946
12	131	4	m	20	23-Jun-2017	Sub12_Trial131_1	1	4	4	0.420239	False	1.946
12	131	4	m	20	23-Jun-2017	Sub12_Trial131_1	1	5	5	1.116155	False	1.946
12	132	4	m	20	23-Jun-2017	Sub12_Trial132_0	0	0	0	0.909029	True	2.339
12	132	4	m	20	23-Jun-2017	Sub12_Trial132_0	0	1	1	0.612994	True	2.339
12	132	4	m	20	23-Jun-2017	Sub12_Trial132_0	0	2	2	0.479731	True	2.339
12	132	4	m	20	23-Jun-2017	Sub12_Trial132_0	0	3	3	0.862695	True	2.339
12	132	4	m	20	23-Jun-2017	Sub12_Trial132_0	0	4	4	0.698318	True	2.339
12	132	4	m	20	23-Jun-2017	Sub12_Trial132_0	0	5	5	1.269971	True	2.339
12	132	4	m	20	23-Jun-2017	Sub12_Trial132_1	1	0	0	1.048389	False	2.339
12	132	4	m	20	23-Jun-2017	Sub12_Trial132_1	1	1	1	1.11977	False	2.339
12	132	4	m	20	23-Jun-2017	Sub12_Trial132_1	1	2	2	1.18304	False	2.339
12	132	4	m	20	23-Jun-2017	Sub12_Trial132_1	1	3	3	1.276814	False	2.339
12	132	4	m	20	23-Jun-2017	Sub12_Trial132_1	1	4	4	0.987096	False	2.339
12	132	4	m	20	23-Jun-2017	Sub12_Trial132_1	1	5	5	0.58036	False	2.339
12	133	4	m	20	23-Jun-2017	Sub12_Trial133_0	0	0	0	0.771284	True	0.918
12	133	4	m	20	23-Jun-2017	Sub12_Trial133_0	0	1	1	1.30645	True	0.918
12	133	4	m	20	23-Jun-2017	Sub12_Trial133_0	0	2	2	0.720782	True	0.918
12	133	4	m	20	23-Jun-2017	Sub12_Trial133_0	0	3	3	1.472415	True	0.918
12	133	4	m	20	23-Jun-2017	Sub12_Trial133_0	0	4	4	1.517268	True	0.918
12	133	4	m	20	23-Jun-2017	Sub12_Trial133_0	0	5	5	1.303782	True	0.918
12	133	4	m	20	23-Jun-2017	Sub12_Trial133_1	1	0	0	1.609472	False	0.918
12	133	4	m	20	23-Jun-2017	Sub12_Trial133_1	1	1	1	0.619019	False	0.918
12	133	4	m	20	23-Jun-2017	Sub12_Trial133_1	1	2	2	0.627268	False	0.918
12	133	4	m	20	23-Jun-2017	Sub12_Trial133_1	1	3	3	1.037376	False	0.918
12	133	4	m	20	23-Jun-2017	Sub12_Trial133_1	1	4	4	1.276963	False	0.918
12	133	4	m	20	23-Jun-2017	Sub12_Trial133_1	1	5	5	1.472962	False	0.918
12	134	4	m	20	23-Jun-2017	Sub12_Trial134_0	0	0	0	1.48547	False	3.569
12	134	4	m	20	23-Jun-2017	Sub12_Trial134_0	0	1	1	0.774708	False	3.569
12	134	4	m	20	23-Jun-2017	Sub12_Trial134_0	0	2	2	1.341565	False	3.569
12	134	4	m	20	23-Jun-2017	Sub12_Trial134_0	0	3	3	0.592497	False	3.569
12	134	4	m	20	23-Jun-2017	Sub12_Trial134_0	0	4	4	0.622018	False	3.569
12	134	4	m	20	23-Jun-2017	Sub12_Trial134_0	0	5	5	0.937252	False	3.569
12	134	4	m	20	23-Jun-2017	Sub12_Trial134_1	1	0	0	0.73758	True	3.569
12	134	4	m	20	23-Jun-2017	Sub12_Trial134_1	1	1	1	1.511656	True	3.569
12	134	4	m	20	23-Jun-2017	Sub12_Trial134_1	1	2	2	1.618559	True	3.569
12	134	4	m	20	23-Jun-2017	Sub12_Trial134_1	1	3	3	1.554555	True	3.569
12	134	4	m	20	23-Jun-2017	Sub12_Trial134_1	1	4	4	0.904956	True	3.569
12	134	4	m	20	23-Jun-2017	Sub12_Trial134_1	1	5	5	0.990737	True	3.569
12	135	4	m	20	23-Jun-2017	Sub12_Trial135_0	0	0	0	1.186143	True	1.313
12	135	4	m	20	23-Jun-2017	Sub12_Trial135_0	0	1	1	1.183302	True	1.313
12	135	4	m	20	23-Jun-2017	Sub12_Trial135_0	0	2	2	0.560205	True	1.313
12	135	4	m	20	23-Jun-2017	Sub12_Trial135_0	0	3	3	0.933947	True	1.313
12	135	4	m	20	23-Jun-2017	Sub12_Trial135_0	0	4	4	1.085033	True	1.313
12	135	4	m	20	23-Jun-2017	Sub12_Trial135_0	0	5	5	1.004853	True	1.313
12	135	4	m	20	23-Jun-2017	Sub12_Trial135_1	1	0	0	0.793575	False	1.313
12	135	4	m	20	23-Jun-2017	Sub12_Trial135_1	1	1	1	0.910411	False	1.313
12	135	4	m	20	23-Jun-2017	Sub12_Trial135_1	1	2	2	1.026092	False	1.313
12	135	4	m	20	23-Jun-2017	Sub12_Trial135_1	1	3	3	0.767631	False	1.313
12	135	4	m	20	23-Jun-2017	Sub12_Trial135_1	1	4	4	1.487189	False	1.313
12	135	4	m	20	23-Jun-2017	Sub12_Trial135_1	1	5	5	1.225405	False	1.313
12	136	4	m	20	23-Jun-2017	Sub12_Trial136_0	0	0	0	0.476533	False	2.972
12	136	4	m	20	23-Jun-2017	Sub12_Trial136_0	0	1	1	0.971021	False	2.972
12	136	4	m	20	23-Jun-2017	Sub12_Trial136_0	0	2	2	1.369889	False	2.972
12	136	4	m	20	23-Jun-2017	Sub12_Trial136_0	0	3	3	0.883133	False	2.972
12	136	4	m	20	23-Jun-2017	Sub12_Trial136_0	0	4	4	0.625585	False	2.972
12	136	4	m	20	23-Jun-2017	Sub12_Trial136_0	0	5	5	0.869099	False	2.972
12	136	4	m	20	23-Jun-2017	Sub12_Trial136_1	1	0	0	0.385633	True	2.972
12	136	4	m	20	23-Jun-2017	Sub12_Trial136_1	1	1	1	1.17193	True	2.972
12	136	4	m	20	23-Jun-2017	Sub12_Trial136_1	1	2	2	0.661014	True	2.972
12	136	4	m	20	23-Jun-2017	Sub12_Trial136_1	1	3	3	1.536606	True	2.972
12	136	4	m	20	23-Jun-2017	Sub12_Trial136_1	1	4	4	1.309161	True	2.972
12	136	4	m	20	23-Jun-2017	Sub12_Trial136_1	1	5	5	1.10339	True	2.972
12	137	4	m	20	23-Jun-2017	Sub12_Trial137_0	0	0	0	0.990221	False	4.863
12	137	4	m	20	23-Jun-2017	Sub12_Trial137_0	0	1	1	1.178409	False	4.863
12	137	4	m	20	23-Jun-2017	Sub12_Trial137_0	0	2	2	0.856977	False	4.863
12	137	4	m	20	23-Jun-2017	Sub12_Trial137_0	0	3	3	0.677776	False	4.863
12	137	4	m	20	23-Jun-2017	Sub12_Trial137_0	0	4	4	0.950731	False	4.863
12	137	4	m	20	23-Jun-2017	Sub12_Trial137_0	0	5	5	1.352015	False	4.863
12	137	4	m	20	23-Jun-2017	Sub12_Trial137_1	1	0	0	0.584431	True	4.863
12	137	4	m	20	23-Jun-2017	Sub12_Trial137_1	1	1	1	0.629283	True	4.863
12	137	4	m	20	23-Jun-2017	Sub12_Trial137_1	1	2	2	1.443856	True	4.863
12	137	4	m	20	23-Jun-2017	Sub12_Trial137_1	1	3	3	1.086435	True	4.863
12	137	4	m	20	23-Jun-2017	Sub12_Trial137_1	1	4	4	0.696051	True	4.863
12	137	4	m	20	23-Jun-2017	Sub12_Trial137_1	1	5	5	1.060342	True	4.863
12	138	4	m	20	23-Jun-2017	Sub12_Trial138_0	0	0	0	0.360106	True	1.012
12	138	4	m	20	23-Jun-2017	Sub12_Trial138_0	0	1	1	1.538936	True	1.012
12	138	4	m	20	23-Jun-2017	Sub12_Trial138_0	0	2	2	1.008681	True	1.012
12	138	4	m	20	23-Jun-2017	Sub12_Trial138_0	0	3	3	1.332589	True	1.012
12	138	4	m	20	23-Jun-2017	Sub12_Trial138_0	0	4	4	1.020486	True	1.012
12	138	4	m	20	23-Jun-2017	Sub12_Trial138_0	0	5	5	1.045459	True	1.012
12	138	4	m	20	23-Jun-2017	Sub12_Trial138_1	1	0	0	0.745137	False	1.012
12	138	4	m	20	23-Jun-2017	Sub12_Trial138_1	1	1	1	1.02902	False	1.012
12	138	4	m	20	23-Jun-2017	Sub12_Trial138_1	1	2	2	1.32864	False	1.012
12	138	4	m	20	23-Jun-2017	Sub12_Trial138_1	1	3	3	1.359986	False	1.012
12	138	4	m	20	23-Jun-2017	Sub12_Trial138_1	1	4	4	0.674913	False	1.012
12	138	4	m	20	23-Jun-2017	Sub12_Trial138_1	1	5	5	1.322206	False	1.012
12	139	4	m	20	23-Jun-2017	Sub12_Trial139_0	0	0	0	1.042622	False	2.56
12	139	4	m	20	23-Jun-2017	Sub12_Trial139_0	0	1	1	1.492384	False	2.56
12	139	4	m	20	23-Jun-2017	Sub12_Trial139_0	0	2	2	0.638878	False	2.56
12	139	4	m	20	23-Jun-2017	Sub12_Trial139_0	0	3	3	1.333683	False	2.56
12	139	4	m	20	23-Jun-2017	Sub12_Trial139_0	0	4	4	0.674353	False	2.56
12	139	4	m	20	23-Jun-2017	Sub12_Trial139_0	0	5	5	1.215956	False	2.56
12	139	4	m	20	23-Jun-2017	Sub12_Trial139_1	1	0	0	1.38184	True	2.56
12	139	4	m	20	23-Jun-2017	Sub12_Trial139_1	1	1	1	1.462821	True	2.56
12	139	4	m	20	23-Jun-2017	Sub12_Trial139_1	1	2	2	0.890058	True	2.56
12	139	4	m	20	23-Jun-2017	Sub12_Trial139_1	1	3	3	1.243956	True	2.56
12	139	4	m	20	23-Jun-2017	Sub12_Trial139_1	1	4	4	0.840196	True	2.56
12	139	4	m	20	23-Jun-2017	Sub12_Trial139_1	1	5	5	1.324182	True	2.56
12	140	4	m	20	23-Jun-2017	Sub12_Trial140_0	0	0	0	1.04324	True	0.926
12	140	4	m	20	23-Jun-2017	Sub12_Trial140_0	0	1	1	1.381926	True	0.926
12	140	4	m	20	23-Jun-2017	Sub12_Trial140_0	0	2	2	1.132537	True	0.926
12	140	4	m	20	23-Jun-2017	Sub12_Trial140_0	0	3	3	0.949396	True	0.926
12	140	4	m	20	23-Jun-2017	Sub12_Trial140_0	0	4	4	1.370142	True	0.926
12	140	4	m	20	23-Jun-2017	Sub12_Trial140_0	0	5	5	0.625391	True	0.926
12	140	4	m	20	23-Jun-2017	Sub12_Trial140_1	1	0	0	0.670959	False	0.926
12	140	4	m	20	23-Jun-2017	Sub12_Trial140_1	1	1	1	0.821054	False	0.926
12	140	4	m	20	23-Jun-2017	Sub12_Trial140_1	1	2	2	0.980366	False	0.926
12	140	4	m	20	23-Jun-2017	Sub12_Trial140_1	1	3	3	0.879361	False	0.926
12	140	4	m	20	23-Jun-2017	Sub12_Trial140_1	1	4	4	0.963718	False	0.926
12	140	4	m	20	23-Jun-2017	Sub12_Trial140_1	1	5	5	1.044245	False	0.926
12	141	4	m	20	23-Jun-2017	Sub12_Trial141_0	0	0	0	0.450023	True	1.445
12	141	4	m	20	23-Jun-2017	Sub12_Trial141_0	0	1	1	1.124979	True	1.445
12	141	4	m	20	23-Jun-2017	Sub12_Trial141_0	0	2	2	0.670547	True	1.445
12	141	4	m	20	23-Jun-2017	Sub12_Trial141_0	0	3	3	0.624896	True	1.445
12	141	4	m	20	23-Jun-2017	Sub12_Trial141_0	0	4	4	0.853682	True	1.445
12	141	4	m	20	23-Jun-2017	Sub12_Trial141_0	0	5	5	0.710059	True	1.445
12	141	4	m	20	23-Jun-2017	Sub12_Trial141_1	1	0	0	0.755411	False	1.445
12	141	4	m	20	23-Jun-2017	Sub12_Trial141_1	1	1	1	0.474099	False	1.445
12	141	4	m	20	23-Jun-2017	Sub12_Trial141_1	1	2	2	0.593811	False	1.445
12	141	4	m	20	23-Jun-2017	Sub12_Trial141_1	1	3	3	1.428408	False	1.445
12	141	4	m	20	23-Jun-2017	Sub12_Trial141_1	1	4	4	1.206481	False	1.445
12	141	4	m	20	23-Jun-2017	Sub12_Trial141_1	1	5	5	1.334741	False	1.445
12	142	4	m	20	23-Jun-2017	Sub12_Trial142_0	0	0	0	0.794965	True	2.098
12	142	4	m	20	23-Jun-2017	Sub12_Trial142_0	0	1	1	0.437182	True	2.098
12	142	4	m	20	23-Jun-2017	Sub12_Trial142_0	0	2	2	1.139669	True	2.098
12	142	4	m	20	23-Jun-2017	Sub12_Trial142_0	0	3	3	1.477923	True	2.098
12	142	4	m	20	23-Jun-2017	Sub12_Trial142_0	0	4	4	1.172894	True	2.098
12	142	4	m	20	23-Jun-2017	Sub12_Trial142_0	0	5	5	0.527562	True	2.098
12	142	4	m	20	23-Jun-2017	Sub12_Trial142_1	1	0	0	0.729779	False	2.098
12	142	4	m	20	23-Jun-2017	Sub12_Trial142_1	1	1	1	1.03255	False	2.098
12	142	4	m	20	23-Jun-2017	Sub12_Trial142_1	1	2	2	1.584693	False	2.098
12	142	4	m	20	23-Jun-2017	Sub12_Trial142_1	1	3	3	1.185865	False	2.098
12	142	4	m	20	23-Jun-2017	Sub12_Trial142_1	1	4	4	0.641141	False	2.098
12	142	4	m	20	23-Jun-2017	Sub12_Trial142_1	1	5	5	1.097281	False	2.098
12	143	4	m	20	23-Jun-2017	Sub12_Trial143_0	0	0	0	0.5962	True	0.778
12	143	4	m	20	23-Jun-2017	Sub12_Trial143_0	0	1	1	0.952472	True	0.778
12	143	4	m	20	23-Jun-2017	Sub12_Trial143_0	0	2	2	1.558461	True	0.778
12	143	4	m	20	23-Jun-2017	Sub12_Trial143_0	0	3	3	1.124389	True	0.778
12	143	4	m	20	23-Jun-2017	Sub12_Trial143_0	0	4	4	1.007511	True	0.778
12	143	4	m	20	23-Jun-2017	Sub12_Trial143_0	0	5	5	0.966072	True	0.778
12	143	4	m	20	23-Jun-2017	Sub12_Trial143_1	1	0	0	0.983073	False	0.778
12	143	4	m	20	23-Jun-2017	Sub12_Trial143_1	1	1	1	1.275073	False	0.778
12	143	4	m	20	23-Jun-2017	Sub12_Trial143_1	1	2	2	0.560475	False	0.778
12	143	4	m	20	23-Jun-2017	Sub12_Trial143_1	1	3	3	0.685454	False	0.778
12	143	4	m	20	23-Jun-2017	Sub12_Trial143_1	1	4	4	1.551935	False	0.778
12	143	4	m	20	23-Jun-2017	Sub12_Trial143_1	1	5	5	0.555072	False	0.778
12	144	4	m	20	23-Jun-2017	Sub12_Trial144_0	0	0	0	0.923672	True	1.862
12	144	4	m	20	23-Jun-2017	Sub12_Trial144_0	0	1	1	0.952207	True	1.862
12	144	4	m	20	23-Jun-2017	Sub12_Trial144_0	0	2	2	1.032777	True	1.862
12	144	4	m	20	23-Jun-2017	Sub12_Trial144_0	0	3	3	0.687733	True	1.862
12	144	4	m	20	23-Jun-2017	Sub12_Trial144_0	0	4	4	0.920187	True	1.862
12	144	4	m	20	23-Jun-2017	Sub12_Trial144_0	0	5	5	1.152718	True	1.862
12	144	4	m	20	23-Jun-2017	Sub12_Trial144_1	1	0	0	0.82994	False	1.862
12	144	4	m	20	23-Jun-2017	Sub12_Trial144_1	1	1	1	1.213182	False	1.862
12	144	4	m	20	23-Jun-2017	Sub12_Trial144_1	1	2	2	1.26611	False	1.862
12	144	4	m	20	23-Jun-2017	Sub12_Trial144_1	1	3	3	0.488849	False	1.862
12	144	4	m	20	23-Jun-2017	Sub12_Trial144_1	1	4	4	0.666196	False	1.862
12	144	4	m	20	23-Jun-2017	Sub12_Trial144_1	1	5	5	1.395519	False	1.862
12	145	4	m	20	23-Jun-2017	Sub12_Trial145_0	0	0	0	0.747165	False	2.515
12	145	4	m	20	23-Jun-2017	Sub12_Trial145_0	0	1	1	0.707163	False	2.515
12	145	4	m	20	23-Jun-2017	Sub12_Trial145_0	0	2	2	0.555544	False	2.515
12	145	4	m	20	23-Jun-2017	Sub12_Trial145_0	0	3	3	0.768692	False	2.515
12	145	4	m	20	23-Jun-2017	Sub12_Trial145_0	0	4	4	0.557893	False	2.515
12	145	4	m	20	23-Jun-2017	Sub12_Trial145_0	0	5	5	1.319138	False	2.515
12	145	4	m	20	23-Jun-2017	Sub12_Trial145_1	1	0	0	1.163051	True	2.515
12	145	4	m	20	23-Jun-2017	Sub12_Trial145_1	1	1	1	0.993633	True	2.515
12	145	4	m	20	23-Jun-2017	Sub12_Trial145_1	1	2	2	1.420137	True	2.515
12	145	4	m	20	23-Jun-2017	Sub12_Trial145_1	1	3	3	0.705206	True	2.515
12	145	4	m	20	23-Jun-2017	Sub12_Trial145_1	1	4	4	1.065511	True	2.515
12	145	4	m	20	23-Jun-2017	Sub12_Trial145_1	1	5	5	0.569953	True	2.515
12	146	4	m	20	23-Jun-2017	Sub12_Trial146_0	0	0	0	0.788358	True	3.355
12	146	4	m	20	23-Jun-2017	Sub12_Trial146_0	0	1	1	0.637822	True	3.355
12	146	4	m	20	23-Jun-2017	Sub12_Trial146_0	0	2	2	0.995199	True	3.355
12	146	4	m	20	23-Jun-2017	Sub12_Trial146_0	0	3	3	1.062121	True	3.355
12	146	4	m	20	23-Jun-2017	Sub12_Trial146_0	0	4	4	1.189968	True	3.355
12	146	4	m	20	23-Jun-2017	Sub12_Trial146_0	0	5	5	1.042063	True	3.355
12	146	4	m	20	23-Jun-2017	Sub12_Trial146_1	1	0	0	1.053597	False	3.355
12	146	4	m	20	23-Jun-2017	Sub12_Trial146_1	1	1	1	0.875737	False	3.355
12	146	4	m	20	23-Jun-2017	Sub12_Trial146_1	1	2	2	0.873237	False	3.355
12	146	4	m	20	23-Jun-2017	Sub12_Trial146_1	1	3	3	1.007611	False	3.355
12	146	4	m	20	23-Jun-2017	Sub12_Trial146_1	1	4	4	1.269307	False	3.355
12	146	4	m	20	23-Jun-2017	Sub12_Trial146_1	1	5	5	0.502195	False	3.355
12	147	4	m	20	23-Jun-2017	Sub12_Trial147_0	0	0	0	1.18544	True	2.014
12	147	4	m	20	23-Jun-2017	Sub12_Trial147_0	0	1	1	1.229631	True	2.014
12	147	4	m	20	23-Jun-2017	Sub12_Trial147_0	0	2	2	0.886049	True	2.014
12	147	4	m	20	23-Jun-2017	Sub12_Trial147_0	0	3	3	1.194261	True	2.014
12	147	4	m	20	23-Jun-2017	Sub12_Trial147_0	0	4	4	1.163163	True	2.014
12	147	4	m	20	23-Jun-2017	Sub12_Trial147_0	0	5	5	0.784455	True	2.014
12	147	4	m	20	23-Jun-2017	Sub12_Trial147_1	1	0	0	1.56127	False	2.014
12	147	4	m	20	23-Jun-2017	Sub12_Trial147_1	1	1	1	1.157992	False	2.014
12	147	4	m	20	23-Jun-2017	Sub12_Trial147_1	1	2	2	0.842377	False	2.014
12	147	4	m	20	23-Jun-2017	Sub12_Trial147_1	1	3	3	0.50187	False	2.014
12	147	4	m	20	23-Jun-2017	Sub12_Trial147_1	1	4	4	1.098662	False	2.014
12	147	4	m	20	23-Jun-2017	Sub12_Trial147_1	1	5	5	0.696686	False	2.014
12	148	4	m	20	23-Jun-2017	Sub12_Trial148_0	0	0	0	1.44953	False	1.698
12	148	4	m	20	23-Jun-2017	Sub12_Trial148_0	0	1	1	0.861741	False	1.698
12	148	4	m	20	23-Jun-2017	Sub12_Trial148_0	0	2	2	0.804314	False	1.698
12	148	4	m	20	23-Jun-2017	Sub12_Trial148_0	0	3	3	0.696777	False	1.698
12	148	4	m	20	23-Jun-2017	Sub12_Trial148_0	0	4	4	0.536705	False	1.698
12	148	4	m	20	23-Jun-2017	Sub12_Trial148_0	0	5	5	0.899311	False	1.698
12	148	4	m	20	23-Jun-2017	Sub12_Trial148_1	1	0	0	1.284702	True	1.698
12	148	4	m	20	23-Jun-2017	Sub12_Trial148_1	1	1	1	0.602654	True	1.698
12	148	4	m	20	23-Jun-2017	Sub12_Trial148_1	1	2	2	0.689611	True	1.698
12	148	4	m	20	23-Jun-2017	Sub12_Trial148_1	1	3	3	1.477903	True	1.698
12	148	4	m	20	23-Jun-2017	Sub12_Trial148_1	1	4	4	1.159842	True	1.698
12	148	4	m	20	23-Jun-2017	Sub12_Trial148_1	1	5	5	1.317873	True	1.698
12	149	4	m	20	23-Jun-2017	Sub12_Trial149_0	0	0	0	0.558774	False	2.778
12	149	4	m	20	23-Jun-2017	Sub12_Trial149_0	0	1	1	0.924952	False	2.778
12	149	4	m	20	23-Jun-2017	Sub12_Trial149_0	0	2	2	0.48567	False	2.778
12	149	4	m	20	23-Jun-2017	Sub12_Trial149_0	0	3	3	0.977737	False	2.778
12	149	4	m	20	23-Jun-2017	Sub12_Trial149_0	0	4	4	0.478408	False	2.778
12	149	4	m	20	23-Jun-2017	Sub12_Trial149_0	0	5	5	0.987907	False	2.778
12	149	4	m	20	23-Jun-2017	Sub12_Trial149_1	1	0	0	0.926642	True	2.778
12	149	4	m	20	23-Jun-2017	Sub12_Trial149_1	1	1	1	0.679482	True	2.778
12	149	4	m	20	23-Jun-2017	Sub12_Trial149_1	1	2	2	1.014915	True	2.778
12	149	4	m	20	23-Jun-2017	Sub12_Trial149_1	1	3	3	0.763705	True	2.778
12	149	4	m	20	23-Jun-2017	Sub12_Trial149_1	1	4	4	1.385657	True	2.778
12	149	4	m	20	23-Jun-2017	Sub12_Trial149_1	1	5	5	1.242672	True	2.778
12	150	4	m	20	23-Jun-2017	Sub12_Trial150_0	0	0	0	0.936078	True	1.659
12	150	4	m	20	23-Jun-2017	Sub12_Trial150_0	0	1	1	1.15036	True	1.659
12	150	4	m	20	23-Jun-2017	Sub12_Trial150_0	0	2	2	1.294787	True	1.659
12	150	4	m	20	23-Jun-2017	Sub12_Trial150_0	0	3	3	0.682646	True	1.659
12	150	4	m	20	23-Jun-2017	Sub12_Trial150_0	0	4	4	0.709083	True	1.659
12	150	4	m	20	23-Jun-2017	Sub12_Trial150_0	0	5	5	0.897374	True	1.659
12	150	4	m	20	23-Jun-2017	Sub12_Trial150_1	1	0	0	1.163929	False	1.659
12	150	4	m	20	23-Jun-2017	Sub12_Trial150_1	1	1	1	0.859646	False	1.659
12	150	4	m	20	23-Jun-2017	Sub12_Trial150_1	1	2	2	1.169017	False	1.659
12	150	4	m	20	23-Jun-2017	Sub12_Trial150_1	1	3	3	1.221572	False	1.659
12	150	4	m	20	23-Jun-2017	Sub12_Trial150_1	1	4	4	0.482535	False	1.659
12	150	4	m	20	23-Jun-2017	Sub12_Trial150_1	1	5	5	1.397703	False	1.659
12	151	4	m	20	23-Jun-2017	Sub12_Trial151_0	0	0	0	0.912673	True	2.872
12	151	4	m	20	23-Jun-2017	Sub12_Trial151_0	0	1	1	0.769939	True	2.872
12	151	4	m	20	23-Jun-2017	Sub12_Trial151_0	0	2	2	1.187208	True	2.872
12	151	4	m	20	23-Jun-2017	Sub12_Trial151_0	0	3	3	1.005076	True	2.872
12	151	4	m	20	23-Jun-2017	Sub12_Trial151_0	0	4	4	1.479298	True	2.872
12	151	4	m	20	23-Jun-2017	Sub12_Trial151_0	0	5	5	0.715435	True	2.872
12	151	4	m	20	23-Jun-2017	Sub12_Trial151_1	1	0	0	0.716731	False	2.872
12	151	4	m	20	23-Jun-2017	Sub12_Trial151_1	1	1	1	0.971705	False	2.872
12	151	4	m	20	23-Jun-2017	Sub12_Trial151_1	1	2	2	0.932678	False	2.872
12	151	4	m	20	23-Jun-2017	Sub12_Trial151_1	1	3	3	1.219938	False	2.872
12	151	4	m	20	23-Jun-2017	Sub12_Trial151_1	1	4	4	0.936308	False	2.872
12	151	4	m	20	23-Jun-2017	Sub12_Trial151_1	1	5	5	1.144578	False	2.872
12	152	4	m	20	23-Jun-2017	Sub12_Trial152_0	0	0	0	0.83848	True	1.99
12	152	4	m	20	23-Jun-2017	Sub12_Trial152_0	0	1	1	0.578079	True	1.99
12	152	4	m	20	23-Jun-2017	Sub12_Trial152_0	0	2	2	0.953278	True	1.99
12	152	4	m	20	23-Jun-2017	Sub12_Trial152_0	0	3	3	1.476643	True	1.99
12	152	4	m	20	23-Jun-2017	Sub12_Trial152_0	0	4	4	0.63038	True	1.99
12	152	4	m	20	23-Jun-2017	Sub12_Trial152_0	0	5	5	1.436593	True	1.99
12	152	4	m	20	23-Jun-2017	Sub12_Trial152_1	1	0	0	1.606746	False	1.99
12	152	4	m	20	23-Jun-2017	Sub12_Trial152_1	1	1	1	1.001959	False	1.99
12	152	4	m	20	23-Jun-2017	Sub12_Trial152_1	1	2	2	0.712278	False	1.99
12	152	4	m	20	23-Jun-2017	Sub12_Trial152_1	1	3	3	1.072043	False	1.99
12	152	4	m	20	23-Jun-2017	Sub12_Trial152_1	1	4	4	0.42577	False	1.99
12	152	4	m	20	23-Jun-2017	Sub12_Trial152_1	1	5	5	0.726296	False	1.99
12	153	4	m	20	23-Jun-2017	Sub12_Trial153_0	0	0	0	0.428869	False	1.286
12	153	4	m	20	23-Jun-2017	Sub12_Trial153_0	0	1	1	0.361731	False	1.286
12	153	4	m	20	23-Jun-2017	Sub12_Trial153_0	0	2	2	0.487438	False	1.286
12	153	4	m	20	23-Jun-2017	Sub12_Trial153_0	0	3	3	0.548054	False	1.286
12	153	4	m	20	23-Jun-2017	Sub12_Trial153_0	0	4	4	1.203743	False	1.286
12	153	4	m	20	23-Jun-2017	Sub12_Trial153_0	0	5	5	1.602967	False	1.286
12	153	4	m	20	23-Jun-2017	Sub12_Trial153_1	1	0	0	1.308297	True	1.286
12	153	4	m	20	23-Jun-2017	Sub12_Trial153_1	1	1	1	0.983915	True	1.286
12	153	4	m	20	23-Jun-2017	Sub12_Trial153_1	1	2	2	1.469732	True	1.286
12	153	4	m	20	23-Jun-2017	Sub12_Trial153_1	1	3	3	1.099343	True	1.286
12	153	4	m	20	23-Jun-2017	Sub12_Trial153_1	1	4	4	0.921768	True	1.286
12	153	4	m	20	23-Jun-2017	Sub12_Trial153_1	1	5	5	1.252374	True	1.286
12	154	4	m	20	23-Jun-2017	Sub12_Trial154_0	0	0	0	1.137179	False	1.493
12	154	4	m	20	23-Jun-2017	Sub12_Trial154_0	0	1	1	1.23891	False	1.493
12	154	4	m	20	23-Jun-2017	Sub12_Trial154_0	0	2	2	0.860055	False	1.493
12	154	4	m	20	23-Jun-2017	Sub12_Trial154_0	0	3	3	0.511652	False	1.493
12	154	4	m	20	23-Jun-2017	Sub12_Trial154_0	0	4	4	0.690488	False	1.493
12	154	4	m	20	23-Jun-2017	Sub12_Trial154_0	0	5	5	0.760394	False	1.493
12	154	4	m	20	23-Jun-2017	Sub12_Trial154_1	1	0	0	0.899485	True	1.493
12	154	4	m	20	23-Jun-2017	Sub12_Trial154_1	1	1	1	0.881535	True	1.493
12	154	4	m	20	23-Jun-2017	Sub12_Trial154_1	1	2	2	0.663673	True	1.493
12	154	4	m	20	23-Jun-2017	Sub12_Trial154_1	1	3	3	1.405617	True	1.493
12	154	4	m	20	23-Jun-2017	Sub12_Trial154_1	1	4	4	0.930613	True	1.493
12	154	4	m	20	23-Jun-2017	Sub12_Trial154_1	1	5	5	1.160763	True	1.493
12	155	4	m	20	23-Jun-2017	Sub12_Trial155_0	0	0	0	1.267978	True	5.149
12	155	4	m	20	23-Jun-2017	Sub12_Trial155_0	0	1	1	0.767473	True	5.149
12	155	4	m	20	23-Jun-2017	Sub12_Trial155_0	0	2	2	0.930716	True	5.149
12	155	4	m	20	23-Jun-2017	Sub12_Trial155_0	0	3	3	1.166587	True	5.149
12	155	4	m	20	23-Jun-2017	Sub12_Trial155_0	0	4	4	0.74506	True	5.149
12	155	4	m	20	23-Jun-2017	Sub12_Trial155_0	0	5	5	0.811406	True	5.149
12	155	4	m	20	23-Jun-2017	Sub12_Trial155_1	1	0	0	0.872845	False	5.149
12	155	4	m	20	23-Jun-2017	Sub12_Trial155_1	1	1	1	0.642167	False	5.149
12	155	4	m	20	23-Jun-2017	Sub12_Trial155_1	1	2	2	1.425723	False	5.149
12	155	4	m	20	23-Jun-2017	Sub12_Trial155_1	1	3	3	1.239113	False	5.149
12	155	4	m	20	23-Jun-2017	Sub12_Trial155_1	1	4	4	1.215155	False	5.149
12	155	4	m	20	23-Jun-2017	Sub12_Trial155_1	1	5	5	1.405316	False	5.149
12	156	4	m	20	23-Jun-2017	Sub12_Trial156_0	0	0	0	0.707064	True	2.907
12	156	4	m	20	23-Jun-2017	Sub12_Trial156_0	0	1	1	1.276288	True	2.907
12	156	4	m	20	23-Jun-2017	Sub12_Trial156_0	0	2	2	1.175781	True	2.907
12	156	4	m	20	23-Jun-2017	Sub12_Trial156_0	0	3	3	1.023714	True	2.907
12	156	4	m	20	23-Jun-2017	Sub12_Trial156_0	0	4	4	1.254552	True	2.907
12	156	4	m	20	23-Jun-2017	Sub12_Trial156_0	0	5	5	1.446601	True	2.907
12	156	4	m	20	23-Jun-2017	Sub12_Trial156_1	1	0	0	0.632404	False	2.907
12	156	4	m	20	23-Jun-2017	Sub12_Trial156_1	1	1	1	1.083777	False	2.907
12	156	4	m	20	23-Jun-2017	Sub12_Trial156_1	1	2	2	0.446972	False	2.907
12	156	4	m	20	23-Jun-2017	Sub12_Trial156_1	1	3	3	1.218661	False	2.907
12	156	4	m	20	23-Jun-2017	Sub12_Trial156_1	1	4	4	1.081494	False	2.907
12	156	4	m	20	23-Jun-2017	Sub12_Trial156_1	1	5	5	1.166408	False	2.907
12	157	4	m	20	23-Jun-2017	Sub12_Trial157_0	0	0	0	1.470185	False	4.21
12	157	4	m	20	23-Jun-2017	Sub12_Trial157_0	0	1	1	0.918748	False	4.21
12	157	4	m	20	23-Jun-2017	Sub12_Trial157_0	0	2	2	0.545503	False	4.21
12	157	4	m	20	23-Jun-2017	Sub12_Trial157_0	0	3	3	1.116783	False	4.21
12	157	4	m	20	23-Jun-2017	Sub12_Trial157_0	0	4	4	0.64088	False	4.21
12	157	4	m	20	23-Jun-2017	Sub12_Trial157_0	0	5	5	0.403182	False	4.21
12	157	4	m	20	23-Jun-2017	Sub12_Trial157_1	1	0	0	1.529373	True	4.21
12	157	4	m	20	23-Jun-2017	Sub12_Trial157_1	1	1	1	1.215052	True	4.21
12	157	4	m	20	23-Jun-2017	Sub12_Trial157_1	1	2	2	0.676363	True	4.21
12	157	4	m	20	23-Jun-2017	Sub12_Trial157_1	1	3	3	0.765383	True	4.21
12	157	4	m	20	23-Jun-2017	Sub12_Trial157_1	1	4	4	0.785618	True	4.21
12	157	4	m	20	23-Jun-2017	Sub12_Trial157_1	1	5	5	0.943577	True	4.21
12	157	5	m	20	23-Jun-2017	Sub12_Trial157_0	0	0	0	1.470185	False	2.809
12	157	5	m	20	23-Jun-2017	Sub12_Trial157_0	0	1	1	0.918748	False	2.809
12	157	5	m	20	23-Jun-2017	Sub12_Trial157_0	0	2	2	0.545503	False	2.809
12	157	5	m	20	23-Jun-2017	Sub12_Trial157_0	0	3	3	1.116783	False	2.809
12	157	5	m	20	23-Jun-2017	Sub12_Trial157_0	0	4	4	0.64088	False	2.809
12	157	5	m	20	23-Jun-2017	Sub12_Trial157_0	0	5	5	0.403182	False	2.809
12	157	5	m	20	23-Jun-2017	Sub12_Trial157_1	1	0	0	1.529373	True	2.809
12	157	5	m	20	23-Jun-2017	Sub12_Trial157_1	1	1	1	1.215052	True	2.809
12	157	5	m	20	23-Jun-2017	Sub12_Trial157_1	1	2	2	0.676363	True	2.809
12	157	5	m	20	23-Jun-2017	Sub12_Trial157_1	1	3	3	0.765383	True	2.809
12	157	5	m	20	23-Jun-2017	Sub12_Trial157_1	1	4	4	0.785618	True	2.809
12	157	5	m	20	23-Jun-2017	Sub12_Trial157_1	1	5	5	0.943577	True	2.809
12	158	5	m	20	23-Jun-2017	Sub12_Trial158_0	0	0	0	1.544543	True	0.796
12	158	5	m	20	23-Jun-2017	Sub12_Trial158_0	0	1	1	0.792204	True	0.796
12	158	5	m	20	23-Jun-2017	Sub12_Trial158_0	0	2	2	1.047719	True	0.796
12	158	5	m	20	23-Jun-2017	Sub12_Trial158_0	0	3	3	1.326258	True	0.796
12	158	5	m	20	23-Jun-2017	Sub12_Trial158_0	0	4	4	1.080081	True	0.796
12	158	5	m	20	23-Jun-2017	Sub12_Trial158_0	0	5	5	1.566396	True	0.796
12	158	5	m	20	23-Jun-2017	Sub12_Trial158_1	1	0	0	0.843508	False	0.796
12	158	5	m	20	23-Jun-2017	Sub12_Trial158_1	1	1	1	0.801554	False	0.796
12	158	5	m	20	23-Jun-2017	Sub12_Trial158_1	1	2	2	1.101727	False	0.796
12	158	5	m	20	23-Jun-2017	Sub12_Trial158_1	1	3	3	1.090102	False	0.796
12	158	5	m	20	23-Jun-2017	Sub12_Trial158_1	1	4	4	1.139828	False	0.796
12	158	5	m	20	23-Jun-2017	Sub12_Trial158_1	1	5	5	1.247041	False	0.796
12	159	5	m	20	23-Jun-2017	Sub12_Trial159_0	0	0	0	0.487812	True	3.725
12	159	5	m	20	23-Jun-2017	Sub12_Trial159_0	0	1	1	1.190924	True	3.725
12	159	5	m	20	23-Jun-2017	Sub12_Trial159_0	0	2	2	0.857309	True	3.725
12	159	5	m	20	23-Jun-2017	Sub12_Trial159_0	0	3	3	0.711364	True	3.725
12	159	5	m	20	23-Jun-2017	Sub12_Trial159_0	0	4	4	0.959287	True	3.725
12	159	5	m	20	23-Jun-2017	Sub12_Trial159_0	0	5	5	0.730482	True	3.725
12	159	5	m	20	23-Jun-2017	Sub12_Trial159_1	1	0	0	0.402002	False	3.725
12	159	5	m	20	23-Jun-2017	Sub12_Trial159_1	1	1	1	1.103232	False	3.725
12	159	5	m	20	23-Jun-2017	Sub12_Trial159_1	1	2	2	1.205155	False	3.725
12	159	5	m	20	23-Jun-2017	Sub12_Trial159_1	1	3	3	0.732197	False	3.725
12	159	5	m	20	23-Jun-2017	Sub12_Trial159_1	1	4	4	0.701381	False	3.725
12	159	5	m	20	23-Jun-2017	Sub12_Trial159_1	1	5	5	1.065903	False	3.725
12	160	5	m	20	23-Jun-2017	Sub12_Trial160_0	0	0	0	1.004665	True	3.544
12	160	5	m	20	23-Jun-2017	Sub12_Trial160_0	0	1	1	0.60608	True	3.544
12	160	5	m	20	23-Jun-2017	Sub12_Trial160_0	0	2	2	0.841683	True	3.544
12	160	5	m	20	23-Jun-2017	Sub12_Trial160_0	0	3	3	0.592217	True	3.544
12	160	5	m	20	23-Jun-2017	Sub12_Trial160_0	0	4	4	0.675087	True	3.544
12	160	5	m	20	23-Jun-2017	Sub12_Trial160_0	0	5	5	0.819958	True	3.544
12	160	5	m	20	23-Jun-2017	Sub12_Trial160_1	1	0	0	0.997721	False	3.544
12	160	5	m	20	23-Jun-2017	Sub12_Trial160_1	1	1	1	0.915282	False	3.544
12	160	5	m	20	23-Jun-2017	Sub12_Trial160_1	1	2	2	0.41099	False	3.544
12	160	5	m	20	23-Jun-2017	Sub12_Trial160_1	1	3	3	1.299573	False	3.544
12	160	5	m	20	23-Jun-2017	Sub12_Trial160_1	1	4	4	1.220883	False	3.544
12	160	5	m	20	23-Jun-2017	Sub12_Trial160_1	1	5	5	0.739877	False	3.544
12	161	5	m	20	23-Jun-2017	Sub12_Trial161_0	0	0	0	0.923325	True	1.757
12	161	5	m	20	23-Jun-2017	Sub12_Trial161_0	0	1	1	1.391714	True	1.757
12	161	5	m	20	23-Jun-2017	Sub12_Trial161_0	0	2	2	1.237237	True	1.757
12	161	5	m	20	23-Jun-2017	Sub12_Trial161_0	0	3	3	0.89336	True	1.757
12	161	5	m	20	23-Jun-2017	Sub12_Trial161_0	0	4	4	1.141273	True	1.757
12	161	5	m	20	23-Jun-2017	Sub12_Trial161_0	0	5	5	0.934288	True	1.757
12	161	5	m	20	23-Jun-2017	Sub12_Trial161_1	1	0	0	1.304183	False	1.757
12	161	5	m	20	23-Jun-2017	Sub12_Trial161_1	1	1	1	0.808404	False	1.757
12	161	5	m	20	23-Jun-2017	Sub12_Trial161_1	1	2	2	1.107168	False	1.757
12	161	5	m	20	23-Jun-2017	Sub12_Trial161_1	1	3	3	1.290058	False	1.757
12	161	5	m	20	23-Jun-2017	Sub12_Trial161_1	1	4	4	0.903137	False	1.757
12	161	5	m	20	23-Jun-2017	Sub12_Trial161_1	1	5	5	0.675045	False	1.757
12	162	5	m	20	23-Jun-2017	Sub12_Trial162_0	0	0	0	1.478627	True	1.473
12	162	5	m	20	23-Jun-2017	Sub12_Trial162_0	0	1	1	0.967458	True	1.473
12	162	5	m	20	23-Jun-2017	Sub12_Trial162_0	0	2	2	0.813491	True	1.473
12	162	5	m	20	23-Jun-2017	Sub12_Trial162_0	0	3	3	0.894078	True	1.473
12	162	5	m	20	23-Jun-2017	Sub12_Trial162_0	0	4	4	0.722039	True	1.473
12	162	5	m	20	23-Jun-2017	Sub12_Trial162_0	0	5	5	1.086424	True	1.473
12	162	5	m	20	23-Jun-2017	Sub12_Trial162_1	1	0	0	0.625294	False	1.473
12	162	5	m	20	23-Jun-2017	Sub12_Trial162_1	1	1	1	1.301229	False	1.473
12	162	5	m	20	23-Jun-2017	Sub12_Trial162_1	1	2	2	0.915816	False	1.473
12	162	5	m	20	23-Jun-2017	Sub12_Trial162_1	1	3	3	1.086184	False	1.473
12	162	5	m	20	23-Jun-2017	Sub12_Trial162_1	1	4	4	1.492857	False	1.473
12	162	5	m	20	23-Jun-2017	Sub12_Trial162_1	1	5	5	1.130461	False	1.473
12	163	5	m	20	23-Jun-2017	Sub12_Trial163_0	0	0	0	1.011015	True	1.121
12	163	5	m	20	23-Jun-2017	Sub12_Trial163_0	0	1	1	0.486551	True	1.121
12	163	5	m	20	23-Jun-2017	Sub12_Trial163_0	0	2	2	1.134164	True	1.121
12	163	5	m	20	23-Jun-2017	Sub12_Trial163_0	0	3	3	1.27299	True	1.121
12	163	5	m	20	23-Jun-2017	Sub12_Trial163_0	0	4	4	1.166762	True	1.121
12	163	5	m	20	23-Jun-2017	Sub12_Trial163_0	0	5	5	1.271855	True	1.121
12	163	5	m	20	23-Jun-2017	Sub12_Trial163_1	1	0	0	0.986517	False	1.121
[truncated: 1,841 more rows]
