# Supplementary material for: CLEESE: An open-source audio-transformation toolbox for data-driven experiments in speech and music cognition
Source: PLoS One. 2019 Apr 4;14(4):e0205943. doi: 10.1371/journal.pone.0205943 (PMC6448843; doi:10.1371/journal.pone.0205943)
Supplement: S1 Data — See provided Python notebook for format and analysis. (ZIP) [file pone.0205943.s005.zip › data/birthday/results/results_subj1_180518_15.11.csv]

subj	trial	block	sex	age	date	stim	stim_order	segment	segment_time	stretch	response	rt
1	1	1	m	20	22-Jun-2017	Sub1_Trial1_0	0	0	0	0.905935	True	7.077
1	1	1	m	20	22-Jun-2017	Sub1_Trial1_0	0	1	1	1.280227	True	7.077
1	1	1	m	20	22-Jun-2017	Sub1_Trial1_0	0	2	2	1.368556	True	7.077
1	1	1	m	20	22-Jun-2017	Sub1_Trial1_0	0	3	3	0.852414	True	7.077
1	1	1	m	20	22-Jun-2017	Sub1_Trial1_0	0	4	4	1.01524	True	7.077
1	1	1	m	20	22-Jun-2017	Sub1_Trial1_0	0	5	5	0.734416	True	7.077
1	1	1	m	20	22-Jun-2017	Sub1_Trial1_1	1	0	0	1.04182	False	7.077
1	1	1	m	20	22-Jun-2017	Sub1_Trial1_1	1	1	1	1.532831	False	7.077
1	1	1	m	20	22-Jun-2017	Sub1_Trial1_1	1	2	2	1.329199	False	7.077
1	1	1	m	20	22-Jun-2017	Sub1_Trial1_1	1	3	3	1.511444	False	7.077
1	1	1	m	20	22-Jun-2017	Sub1_Trial1_1	1	4	4	0.790501	False	7.077
1	1	1	m	20	22-Jun-2017	Sub1_Trial1_1	1	5	5	0.664659	False	7.077
1	2	1	m	20	22-Jun-2017	Sub1_Trial2_0	0	0	0	0.47874	True	0.622
1	2	1	m	20	22-Jun-2017	Sub1_Trial2_0	0	1	1	0.877544	True	0.622
1	2	1	m	20	22-Jun-2017	Sub1_Trial2_0	0	2	2	1.198638	True	0.622
1	2	1	m	20	22-Jun-2017	Sub1_Trial2_0	0	3	3	1.18049	True	0.622
1	2	1	m	20	22-Jun-2017	Sub1_Trial2_0	0	4	4	0.866136	True	0.622
1	2	1	m	20	22-Jun-2017	Sub1_Trial2_0	0	5	5	1.637526	True	0.622
1	2	1	m	20	22-Jun-2017	Sub1_Trial2_1	1	0	0	1.361008	False	0.622
1	2	1	m	20	22-Jun-2017	Sub1_Trial2_1	1	1	1	1.607258	False	0.622
1	2	1	m	20	22-Jun-2017	Sub1_Trial2_1	1	2	2	1.358367	False	0.622
1	2	1	m	20	22-Jun-2017	Sub1_Trial2_1	1	3	3	0.699616	False	0.622
1	2	1	m	20	22-Jun-2017	Sub1_Trial2_1	1	4	4	0.852691	False	0.622
1	2	1	m	20	22-Jun-2017	Sub1_Trial2_1	1	5	5	1.324539	False	0.622
1	3	1	m	20	22-Jun-2017	Sub1_Trial3_0	0	0	0	0.531293	True	2.487
1	3	1	m	20	22-Jun-2017	Sub1_Trial3_0	0	1	1	1.220925	True	2.487
1	3	1	m	20	22-Jun-2017	Sub1_Trial3_0	0	2	2	1.281023	True	2.487
1	3	1	m	20	22-Jun-2017	Sub1_Trial3_0	0	3	3	0.561447	True	2.487
1	3	1	m	20	22-Jun-2017	Sub1_Trial3_0	0	4	4	1.318313	True	2.487
1	3	1	m	20	22-Jun-2017	Sub1_Trial3_0	0	5	5	0.777649	True	2.487
1	3	1	m	20	22-Jun-2017	Sub1_Trial3_1	1	0	0	0.958877	False	2.487
1	3	1	m	20	22-Jun-2017	Sub1_Trial3_1	1	1	1	1.547361	False	2.487
1	3	1	m	20	22-Jun-2017	Sub1_Trial3_1	1	2	2	0.635791	False	2.487
1	3	1	m	20	22-Jun-2017	Sub1_Trial3_1	1	3	3	1.072506	False	2.487
1	3	1	m	20	22-Jun-2017	Sub1_Trial3_1	1	4	4	0.500835	False	2.487
1	3	1	m	20	22-Jun-2017	Sub1_Trial3_1	1	5	5	0.797145	False	2.487
1	4	1	m	20	22-Jun-2017	Sub1_Trial4_0	0	0	0	1.580583	True	1.602
1	4	1	m	20	22-Jun-2017	Sub1_Trial4_0	0	1	1	0.557999	True	1.602
1	4	1	m	20	22-Jun-2017	Sub1_Trial4_0	0	2	2	1.296395	True	1.602
1	4	1	m	20	22-Jun-2017	Sub1_Trial4_0	0	3	3	0.899241	True	1.602
1	4	1	m	20	22-Jun-2017	Sub1_Trial4_0	0	4	4	1.108109	True	1.602
1	4	1	m	20	22-Jun-2017	Sub1_Trial4_0	0	5	5	0.55266	True	1.602
1	4	1	m	20	22-Jun-2017	Sub1_Trial4_1	1	0	0	1.18826	False	1.602
1	4	1	m	20	22-Jun-2017	Sub1_Trial4_1	1	1	1	0.438332	False	1.602
1	4	1	m	20	22-Jun-2017	Sub1_Trial4_1	1	2	2	0.613042	False	1.602
1	4	1	m	20	22-Jun-2017	Sub1_Trial4_1	1	3	3	0.662626	False	1.602
1	4	1	m	20	22-Jun-2017	Sub1_Trial4_1	1	4	4	0.896071	False	1.602
1	4	1	m	20	22-Jun-2017	Sub1_Trial4_1	1	5	5	0.753675	False	1.602
1	5	1	m	20	22-Jun-2017	Sub1_Trial5_0	0	0	0	1.358685	False	1.88
1	5	1	m	20	22-Jun-2017	Sub1_Trial5_0	0	1	1	0.763543	False	1.88
1	5	1	m	20	22-Jun-2017	Sub1_Trial5_0	0	2	2	1.32013	False	1.88
1	5	1	m	20	22-Jun-2017	Sub1_Trial5_0	0	3	3	1.437024	False	1.88
1	5	1	m	20	22-Jun-2017	Sub1_Trial5_0	0	4	4	0.492958	False	1.88
1	5	1	m	20	22-Jun-2017	Sub1_Trial5_0	0	5	5	0.92596	False	1.88
1	5	1	m	20	22-Jun-2017	Sub1_Trial5_1	1	0	0	0.811121	True	1.88
1	5	1	m	20	22-Jun-2017	Sub1_Trial5_1	1	1	1	0.646232	True	1.88
1	5	1	m	20	22-Jun-2017	Sub1_Trial5_1	1	2	2	1.125632	True	1.88
1	5	1	m	20	22-Jun-2017	Sub1_Trial5_1	1	3	3	0.785482	True	1.88
1	5	1	m	20	22-Jun-2017	Sub1_Trial5_1	1	4	4	0.495978	True	1.88
1	5	1	m	20	22-Jun-2017	Sub1_Trial5_1	1	5	5	1.184577	True	1.88
1	6	1	m	20	22-Jun-2017	Sub1_Trial6_0	0	0	0	1.488486	True	6.515
1	6	1	m	20	22-Jun-2017	Sub1_Trial6_0	0	1	1	0.689052	True	6.515
1	6	1	m	20	22-Jun-2017	Sub1_Trial6_0	0	2	2	1.017212	True	6.515
1	6	1	m	20	22-Jun-2017	Sub1_Trial6_0	0	3	3	0.397311	True	6.515
1	6	1	m	20	22-Jun-2017	Sub1_Trial6_0	0	4	4	1.143231	True	6.515
1	6	1	m	20	22-Jun-2017	Sub1_Trial6_0	0	5	5	1.139418	True	6.515
1	6	1	m	20	22-Jun-2017	Sub1_Trial6_1	1	0	0	0.856296	False	6.515
1	6	1	m	20	22-Jun-2017	Sub1_Trial6_1	1	1	1	1.206148	False	6.515
1	6	1	m	20	22-Jun-2017	Sub1_Trial6_1	1	2	2	0.759958	False	6.515
1	6	1	m	20	22-Jun-2017	Sub1_Trial6_1	1	3	3	1.391974	False	6.515
1	6	1	m	20	22-Jun-2017	Sub1_Trial6_1	1	4	4	1.144409	False	6.515
1	6	1	m	20	22-Jun-2017	Sub1_Trial6_1	1	5	5	1.309902	False	6.515
1	7	1	m	20	22-Jun-2017	Sub1_Trial7_0	0	0	0	0.416145	False	8.252
1	7	1	m	20	22-Jun-2017	Sub1_Trial7_0	0	1	1	1.079753	False	8.252
1	7	1	m	20	22-Jun-2017	Sub1_Trial7_0	0	2	2	1.378798	False	8.252
1	7	1	m	20	22-Jun-2017	Sub1_Trial7_0	0	3	3	0.653118	False	8.252
1	7	1	m	20	22-Jun-2017	Sub1_Trial7_0	0	4	4	1.067734	False	8.252
1	7	1	m	20	22-Jun-2017	Sub1_Trial7_0	0	5	5	0.636365	False	8.252
1	7	1	m	20	22-Jun-2017	Sub1_Trial7_1	1	0	0	0.948192	True	8.252
1	7	1	m	20	22-Jun-2017	Sub1_Trial7_1	1	1	1	0.748332	True	8.252
1	7	1	m	20	22-Jun-2017	Sub1_Trial7_1	1	2	2	1.134041	True	8.252
1	7	1	m	20	22-Jun-2017	Sub1_Trial7_1	1	3	3	0.73012	True	8.252
1	7	1	m	20	22-Jun-2017	Sub1_Trial7_1	1	4	4	1.13771	True	8.252
1	7	1	m	20	22-Jun-2017	Sub1_Trial7_1	1	5	5	1.442171	True	8.252
1	8	1	m	20	22-Jun-2017	Sub1_Trial8_0	0	0	0	0.924849	True	0.8
1	8	1	m	20	22-Jun-2017	Sub1_Trial8_0	0	1	1	1.338144	True	0.8
1	8	1	m	20	22-Jun-2017	Sub1_Trial8_0	0	2	2	0.961047	True	0.8
1	8	1	m	20	22-Jun-2017	Sub1_Trial8_0	0	3	3	0.777924	True	0.8
1	8	1	m	20	22-Jun-2017	Sub1_Trial8_0	0	4	4	0.922993	True	0.8
1	8	1	m	20	22-Jun-2017	Sub1_Trial8_0	0	5	5	0.871536	True	0.8
1	8	1	m	20	22-Jun-2017	Sub1_Trial8_1	1	0	0	1.346676	False	0.8
1	8	1	m	20	22-Jun-2017	Sub1_Trial8_1	1	1	1	1.339066	False	0.8
1	8	1	m	20	22-Jun-2017	Sub1_Trial8_1	1	2	2	0.746307	False	0.8
1	8	1	m	20	22-Jun-2017	Sub1_Trial8_1	1	3	3	1.220537	False	0.8
1	8	1	m	20	22-Jun-2017	Sub1_Trial8_1	1	4	4	1.002051	False	0.8
1	8	1	m	20	22-Jun-2017	Sub1_Trial8_1	1	5	5	0.668118	False	0.8
1	9	1	m	20	22-Jun-2017	Sub1_Trial9_0	0	0	0	1.499851	True	0.995
1	9	1	m	20	22-Jun-2017	Sub1_Trial9_0	0	1	1	1.316824	True	0.995
1	9	1	m	20	22-Jun-2017	Sub1_Trial9_0	0	2	2	1.138827	True	0.995
1	9	1	m	20	22-Jun-2017	Sub1_Trial9_0	0	3	3	1.091009	True	0.995
1	9	1	m	20	22-Jun-2017	Sub1_Trial9_0	0	4	4	1.251663	True	0.995
1	9	1	m	20	22-Jun-2017	Sub1_Trial9_0	0	5	5	0.654927	True	0.995
1	9	1	m	20	22-Jun-2017	Sub1_Trial9_1	1	0	0	1.116567	False	0.995
1	9	1	m	20	22-Jun-2017	Sub1_Trial9_1	1	1	1	0.576778	False	0.995
1	9	1	m	20	22-Jun-2017	Sub1_Trial9_1	1	2	2	1.210813	False	0.995
1	9	1	m	20	22-Jun-2017	Sub1_Trial9_1	1	3	3	0.625991	False	0.995
1	9	1	m	20	22-Jun-2017	Sub1_Trial9_1	1	4	4	0.387601	False	0.995
1	9	1	m	20	22-Jun-2017	Sub1_Trial9_1	1	5	5	0.964112	False	0.995
1	10	1	m	20	22-Jun-2017	Sub1_Trial10_0	0	0	0	0.710854	True	6.9
1	10	1	m	20	22-Jun-2017	Sub1_Trial10_0	0	1	1	1.053255	True	6.9
1	10	1	m	20	22-Jun-2017	Sub1_Trial10_0	0	2	2	0.420817	True	6.9
1	10	1	m	20	22-Jun-2017	Sub1_Trial10_0	0	3	3	1.62421	True	6.9
1	10	1	m	20	22-Jun-2017	Sub1_Trial10_0	0	4	4	0.688296	True	6.9
1	10	1	m	20	22-Jun-2017	Sub1_Trial10_0	0	5	5	1.017388	True	6.9
1	10	1	m	20	22-Jun-2017	Sub1_Trial10_1	1	0	0	1.38542	False	6.9
1	10	1	m	20	22-Jun-2017	Sub1_Trial10_1	1	1	1	1.108527	False	6.9
1	10	1	m	20	22-Jun-2017	Sub1_Trial10_1	1	2	2	0.761427	False	6.9
1	10	1	m	20	22-Jun-2017	Sub1_Trial10_1	1	3	3	1.233911	False	6.9
1	10	1	m	20	22-Jun-2017	Sub1_Trial10_1	1	4	4	0.754161	False	6.9
1	10	1	m	20	22-Jun-2017	Sub1_Trial10_1	1	5	5	0.798325	False	6.9
1	11	1	m	20	22-Jun-2017	Sub1_Trial11_0	0	0	0	1.588157	False	7.089
1	11	1	m	20	22-Jun-2017	Sub1_Trial11_0	0	1	1	1.103624	False	7.089
1	11	1	m	20	22-Jun-2017	Sub1_Trial11_0	0	2	2	1.505329	False	7.089
1	11	1	m	20	22-Jun-2017	Sub1_Trial11_0	0	3	3	0.83655	False	7.089
1	11	1	m	20	22-Jun-2017	Sub1_Trial11_0	0	4	4	0.69478	False	7.089
1	11	1	m	20	22-Jun-2017	Sub1_Trial11_0	0	5	5	0.864702	False	7.089
1	11	1	m	20	22-Jun-2017	Sub1_Trial11_1	1	0	0	1.431671	True	7.089
1	11	1	m	20	22-Jun-2017	Sub1_Trial11_1	1	1	1	0.718875	True	7.089
1	11	1	m	20	22-Jun-2017	Sub1_Trial11_1	1	2	2	1.054793	True	7.089
1	11	1	m	20	22-Jun-2017	Sub1_Trial11_1	1	3	3	0.863066	True	7.089
1	11	1	m	20	22-Jun-2017	Sub1_Trial11_1	1	4	4	1.227605	True	7.089
1	11	1	m	20	22-Jun-2017	Sub1_Trial11_1	1	5	5	0.896789	True	7.089
1	12	1	m	20	22-Jun-2017	Sub1_Trial12_0	0	0	0	0.766749	True	7.385
1	12	1	m	20	22-Jun-2017	Sub1_Trial12_0	0	1	1	1.511158	True	7.385
1	12	1	m	20	22-Jun-2017	Sub1_Trial12_0	0	2	2	0.875981	True	7.385
1	12	1	m	20	22-Jun-2017	Sub1_Trial12_0	0	3	3	0.506928	True	7.385
1	12	1	m	20	22-Jun-2017	Sub1_Trial12_0	0	4	4	1.272347	True	7.385
1	12	1	m	20	22-Jun-2017	Sub1_Trial12_0	0	5	5	1.505314	True	7.385
1	12	1	m	20	22-Jun-2017	Sub1_Trial12_1	1	0	0	1.369822	False	7.385
1	12	1	m	20	22-Jun-2017	Sub1_Trial12_1	1	1	1	1.175077	False	7.385
1	12	1	m	20	22-Jun-2017	Sub1_Trial12_1	1	2	2	1.380143	False	7.385
1	12	1	m	20	22-Jun-2017	Sub1_Trial12_1	1	3	3	0.96973	False	7.385
1	12	1	m	20	22-Jun-2017	Sub1_Trial12_1	1	4	4	1.351295	False	7.385
1	12	1	m	20	22-Jun-2017	Sub1_Trial12_1	1	5	5	0.481805	False	7.385
1	13	1	m	20	22-Jun-2017	Sub1_Trial13_0	0	0	0	1.053533	True	0.832
1	13	1	m	20	22-Jun-2017	Sub1_Trial13_0	0	1	1	0.780907	True	0.832
1	13	1	m	20	22-Jun-2017	Sub1_Trial13_0	0	2	2	1.20726	True	0.832
1	13	1	m	20	22-Jun-2017	Sub1_Trial13_0	0	3	3	1.146123	True	0.832
1	13	1	m	20	22-Jun-2017	Sub1_Trial13_0	0	4	4	1.350865	True	0.832
1	13	1	m	20	22-Jun-2017	Sub1_Trial13_0	0	5	5	1.636463	True	0.832
1	13	1	m	20	22-Jun-2017	Sub1_Trial13_1	1	0	0	1.246444	False	0.832
1	13	1	m	20	22-Jun-2017	Sub1_Trial13_1	1	1	1	1.481386	False	0.832
1	13	1	m	20	22-Jun-2017	Sub1_Trial13_1	1	2	2	0.970743	False	0.832
1	13	1	m	20	22-Jun-2017	Sub1_Trial13_1	1	3	3	0.629919	False	0.832
1	13	1	m	20	22-Jun-2017	Sub1_Trial13_1	1	4	4	0.712415	False	0.832
1	13	1	m	20	22-Jun-2017	Sub1_Trial13_1	1	5	5	0.788265	False	0.832
1	14	1	m	20	22-Jun-2017	Sub1_Trial14_0	0	0	0	1.54575	True	1.398
1	14	1	m	20	22-Jun-2017	Sub1_Trial14_0	0	1	1	0.412833	True	1.398
1	14	1	m	20	22-Jun-2017	Sub1_Trial14_0	0	2	2	0.564645	True	1.398
1	14	1	m	20	22-Jun-2017	Sub1_Trial14_0	0	3	3	1.551764	True	1.398
1	14	1	m	20	22-Jun-2017	Sub1_Trial14_0	0	4	4	1.142397	True	1.398
1	14	1	m	20	22-Jun-2017	Sub1_Trial14_0	0	5	5	1.062506	True	1.398
1	14	1	m	20	22-Jun-2017	Sub1_Trial14_1	1	0	0	1.213577	False	1.398
1	14	1	m	20	22-Jun-2017	Sub1_Trial14_1	1	1	1	1.124112	False	1.398
1	14	1	m	20	22-Jun-2017	Sub1_Trial14_1	1	2	2	1.619285	False	1.398
1	14	1	m	20	22-Jun-2017	Sub1_Trial14_1	1	3	3	0.523351	False	1.398
1	14	1	m	20	22-Jun-2017	Sub1_Trial14_1	1	4	4	0.360265	False	1.398
1	14	1	m	20	22-Jun-2017	Sub1_Trial14_1	1	5	5	0.38559	False	1.398
1	15	1	m	20	22-Jun-2017	Sub1_Trial15_0	0	0	0	1.140684	False	2.313
1	15	1	m	20	22-Jun-2017	Sub1_Trial15_0	0	1	1	0.946125	False	2.313
1	15	1	m	20	22-Jun-2017	Sub1_Trial15_0	0	2	2	0.504201	False	2.313
1	15	1	m	20	22-Jun-2017	Sub1_Trial15_0	0	3	3	0.978664	False	2.313
1	15	1	m	20	22-Jun-2017	Sub1_Trial15_0	0	4	4	1.330015	False	2.313
1	15	1	m	20	22-Jun-2017	Sub1_Trial15_0	0	5	5	0.990544	False	2.313
1	15	1	m	20	22-Jun-2017	Sub1_Trial15_1	1	0	0	1.240854	True	2.313
1	15	1	m	20	22-Jun-2017	Sub1_Trial15_1	1	1	1	0.916518	True	2.313
1	15	1	m	20	22-Jun-2017	Sub1_Trial15_1	1	2	2	1.122915	True	2.313
1	15	1	m	20	22-Jun-2017	Sub1_Trial15_1	1	3	3	1.478899	True	2.313
1	15	1	m	20	22-Jun-2017	Sub1_Trial15_1	1	4	4	0.665761	True	2.313
1	15	1	m	20	22-Jun-2017	Sub1_Trial15_1	1	5	5	1.391622	True	2.313
1	16	1	m	20	22-Jun-2017	Sub1_Trial16_0	0	0	0	1.046342	True	6.058
1	16	1	m	20	22-Jun-2017	Sub1_Trial16_0	0	1	1	1.213163	True	6.058
1	16	1	m	20	22-Jun-2017	Sub1_Trial16_0	0	2	2	0.649127	True	6.058
1	16	1	m	20	22-Jun-2017	Sub1_Trial16_0	0	3	3	0.797577	True	6.058
1	16	1	m	20	22-Jun-2017	Sub1_Trial16_0	0	4	4	1.300897	True	6.058
1	16	1	m	20	22-Jun-2017	Sub1_Trial16_0	0	5	5	0.557696	True	6.058
1	16	1	m	20	22-Jun-2017	Sub1_Trial16_1	1	0	0	0.655443	False	6.058
1	16	1	m	20	22-Jun-2017	Sub1_Trial16_1	1	1	1	1.566255	False	6.058
1	16	1	m	20	22-Jun-2017	Sub1_Trial16_1	1	2	2	0.645435	False	6.058
1	16	1	m	20	22-Jun-2017	Sub1_Trial16_1	1	3	3	0.801215	False	6.058
1	16	1	m	20	22-Jun-2017	Sub1_Trial16_1	1	4	4	0.416723	False	6.058
1	16	1	m	20	22-Jun-2017	Sub1_Trial16_1	1	5	5	0.744428	False	6.058
1	17	1	m	20	22-Jun-2017	Sub1_Trial17_0	0	0	0	0.906385	True	0.596
1	17	1	m	20	22-Jun-2017	Sub1_Trial17_0	0	1	1	1.513718	True	0.596
1	17	1	m	20	22-Jun-2017	Sub1_Trial17_0	0	2	2	0.939908	True	0.596
1	17	1	m	20	22-Jun-2017	Sub1_Trial17_0	0	3	3	0.774979	True	0.596
1	17	1	m	20	22-Jun-2017	Sub1_Trial17_0	0	4	4	0.642904	True	0.596
1	17	1	m	20	22-Jun-2017	Sub1_Trial17_0	0	5	5	1.1319	True	0.596
1	17	1	m	20	22-Jun-2017	Sub1_Trial17_1	1	0	0	0.666581	False	0.596
1	17	1	m	20	22-Jun-2017	Sub1_Trial17_1	1	1	1	1.005527	False	0.596
1	17	1	m	20	22-Jun-2017	Sub1_Trial17_1	1	2	2	0.837518	False	0.596
1	17	1	m	20	22-Jun-2017	Sub1_Trial17_1	1	3	3	0.709233	False	0.596
1	17	1	m	20	22-Jun-2017	Sub1_Trial17_1	1	4	4	1.287654	False	0.596
1	17	1	m	20	22-Jun-2017	Sub1_Trial17_1	1	5	5	1.109112	False	0.596
1	18	1	m	20	22-Jun-2017	Sub1_Trial18_0	0	0	0	1.515542	True	0.697
1	18	1	m	20	22-Jun-2017	Sub1_Trial18_0	0	1	1	0.854991	True	0.697
1	18	1	m	20	22-Jun-2017	Sub1_Trial18_0	0	2	2	0.885464	True	0.697
1	18	1	m	20	22-Jun-2017	Sub1_Trial18_0	0	3	3	1.083611	True	0.697
1	18	1	m	20	22-Jun-2017	Sub1_Trial18_0	0	4	4	1.27829	True	0.697
1	18	1	m	20	22-Jun-2017	Sub1_Trial18_0	0	5	5	0.915389	True	0.697
1	18	1	m	20	22-Jun-2017	Sub1_Trial18_1	1	0	0	1.342386	False	0.697
1	18	1	m	20	22-Jun-2017	Sub1_Trial18_1	1	1	1	0.565218	False	0.697
1	18	1	m	20	22-Jun-2017	Sub1_Trial18_1	1	2	2	1.295324	False	0.697
1	18	1	m	20	22-Jun-2017	Sub1_Trial18_1	1	3	3	0.922854	False	0.697
1	18	1	m	20	22-Jun-2017	Sub1_Trial18_1	1	4	4	0.461137	False	0.697
1	18	1	m	20	22-Jun-2017	Sub1_Trial18_1	1	5	5	1.132909	False	0.697
1	19	1	m	20	22-Jun-2017	Sub1_Trial19_0	0	0	0	0.96899	False	1.549
1	19	1	m	20	22-Jun-2017	Sub1_Trial19_0	0	1	1	0.589505	False	1.549
1	19	1	m	20	22-Jun-2017	Sub1_Trial19_0	0	2	2	0.372541	False	1.549
1	19	1	m	20	22-Jun-2017	Sub1_Trial19_0	0	3	3	1.223165	False	1.549
1	19	1	m	20	22-Jun-2017	Sub1_Trial19_0	0	4	4	0.987921	False	1.549
1	19	1	m	20	22-Jun-2017	Sub1_Trial19_0	0	5	5	1.28652	False	1.549
1	19	1	m	20	22-Jun-2017	Sub1_Trial19_1	1	0	0	1.107863	True	1.549
1	19	1	m	20	22-Jun-2017	Sub1_Trial19_1	1	1	1	0.727658	True	1.549
1	19	1	m	20	22-Jun-2017	Sub1_Trial19_1	1	2	2	1.213935	True	1.549
1	19	1	m	20	22-Jun-2017	Sub1_Trial19_1	1	3	3	1.57072	True	1.549
1	19	1	m	20	22-Jun-2017	Sub1_Trial19_1	1	4	4	1.162439	True	1.549
1	19	1	m	20	22-Jun-2017	Sub1_Trial19_1	1	5	5	0.514093	True	1.549
1	20	1	m	20	22-Jun-2017	Sub1_Trial20_0	0	0	0	0.734677	False	4.2
1	20	1	m	20	22-Jun-2017	Sub1_Trial20_0	0	1	1	0.697393	False	4.2
1	20	1	m	20	22-Jun-2017	Sub1_Trial20_0	0	2	2	0.932508	False	4.2
1	20	1	m	20	22-Jun-2017	Sub1_Trial20_0	0	3	3	0.525523	False	4.2
1	20	1	m	20	22-Jun-2017	Sub1_Trial20_0	0	4	4	1.334296	False	4.2
1	20	1	m	20	22-Jun-2017	Sub1_Trial20_0	0	5	5	0.974495	False	4.2
1	20	1	m	20	22-Jun-2017	Sub1_Trial20_1	1	0	0	0.919483	True	4.2
1	20	1	m	20	22-Jun-2017	Sub1_Trial20_1	1	1	1	1.459686	True	4.2
1	20	1	m	20	22-Jun-2017	Sub1_Trial20_1	1	2	2	1.116237	True	4.2
1	20	1	m	20	22-Jun-2017	Sub1_Trial20_1	1	3	3	0.846044	True	4.2
1	20	1	m	20	22-Jun-2017	Sub1_Trial20_1	1	4	4	1.104648	True	4.2
1	20	1	m	20	22-Jun-2017	Sub1_Trial20_1	1	5	5	0.554119	True	4.2
1	21	1	m	20	22-Jun-2017	Sub1_Trial21_0	0	0	0	0.805545	True	0.576
1	21	1	m	20	22-Jun-2017	Sub1_Trial21_0	0	1	1	0.989758	True	0.576
1	21	1	m	20	22-Jun-2017	Sub1_Trial21_0	0	2	2	0.67061	True	0.576
1	21	1	m	20	22-Jun-2017	Sub1_Trial21_0	0	3	3	0.593564	True	0.576
1	21	1	m	20	22-Jun-2017	Sub1_Trial21_0	0	4	4	0.940994	True	0.576
1	21	1	m	20	22-Jun-2017	Sub1_Trial21_0	0	5	5	0.480804	True	0.576
1	21	1	m	20	22-Jun-2017	Sub1_Trial21_1	1	0	0	1.285252	False	0.576
1	21	1	m	20	22-Jun-2017	Sub1_Trial21_1	1	1	1	0.569873	False	0.576
1	21	1	m	20	22-Jun-2017	Sub1_Trial21_1	1	2	2	1.612186	False	0.576
1	21	1	m	20	22-Jun-2017	Sub1_Trial21_1	1	3	3	0.472904	False	0.576
1	21	1	m	20	22-Jun-2017	Sub1_Trial21_1	1	4	4	0.500557	False	0.576
1	21	1	m	20	22-Jun-2017	Sub1_Trial21_1	1	5	5	1.256555	False	0.576
1	22	1	m	20	22-Jun-2017	Sub1_Trial22_0	0	0	0	1.316158	False	1.618
1	22	1	m	20	22-Jun-2017	Sub1_Trial22_0	0	1	1	0.936925	False	1.618
1	22	1	m	20	22-Jun-2017	Sub1_Trial22_0	0	2	2	1.029182	False	1.618
1	22	1	m	20	22-Jun-2017	Sub1_Trial22_0	0	3	3	0.487365	False	1.618
1	22	1	m	20	22-Jun-2017	Sub1_Trial22_0	0	4	4	1.263035	False	1.618
1	22	1	m	20	22-Jun-2017	Sub1_Trial22_0	0	5	5	0.534704	False	1.618
1	22	1	m	20	22-Jun-2017	Sub1_Trial22_1	1	0	0	1.134528	True	1.618
1	22	1	m	20	22-Jun-2017	Sub1_Trial22_1	1	1	1	1.116433	True	1.618
1	22	1	m	20	22-Jun-2017	Sub1_Trial22_1	1	2	2	0.59901	True	1.618
1	22	1	m	20	22-Jun-2017	Sub1_Trial22_1	1	3	3	1.498082	True	1.618
1	22	1	m	20	22-Jun-2017	Sub1_Trial22_1	1	4	4	0.545279	True	1.618
1	22	1	m	20	22-Jun-2017	Sub1_Trial22_1	1	5	5	1.532859	True	1.618
1	23	1	m	20	22-Jun-2017	Sub1_Trial23_0	0	0	0	0.933749	False	3.282
1	23	1	m	20	22-Jun-2017	Sub1_Trial23_0	0	1	1	1.493984	False	3.282
1	23	1	m	20	22-Jun-2017	Sub1_Trial23_0	0	2	2	1.105492	False	3.282
1	23	1	m	20	22-Jun-2017	Sub1_Trial23_0	0	3	3	1.274232	False	3.282
1	23	1	m	20	22-Jun-2017	Sub1_Trial23_0	0	4	4	0.969529	False	3.282
1	23	1	m	20	22-Jun-2017	Sub1_Trial23_0	0	5	5	1.301531	False	3.282
1	23	1	m	20	22-Jun-2017	Sub1_Trial23_1	1	0	0	0.943247	True	3.282
1	23	1	m	20	22-Jun-2017	Sub1_Trial23_1	1	1	1	1.141454	True	3.282
1	23	1	m	20	22-Jun-2017	Sub1_Trial23_1	1	2	2	1.619612	True	3.282
1	23	1	m	20	22-Jun-2017	Sub1_Trial23_1	1	3	3	0.617889	True	3.282
1	23	1	m	20	22-Jun-2017	Sub1_Trial23_1	1	4	4	1.259119	True	3.282
1	23	1	m	20	22-Jun-2017	Sub1_Trial23_1	1	5	5	1.066873	True	3.282
1	24	1	m	20	22-Jun-2017	Sub1_Trial24_0	0	0	0	0.831121	False	17.08
1	24	1	m	20	22-Jun-2017	Sub1_Trial24_0	0	1	1	0.73379	False	17.08
1	24	1	m	20	22-Jun-2017	Sub1_Trial24_0	0	2	2	0.821051	False	17.08
1	24	1	m	20	22-Jun-2017	Sub1_Trial24_0	0	3	3	0.965696	False	17.08
1	24	1	m	20	22-Jun-2017	Sub1_Trial24_0	0	4	4	0.812848	False	17.08
1	24	1	m	20	22-Jun-2017	Sub1_Trial24_0	0	5	5	1.227826	False	17.08
1	24	1	m	20	22-Jun-2017	Sub1_Trial24_1	1	0	0	0.997663	True	17.08
1	24	1	m	20	22-Jun-2017	Sub1_Trial24_1	1	1	1	1.348409	True	17.08
1	24	1	m	20	22-Jun-2017	Sub1_Trial24_1	1	2	2	0.757397	True	17.08
1	24	1	m	20	22-Jun-2017	Sub1_Trial24_1	1	3	3	1.251995	True	17.08
1	24	1	m	20	22-Jun-2017	Sub1_Trial24_1	1	4	4	1.049837	True	17.08
1	24	1	m	20	22-Jun-2017	Sub1_Trial24_1	1	5	5	1.581662	True	17.08
1	25	1	m	20	22-Jun-2017	Sub1_Trial25_0	0	0	0	1.63962	False	0.767
1	25	1	m	20	22-Jun-2017	Sub1_Trial25_0	0	1	1	1.277024	False	0.767
1	25	1	m	20	22-Jun-2017	Sub1_Trial25_0	0	2	2	1.064938	False	0.767
1	25	1	m	20	22-Jun-2017	Sub1_Trial25_0	0	3	3	1.488395	False	0.767
1	25	1	m	20	22-Jun-2017	Sub1_Trial25_0	0	4	4	0.462498	False	0.767
1	25	1	m	20	22-Jun-2017	Sub1_Trial25_0	0	5	5	0.813567	False	0.767
1	25	1	m	20	22-Jun-2017	Sub1_Trial25_1	1	0	0	1.025072	True	0.767
1	25	1	m	20	22-Jun-2017	Sub1_Trial25_1	1	1	1	1.286714	True	0.767
1	25	1	m	20	22-Jun-2017	Sub1_Trial25_1	1	2	2	1.048448	True	0.767
1	25	1	m	20	22-Jun-2017	Sub1_Trial25_1	1	3	3	0.825469	True	0.767
1	25	1	m	20	22-Jun-2017	Sub1_Trial25_1	1	4	4	0.718135	True	0.767
1	25	1	m	20	22-Jun-2017	Sub1_Trial25_1	1	5	5	1.25523	True	0.767
1	26	1	m	20	22-Jun-2017	Sub1_Trial26_0	0	0	0	0.782365	True	1.538
1	26	1	m	20	22-Jun-2017	Sub1_Trial26_0	0	1	1	1.540112	True	1.538
1	26	1	m	20	22-Jun-2017	Sub1_Trial26_0	0	2	2	0.70781	True	1.538
1	26	1	m	20	22-Jun-2017	Sub1_Trial26_0	0	3	3	1.231997	True	1.538
1	26	1	m	20	22-Jun-2017	Sub1_Trial26_0	0	4	4	0.755723	True	1.538
1	26	1	m	20	22-Jun-2017	Sub1_Trial26_0	0	5	5	0.798031	True	1.538
1	26	1	m	20	22-Jun-2017	Sub1_Trial26_1	1	0	0	0.717039	False	1.538
1	26	1	m	20	22-Jun-2017	Sub1_Trial26_1	1	1	1	0.808947	False	1.538
1	26	1	m	20	22-Jun-2017	Sub1_Trial26_1	1	2	2	1.1952	False	1.538
1	26	1	m	20	22-Jun-2017	Sub1_Trial26_1	1	3	3	1.149162	False	1.538
1	26	1	m	20	22-Jun-2017	Sub1_Trial26_1	1	4	4	0.499274	False	1.538
1	26	1	m	20	22-Jun-2017	Sub1_Trial26_1	1	5	5	0.38028	False	1.538
1	27	1	m	20	22-Jun-2017	Sub1_Trial27_0	0	0	0	0.888424	True	4.599
1	27	1	m	20	22-Jun-2017	Sub1_Trial27_0	0	1	1	0.937189	True	4.599
1	27	1	m	20	22-Jun-2017	Sub1_Trial27_0	0	2	2	1.075462	True	4.599
1	27	1	m	20	22-Jun-2017	Sub1_Trial27_0	0	3	3	0.535402	True	4.599
1	27	1	m	20	22-Jun-2017	Sub1_Trial27_0	0	4	4	1.113579	True	4.599
1	27	1	m	20	22-Jun-2017	Sub1_Trial27_0	0	5	5	1.605446	True	4.599
1	27	1	m	20	22-Jun-2017	Sub1_Trial27_1	1	0	0	1.476086	False	4.599
1	27	1	m	20	22-Jun-2017	Sub1_Trial27_1	1	1	1	0.996587	False	4.599
1	27	1	m	20	22-Jun-2017	Sub1_Trial27_1	1	2	2	1.275979	False	4.599
1	27	1	m	20	22-Jun-2017	Sub1_Trial27_1	1	3	3	1.064993	False	4.599
1	27	1	m	20	22-Jun-2017	Sub1_Trial27_1	1	4	4	1.012987	False	4.599
1	27	1	m	20	22-Jun-2017	Sub1_Trial27_1	1	5	5	1.022756	False	4.599
1	28	1	m	20	22-Jun-2017	Sub1_Trial28_0	0	0	0	0.528925	True	2.574
1	28	1	m	20	22-Jun-2017	Sub1_Trial28_0	0	1	1	0.437917	True	2.574
1	28	1	m	20	22-Jun-2017	Sub1_Trial28_0	0	2	2	0.793165	True	2.574
1	28	1	m	20	22-Jun-2017	Sub1_Trial28_0	0	3	3	0.547299	True	2.574
1	28	1	m	20	22-Jun-2017	Sub1_Trial28_0	0	4	4	1.079254	True	2.574
1	28	1	m	20	22-Jun-2017	Sub1_Trial28_0	0	5	5	1.144536	True	2.574
1	28	1	m	20	22-Jun-2017	Sub1_Trial28_1	1	0	0	1.249668	False	2.574
1	28	1	m	20	22-Jun-2017	Sub1_Trial28_1	1	1	1	0.980344	False	2.574
1	28	1	m	20	22-Jun-2017	Sub1_Trial28_1	1	2	2	1.579877	False	2.574
1	28	1	m	20	22-Jun-2017	Sub1_Trial28_1	1	3	3	0.506111	False	2.574
1	28	1	m	20	22-Jun-2017	Sub1_Trial28_1	1	4	4	0.634443	False	2.574
1	28	1	m	20	22-Jun-2017	Sub1_Trial28_1	1	5	5	0.990524	False	2.574
1	29	1	m	20	22-Jun-2017	Sub1_Trial29_0	0	0	0	0.546904	True	3.339
1	29	1	m	20	22-Jun-2017	Sub1_Trial29_0	0	1	1	0.925045	True	3.339
1	29	1	m	20	22-Jun-2017	Sub1_Trial29_0	0	2	2	0.68385	True	3.339
1	29	1	m	20	22-Jun-2017	Sub1_Trial29_0	0	3	3	1.283788	True	3.339
1	29	1	m	20	22-Jun-2017	Sub1_Trial29_0	0	4	4	0.944734	True	3.339
1	29	1	m	20	22-Jun-2017	Sub1_Trial29_0	0	5	5	1.064834	True	3.339
1	29	1	m	20	22-Jun-2017	Sub1_Trial29_1	1	0	0	0.769102	False	3.339
1	29	1	m	20	22-Jun-2017	Sub1_Trial29_1	1	1	1	0.851834	False	3.339
1	29	1	m	20	22-Jun-2017	Sub1_Trial29_1	1	2	2	1.284907	False	3.339
1	29	1	m	20	22-Jun-2017	Sub1_Trial29_1	1	3	3	1.028465	False	3.339
1	29	1	m	20	22-Jun-2017	Sub1_Trial29_1	1	4	4	1.074745	False	3.339
1	29	1	m	20	22-Jun-2017	Sub1_Trial29_1	1	5	5	1.11728	False	3.339
1	30	1	m	20	22-Jun-2017	Sub1_Trial30_0	0	0	0	1.506885	True	1.294
1	30	1	m	20	22-Jun-2017	Sub1_Trial30_0	0	1	1	1.202797	True	1.294
1	30	1	m	20	22-Jun-2017	Sub1_Trial30_0	0	2	2	1.433719	True	1.294
1	30	1	m	20	22-Jun-2017	Sub1_Trial30_0	0	3	3	1.076802	True	1.294
1	30	1	m	20	22-Jun-2017	Sub1_Trial30_0	0	4	4	1.172219	True	1.294
1	30	1	m	20	22-Jun-2017	Sub1_Trial30_0	0	5	5	1.41209	True	1.294
1	30	1	m	20	22-Jun-2017	Sub1_Trial30_1	1	0	0	1.332354	False	1.294
1	30	1	m	20	22-Jun-2017	Sub1_Trial30_1	1	1	1	0.560913	False	1.294
1	30	1	m	20	22-Jun-2017	Sub1_Trial30_1	1	2	2	1.022269	False	1.294
1	30	1	m	20	22-Jun-2017	Sub1_Trial30_1	1	3	3	1.050221	False	1.294
1	30	1	m	20	22-Jun-2017	Sub1_Trial30_1	1	4	4	1.132259	False	1.294
1	30	1	m	20	22-Jun-2017	Sub1_Trial30_1	1	5	5	0.574762	False	1.294
1	31	1	m	20	22-Jun-2017	Sub1_Trial31_0	0	0	0	0.505855	True	2.967
1	31	1	m	20	22-Jun-2017	Sub1_Trial31_0	0	1	1	0.404915	True	2.967
1	31	1	m	20	22-Jun-2017	Sub1_Trial31_0	0	2	2	0.980891	True	2.967
1	31	1	m	20	22-Jun-2017	Sub1_Trial31_0	0	3	3	1.137911	True	2.967
1	31	1	m	20	22-Jun-2017	Sub1_Trial31_0	0	4	4	0.623116	True	2.967
1	31	1	m	20	22-Jun-2017	Sub1_Trial31_0	0	5	5	0.803202	True	2.967
1	31	1	m	20	22-Jun-2017	Sub1_Trial31_1	1	0	0	1.04333	False	2.967
1	31	1	m	20	22-Jun-2017	Sub1_Trial31_1	1	1	1	1.107414	False	2.967
1	31	1	m	20	22-Jun-2017	Sub1_Trial31_1	1	2	2	1.555844	False	2.967
1	31	1	m	20	22-Jun-2017	Sub1_Trial31_1	1	3	3	0.414725	False	2.967
1	31	1	m	20	22-Jun-2017	Sub1_Trial31_1	1	4	4	1.430427	False	2.967
1	31	1	m	20	22-Jun-2017	Sub1_Trial31_1	1	5	5	1.34453	False	2.967
1	32	1	m	20	22-Jun-2017	Sub1_Trial32_0	0	0	0	1.171818	True	2.407
1	32	1	m	20	22-Jun-2017	Sub1_Trial32_0	0	1	1	0.703347	True	2.407
1	32	1	m	20	22-Jun-2017	Sub1_Trial32_0	0	2	2	1.030533	True	2.407
1	32	1	m	20	22-Jun-2017	Sub1_Trial32_0	0	3	3	1.156196	True	2.407
1	32	1	m	20	22-Jun-2017	Sub1_Trial32_0	0	4	4	0.774498	True	2.407
1	32	1	m	20	22-Jun-2017	Sub1_Trial32_0	0	5	5	1.300383	True	2.407
1	32	1	m	20	22-Jun-2017	Sub1_Trial32_1	1	0	0	0.593155	False	2.407
1	32	1	m	20	22-Jun-2017	Sub1_Trial32_1	1	1	1	0.95731	False	2.407
1	32	1	m	20	22-Jun-2017	Sub1_Trial32_1	1	2	2	1.172681	False	2.407
1	32	1	m	20	22-Jun-2017	Sub1_Trial32_1	1	3	3	0.895214	False	2.407
1	32	1	m	20	22-Jun-2017	Sub1_Trial32_1	1	4	4	0.563865	False	2.407
1	32	1	m	20	22-Jun-2017	Sub1_Trial32_1	1	5	5	0.506843	False	2.407
1	33	1	m	20	22-Jun-2017	Sub1_Trial33_0	0	0	0	0.597818	False	0.957
1	33	1	m	20	22-Jun-2017	Sub1_Trial33_0	0	1	1	1.480106	False	0.957
1	33	1	m	20	22-Jun-2017	Sub1_Trial33_0	0	2	2	0.611694	False	0.957
1	33	1	m	20	22-Jun-2017	Sub1_Trial33_0	0	3	3	1.484754	False	0.957
1	33	1	m	20	22-Jun-2017	Sub1_Trial33_0	0	4	4	1.188797	False	0.957
1	33	1	m	20	22-Jun-2017	Sub1_Trial33_0	0	5	5	0.680051	False	0.957
1	33	1	m	20	22-Jun-2017	Sub1_Trial33_1	1	0	0	1.10449	True	0.957
1	33	1	m	20	22-Jun-2017	Sub1_Trial33_1	1	1	1	1.211407	True	0.957
1	33	1	m	20	22-Jun-2017	Sub1_Trial33_1	1	2	2	1.170048	True	0.957
1	33	1	m	20	22-Jun-2017	Sub1_Trial33_1	1	3	3	1.305146	True	0.957
1	33	1	m	20	22-Jun-2017	Sub1_Trial33_1	1	4	4	0.985266	True	0.957
1	33	1	m	20	22-Jun-2017	Sub1_Trial33_1	1	5	5	1.475275	True	0.957
1	34	1	m	20	22-Jun-2017	Sub1_Trial34_0	0	0	0	1.163468	False	1.43
1	34	1	m	20	22-Jun-2017	Sub1_Trial34_0	0	1	1	0.548674	False	1.43
1	34	1	m	20	22-Jun-2017	Sub1_Trial34_0	0	2	2	0.744682	False	1.43
1	34	1	m	20	22-Jun-2017	Sub1_Trial34_0	0	3	3	1.191734	False	1.43
1	34	1	m	20	22-Jun-2017	Sub1_Trial34_0	0	4	4	1.188633	False	1.43
1	34	1	m	20	22-Jun-2017	Sub1_Trial34_0	0	5	5	0.59404	False	1.43
1	34	1	m	20	22-Jun-2017	Sub1_Trial34_1	1	0	0	1.066627	True	1.43
1	34	1	m	20	22-Jun-2017	Sub1_Trial34_1	1	1	1	0.424969	True	1.43
1	34	1	m	20	22-Jun-2017	Sub1_Trial34_1	1	2	2	1.352848	True	1.43
1	34	1	m	20	22-Jun-2017	Sub1_Trial34_1	1	3	3	0.742861	True	1.43
1	34	1	m	20	22-Jun-2017	Sub1_Trial34_1	1	4	4	0.937749	True	1.43
1	34	1	m	20	22-Jun-2017	Sub1_Trial34_1	1	5	5	1.287612	True	1.43
1	35	1	m	20	22-Jun-2017	Sub1_Trial35_0	0	0	0	1.049226	True	1.797
1	35	1	m	20	22-Jun-2017	Sub1_Trial35_0	0	1	1	0.73337	True	1.797
1	35	1	m	20	22-Jun-2017	Sub1_Trial35_0	0	2	2	0.853726	True	1.797
1	35	1	m	20	22-Jun-2017	Sub1_Trial35_0	0	3	3	1.105454	True	1.797
1	35	1	m	20	22-Jun-2017	Sub1_Trial35_0	0	4	4	0.800044	True	1.797
1	35	1	m	20	22-Jun-2017	Sub1_Trial35_0	0	5	5	0.71187	True	1.797
1	35	1	m	20	22-Jun-2017	Sub1_Trial35_1	1	0	0	1.144372	False	1.797
1	35	1	m	20	22-Jun-2017	Sub1_Trial35_1	1	1	1	0.823211	False	1.797
1	35	1	m	20	22-Jun-2017	Sub1_Trial35_1	1	2	2	1.548404	False	1.797
1	35	1	m	20	22-Jun-2017	Sub1_Trial35_1	1	3	3	0.415706	False	1.797
1	35	1	m	20	22-Jun-2017	Sub1_Trial35_1	1	4	4	0.820977	False	1.797
1	35	1	m	20	22-Jun-2017	Sub1_Trial35_1	1	5	5	0.7497	False	1.797
1	36	1	m	20	22-Jun-2017	Sub1_Trial36_0	0	0	0	0.938815	True	0.63
1	36	1	m	20	22-Jun-2017	Sub1_Trial36_0	0	1	1	0.528454	True	0.63
1	36	1	m	20	22-Jun-2017	Sub1_Trial36_0	0	2	2	1.285314	True	0.63
1	36	1	m	20	22-Jun-2017	Sub1_Trial36_0	0	3	3	0.968055	True	0.63
1	36	1	m	20	22-Jun-2017	Sub1_Trial36_0	0	4	4	1.382287	True	0.63
1	36	1	m	20	22-Jun-2017	Sub1_Trial36_0	0	5	5	0.907972	True	0.63
1	36	1	m	20	22-Jun-2017	Sub1_Trial36_1	1	0	0	0.852121	False	0.63
1	36	1	m	20	22-Jun-2017	Sub1_Trial36_1	1	1	1	1.102228	False	0.63
1	36	1	m	20	22-Jun-2017	Sub1_Trial36_1	1	2	2	0.993404	False	0.63
1	36	1	m	20	22-Jun-2017	Sub1_Trial36_1	1	3	3	0.851094	False	0.63
1	36	1	m	20	22-Jun-2017	Sub1_Trial36_1	1	4	4	1.072297	False	0.63
1	36	1	m	20	22-Jun-2017	Sub1_Trial36_1	1	5	5	1.039501	False	0.63
1	37	1	m	20	22-Jun-2017	Sub1_Trial37_0	0	0	0	1.09085	False	1.276
1	37	1	m	20	22-Jun-2017	Sub1_Trial37_0	0	1	1	0.767209	False	1.276
1	37	1	m	20	22-Jun-2017	Sub1_Trial37_0	0	2	2	1.422259	False	1.276
1	37	1	m	20	22-Jun-2017	Sub1_Trial37_0	0	3	3	0.871747	False	1.276
1	37	1	m	20	22-Jun-2017	Sub1_Trial37_0	0	4	4	0.959134	False	1.276
1	37	1	m	20	22-Jun-2017	Sub1_Trial37_0	0	5	5	0.410827	False	1.276
1	37	1	m	20	22-Jun-2017	Sub1_Trial37_1	1	0	0	0.905586	True	1.276
1	37	1	m	20	22-Jun-2017	Sub1_Trial37_1	1	1	1	1.15693	True	1.276
1	37	1	m	20	22-Jun-2017	Sub1_Trial37_1	1	2	2	1.563564	True	1.276
1	37	1	m	20	22-Jun-2017	Sub1_Trial37_1	1	3	3	0.847986	True	1.276
1	37	1	m	20	22-Jun-2017	Sub1_Trial37_1	1	4	4	1.623994	True	1.276
1	37	1	m	20	22-Jun-2017	Sub1_Trial37_1	1	5	5	1.350413	True	1.276
1	38	1	m	20	22-Jun-2017	Sub1_Trial38_0	0	0	0	1.135867	True	2.763
1	38	1	m	20	22-Jun-2017	Sub1_Trial38_0	0	1	1	0.956923	True	2.763
1	38	1	m	20	22-Jun-2017	Sub1_Trial38_0	0	2	2	1.610339	True	2.763
1	38	1	m	20	22-Jun-2017	Sub1_Trial38_0	0	3	3	1.235575	True	2.763
1	38	1	m	20	22-Jun-2017	Sub1_Trial38_0	0	4	4	0.852042	True	2.763
1	38	1	m	20	22-Jun-2017	Sub1_Trial38_0	0	5	5	1.288764	True	2.763
1	38	1	m	20	22-Jun-2017	Sub1_Trial38_1	1	0	0	0.90049	False	2.763
1	38	1	m	20	22-Jun-2017	Sub1_Trial38_1	1	1	1	1.040189	False	2.763
1	38	1	m	20	22-Jun-2017	Sub1_Trial38_1	1	2	2	1.491068	False	2.763
1	38	1	m	20	22-Jun-2017	Sub1_Trial38_1	1	3	3	0.794154	False	2.763
1	38	1	m	20	22-Jun-2017	Sub1_Trial38_1	1	4	4	1.031666	False	2.763
1	38	1	m	20	22-Jun-2017	Sub1_Trial38_1	1	5	5	1.130514	False	2.763
1	39	1	m	20	22-Jun-2017	Sub1_Trial39_0	0	0	0	1.159958	True	0.523
1	39	1	m	20	22-Jun-2017	Sub1_Trial39_0	0	1	1	0.699708	True	0.523
1	39	1	m	20	22-Jun-2017	Sub1_Trial39_0	0	2	2	1.419299	True	0.523
1	39	1	m	20	22-Jun-2017	Sub1_Trial39_0	0	3	3	0.921471	True	0.523
1	39	1	m	20	22-Jun-2017	Sub1_Trial39_0	0	4	4	0.668417	True	0.523
1	39	1	m	20	22-Jun-2017	Sub1_Trial39_0	0	5	5	0.980463	True	0.523
1	39	1	m	20	22-Jun-2017	Sub1_Trial39_1	1	0	0	1.300996	False	0.523
1	39	1	m	20	22-Jun-2017	Sub1_Trial39_1	1	1	1	0.538515	False	0.523
1	39	1	m	20	22-Jun-2017	Sub1_Trial39_1	1	2	2	1.294329	False	0.523
1	39	1	m	20	22-Jun-2017	Sub1_Trial39_1	1	3	3	1.602287	False	0.523
1	39	1	m	20	22-Jun-2017	Sub1_Trial39_1	1	4	4	0.429786	False	0.523
1	39	1	m	20	22-Jun-2017	Sub1_Trial39_1	1	5	5	1.363341	False	0.523
1	40	1	m	20	22-Jun-2017	Sub1_Trial40_0	0	0	0	0.955419	False	0.618
1	40	1	m	20	22-Jun-2017	Sub1_Trial40_0	0	1	1	1.000567	False	0.618
1	40	1	m	20	22-Jun-2017	Sub1_Trial40_0	0	2	2	0.690996	False	0.618
1	40	1	m	20	22-Jun-2017	Sub1_Trial40_0	0	3	3	1.452948	False	0.618
1	40	1	m	20	22-Jun-2017	Sub1_Trial40_0	0	4	4	1.567812	False	0.618
1	40	1	m	20	22-Jun-2017	Sub1_Trial40_0	0	5	5	0.750315	False	0.618
1	40	1	m	20	22-Jun-2017	Sub1_Trial40_1	1	0	0	1.479061	True	0.618
1	40	1	m	20	22-Jun-2017	Sub1_Trial40_1	1	1	1	1.157266	True	0.618
1	40	1	m	20	22-Jun-2017	Sub1_Trial40_1	1	2	2	1.241448	True	0.618
1	40	1	m	20	22-Jun-2017	Sub1_Trial40_1	1	3	3	1.275762	True	0.618
1	40	1	m	20	22-Jun-2017	Sub1_Trial40_1	1	4	4	1.26022	True	0.618
1	40	1	m	20	22-Jun-2017	Sub1_Trial40_1	1	5	5	0.950832	True	0.618
1	40	2	m	20	22-Jun-2017	Sub1_Trial40_0	0	0	0	0.955419	False	0.754
1	40	2	m	20	22-Jun-2017	Sub1_Trial40_0	0	1	1	1.000567	False	0.754
1	40	2	m	20	22-Jun-2017	Sub1_Trial40_0	0	2	2	0.690996	False	0.754
1	40	2	m	20	22-Jun-2017	Sub1_Trial40_0	0	3	3	1.452948	False	0.754
1	40	2	m	20	22-Jun-2017	Sub1_Trial40_0	0	4	4	1.567812	False	0.754
1	40	2	m	20	22-Jun-2017	Sub1_Trial40_0	0	5	5	0.750315	False	0.754
1	40	2	m	20	22-Jun-2017	Sub1_Trial40_1	1	0	0	1.479061	True	0.754
1	40	2	m	20	22-Jun-2017	Sub1_Trial40_1	1	1	1	1.157266	True	0.754
1	40	2	m	20	22-Jun-2017	Sub1_Trial40_1	1	2	2	1.241448	True	0.754
1	40	2	m	20	22-Jun-2017	Sub1_Trial40_1	1	3	3	1.275762	True	0.754
1	40	2	m	20	22-Jun-2017	Sub1_Trial40_1	1	4	4	1.26022	True	0.754
1	40	2	m	20	22-Jun-2017	Sub1_Trial40_1	1	5	5	0.950832	True	0.754
1	41	2	m	20	22-Jun-2017	Sub1_Trial41_0	0	0	0	1.114104	True	2.809
1	41	2	m	20	22-Jun-2017	Sub1_Trial41_0	0	1	1	0.772345	True	2.809
1	41	2	m	20	22-Jun-2017	Sub1_Trial41_0	0	2	2	1.404454	True	2.809
1	41	2	m	20	22-Jun-2017	Sub1_Trial41_0	0	3	3	1.408375	True	2.809
1	41	2	m	20	22-Jun-2017	Sub1_Trial41_0	0	4	4	0.920801	True	2.809
1	41	2	m	20	22-Jun-2017	Sub1_Trial41_0	0	5	5	0.743657	True	2.809
1	41	2	m	20	22-Jun-2017	Sub1_Trial41_1	1	0	0	1.552848	False	2.809
1	41	2	m	20	22-Jun-2017	Sub1_Trial41_1	1	1	1	0.741081	False	2.809
1	41	2	m	20	22-Jun-2017	Sub1_Trial41_1	1	2	2	0.887402	False	2.809
1	41	2	m	20	22-Jun-2017	Sub1_Trial41_1	1	3	3	0.786854	False	2.809
1	41	2	m	20	22-Jun-2017	Sub1_Trial41_1	1	4	4	1.048309	False	2.809
1	41	2	m	20	22-Jun-2017	Sub1_Trial41_1	1	5	5	0.506769	False	2.809
1	42	2	m	20	22-Jun-2017	Sub1_Trial42_0	0	0	0	0.946829	True	0.531
1	42	2	m	20	22-Jun-2017	Sub1_Trial42_0	0	1	1	0.465662	True	0.531
1	42	2	m	20	22-Jun-2017	Sub1_Trial42_0	0	2	2	0.997594	True	0.531
1	42	2	m	20	22-Jun-2017	Sub1_Trial42_0	0	3	3	1.265844	True	0.531
1	42	2	m	20	22-Jun-2017	Sub1_Trial42_0	0	4	4	1.347445	True	0.531
1	42	2	m	20	22-Jun-2017	Sub1_Trial42_0	0	5	5	0.984125	True	0.531
1	42	2	m	20	22-Jun-2017	Sub1_Trial42_1	1	0	0	1.029745	False	0.531
1	42	2	m	20	22-Jun-2017	Sub1_Trial42_1	1	1	1	1.297044	False	0.531
1	42	2	m	20	22-Jun-2017	Sub1_Trial42_1	1	2	2	0.814831	False	0.531
1	42	2	m	20	22-Jun-2017	Sub1_Trial42_1	1	3	3	1.053521	False	0.531
1	42	2	m	20	22-Jun-2017	Sub1_Trial42_1	1	4	4	0.405664	False	0.531
1	42	2	m	20	22-Jun-2017	Sub1_Trial42_1	1	5	5	0.543886	False	0.531
1	43	2	m	20	22-Jun-2017	Sub1_Trial43_0	0	0	0	0.615929	True	2.553
1	43	2	m	20	22-Jun-2017	Sub1_Trial43_0	0	1	1	0.917523	True	2.553
1	43	2	m	20	22-Jun-2017	Sub1_Trial43_0	0	2	2	0.978799	True	2.553
1	43	2	m	20	22-Jun-2017	Sub1_Trial43_0	0	3	3	0.454607	True	2.553
1	43	2	m	20	22-Jun-2017	Sub1_Trial43_0	0	4	4	1.296742	True	2.553
1	43	2	m	20	22-Jun-2017	Sub1_Trial43_0	0	5	5	0.564044	True	2.553
1	43	2	m	20	22-Jun-2017	Sub1_Trial43_1	1	0	0	1.342914	False	2.553
1	43	2	m	20	22-Jun-2017	Sub1_Trial43_1	1	1	1	1.550124	False	2.553
1	43	2	m	20	22-Jun-2017	Sub1_Trial43_1	1	2	2	1.185724	False	2.553
1	43	2	m	20	22-Jun-2017	Sub1_Trial43_1	1	3	3	1.050421	False	2.553
1	43	2	m	20	22-Jun-2017	Sub1_Trial43_1	1	4	4	0.985696	False	2.553
1	43	2	m	20	22-Jun-2017	Sub1_Trial43_1	1	5	5	1.072839	False	2.553
1	44	2	m	20	22-Jun-2017	Sub1_Trial44_0	0	0	0	0.566811	False	1.561
1	44	2	m	20	22-Jun-2017	Sub1_Trial44_0	0	1	1	1.03152	False	1.561
1	44	2	m	20	22-Jun-2017	Sub1_Trial44_0	0	2	2	1.081415	False	1.561
1	44	2	m	20	22-Jun-2017	Sub1_Trial44_0	0	3	3	0.817778	False	1.561
1	44	2	m	20	22-Jun-2017	Sub1_Trial44_0	0	4	4	0.878987	False	1.561
1	44	2	m	20	22-Jun-2017	Sub1_Trial44_0	0	5	5	0.370254	False	1.561
1	44	2	m	20	22-Jun-2017	Sub1_Trial44_1	1	0	0	1.352326	True	1.561
1	44	2	m	20	22-Jun-2017	Sub1_Trial44_1	1	1	1	0.776393	True	1.561
1	44	2	m	20	22-Jun-2017	Sub1_Trial44_1	1	2	2	1.41587	True	1.561
1	44	2	m	20	22-Jun-2017	Sub1_Trial44_1	1	3	3	1.274974	True	1.561
1	44	2	m	20	22-Jun-2017	Sub1_Trial44_1	1	4	4	0.916993	True	1.561
1	44	2	m	20	22-Jun-2017	Sub1_Trial44_1	1	5	5	0.71425	True	1.561
1	45	2	m	20	22-Jun-2017	Sub1_Trial45_0	0	0	0	0.66083	True	0.369
1	45	2	m	20	22-Jun-2017	Sub1_Trial45_0	0	1	1	1.01626	True	0.369
1	45	2	m	20	22-Jun-2017	Sub1_Trial45_0	0	2	2	1.263294	True	0.369
1	45	2	m	20	22-Jun-2017	Sub1_Trial45_0	0	3	3	1.336611	True	0.369
1	45	2	m	20	22-Jun-2017	Sub1_Trial45_0	0	4	4	1.46704	True	0.369
1	45	2	m	20	22-Jun-2017	Sub1_Trial45_0	0	5	5	1.442604	True	0.369
1	45	2	m	20	22-Jun-2017	Sub1_Trial45_1	1	0	0	0.801955	False	0.369
1	45	2	m	20	22-Jun-2017	Sub1_Trial45_1	1	1	1	0.94286	False	0.369
1	45	2	m	20	22-Jun-2017	Sub1_Trial45_1	1	2	2	1.506797	False	0.369
1	45	2	m	20	22-Jun-2017	Sub1_Trial45_1	1	3	3	0.718497	False	0.369
1	45	2	m	20	22-Jun-2017	Sub1_Trial45_1	1	4	4	0.791452	False	0.369
1	45	2	m	20	22-Jun-2017	Sub1_Trial45_1	1	5	5	1.10977	False	0.369
1	46	2	m	20	22-Jun-2017	Sub1_Trial46_0	0	0	0	1.296882	False	0.611
1	46	2	m	20	22-Jun-2017	Sub1_Trial46_0	0	1	1	1.256319	False	0.611
1	46	2	m	20	22-Jun-2017	Sub1_Trial46_0	0	2	2	0.755408	False	0.611
1	46	2	m	20	22-Jun-2017	Sub1_Trial46_0	0	3	3	0.795837	False	0.611
1	46	2	m	20	22-Jun-2017	Sub1_Trial46_0	0	4	4	1.153931	False	0.611
1	46	2	m	20	22-Jun-2017	Sub1_Trial46_0	0	5	5	0.426431	False	0.611
1	46	2	m	20	22-Jun-2017	Sub1_Trial46_1	1	0	0	0.620529	True	0.611
1	46	2	m	20	22-Jun-2017	Sub1_Trial46_1	1	1	1	1.361707	True	0.611
1	46	2	m	20	22-Jun-2017	Sub1_Trial46_1	1	2	2	0.668888	True	0.611
1	46	2	m	20	22-Jun-2017	Sub1_Trial46_1	1	3	3	0.925053	True	0.611
1	46	2	m	20	22-Jun-2017	Sub1_Trial46_1	1	4	4	1.416382	True	0.611
1	46	2	m	20	22-Jun-2017	Sub1_Trial46_1	1	5	5	1.172145	True	0.611
1	47	2	m	20	22-Jun-2017	Sub1_Trial47_0	0	0	0	1.182198	True	1.541
1	47	2	m	20	22-Jun-2017	Sub1_Trial47_0	0	1	1	1.3719	True	1.541
1	47	2	m	20	22-Jun-2017	Sub1_Trial47_0	0	2	2	1.521848	True	1.541
1	47	2	m	20	22-Jun-2017	Sub1_Trial47_0	0	3	3	0.790063	True	1.541
1	47	2	m	20	22-Jun-2017	Sub1_Trial47_0	0	4	4	1.175567	True	1.541
1	47	2	m	20	22-Jun-2017	Sub1_Trial47_0	0	5	5	1.066195	True	1.541
1	47	2	m	20	22-Jun-2017	Sub1_Trial47_1	1	0	0	1.072669	False	1.541
1	47	2	m	20	22-Jun-2017	Sub1_Trial47_1	1	1	1	1.110627	False	1.541
1	47	2	m	20	22-Jun-2017	Sub1_Trial47_1	1	2	2	1.155929	False	1.541
1	47	2	m	20	22-Jun-2017	Sub1_Trial47_1	1	3	3	0.567906	False	1.541
1	47	2	m	20	22-Jun-2017	Sub1_Trial47_1	1	4	4	0.902449	False	1.541
1	47	2	m	20	22-Jun-2017	Sub1_Trial47_1	1	5	5	0.870097	False	1.541
1	48	2	m	20	22-Jun-2017	Sub1_Trial48_0	0	0	0	1.291857	False	1.42
1	48	2	m	20	22-Jun-2017	Sub1_Trial48_0	0	1	1	0.417243	False	1.42
1	48	2	m	20	22-Jun-2017	Sub1_Trial48_0	0	2	2	1.44918	False	1.42
1	48	2	m	20	22-Jun-2017	Sub1_Trial48_0	0	3	3	0.477639	False	1.42
1	48	2	m	20	22-Jun-2017	Sub1_Trial48_0	0	4	4	0.374042	False	1.42
1	48	2	m	20	22-Jun-2017	Sub1_Trial48_0	0	5	5	1.48217	False	1.42
1	48	2	m	20	22-Jun-2017	Sub1_Trial48_1	1	0	0	1.396747	True	1.42
1	48	2	m	20	22-Jun-2017	Sub1_Trial48_1	1	1	1	1.18904	True	1.42
1	48	2	m	20	22-Jun-2017	Sub1_Trial48_1	1	2	2	1.109318	True	1.42
1	48	2	m	20	22-Jun-2017	Sub1_Trial48_1	1	3	3	1.018595	True	1.42
1	48	2	m	20	22-Jun-2017	Sub1_Trial48_1	1	4	4	0.746808	True	1.42
1	48	2	m	20	22-Jun-2017	Sub1_Trial48_1	1	5	5	1.538745	True	1.42
1	49	2	m	20	22-Jun-2017	Sub1_Trial49_0	0	0	0	0.75502	True	1.437
1	49	2	m	20	22-Jun-2017	Sub1_Trial49_0	0	1	1	0.79032	True	1.437
1	49	2	m	20	22-Jun-2017	Sub1_Trial49_0	0	2	2	0.393812	True	1.437
1	49	2	m	20	22-Jun-2017	Sub1_Trial49_0	0	3	3	1.063587	True	1.437
1	49	2	m	20	22-Jun-2017	Sub1_Trial49_0	0	4	4	0.696344	True	1.437
1	49	2	m	20	22-Jun-2017	Sub1_Trial49_0	0	5	5	1.240844	True	1.437
1	49	2	m	20	22-Jun-2017	Sub1_Trial49_1	1	0	0	1.087829	False	1.437
1	49	2	m	20	22-Jun-2017	Sub1_Trial49_1	1	1	1	1.190524	False	1.437
1	49	2	m	20	22-Jun-2017	Sub1_Trial49_1	1	2	2	0.96293	False	1.437
1	49	2	m	20	22-Jun-2017	Sub1_Trial49_1	1	3	3	0.951113	False	1.437
1	49	2	m	20	22-Jun-2017	Sub1_Trial49_1	1	4	4	0.967442	False	1.437
1	49	2	m	20	22-Jun-2017	Sub1_Trial49_1	1	5	5	0.671817	False	1.437
1	50	2	m	20	22-Jun-2017	Sub1_Trial50_0	0	0	0	0.705569	True	0.927
1	50	2	m	20	22-Jun-2017	Sub1_Trial50_0	0	1	1	0.923403	True	0.927
1	50	2	m	20	22-Jun-2017	Sub1_Trial50_0	0	2	2	1.096822	True	0.927
1	50	2	m	20	22-Jun-2017	Sub1_Trial50_0	0	3	3	0.81829	True	0.927
1	50	2	m	20	22-Jun-2017	Sub1_Trial50_0	0	4	4	0.916492	True	0.927
1	50	2	m	20	22-Jun-2017	Sub1_Trial50_0	0	5	5	1.009153	True	0.927
1	50	2	m	20	22-Jun-2017	Sub1_Trial50_1	1	0	0	0.713365	False	0.927
1	50	2	m	20	22-Jun-2017	Sub1_Trial50_1	1	1	1	0.688704	False	0.927
1	50	2	m	20	22-Jun-2017	Sub1_Trial50_1	1	2	2	0.883591	False	0.927
1	50	2	m	20	22-Jun-2017	Sub1_Trial50_1	1	3	3	1.084157	False	0.927
1	50	2	m	20	22-Jun-2017	Sub1_Trial50_1	1	4	4	0.448574	False	0.927
1	50	2	m	20	22-Jun-2017	Sub1_Trial50_1	1	5	5	0.912626	False	0.927
1	51	2	m	20	22-Jun-2017	Sub1_Trial51_0	0	0	0	0.692704	False	0.862
1	51	2	m	20	22-Jun-2017	Sub1_Trial51_0	0	1	1	1.116903	False	0.862
1	51	2	m	20	22-Jun-2017	Sub1_Trial51_0	0	2	2	0.889339	False	0.862
1	51	2	m	20	22-Jun-2017	Sub1_Trial51_0	0	3	3	1.268118	False	0.862
1	51	2	m	20	22-Jun-2017	Sub1_Trial51_0	0	4	4	1.08199	False	0.862
1	51	2	m	20	22-Jun-2017	Sub1_Trial51_0	0	5	5	1.023963	False	0.862
1	51	2	m	20	22-Jun-2017	Sub1_Trial51_1	1	0	0	1.29181	True	0.862
1	51	2	m	20	22-Jun-2017	Sub1_Trial51_1	1	1	1	0.499441	True	0.862
1	51	2	m	20	22-Jun-2017	Sub1_Trial51_1	1	2	2	1.192341	True	0.862
1	51	2	m	20	22-Jun-2017	Sub1_Trial51_1	1	3	3	1.217702	True	0.862
1	51	2	m	20	22-Jun-2017	Sub1_Trial51_1	1	4	4	1.530932	True	0.862
1	51	2	m	20	22-Jun-2017	Sub1_Trial51_1	1	5	5	0.622354	True	0.862
1	52	2	m	20	22-Jun-2017	Sub1_Trial52_0	0	0	0	1.382221	True	2.919
1	52	2	m	20	22-Jun-2017	Sub1_Trial52_0	0	1	1	0.788392	True	2.919
1	52	2	m	20	22-Jun-2017	Sub1_Trial52_0	0	2	2	0.766946	True	2.919
1	52	2	m	20	22-Jun-2017	Sub1_Trial52_0	0	3	3	0.824613	True	2.919
1	52	2	m	20	22-Jun-2017	Sub1_Trial52_0	0	4	4	0.879562	True	2.919
1	52	2	m	20	22-Jun-2017	Sub1_Trial52_0	0	5	5	1.233479	True	2.919
1	52	2	m	20	22-Jun-2017	Sub1_Trial52_1	1	0	0	0.752409	False	2.919
1	52	2	m	20	22-Jun-2017	Sub1_Trial52_1	1	1	1	0.788361	False	2.919
1	52	2	m	20	22-Jun-2017	Sub1_Trial52_1	1	2	2	0.987671	False	2.919
1	52	2	m	20	22-Jun-2017	Sub1_Trial52_1	1	3	3	1.59726	False	2.919
1	52	2	m	20	22-Jun-2017	Sub1_Trial52_1	1	4	4	0.885433	False	2.919
1	52	2	m	20	22-Jun-2017	Sub1_Trial52_1	1	5	5	1.294065	False	2.919
1	53	2	m	20	22-Jun-2017	Sub1_Trial53_0	0	0	0	0.851178	True	1.102
1	53	2	m	20	22-Jun-2017	Sub1_Trial53_0	0	1	1	1.316811	True	1.102
1	53	2	m	20	22-Jun-2017	Sub1_Trial53_0	0	2	2	0.960836	True	1.102
1	53	2	m	20	22-Jun-2017	Sub1_Trial53_0	0	3	3	0.70661	True	1.102
1	53	2	m	20	22-Jun-2017	Sub1_Trial53_0	0	4	4	1.297886	True	1.102
1	53	2	m	20	22-Jun-2017	Sub1_Trial53_0	0	5	5	1.413936	True	1.102
1	53	2	m	20	22-Jun-2017	Sub1_Trial53_1	1	0	0	0.432574	False	1.102
1	53	2	m	20	22-Jun-2017	Sub1_Trial53_1	1	1	1	1.243155	False	1.102
1	53	2	m	20	22-Jun-2017	Sub1_Trial53_1	1	2	2	1.472346	False	1.102
1	53	2	m	20	22-Jun-2017	Sub1_Trial53_1	1	3	3	1.432096	False	1.102
1	53	2	m	20	22-Jun-2017	Sub1_Trial53_1	1	4	4	1.066319	False	1.102
1	53	2	m	20	22-Jun-2017	Sub1_Trial53_1	1	5	5	0.625764	False	1.102
1	54	2	m	20	22-Jun-2017	Sub1_Trial54_0	0	0	0	0.904269	True	0.756
1	54	2	m	20	22-Jun-2017	Sub1_Trial54_0	0	1	1	0.85731	True	0.756
1	54	2	m	20	22-Jun-2017	Sub1_Trial54_0	0	2	2	1.152821	True	0.756
1	54	2	m	20	22-Jun-2017	Sub1_Trial54_0	0	3	3	0.619716	True	0.756
1	54	2	m	20	22-Jun-2017	Sub1_Trial54_0	0	4	4	0.84552	True	0.756
1	54	2	m	20	22-Jun-2017	Sub1_Trial54_0	0	5	5	1.172538	True	0.756
1	54	2	m	20	22-Jun-2017	Sub1_Trial54_1	1	0	0	1.088	False	0.756
1	54	2	m	20	22-Jun-2017	Sub1_Trial54_1	1	1	1	0.561834	False	0.756
1	54	2	m	20	22-Jun-2017	Sub1_Trial54_1	1	2	2	0.676622	False	0.756
1	54	2	m	20	22-Jun-2017	Sub1_Trial54_1	1	3	3	0.998915	False	0.756
1	54	2	m	20	22-Jun-2017	Sub1_Trial54_1	1	4	4	1.236243	False	0.756
1	54	2	m	20	22-Jun-2017	Sub1_Trial54_1	1	5	5	1.230235	False	0.756
1	55	2	m	20	22-Jun-2017	Sub1_Trial55_0	0	0	0	1.57408	True	1.518
1	55	2	m	20	22-Jun-2017	Sub1_Trial55_0	0	1	1	0.909918	True	1.518
1	55	2	m	20	22-Jun-2017	Sub1_Trial55_0	0	2	2	0.602862	True	1.518
1	55	2	m	20	22-Jun-2017	Sub1_Trial55_0	0	3	3	1.276954	True	1.518
1	55	2	m	20	22-Jun-2017	Sub1_Trial55_0	0	4	4	0.676593	True	1.518
1	55	2	m	20	22-Jun-2017	Sub1_Trial55_0	0	5	5	0.832808	True	1.518
1	55	2	m	20	22-Jun-2017	Sub1_Trial55_1	1	0	0	1.043176	False	1.518
1	55	2	m	20	22-Jun-2017	Sub1_Trial55_1	1	1	1	0.660674	False	1.518
1	55	2	m	20	22-Jun-2017	Sub1_Trial55_1	1	2	2	1.190629	False	1.518
1	55	2	m	20	22-Jun-2017	Sub1_Trial55_1	1	3	3	0.463669	False	1.518
1	55	2	m	20	22-Jun-2017	Sub1_Trial55_1	1	4	4	1.108755	False	1.518
1	55	2	m	20	22-Jun-2017	Sub1_Trial55_1	1	5	5	0.498467	False	1.518
1	56	2	m	20	22-Jun-2017	Sub1_Trial56_0	0	0	0	0.404205	False	1.507
1	56	2	m	20	22-Jun-2017	Sub1_Trial56_0	0	1	1	1.391424	False	1.507
1	56	2	m	20	22-Jun-2017	Sub1_Trial56_0	0	2	2	0.949278	False	1.507
1	56	2	m	20	22-Jun-2017	Sub1_Trial56_0	0	3	3	0.969918	False	1.507
1	56	2	m	20	22-Jun-2017	Sub1_Trial56_0	0	4	4	1.266771	False	1.507
1	56	2	m	20	22-Jun-2017	Sub1_Trial56_0	0	5	5	0.828131	False	1.507
1	56	2	m	20	22-Jun-2017	Sub1_Trial56_1	1	0	0	1.270471	True	1.507
1	56	2	m	20	22-Jun-2017	Sub1_Trial56_1	1	1	1	1.399712	True	1.507
1	56	2	m	20	22-Jun-2017	Sub1_Trial56_1	1	2	2	0.791152	True	1.507
1	56	2	m	20	22-Jun-2017	Sub1_Trial56_1	1	3	3	1.472984	True	1.507
1	56	2	m	20	22-Jun-2017	Sub1_Trial56_1	1	4	4	0.669085	True	1.507
1	56	2	m	20	22-Jun-2017	Sub1_Trial56_1	1	5	5	1.311034	True	1.507
1	57	2	m	20	22-Jun-2017	Sub1_Trial57_0	0	0	0	0.499687	True	1.006
1	57	2	m	20	22-Jun-2017	Sub1_Trial57_0	0	1	1	1.323768	True	1.006
1	57	2	m	20	22-Jun-2017	Sub1_Trial57_0	0	2	2	1.081219	True	1.006
1	57	2	m	20	22-Jun-2017	Sub1_Trial57_0	0	3	3	1.05327	True	1.006
1	57	2	m	20	22-Jun-2017	Sub1_Trial57_0	0	4	4	1.279307	True	1.006
1	57	2	m	20	22-Jun-2017	Sub1_Trial57_0	0	5	5	1.545526	True	1.006
1	57	2	m	20	22-Jun-2017	Sub1_Trial57_1	1	0	0	0.916565	False	1.006
1	57	2	m	20	22-Jun-2017	Sub1_Trial57_1	1	1	1	0.860229	False	1.006
1	57	2	m	20	22-Jun-2017	Sub1_Trial57_1	1	2	2	1.275872	False	1.006
1	57	2	m	20	22-Jun-2017	Sub1_Trial57_1	1	3	3	0.96286	False	1.006
1	57	2	m	20	22-Jun-2017	Sub1_Trial57_1	1	4	4	1.333612	False	1.006
1	57	2	m	20	22-Jun-2017	Sub1_Trial57_1	1	5	5	0.96454	False	1.006
1	58	2	m	20	22-Jun-2017	Sub1_Trial58_0	0	0	0	1.489687	False	1.175
1	58	2	m	20	22-Jun-2017	Sub1_Trial58_0	0	1	1	0.992836	False	1.175
1	58	2	m	20	22-Jun-2017	Sub1_Trial58_0	0	2	2	0.869055	False	1.175
1	58	2	m	20	22-Jun-2017	Sub1_Trial58_0	0	3	3	0.723171	False	1.175
1	58	2	m	20	22-Jun-2017	Sub1_Trial58_0	0	4	4	1.564776	False	1.175
1	58	2	m	20	22-Jun-2017	Sub1_Trial58_0	0	5	5	0.7489	False	1.175
1	58	2	m	20	22-Jun-2017	Sub1_Trial58_1	1	0	0	1.107133	True	1.175
1	58	2	m	20	22-Jun-2017	Sub1_Trial58_1	1	1	1	1.072456	True	1.175
1	58	2	m	20	22-Jun-2017	Sub1_Trial58_1	1	2	2	0.580911	True	1.175
1	58	2	m	20	22-Jun-2017	Sub1_Trial58_1	1	3	3	1.075937	True	1.175
1	58	2	m	20	22-Jun-2017	Sub1_Trial58_1	1	4	4	1.339319	True	1.175
1	58	2	m	20	22-Jun-2017	Sub1_Trial58_1	1	5	5	1.155609	True	1.175
1	59	2	m	20	22-Jun-2017	Sub1_Trial59_0	0	0	0	0.748617	True	0.946
1	59	2	m	20	22-Jun-2017	Sub1_Trial59_0	0	1	1	1.175032	True	0.946
1	59	2	m	20	22-Jun-2017	Sub1_Trial59_0	0	2	2	1.488431	True	0.946
1	59	2	m	20	22-Jun-2017	Sub1_Trial59_0	0	3	3	0.935304	True	0.946
1	59	2	m	20	22-Jun-2017	Sub1_Trial59_0	0	4	4	1.198998	True	0.946
1	59	2	m	20	22-Jun-2017	Sub1_Trial59_0	0	5	5	1.304359	True	0.946
1	59	2	m	20	22-Jun-2017	Sub1_Trial59_1	1	0	0	1.192686	False	0.946
1	59	2	m	20	22-Jun-2017	Sub1_Trial59_1	1	1	1	1.055698	False	0.946
1	59	2	m	20	22-Jun-2017	Sub1_Trial59_1	1	2	2	0.656705	False	0.946
1	59	2	m	20	22-Jun-2017	Sub1_Trial59_1	1	3	3	0.649485	False	0.946
1	59	2	m	20	22-Jun-2017	Sub1_Trial59_1	1	4	4	0.557825	False	0.946
1	59	2	m	20	22-Jun-2017	Sub1_Trial59_1	1	5	5	1.610423	False	0.946
1	60	2	m	20	22-Jun-2017	Sub1_Trial60_0	0	0	0	1.017047	False	3.572
1	60	2	m	20	22-Jun-2017	Sub1_Trial60_0	0	1	1	1.544678	False	3.572
1	60	2	m	20	22-Jun-2017	Sub1_Trial60_0	0	2	2	0.875848	False	3.572
1	60	2	m	20	22-Jun-2017	Sub1_Trial60_0	0	3	3	0.690435	False	3.572
1	60	2	m	20	22-Jun-2017	Sub1_Trial60_0	0	4	4	1.287186	False	3.572
1	60	2	m	20	22-Jun-2017	Sub1_Trial60_0	0	5	5	1.023748	False	3.572
1	60	2	m	20	22-Jun-2017	Sub1_Trial60_1	1	0	0	0.981081	True	3.572
1	60	2	m	20	22-Jun-2017	Sub1_Trial60_1	1	1	1	1.189724	True	3.572
1	60	2	m	20	22-Jun-2017	Sub1_Trial60_1	1	2	2	1.072588	True	3.572
1	60	2	m	20	22-Jun-2017	Sub1_Trial60_1	1	3	3	1.113066	True	3.572
1	60	2	m	20	22-Jun-2017	Sub1_Trial60_1	1	4	4	0.687795	True	3.572
1	60	2	m	20	22-Jun-2017	Sub1_Trial60_1	1	5	5	0.611572	True	3.572
1	61	2	m	20	22-Jun-2017	Sub1_Trial61_0	0	0	0	1.016416	True	2.907
1	61	2	m	20	22-Jun-2017	Sub1_Trial61_0	0	1	1	1.202319	True	2.907
1	61	2	m	20	22-Jun-2017	Sub1_Trial61_0	0	2	2	1.189249	True	2.907
1	61	2	m	20	22-Jun-2017	Sub1_Trial61_0	0	3	3	0.901515	True	2.907
1	61	2	m	20	22-Jun-2017	Sub1_Trial61_0	0	4	4	1.120007	True	2.907
1	61	2	m	20	22-Jun-2017	Sub1_Trial61_0	0	5	5	1.360886	True	2.907
1	61	2	m	20	22-Jun-2017	Sub1_Trial61_1	1	0	0	0.803164	False	2.907
1	61	2	m	20	22-Jun-2017	Sub1_Trial61_1	1	1	1	0.516403	False	2.907
1	61	2	m	20	22-Jun-2017	Sub1_Trial61_1	1	2	2	1.049723	False	2.907
1	61	2	m	20	22-Jun-2017	Sub1_Trial61_1	1	3	3	0.52627	False	2.907
1	61	2	m	20	22-Jun-2017	Sub1_Trial61_1	1	4	4	1.322019	False	2.907
1	61	2	m	20	22-Jun-2017	Sub1_Trial61_1	1	5	5	1.331182	False	2.907
1	62	2	m	20	22-Jun-2017	Sub1_Trial62_0	0	0	0	0.4483	False	0.891
1	62	2	m	20	22-Jun-2017	Sub1_Trial62_0	0	1	1	1.435673	False	0.891
1	62	2	m	20	22-Jun-2017	Sub1_Trial62_0	0	2	2	1.142573	False	0.891
1	62	2	m	20	22-Jun-2017	Sub1_Trial62_0	0	3	3	0.41481	False	0.891
1	62	2	m	20	22-Jun-2017	Sub1_Trial62_0	0	4	4	1.452357	False	0.891
1	62	2	m	20	22-Jun-2017	Sub1_Trial62_0	0	5	5	1.338695	False	0.891
1	62	2	m	20	22-Jun-2017	Sub1_Trial62_1	1	0	0	0.659575	True	0.891
1	62	2	m	20	22-Jun-2017	Sub1_Trial62_1	1	1	1	0.74297	True	0.891
1	62	2	m	20	22-Jun-2017	Sub1_Trial62_1	1	2	2	1.363282	True	0.891
1	62	2	m	20	22-Jun-2017	Sub1_Trial62_1	1	3	3	1.333937	True	0.891
1	62	2	m	20	22-Jun-2017	Sub1_Trial62_1	1	4	4	1.267746	True	0.891
1	62	2	m	20	22-Jun-2017	Sub1_Trial62_1	1	5	5	1.269153	True	0.891
1	63	2	m	20	22-Jun-2017	Sub1_Trial63_0	0	0	0	1.11685	False	5.714
1	63	2	m	20	22-Jun-2017	Sub1_Trial63_0	0	1	1	1.446013	False	5.714
1	63	2	m	20	22-Jun-2017	Sub1_Trial63_0	0	2	2	0.874106	False	5.714
1	63	2	m	20	22-Jun-2017	Sub1_Trial63_0	0	3	3	1.220884	False	5.714
1	63	2	m	20	22-Jun-2017	Sub1_Trial63_0	0	4	4	0.413167	False	5.714
1	63	2	m	20	22-Jun-2017	Sub1_Trial63_0	0	5	5	0.502691	False	5.714
1	63	2	m	20	22-Jun-2017	Sub1_Trial63_1	1	0	0	1.439884	True	5.714
1	63	2	m	20	22-Jun-2017	Sub1_Trial63_1	1	1	1	0.987002	True	5.714
1	63	2	m	20	22-Jun-2017	Sub1_Trial63_1	1	2	2	0.631982	True	5.714
1	63	2	m	20	22-Jun-2017	Sub1_Trial63_1	1	3	3	1.237099	True	5.714
1	63	2	m	20	22-Jun-2017	Sub1_Trial63_1	1	4	4	0.499748	True	5.714
1	63	2	m	20	22-Jun-2017	Sub1_Trial63_1	1	5	5	0.465974	True	5.714
1	64	2	m	20	22-Jun-2017	Sub1_Trial64_0	0	0	0	1.604073	False	0.533
1	64	2	m	20	22-Jun-2017	Sub1_Trial64_0	0	1	1	1.547722	False	0.533
1	64	2	m	20	22-Jun-2017	Sub1_Trial64_0	0	2	2	1.261794	False	0.533
1	64	2	m	20	22-Jun-2017	Sub1_Trial64_0	0	3	3	1.093573	False	0.533
1	64	2	m	20	22-Jun-2017	Sub1_Trial64_0	0	4	4	0.502257	False	0.533
1	64	2	m	20	22-Jun-2017	Sub1_Trial64_0	0	5	5	0.774139	False	0.533
1	64	2	m	20	22-Jun-2017	Sub1_Trial64_1	1	0	0	0.981853	True	0.533
1	64	2	m	20	22-Jun-2017	Sub1_Trial64_1	1	1	1	1.343093	True	0.533
1	64	2	m	20	22-Jun-2017	Sub1_Trial64_1	1	2	2	1.133755	True	0.533
1	64	2	m	20	22-Jun-2017	Sub1_Trial64_1	1	3	3	1.099515	True	0.533
1	64	2	m	20	22-Jun-2017	Sub1_Trial64_1	1	4	4	1.421845	True	0.533
1	64	2	m	20	22-Jun-2017	Sub1_Trial64_1	1	5	5	1.191571	True	0.533
1	65	2	m	20	22-Jun-2017	Sub1_Trial65_0	0	0	0	0.478624	True	0.589
1	65	2	m	20	22-Jun-2017	Sub1_Trial65_0	0	1	1	0.720131	True	0.589
1	65	2	m	20	22-Jun-2017	Sub1_Trial65_0	0	2	2	1.576546	True	0.589
1	65	2	m	20	22-Jun-2017	Sub1_Trial65_0	0	3	3	0.912362	True	0.589
1	65	2	m	20	22-Jun-2017	Sub1_Trial65_0	0	4	4	1.166335	True	0.589
1	65	2	m	20	22-Jun-2017	Sub1_Trial65_0	0	5	5	1.315161	True	0.589
1	65	2	m	20	22-Jun-2017	Sub1_Trial65_1	1	0	0	1.086252	False	0.589
1	65	2	m	20	22-Jun-2017	Sub1_Trial65_1	1	1	1	0.799285	False	0.589
1	65	2	m	20	22-Jun-2017	Sub1_Trial65_1	1	2	2	1.09285	False	0.589
1	65	2	m	20	22-Jun-2017	Sub1_Trial65_1	1	3	3	1.195942	False	0.589
1	65	2	m	20	22-Jun-2017	Sub1_Trial65_1	1	4	4	0.851955	False	0.589
1	65	2	m	20	22-Jun-2017	Sub1_Trial65_1	1	5	5	0.594195	False	0.589
1	66	2	m	20	22-Jun-2017	Sub1_Trial66_0	0	0	0	0.431677	True	1.727
1	66	2	m	20	22-Jun-2017	Sub1_Trial66_0	0	1	1	0.525609	True	1.727
1	66	2	m	20	22-Jun-2017	Sub1_Trial66_0	0	2	2	0.845463	True	1.727
1	66	2	m	20	22-Jun-2017	Sub1_Trial66_0	0	3	3	0.62488	True	1.727
1	66	2	m	20	22-Jun-2017	Sub1_Trial66_0	0	4	4	0.459885	True	1.727
1	66	2	m	20	22-Jun-2017	Sub1_Trial66_0	0	5	5	0.723892	True	1.727
1	66	2	m	20	22-Jun-2017	Sub1_Trial66_1	1	0	0	0.697599	False	1.727
1	66	2	m	20	22-Jun-2017	Sub1_Trial66_1	1	1	1	1.0226	False	1.727
1	66	2	m	20	22-Jun-2017	Sub1_Trial66_1	1	2	2	0.667418	False	1.727
1	66	2	m	20	22-Jun-2017	Sub1_Trial66_1	1	3	3	1.108372	False	1.727
1	66	2	m	20	22-Jun-2017	Sub1_Trial66_1	1	4	4	0.662082	False	1.727
1	66	2	m	20	22-Jun-2017	Sub1_Trial66_1	1	5	5	0.957141	False	1.727
1	67	2	m	20	22-Jun-2017	Sub1_Trial67_0	0	0	0	0.47054	False	2.394
1	67	2	m	20	22-Jun-2017	Sub1_Trial67_0	0	1	1	1.11651	False	2.394
1	67	2	m	20	22-Jun-2017	Sub1_Trial67_0	0	2	2	0.700463	False	2.394
1	67	2	m	20	22-Jun-2017	Sub1_Trial67_0	0	3	3	1.138489	False	2.394
1	67	2	m	20	22-Jun-2017	Sub1_Trial67_0	0	4	4	0.950112	False	2.394
1	67	2	m	20	22-Jun-2017	Sub1_Trial67_0	0	5	5	0.446785	False	2.394
1	67	2	m	20	22-Jun-2017	Sub1_Trial67_1	1	0	0	0.672493	True	2.394
1	67	2	m	20	22-Jun-2017	Sub1_Trial67_1	1	1	1	0.775248	True	2.394
1	67	2	m	20	22-Jun-2017	Sub1_Trial67_1	1	2	2	1.123346	True	2.394
1	67	2	m	20	22-Jun-2017	Sub1_Trial67_1	1	3	3	1.575877	True	2.394
1	67	2	m	20	22-Jun-2017	Sub1_Trial67_1	1	4	4	1.284103	True	2.394
1	67	2	m	20	22-Jun-2017	Sub1_Trial67_1	1	5	5	0.57064	True	2.394
1	68	2	m	20	22-Jun-2017	Sub1_Trial68_0	0	0	0	0.793639	False	1.174
1	68	2	m	20	22-Jun-2017	Sub1_Trial68_0	0	1	1	0.607317	False	1.174
1	68	2	m	20	22-Jun-2017	Sub1_Trial68_0	0	2	2	1.041904	False	1.174
1	68	2	m	20	22-Jun-2017	Sub1_Trial68_0	0	3	3	1.393926	False	1.174
1	68	2	m	20	22-Jun-2017	Sub1_Trial68_0	0	4	4	0.83327	False	1.174
1	68	2	m	20	22-Jun-2017	Sub1_Trial68_0	0	5	5	1.359368	False	1.174
1	68	2	m	20	22-Jun-2017	Sub1_Trial68_1	1	0	0	1.06791	True	1.174
1	68	2	m	20	22-Jun-2017	Sub1_Trial68_1	1	1	1	0.509862	True	1.174
1	68	2	m	20	22-Jun-2017	Sub1_Trial68_1	1	2	2	1.30792	True	1.174
1	68	2	m	20	22-Jun-2017	Sub1_Trial68_1	1	3	3	1.475447	True	1.174
1	68	2	m	20	22-Jun-2017	Sub1_Trial68_1	1	4	4	1.228948	True	1.174
1	68	2	m	20	22-Jun-2017	Sub1_Trial68_1	1	5	5	1.526924	True	1.174
1	69	2	m	20	22-Jun-2017	Sub1_Trial69_0	0	0	0	0.775875	False	1.606
1	69	2	m	20	22-Jun-2017	Sub1_Trial69_0	0	1	1	0.954343	False	1.606
1	69	2	m	20	22-Jun-2017	Sub1_Trial69_0	0	2	2	1.017646	False	1.606
1	69	2	m	20	22-Jun-2017	Sub1_Trial69_0	0	3	3	0.979369	False	1.606
1	69	2	m	20	22-Jun-2017	Sub1_Trial69_0	0	4	4	1.420094	False	1.606
1	69	2	m	20	22-Jun-2017	Sub1_Trial69_0	0	5	5	1.002864	False	1.606
1	69	2	m	20	22-Jun-2017	Sub1_Trial69_1	1	0	0	0.649967	True	1.606
1	69	2	m	20	22-Jun-2017	Sub1_Trial69_1	1	1	1	0.43656	True	1.606
1	69	2	m	20	22-Jun-2017	Sub1_Trial69_1	1	2	2	1.440913	True	1.606
1	69	2	m	20	22-Jun-2017	Sub1_Trial69_1	1	3	3	1.617051	True	1.606
1	69	2	m	20	22-Jun-2017	Sub1_Trial69_1	1	4	4	0.779667	True	1.606
1	69	2	m	20	22-Jun-2017	Sub1_Trial69_1	1	5	5	1.0812	True	1.606
1	70	2	m	20	22-Jun-2017	Sub1_Trial70_0	0	0	0	1.124123	True	1.831
1	70	2	m	20	22-Jun-2017	Sub1_Trial70_0	0	1	1	0.663936	True	1.831
1	70	2	m	20	22-Jun-2017	Sub1_Trial70_0	0	2	2	1.017585	True	1.831
1	70	2	m	20	22-Jun-2017	Sub1_Trial70_0	0	3	3	0.572183	True	1.831
1	70	2	m	20	22-Jun-2017	Sub1_Trial70_0	0	4	4	1.511067	True	1.831
1	70	2	m	20	22-Jun-2017	Sub1_Trial70_0	0	5	5	1.244859	True	1.831
1	70	2	m	20	22-Jun-2017	Sub1_Trial70_1	1	0	0	0.904087	False	1.831
1	70	2	m	20	22-Jun-2017	Sub1_Trial70_1	1	1	1	0.788642	False	1.831
1	70	2	m	20	22-Jun-2017	Sub1_Trial70_1	1	2	2	0.801745	False	1.831
1	70	2	m	20	22-Jun-2017	Sub1_Trial70_1	1	3	3	0.688743	False	1.831
1	70	2	m	20	22-Jun-2017	Sub1_Trial70_1	1	4	4	1.432658	False	1.831
1	70	2	m	20	22-Jun-2017	Sub1_Trial70_1	1	5	5	0.624024	False	1.831
1	71	2	m	20	22-Jun-2017	Sub1_Trial71_0	0	0	0	1.211441	False	1.322
1	71	2	m	20	22-Jun-2017	Sub1_Trial71_0	0	1	1	1.0957	False	1.322
1	71	2	m	20	22-Jun-2017	Sub1_Trial71_0	0	2	2	0.366362	False	1.322
1	71	2	m	20	22-Jun-2017	Sub1_Trial71_0	0	3	3	0.872853	False	1.322
1	71	2	m	20	22-Jun-2017	Sub1_Trial71_0	0	4	4	1.435792	False	1.322
1	71	2	m	20	22-Jun-2017	Sub1_Trial71_0	0	5	5	0.632004	False	1.322
1	71	2	m	20	22-Jun-2017	Sub1_Trial71_1	1	0	0	1.295734	True	1.322
1	71	2	m	20	22-Jun-2017	Sub1_Trial71_1	1	1	1	1.094229	True	1.322
1	71	2	m	20	22-Jun-2017	Sub1_Trial71_1	1	2	2	0.741946	True	1.322
1	71	2	m	20	22-Jun-2017	Sub1_Trial71_1	1	3	3	1.44143	True	1.322
1	71	2	m	20	22-Jun-2017	Sub1_Trial71_1	1	4	4	0.617421	True	1.322
1	71	2	m	20	22-Jun-2017	Sub1_Trial71_1	1	5	5	1.56956	True	1.322
1	72	2	m	20	22-Jun-2017	Sub1_Trial72_0	0	0	0	1.101726	False	0.635
1	72	2	m	20	22-Jun-2017	Sub1_Trial72_0	0	1	1	0.638722	False	0.635
1	72	2	m	20	22-Jun-2017	Sub1_Trial72_0	0	2	2	0.383367	False	0.635
1	72	2	m	20	22-Jun-2017	Sub1_Trial72_0	0	3	3	1.144808	False	0.635
1	72	2	m	20	22-Jun-2017	Sub1_Trial72_0	0	4	4	0.420508	False	0.635
1	72	2	m	20	22-Jun-2017	Sub1_Trial72_0	0	5	5	0.659435	False	0.635
1	72	2	m	20	22-Jun-2017	Sub1_Trial72_1	1	0	0	1.460061	True	0.635
1	72	2	m	20	22-Jun-2017	Sub1_Trial72_1	1	1	1	0.940818	True	0.635
1	72	2	m	20	22-Jun-2017	Sub1_Trial72_1	1	2	2	1.469315	True	0.635
1	72	2	m	20	22-Jun-2017	Sub1_Trial72_1	1	3	3	0.999229	True	0.635
1	72	2	m	20	22-Jun-2017	Sub1_Trial72_1	1	4	4	0.762405	True	0.635
1	72	2	m	20	22-Jun-2017	Sub1_Trial72_1	1	5	5	1.563917	True	0.635
1	73	2	m	20	22-Jun-2017	Sub1_Trial73_0	0	0	0	0.614554	True	0.538
1	73	2	m	20	22-Jun-2017	Sub1_Trial73_0	0	1	1	1.097191	True	0.538
1	73	2	m	20	22-Jun-2017	Sub1_Trial73_0	0	2	2	1.323638	True	0.538
1	73	2	m	20	22-Jun-2017	Sub1_Trial73_0	0	3	3	1.205625	True	0.538
1	73	2	m	20	22-Jun-2017	Sub1_Trial73_0	0	4	4	0.895396	True	0.538
1	73	2	m	20	22-Jun-2017	Sub1_Trial73_0	0	5	5	1.02054	True	0.538
1	73	2	m	20	22-Jun-2017	Sub1_Trial73_1	1	0	0	0.691225	False	0.538
1	73	2	m	20	22-Jun-2017	Sub1_Trial73_1	1	1	1	0.822	False	0.538
1	73	2	m	20	22-Jun-2017	Sub1_Trial73_1	1	2	2	1.446212	False	0.538
1	73	2	m	20	22-Jun-2017	Sub1_Trial73_1	1	3	3	1.186358	False	0.538
1	73	2	m	20	22-Jun-2017	Sub1_Trial73_1	1	4	4	0.555171	False	0.538
1	73	2	m	20	22-Jun-2017	Sub1_Trial73_1	1	5	5	1.065718	False	0.538
1	74	2	m	20	22-Jun-2017	Sub1_Trial74_0	0	0	0	0.754843	True	0.589
1	74	2	m	20	22-Jun-2017	Sub1_Trial74_0	0	1	1	1.065482	True	0.589
1	74	2	m	20	22-Jun-2017	Sub1_Trial74_0	0	2	2	0.800167	True	0.589
1	74	2	m	20	22-Jun-2017	Sub1_Trial74_0	0	3	3	0.414116	True	0.589
1	74	2	m	20	22-Jun-2017	Sub1_Trial74_0	0	4	4	1.074652	True	0.589
1	74	2	m	20	22-Jun-2017	Sub1_Trial74_0	0	5	5	0.702028	True	0.589
1	74	2	m	20	22-Jun-2017	Sub1_Trial74_1	1	0	0	0.967623	False	0.589
1	74	2	m	20	22-Jun-2017	Sub1_Trial74_1	1	1	1	0.835284	False	0.589
1	74	2	m	20	22-Jun-2017	Sub1_Trial74_1	1	2	2	0.411754	False	0.589
1	74	2	m	20	22-Jun-2017	Sub1_Trial74_1	1	3	3	1.373454	False	0.589
1	74	2	m	20	22-Jun-2017	Sub1_Trial74_1	1	4	4	0.434281	False	0.589
1	74	2	m	20	22-Jun-2017	Sub1_Trial74_1	1	5	5	0.928618	False	0.589
1	75	2	m	20	22-Jun-2017	Sub1_Trial75_0	0	0	0	0.504424	False	0.615
1	75	2	m	20	22-Jun-2017	Sub1_Trial75_0	0	1	1	0.525966	False	0.615
1	75	2	m	20	22-Jun-2017	Sub1_Trial75_0	0	2	2	1.053593	False	0.615
1	75	2	m	20	22-Jun-2017	Sub1_Trial75_0	0	3	3	0.637544	False	0.615
1	75	2	m	20	22-Jun-2017	Sub1_Trial75_0	0	4	4	0.490977	False	0.615
1	75	2	m	20	22-Jun-2017	Sub1_Trial75_0	0	5	5	0.926932	False	0.615
1	75	2	m	20	22-Jun-2017	Sub1_Trial75_1	1	0	0	0.916279	True	0.615
1	75	2	m	20	22-Jun-2017	Sub1_Trial75_1	1	1	1	1.056882	True	0.615
1	75	2	m	20	22-Jun-2017	Sub1_Trial75_1	1	2	2	0.91458	True	0.615
1	75	2	m	20	22-Jun-2017	Sub1_Trial75_1	1	3	3	0.885077	True	0.615
1	75	2	m	20	22-Jun-2017	Sub1_Trial75_1	1	4	4	1.002885	True	0.615
1	75	2	m	20	22-Jun-2017	Sub1_Trial75_1	1	5	5	1.276831	True	0.615
1	76	2	m	20	22-Jun-2017	Sub1_Trial76_0	0	0	0	0.822664	False	0.733
1	76	2	m	20	22-Jun-2017	Sub1_Trial76_0	0	1	1	0.67455	False	0.733
1	76	2	m	20	22-Jun-2017	Sub1_Trial76_0	0	2	2	0.502676	False	0.733
1	76	2	m	20	22-Jun-2017	Sub1_Trial76_0	0	3	3	0.721837	False	0.733
1	76	2	m	20	22-Jun-2017	Sub1_Trial76_0	0	4	4	1.064062	False	0.733
1	76	2	m	20	22-Jun-2017	Sub1_Trial76_0	0	5	5	0.892471	False	0.733
1	76	2	m	20	22-Jun-2017	Sub1_Trial76_1	1	0	0	0.639019	True	0.733
1	76	2	m	20	22-Jun-2017	Sub1_Trial76_1	1	1	1	0.820892	True	0.733
1	76	2	m	20	22-Jun-2017	Sub1_Trial76_1	1	2	2	1.607926	True	0.733
1	76	2	m	20	22-Jun-2017	Sub1_Trial76_1	1	3	3	0.631043	True	0.733
1	76	2	m	20	22-Jun-2017	Sub1_Trial76_1	1	4	4	0.943025	True	0.733
1	76	2	m	20	22-Jun-2017	Sub1_Trial76_1	1	5	5	1.033966	True	0.733
1	77	2	m	20	22-Jun-2017	Sub1_Trial77_0	0	0	0	0.928833	False	1.841
1	77	2	m	20	22-Jun-2017	Sub1_Trial77_0	0	1	1	1.042002	False	1.841
1	77	2	m	20	22-Jun-2017	Sub1_Trial77_0	0	2	2	1.217685	False	1.841
1	77	2	m	20	22-Jun-2017	Sub1_Trial77_0	0	3	3	0.908373	False	1.841
1	77	2	m	20	22-Jun-2017	Sub1_Trial77_0	0	4	4	1.408992	False	1.841
1	77	2	m	20	22-Jun-2017	Sub1_Trial77_0	0	5	5	0.790921	False	1.841
1	77	2	m	20	22-Jun-2017	Sub1_Trial77_1	1	0	0	0.795859	True	1.841
1	77	2	m	20	22-Jun-2017	Sub1_Trial77_1	1	1	1	1.142761	True	1.841
1	77	2	m	20	22-Jun-2017	Sub1_Trial77_1	1	2	2	1.132988	True	1.841
1	77	2	m	20	22-Jun-2017	Sub1_Trial77_1	1	3	3	0.92149	True	1.841
1	77	2	m	20	22-Jun-2017	Sub1_Trial77_1	1	4	4	1.030924	True	1.841
1	77	2	m	20	22-Jun-2017	Sub1_Trial77_1	1	5	5	1.182675	True	1.841
1	78	2	m	20	22-Jun-2017	Sub1_Trial78_0	0	0	0	1.218825	True	0.754
1	78	2	m	20	22-Jun-2017	Sub1_Trial78_0	0	1	1	0.74133	True	0.754
1	78	2	m	20	22-Jun-2017	Sub1_Trial78_0	0	2	2	1.054723	True	0.754
1	78	2	m	20	22-Jun-2017	Sub1_Trial78_0	0	3	3	1.175142	True	0.754
1	78	2	m	20	22-Jun-2017	Sub1_Trial78_0	0	4	4	0.997162	True	0.754
1	78	2	m	20	22-Jun-2017	Sub1_Trial78_0	0	5	5	0.901895	True	0.754
1	78	2	m	20	22-Jun-2017	Sub1_Trial78_1	1	0	0	0.919727	False	0.754
1	78	2	m	20	22-Jun-2017	Sub1_Trial78_1	1	1	1	1.322394	False	0.754
1	78	2	m	20	22-Jun-2017	Sub1_Trial78_1	1	2	2	0.963991	False	0.754
1	78	2	m	20	22-Jun-2017	Sub1_Trial78_1	1	3	3	1.134592	False	0.754
1	78	2	m	20	22-Jun-2017	Sub1_Trial78_1	1	4	4	0.455468	False	0.754
1	78	2	m	20	22-Jun-2017	Sub1_Trial78_1	1	5	5	1.13433	False	0.754
1	79	2	m	20	22-Jun-2017	Sub1_Trial79_0	0	0	0	0.743735	False	1.213
1	79	2	m	20	22-Jun-2017	Sub1_Trial79_0	0	1	1	1.257218	False	1.213
1	79	2	m	20	22-Jun-2017	Sub1_Trial79_0	0	2	2	0.931232	False	1.213
1	79	2	m	20	22-Jun-2017	Sub1_Trial79_0	0	3	3	0.821747	False	1.213
1	79	2	m	20	22-Jun-2017	Sub1_Trial79_0	0	4	4	0.818167	False	1.213
1	79	2	m	20	22-Jun-2017	Sub1_Trial79_0	0	5	5	0.805169	False	1.213
1	79	2	m	20	22-Jun-2017	Sub1_Trial79_1	1	0	0	0.707969	True	1.213
1	79	2	m	20	22-Jun-2017	Sub1_Trial79_1	1	1	1	1.275617	True	1.213
1	79	2	m	20	22-Jun-2017	Sub1_Trial79_1	1	2	2	0.81919	True	1.213
1	79	2	m	20	22-Jun-2017	Sub1_Trial79_1	1	3	3	0.600575	True	1.213
1	79	2	m	20	22-Jun-2017	Sub1_Trial79_1	1	4	4	1.444851	True	1.213
1	79	2	m	20	22-Jun-2017	Sub1_Trial79_1	1	5	5	1.289132	True	1.213
1	79	3	m	20	22-Jun-2017	Sub1_Trial79_0	0	0	0	0.743735	True	2.778
1	79	3	m	20	22-Jun-2017	Sub1_Trial79_0	0	1	1	1.257218	True	2.778
1	79	3	m	20	22-Jun-2017	Sub1_Trial79_0	0	2	2	0.931232	True	2.778
1	79	3	m	20	22-Jun-2017	Sub1_Trial79_0	0	3	3	0.821747	True	2.778
1	79	3	m	20	22-Jun-2017	Sub1_Trial79_0	0	4	4	0.818167	True	2.778
1	79	3	m	20	22-Jun-2017	Sub1_Trial79_0	0	5	5	0.805169	True	2.778
1	79	3	m	20	22-Jun-2017	Sub1_Trial79_1	1	0	0	0.707969	False	2.778
1	79	3	m	20	22-Jun-2017	Sub1_Trial79_1	1	1	1	1.275617	False	2.778
1	79	3	m	20	22-Jun-2017	Sub1_Trial79_1	1	2	2	0.81919	False	2.778
1	79	3	m	20	22-Jun-2017	Sub1_Trial79_1	1	3	3	0.600575	False	2.778
1	79	3	m	20	22-Jun-2017	Sub1_Trial79_1	1	4	4	1.444851	False	2.778
1	79	3	m	20	22-Jun-2017	Sub1_Trial79_1	1	5	5	1.289132	False	2.778
1	80	3	m	20	22-Jun-2017	Sub1_Trial80_0	0	0	0	1.068987	False	0.423
1	80	3	m	20	22-Jun-2017	Sub1_Trial80_0	0	1	1	0.987857	False	0.423
1	80	3	m	20	22-Jun-2017	Sub1_Trial80_0	0	2	2	1.302606	False	0.423
1	80	3	m	20	22-Jun-2017	Sub1_Trial80_0	0	3	3	0.40152	False	0.423
1	80	3	m	20	22-Jun-2017	Sub1_Trial80_0	0	4	4	0.686115	False	0.423
1	80	3	m	20	22-Jun-2017	Sub1_Trial80_0	0	5	5	0.653218	False	0.423
1	80	3	m	20	22-Jun-2017	Sub1_Trial80_1	1	0	0	1.225623	True	0.423
1	80	3	m	20	22-Jun-2017	Sub1_Trial80_1	1	1	1	1.403152	True	0.423
1	80	3	m	20	22-Jun-2017	Sub1_Trial80_1	1	2	2	1.616548	True	0.423
1	80	3	m	20	22-Jun-2017	Sub1_Trial80_1	1	3	3	0.522919	True	0.423
1	80	3	m	20	22-Jun-2017	Sub1_Trial80_1	1	4	4	1.020145	True	0.423
1	80	3	m	20	22-Jun-2017	Sub1_Trial80_1	1	5	5	1.452284	True	0.423
1	81	3	m	20	22-Jun-2017	Sub1_Trial81_0	0	0	0	1.199528	True	0.543
1	81	3	m	20	22-Jun-2017	Sub1_Trial81_0	0	1	1	0.78367	True	0.543
1	81	3	m	20	22-Jun-2017	Sub1_Trial81_0	0	2	2	1.229624	True	0.543
1	81	3	m	20	22-Jun-2017	Sub1_Trial81_0	0	3	3	1.015941	True	0.543
1	81	3	m	20	22-Jun-2017	Sub1_Trial81_0	0	4	4	1.295421	True	0.543
1	81	3	m	20	22-Jun-2017	Sub1_Trial81_0	0	5	5	1.17705	True	0.543
1	81	3	m	20	22-Jun-2017	Sub1_Trial81_1	1	0	0	0.865839	False	0.543
1	81	3	m	20	22-Jun-2017	Sub1_Trial81_1	1	1	1	0.924369	False	0.543
1	81	3	m	20	22-Jun-2017	Sub1_Trial81_1	1	2	2	0.738327	False	0.543
1	81	3	m	20	22-Jun-2017	Sub1_Trial81_1	1	3	3	0.888874	False	0.543
1	81	3	m	20	22-Jun-2017	Sub1_Trial81_1	1	4	4	1.44027	False	0.543
1	81	3	m	20	22-Jun-2017	Sub1_Trial81_1	1	5	5	1.041322	False	0.543
1	82	3	m	20	22-Jun-2017	Sub1_Trial82_0	0	0	0	1.235239	True	0.558
1	82	3	m	20	22-Jun-2017	Sub1_Trial82_0	0	1	1	1.136386	True	0.558
1	82	3	m	20	22-Jun-2017	Sub1_Trial82_0	0	2	2	1.385661	True	0.558
1	82	3	m	20	22-Jun-2017	Sub1_Trial82_0	0	3	3	0.660228	True	0.558
1	82	3	m	20	22-Jun-2017	Sub1_Trial82_0	0	4	4	1.150058	True	0.558
1	82	3	m	20	22-Jun-2017	Sub1_Trial82_0	0	5	5	1.41358	True	0.558
1	82	3	m	20	22-Jun-2017	Sub1_Trial82_1	1	0	0	1.569118	False	0.558
1	82	3	m	20	22-Jun-2017	Sub1_Trial82_1	1	1	1	1.054818	False	0.558
1	82	3	m	20	22-Jun-2017	Sub1_Trial82_1	1	2	2	0.714314	False	0.558
1	82	3	m	20	22-Jun-2017	Sub1_Trial82_1	1	3	3	1.524543	False	0.558
1	82	3	m	20	22-Jun-2017	Sub1_Trial82_1	1	4	4	1.388068	False	0.558
1	82	3	m	20	22-Jun-2017	Sub1_Trial82_1	1	5	5	0.663811	False	0.558
1	83	3	m	20	22-Jun-2017	Sub1_Trial83_0	0	0	0	1.264863	True	0.773
1	83	3	m	20	22-Jun-2017	Sub1_Trial83_0	0	1	1	1.384676	True	0.773
1	83	3	m	20	22-Jun-2017	Sub1_Trial83_0	0	2	2	1.499046	True	0.773
1	83	3	m	20	22-Jun-2017	Sub1_Trial83_0	0	3	3	0.659971	True	0.773
1	83	3	m	20	22-Jun-2017	Sub1_Trial83_0	0	4	4	1.21698	True	0.773
1	83	3	m	20	22-Jun-2017	Sub1_Trial83_0	0	5	5	0.58916	True	0.773
1	83	3	m	20	22-Jun-2017	Sub1_Trial83_1	1	0	0	1.17504	False	0.773
1	83	3	m	20	22-Jun-2017	Sub1_Trial83_1	1	1	1	0.90405	False	0.773
1	83	3	m	20	22-Jun-2017	Sub1_Trial83_1	1	2	2	1.406685	False	0.773
1	83	3	m	20	22-Jun-2017	Sub1_Trial83_1	1	3	3	1.332787	False	0.773
1	83	3	m	20	22-Jun-2017	Sub1_Trial83_1	1	4	4	0.486396	False	0.773
1	83	3	m	20	22-Jun-2017	Sub1_Trial83_1	1	5	5	0.81176	False	0.773
1	84	3	m	20	22-Jun-2017	Sub1_Trial84_0	0	0	0	1.192382	False	0.608
1	84	3	m	20	22-Jun-2017	Sub1_Trial84_0	0	1	1	0.741049	False	0.608
1	84	3	m	20	22-Jun-2017	Sub1_Trial84_0	0	2	2	1.261653	False	0.608
1	84	3	m	20	22-Jun-2017	Sub1_Trial84_0	0	3	3	1.078917	False	0.608
1	84	3	m	20	22-Jun-2017	Sub1_Trial84_0	0	4	4	0.607595	False	0.608
1	84	3	m	20	22-Jun-2017	Sub1_Trial84_0	0	5	5	1.046797	False	0.608
1	84	3	m	20	22-Jun-2017	Sub1_Trial84_1	1	0	0	1.40936	True	0.608
1	84	3	m	20	22-Jun-2017	Sub1_Trial84_1	1	1	1	0.688645	True	0.608
1	84	3	m	20	22-Jun-2017	Sub1_Trial84_1	1	2	2	0.81655	True	0.608
1	84	3	m	20	22-Jun-2017	Sub1_Trial84_1	1	3	3	0.982676	True	0.608
1	84	3	m	20	22-Jun-2017	Sub1_Trial84_1	1	4	4	1.193024	True	0.608
1	84	3	m	20	22-Jun-2017	Sub1_Trial84_1	1	5	5	0.872068	True	0.608
1	85	3	m	20	22-Jun-2017	Sub1_Trial85_0	0	0	0	1.31049	True	4.979
1	85	3	m	20	22-Jun-2017	Sub1_Trial85_0	0	1	1	0.823254	True	4.979
1	85	3	m	20	22-Jun-2017	Sub1_Trial85_0	0	2	2	0.804904	True	4.979
1	85	3	m	20	22-Jun-2017	Sub1_Trial85_0	0	3	3	0.948406	True	4.979
1	85	3	m	20	22-Jun-2017	Sub1_Trial85_0	0	4	4	1.250612	True	4.979
1	85	3	m	20	22-Jun-2017	Sub1_Trial85_0	0	5	5	1.226132	True	4.979
1	85	3	m	20	22-Jun-2017	Sub1_Trial85_1	1	0	0	0.760097	False	4.979
1	85	3	m	20	22-Jun-2017	Sub1_Trial85_1	1	1	1	0.906306	False	4.979
1	85	3	m	20	22-Jun-2017	Sub1_Trial85_1	1	2	2	0.81795	False	4.979
1	85	3	m	20	22-Jun-2017	Sub1_Trial85_1	1	3	3	1.378443	False	4.979
1	85	3	m	20	22-Jun-2017	Sub1_Trial85_1	1	4	4	0.952513	False	4.979
1	85	3	m	20	22-Jun-2017	Sub1_Trial85_1	1	5	5	1.121068	False	4.979
1	86	3	m	20	22-Jun-2017	Sub1_Trial86_0	0	0	0	1.16905	True	1.804
1	86	3	m	20	22-Jun-2017	Sub1_Trial86_0	0	1	1	1.271735	True	1.804
1	86	3	m	20	22-Jun-2017	Sub1_Trial86_0	0	2	2	1.477442	True	1.804
1	86	3	m	20	22-Jun-2017	Sub1_Trial86_0	0	3	3	0.641479	True	1.804
1	86	3	m	20	22-Jun-2017	Sub1_Trial86_0	0	4	4	0.789454	True	1.804
1	86	3	m	20	22-Jun-2017	Sub1_Trial86_0	0	5	5	0.807129	True	1.804
1	86	3	m	20	22-Jun-2017	Sub1_Trial86_1	1	0	0	0.39127	False	1.804
1	86	3	m	20	22-Jun-2017	Sub1_Trial86_1	1	1	1	1.101802	False	1.804
1	86	3	m	20	22-Jun-2017	Sub1_Trial86_1	1	2	2	0.901091	False	1.804
1	86	3	m	20	22-Jun-2017	Sub1_Trial86_1	1	3	3	0.421071	False	1.804
1	86	3	m	20	22-Jun-2017	Sub1_Trial86_1	1	4	4	0.958889	False	1.804
1	86	3	m	20	22-Jun-2017	Sub1_Trial86_1	1	5	5	0.554386	False	1.804
1	87	3	m	20	22-Jun-2017	Sub1_Trial87_0	0	0	0	1.088679	True	0.801
1	87	3	m	20	22-Jun-2017	Sub1_Trial87_0	0	1	1	1.085745	True	0.801
1	87	3	m	20	22-Jun-2017	Sub1_Trial87_0	0	2	2	0.43293	True	0.801
1	87	3	m	20	22-Jun-2017	Sub1_Trial87_0	0	3	3	1.361571	True	0.801
1	87	3	m	20	22-Jun-2017	Sub1_Trial87_0	0	4	4	0.824367	True	0.801
1	87	3	m	20	22-Jun-2017	Sub1_Trial87_0	0	5	5	0.902485	True	0.801
1	87	3	m	20	22-Jun-2017	Sub1_Trial87_1	1	0	0	0.697427	False	0.801
1	87	3	m	20	22-Jun-2017	Sub1_Trial87_1	1	1	1	1.437577	False	0.801
1	87	3	m	20	22-Jun-2017	Sub1_Trial87_1	1	2	2	0.859099	False	0.801
1	87	3	m	20	22-Jun-2017	Sub1_Trial87_1	1	3	3	0.511545	False	0.801
1	87	3	m	20	22-Jun-2017	Sub1_Trial87_1	1	4	4	1.402519	False	0.801
1	87	3	m	20	22-Jun-2017	Sub1_Trial87_1	1	5	5	0.672872	False	0.801
1	88	3	m	20	22-Jun-2017	Sub1_Trial88_0	0	0	0	1.408923	False	0.78
1	88	3	m	20	22-Jun-2017	Sub1_Trial88_0	0	1	1	0.961984	False	0.78
1	88	3	m	20	22-Jun-2017	Sub1_Trial88_0	0	2	2	1.013314	False	0.78
1	88	3	m	20	22-Jun-2017	Sub1_Trial88_0	0	3	3	0.564964	False	0.78
1	88	3	m	20	22-Jun-2017	Sub1_Trial88_0	0	4	4	1.10209	False	0.78
1	88	3	m	20	22-Jun-2017	Sub1_Trial88_0	0	5	5	1.312567	False	0.78
1	88	3	m	20	22-Jun-2017	Sub1_Trial88_1	1	0	0	1.180126	True	0.78
1	88	3	m	20	22-Jun-2017	Sub1_Trial88_1	1	1	1	0.502221	True	0.78
1	88	3	m	20	22-Jun-2017	Sub1_Trial88_1	1	2	2	0.638099	True	0.78
1	88	3	m	20	22-Jun-2017	Sub1_Trial88_1	1	3	3	0.912011	True	0.78
1	88	3	m	20	22-Jun-2017	Sub1_Trial88_1	1	4	4	0.564197	True	0.78
1	88	3	m	20	22-Jun-2017	Sub1_Trial88_1	1	5	5	0.762188	True	0.78
1	89	3	m	20	22-Jun-2017	Sub1_Trial89_0	0	0	0	0.997275	False	1.125
1	89	3	m	20	22-Jun-2017	Sub1_Trial89_0	0	1	1	0.750782	False	1.125
1	89	3	m	20	22-Jun-2017	Sub1_Trial89_0	0	2	2	0.540187	False	1.125
1	89	3	m	20	22-Jun-2017	Sub1_Trial89_0	0	3	3	1.483312	False	1.125
1	89	3	m	20	22-Jun-2017	Sub1_Trial89_0	0	4	4	0.799011	False	1.125
1	89	3	m	20	22-Jun-2017	Sub1_Trial89_0	0	5	5	0.380208	False	1.125
1	89	3	m	20	22-Jun-2017	Sub1_Trial89_1	1	0	0	1.004529	True	1.125
1	89	3	m	20	22-Jun-2017	Sub1_Trial89_1	1	1	1	0.688881	True	1.125
1	89	3	m	20	22-Jun-2017	Sub1_Trial89_1	1	2	2	1.169847	True	1.125
1	89	3	m	20	22-Jun-2017	Sub1_Trial89_1	1	3	3	1.134262	True	1.125
1	89	3	m	20	22-Jun-2017	Sub1_Trial89_1	1	4	4	1.229066	True	1.125
1	89	3	m	20	22-Jun-2017	Sub1_Trial89_1	1	5	5	0.96887	True	1.125
1	90	3	m	20	22-Jun-2017	Sub1_Trial90_0	0	0	0	1.334333	False	4.152
1	90	3	m	20	22-Jun-2017	Sub1_Trial90_0	0	1	1	0.929844	False	4.152
1	90	3	m	20	22-Jun-2017	Sub1_Trial90_0	0	2	2	1.055687	False	4.152
1	90	3	m	20	22-Jun-2017	Sub1_Trial90_0	0	3	3	0.566587	False	4.152
1	90	3	m	20	22-Jun-2017	Sub1_Trial90_0	0	4	4	1.348617	False	4.152
1	90	3	m	20	22-Jun-2017	Sub1_Trial90_0	0	5	5	0.552095	False	4.152
1	90	3	m	20	22-Jun-2017	Sub1_Trial90_1	1	0	0	0.756449	True	4.152
1	90	3	m	20	22-Jun-2017	Sub1_Trial90_1	1	1	1	1.102411	True	4.152
1	90	3	m	20	22-Jun-2017	Sub1_Trial90_1	1	2	2	1.067729	True	4.152
1	90	3	m	20	22-Jun-2017	Sub1_Trial90_1	1	3	3	0.38061	True	4.152
1	90	3	m	20	22-Jun-2017	Sub1_Trial90_1	1	4	4	1.343248	True	4.152
1	90	3	m	20	22-Jun-2017	Sub1_Trial90_1	1	5	5	0.994129	True	4.152
1	91	3	m	20	22-Jun-2017	Sub1_Trial91_0	0	0	0	1.112584	True	1.318
1	91	3	m	20	22-Jun-2017	Sub1_Trial91_0	0	1	1	0.950256	True	1.318
1	91	3	m	20	22-Jun-2017	Sub1_Trial91_0	0	2	2	1.022269	True	1.318
1	91	3	m	20	22-Jun-2017	Sub1_Trial91_0	0	3	3	1.433437	True	1.318
1	91	3	m	20	22-Jun-2017	Sub1_Trial91_0	0	4	4	1.598598	True	1.318
1	91	3	m	20	22-Jun-2017	Sub1_Trial91_0	0	5	5	1.024351	True	1.318
1	91	3	m	20	22-Jun-2017	Sub1_Trial91_1	1	0	0	0.821198	False	1.318
1	91	3	m	20	22-Jun-2017	Sub1_Trial91_1	1	1	1	0.873517	False	1.318
1	91	3	m	20	22-Jun-2017	Sub1_Trial91_1	1	2	2	0.622011	False	1.318
1	91	3	m	20	22-Jun-2017	Sub1_Trial91_1	1	3	3	1.003395	False	1.318
1	91	3	m	20	22-Jun-2017	Sub1_Trial91_1	1	4	4	0.518961	False	1.318
1	91	3	m	20	22-Jun-2017	Sub1_Trial91_1	1	5	5	1.337699	False	1.318
1	92	3	m	20	22-Jun-2017	Sub1_Trial92_0	0	0	0	1.053712	False	4.269
1	92	3	m	20	22-Jun-2017	Sub1_Trial92_0	0	1	1	1.288719	False	4.269
1	92	3	m	20	22-Jun-2017	Sub1_Trial92_0	0	2	2	1.05967	False	4.269
1	92	3	m	20	22-Jun-2017	Sub1_Trial92_0	0	3	3	0.79442	False	4.269
1	92	3	m	20	22-Jun-2017	Sub1_Trial92_0	0	4	4	0.827519	False	4.269
1	92	3	m	20	22-Jun-2017	Sub1_Trial92_0	0	5	5	1.221703	False	4.269
1	92	3	m	20	22-Jun-2017	Sub1_Trial92_1	1	0	0	1.45642	True	4.269
1	92	3	m	20	22-Jun-2017	Sub1_Trial92_1	1	1	1	1.19866	True	4.269
1	92	3	m	20	22-Jun-2017	Sub1_Trial92_1	1	2	2	1.121578	True	4.269
1	92	3	m	20	22-Jun-2017	Sub1_Trial92_1	1	3	3	1.01338	True	4.269
1	92	3	m	20	22-Jun-2017	Sub1_Trial92_1	1	4	4	1.601122	True	4.269
1	92	3	m	20	22-Jun-2017	Sub1_Trial92_1	1	5	5	0.938995	True	4.269
1	93	3	m	20	22-Jun-2017	Sub1_Trial93_0	0	0	0	0.759976	False	0.801
1	93	3	m	20	22-Jun-2017	Sub1_Trial93_0	0	1	1	0.93088	False	0.801
1	93	3	m	20	22-Jun-2017	Sub1_Trial93_0	0	2	2	1.57356	False	0.801
1	93	3	m	20	22-Jun-2017	Sub1_Trial93_0	0	3	3	0.664424	False	0.801
1	93	3	m	20	22-Jun-2017	Sub1_Trial93_0	0	4	4	0.781223	False	0.801
1	93	3	m	20	22-Jun-2017	Sub1_Trial93_0	0	5	5	0.49295	False	0.801
1	93	3	m	20	22-Jun-2017	Sub1_Trial93_1	1	0	0	1.065717	True	0.801
1	93	3	m	20	22-Jun-2017	Sub1_Trial93_1	1	1	1	0.659318	True	0.801
1	93	3	m	20	22-Jun-2017	Sub1_Trial93_1	1	2	2	0.715627	True	0.801
1	93	3	m	20	22-Jun-2017	Sub1_Trial93_1	1	3	3	0.517469	True	0.801
1	93	3	m	20	22-Jun-2017	Sub1_Trial93_1	1	4	4	0.861717	True	0.801
1	93	3	m	20	22-Jun-2017	Sub1_Trial93_1	1	5	5	1.541615	True	0.801
1	94	3	m	20	22-Jun-2017	Sub1_Trial94_0	0	0	0	1.281828	True	0.42
1	94	3	m	20	22-Jun-2017	Sub1_Trial94_0	0	1	1	1.323215	True	0.42
1	94	3	m	20	22-Jun-2017	Sub1_Trial94_0	0	2	2	1.116728	True	0.42
1	94	3	m	20	22-Jun-2017	Sub1_Trial94_0	0	3	3	0.932518	True	0.42
1	94	3	m	20	22-Jun-2017	Sub1_Trial94_0	0	4	4	0.960432	True	0.42
1	94	3	m	20	22-Jun-2017	Sub1_Trial94_0	0	5	5	1.311308	True	0.42
1	94	3	m	20	22-Jun-2017	Sub1_Trial94_1	1	0	0	0.949382	False	0.42
1	94	3	m	20	22-Jun-2017	Sub1_Trial94_1	1	1	1	0.849004	False	0.42
1	94	3	m	20	22-Jun-2017	Sub1_Trial94_1	1	2	2	1.054706	False	0.42
1	94	3	m	20	22-Jun-2017	Sub1_Trial94_1	1	3	3	1.420922	False	0.42
1	94	3	m	20	22-Jun-2017	Sub1_Trial94_1	1	4	4	1.395714	False	0.42
1	94	3	m	20	22-Jun-2017	Sub1_Trial94_1	1	5	5	0.967004	False	0.42
1	95	3	m	20	22-Jun-2017	Sub1_Trial95_0	0	0	0	1.374324	False	2.175
1	95	3	m	20	22-Jun-2017	Sub1_Trial95_0	0	1	1	1.120883	False	2.175
1	95	3	m	20	22-Jun-2017	Sub1_Trial95_0	0	2	2	0.666799	False	2.175
1	95	3	m	20	22-Jun-2017	Sub1_Trial95_0	0	3	3	0.976261	False	2.175
1	95	3	m	20	22-Jun-2017	Sub1_Trial95_0	0	4	4	0.786167	False	2.175
1	95	3	m	20	22-Jun-2017	Sub1_Trial95_0	0	5	5	1.308135	False	2.175
1	95	3	m	20	22-Jun-2017	Sub1_Trial95_1	1	0	0	1.06533	True	2.175
1	95	3	m	20	22-Jun-2017	Sub1_Trial95_1	1	1	1	0.606266	True	2.175
1	95	3	m	20	22-Jun-2017	Sub1_Trial95_1	1	2	2	1.107553	True	2.175
1	95	3	m	20	22-Jun-2017	Sub1_Trial95_1	1	3	3	0.689883	True	2.175
1	95	3	m	20	22-Jun-2017	Sub1_Trial95_1	1	4	4	1.491346	True	2.175
1	95	3	m	20	22-Jun-2017	Sub1_Trial95_1	1	5	5	1.449011	True	2.175
1	96	3	m	20	22-Jun-2017	Sub1_Trial96_0	0	0	0	1.137116	False	0.47
1	96	3	m	20	22-Jun-2017	Sub1_Trial96_0	0	1	1	1.05735	False	0.47
1	96	3	m	20	22-Jun-2017	Sub1_Trial96_0	0	2	2	0.89593	False	0.47
1	96	3	m	20	22-Jun-2017	Sub1_Trial96_0	0	3	3	1.291335	False	0.47
1	96	3	m	20	22-Jun-2017	Sub1_Trial96_0	0	4	4	1.101709	False	0.47
1	96	3	m	20	22-Jun-2017	Sub1_Trial96_0	0	5	5	0.941214	False	0.47
1	96	3	m	20	22-Jun-2017	Sub1_Trial96_1	1	0	0	0.614881	True	0.47
1	96	3	m	20	22-Jun-2017	Sub1_Trial96_1	1	1	1	0.596362	True	0.47
1	96	3	m	20	22-Jun-2017	Sub1_Trial96_1	1	2	2	1.079443	True	0.47
1	96	3	m	20	22-Jun-2017	Sub1_Trial96_1	1	3	3	1.07773	True	0.47
1	96	3	m	20	22-Jun-2017	Sub1_Trial96_1	1	4	4	1.250016	True	0.47
1	96	3	m	20	22-Jun-2017	Sub1_Trial96_1	1	5	5	1.550669	True	0.47
1	97	3	m	20	22-Jun-2017	Sub1_Trial97_0	0	0	0	0.603651	True	1.644
1	97	3	m	20	22-Jun-2017	Sub1_Trial97_0	0	1	1	0.592282	True	1.644
1	97	3	m	20	22-Jun-2017	Sub1_Trial97_0	0	2	2	1.003615	True	1.644
1	97	3	m	20	22-Jun-2017	Sub1_Trial97_0	0	3	3	1.489254	True	1.644
1	97	3	m	20	22-Jun-2017	Sub1_Trial97_0	0	4	4	1.040697	True	1.644
1	97	3	m	20	22-Jun-2017	Sub1_Trial97_0	0	5	5	0.523371	True	1.644
1	97	3	m	20	22-Jun-2017	Sub1_Trial97_1	1	0	0	1.42205	False	1.644
1	97	3	m	20	22-Jun-2017	Sub1_Trial97_1	1	1	1	1.115827	False	1.644
1	97	3	m	20	22-Jun-2017	Sub1_Trial97_1	1	2	2	1.590751	False	1.644
1	97	3	m	20	22-Jun-2017	Sub1_Trial97_1	1	3	3	1.621889	False	1.644
1	97	3	m	20	22-Jun-2017	Sub1_Trial97_1	1	4	4	0.876399	False	1.644
1	97	3	m	20	22-Jun-2017	Sub1_Trial97_1	1	5	5	0.545057	False	1.644
1	98	3	m	20	22-Jun-2017	Sub1_Trial98_0	0	0	0	0.65576	True	0.624
1	98	3	m	20	22-Jun-2017	Sub1_Trial98_0	0	1	1	0.675365	True	0.624
1	98	3	m	20	22-Jun-2017	Sub1_Trial98_0	0	2	2	0.960896	True	0.624
1	98	3	m	20	22-Jun-2017	Sub1_Trial98_0	0	3	3	1.435267	True	0.624
1	98	3	m	20	22-Jun-2017	Sub1_Trial98_0	0	4	4	0.571291	True	0.624
1	98	3	m	20	22-Jun-2017	Sub1_Trial98_0	0	5	5	1.355943	True	0.624
1	98	3	m	20	22-Jun-2017	Sub1_Trial98_1	1	0	0	0.968285	False	0.624
1	98	3	m	20	22-Jun-2017	Sub1_Trial98_1	1	1	1	1.028173	False	0.624
1	98	3	m	20	22-Jun-2017	Sub1_Trial98_1	1	2	2	1.528183	False	0.624
1	98	3	m	20	22-Jun-2017	Sub1_Trial98_1	1	3	3	1.269004	False	0.624
1	98	3	m	20	22-Jun-2017	Sub1_Trial98_1	1	4	4	0.408088	False	0.624
1	98	3	m	20	22-Jun-2017	Sub1_Trial98_1	1	5	5	1.064792	False	0.624
1	99	3	m	20	22-Jun-2017	Sub1_Trial99_0	0	0	0	1.223525	True	1.257
1	99	3	m	20	22-Jun-2017	Sub1_Trial99_0	0	1	1	1.023519	True	1.257
1	99	3	m	20	22-Jun-2017	Sub1_Trial99_0	0	2	2	1.020413	True	1.257
1	99	3	m	20	22-Jun-2017	Sub1_Trial99_0	0	3	3	1.03103	True	1.257
1	99	3	m	20	22-Jun-2017	Sub1_Trial99_0	0	4	4	1.171186	True	1.257
1	99	3	m	20	22-Jun-2017	Sub1_Trial99_0	0	5	5	0.999597	True	1.257
1	99	3	m	20	22-Jun-2017	Sub1_Trial99_1	1	0	0	0.689551	False	1.257
1	99	3	m	20	22-Jun-2017	Sub1_Trial99_1	1	1	1	0.947082	False	1.257
1	99	3	m	20	22-Jun-2017	Sub1_Trial99_1	1	2	2	1.515099	False	1.257
1	99	3	m	20	22-Jun-2017	Sub1_Trial99_1	1	3	3	1.620137	False	1.257
1	99	3	m	20	22-Jun-2017	Sub1_Trial99_1	1	4	4	1.221118	False	1.257
1	99	3	m	20	22-Jun-2017	Sub1_Trial99_1	1	5	5	0.797249	False	1.257
1	100	3	m	20	22-Jun-2017	Sub1_Trial100_0	0	0	0	0.976586	False	1.332
1	100	3	m	20	22-Jun-2017	Sub1_Trial100_0	0	1	1	0.766734	False	1.332
1	100	3	m	20	22-Jun-2017	Sub1_Trial100_0	0	2	2	1.232028	False	1.332
1	100	3	m	20	22-Jun-2017	Sub1_Trial100_0	0	3	3	1.472972	False	1.332
1	100	3	m	20	22-Jun-2017	Sub1_Trial100_0	0	4	4	1.036983	False	1.332
1	100	3	m	20	22-Jun-2017	Sub1_Trial100_0	0	5	5	0.421292	False	1.332
1	100	3	m	20	22-Jun-2017	Sub1_Trial100_1	1	0	0	1.319346	True	1.332
1	100	3	m	20	22-Jun-2017	Sub1_Trial100_1	1	1	1	0.910079	True	1.332
1	100	3	m	20	22-Jun-2017	Sub1_Trial100_1	1	2	2	1.237114	True	1.332
1	100	3	m	20	22-Jun-2017	Sub1_Trial100_1	1	3	3	1.173424	True	1.332
1	100	3	m	20	22-Jun-2017	Sub1_Trial100_1	1	4	4	0.809062	True	1.332
1	100	3	m	20	22-Jun-2017	Sub1_Trial100_1	1	5	5	1.076002	True	1.332
1	101	3	m	20	22-Jun-2017	Sub1_Trial101_0	0	0	0	1.246769	False	2.178
1	101	3	m	20	22-Jun-2017	Sub1_Trial101_0	0	1	1	0.663373	False	2.178
1	101	3	m	20	22-Jun-2017	Sub1_Trial101_0	0	2	2	1.161784	False	2.178
1	101	3	m	20	22-Jun-2017	Sub1_Trial101_0	0	3	3	0.803013	False	2.178
1	101	3	m	20	22-Jun-2017	Sub1_Trial101_0	0	4	4	1.555993	False	2.178
1	101	3	m	20	22-Jun-2017	Sub1_Trial101_0	0	5	5	1.22238	False	2.178
1	101	3	m	20	22-Jun-2017	Sub1_Trial101_1	1	0	0	0.85401	True	2.178
1	101	3	m	20	22-Jun-2017	Sub1_Trial101_1	1	1	1	1.302113	True	2.178
1	101	3	m	20	22-Jun-2017	Sub1_Trial101_1	1	2	2	1.054683	True	2.178
1	101	3	m	20	22-Jun-2017	Sub1_Trial101_1	1	3	3	0.832075	True	2.178
1	101	3	m	20	22-Jun-2017	Sub1_Trial101_1	1	4	4	1.266667	True	2.178
1	101	3	m	20	22-Jun-2017	Sub1_Trial101_1	1	5	5	1.327545	True	2.178
1	102	3	m	20	22-Jun-2017	Sub1_Trial102_0	0	0	0	1.001424	True	2.156
1	102	3	m	20	22-Jun-2017	Sub1_Trial102_0	0	1	1	0.627847	True	2.156
1	102	3	m	20	22-Jun-2017	Sub1_Trial102_0	0	2	2	1.094544	True	2.156
1	102	3	m	20	22-Jun-2017	Sub1_Trial102_0	0	3	3	1.254558	True	2.156
1	102	3	m	20	22-Jun-2017	Sub1_Trial102_0	0	4	4	1.025268	True	2.156
1	102	3	m	20	22-Jun-2017	Sub1_Trial102_0	0	5	5	0.897314	True	2.156
1	102	3	m	20	22-Jun-2017	Sub1_Trial102_1	1	0	0	1.110948	False	2.156
1	102	3	m	20	22-Jun-2017	Sub1_Trial102_1	1	1	1	1.287345	False	2.156
1	102	3	m	20	22-Jun-2017	Sub1_Trial102_1	1	2	2	1.599264	False	2.156
1	102	3	m	20	22-Jun-2017	Sub1_Trial102_1	1	3	3	1.03385	False	2.156
1	102	3	m	20	22-Jun-2017	Sub1_Trial102_1	1	4	4	0.940898	False	2.156
1	102	3	m	20	22-Jun-2017	Sub1_Trial102_1	1	5	5	0.769836	False	2.156
1	103	3	m	20	22-Jun-2017	Sub1_Trial103_0	0	0	0	0.996228	False	7.454
1	103	3	m	20	22-Jun-2017	Sub1_Trial103_0	0	1	1	1.21961	False	7.454
1	103	3	m	20	22-Jun-2017	Sub1_Trial103_0	0	2	2	0.46248	False	7.454
1	103	3	m	20	22-Jun-2017	Sub1_Trial103_0	0	3	3	0.720236	False	7.454
1	103	3	m	20	22-Jun-2017	Sub1_Trial103_0	0	4	4	1.077048	False	7.454
1	103	3	m	20	22-Jun-2017	Sub1_Trial103_0	0	5	5	1.287777	False	7.454
1	103	3	m	20	22-Jun-2017	Sub1_Trial103_1	1	0	0	0.635741	True	7.454
1	103	3	m	20	22-Jun-2017	Sub1_Trial103_1	1	1	1	0.59723	True	7.454
1	103	3	m	20	22-Jun-2017	Sub1_Trial103_1	1	2	2	1.100161	True	7.454
1	103	3	m	20	22-Jun-2017	Sub1_Trial103_1	1	3	3	0.52886	True	7.454
1	103	3	m	20	22-Jun-2017	Sub1_Trial103_1	1	4	4	0.937362	True	7.454
1	103	3	m	20	22-Jun-2017	Sub1_Trial103_1	1	5	5	1.079705	True	7.454
1	104	3	m	20	22-Jun-2017	Sub1_Trial104_0	0	0	0	1.085202	True	0.345
1	104	3	m	20	22-Jun-2017	Sub1_Trial104_0	0	1	1	0.499687	True	0.345
1	104	3	m	20	22-Jun-2017	Sub1_Trial104_0	0	2	2	1.373911	True	0.345
1	104	3	m	20	22-Jun-2017	Sub1_Trial104_0	0	3	3	0.894017	True	0.345
1	104	3	m	20	22-Jun-2017	Sub1_Trial104_0	0	4	4	1.024426	True	0.345
1	104	3	m	20	22-Jun-2017	Sub1_Trial104_0	0	5	5	1.190317	True	0.345
1	104	3	m	20	22-Jun-2017	Sub1_Trial104_1	1	0	0	1.046438	False	0.345
1	104	3	m	20	22-Jun-2017	Sub1_Trial104_1	1	1	1	0.904291	False	0.345
1	104	3	m	20	22-Jun-2017	Sub1_Trial104_1	1	2	2	0.685417	False	0.345
1	104	3	m	20	22-Jun-2017	Sub1_Trial104_1	1	3	3	1.351456	False	0.345
1	104	3	m	20	22-Jun-2017	Sub1_Trial104_1	1	4	4	1.556035	False	0.345
1	104	3	m	20	22-Jun-2017	Sub1_Trial104_1	1	5	5	0.615742	False	0.345
1	105	3	m	20	22-Jun-2017	Sub1_Trial105_0	0	0	0	1.489173	True	1.111
1	105	3	m	20	22-Jun-2017	Sub1_Trial105_0	0	1	1	0.816556	True	1.111
1	105	3	m	20	22-Jun-2017	Sub1_Trial105_0	0	2	2	1.097344	True	1.111
1	105	3	m	20	22-Jun-2017	Sub1_Trial105_0	0	3	3	0.957977	True	1.111
1	105	3	m	20	22-Jun-2017	Sub1_Trial105_0	0	4	4	0.967699	True	1.111
1	105	3	m	20	22-Jun-2017	Sub1_Trial105_0	0	5	5	0.412983	True	1.111
1	105	3	m	20	22-Jun-2017	Sub1_Trial105_1	1	0	0	0.757987	False	1.111
1	105	3	m	20	22-Jun-2017	Sub1_Trial105_1	1	1	1	1.174244	False	1.111
1	105	3	m	20	22-Jun-2017	Sub1_Trial105_1	1	2	2	0.550925	False	1.111
1	105	3	m	20	22-Jun-2017	Sub1_Trial105_1	1	3	3	0.86723	False	1.111
1	105	3	m	20	22-Jun-2017	Sub1_Trial105_1	1	4	4	0.651664	False	1.111
1	105	3	m	20	22-Jun-2017	Sub1_Trial105_1	1	5	5	0.884732	False	1.111
1	106	3	m	20	22-Jun-2017	Sub1_Trial106_0	0	0	0	1.102809	True	1.997
1	106	3	m	20	22-Jun-2017	Sub1_Trial106_0	0	1	1	0.363372	True	1.997
1	106	3	m	20	22-Jun-2017	Sub1_Trial106_0	0	2	2	1.142026	True	1.997
1	106	3	m	20	22-Jun-2017	Sub1_Trial106_0	0	3	3	1.187784	True	1.997
1	106	3	m	20	22-Jun-2017	Sub1_Trial106_0	0	4	4	1.040592	True	1.997
1	106	3	m	20	22-Jun-2017	Sub1_Trial106_0	0	5	5	0.520489	True	1.997
1	106	3	m	20	22-Jun-2017	Sub1_Trial106_1	1	0	0	1.30056	False	1.997
1	106	3	m	20	22-Jun-2017	Sub1_Trial106_1	1	1	1	1.237016	False	1.997
1	106	3	m	20	22-Jun-2017	Sub1_Trial106_1	1	2	2	1.054667	False	1.997
1	106	3	m	20	22-Jun-2017	Sub1_Trial106_1	1	3	3	0.601973	False	1.997
1	106	3	m	20	22-Jun-2017	Sub1_Trial106_1	1	4	4	1.353764	False	1.997
1	106	3	m	20	22-Jun-2017	Sub1_Trial106_1	1	5	5	0.915065	False	1.997
1	107	3	m	20	22-Jun-2017	Sub1_Trial107_0	0	0	0	1.33518	True	1.709
1	107	3	m	20	22-Jun-2017	Sub1_Trial107_0	0	1	1	1.179735	True	1.709
1	107	3	m	20	22-Jun-2017	Sub1_Trial107_0	0	2	2	1.573904	True	1.709
1	107	3	m	20	22-Jun-2017	Sub1_Trial107_0	0	3	3	1.412534	True	1.709
1	107	3	m	20	22-Jun-2017	Sub1_Trial107_0	0	4	4	1.077675	True	1.709
1	107	3	m	20	22-Jun-2017	Sub1_Trial107_0	0	5	5	1.522888	True	1.709
1	107	3	m	20	22-Jun-2017	Sub1_Trial107_1	1	0	0	1.040859	False	1.709
1	107	3	m	20	22-Jun-2017	Sub1_Trial107_1	1	1	1	0.831152	False	1.709
1	107	3	m	20	22-Jun-2017	Sub1_Trial107_1	1	2	2	1.248753	False	1.709
1	107	3	m	20	22-Jun-2017	Sub1_Trial107_1	1	3	3	1.132673	False	1.709
1	107	3	m	20	22-Jun-2017	Sub1_Trial107_1	1	4	4	0.946464	False	1.709
1	107	3	m	20	22-Jun-2017	Sub1_Trial107_1	1	5	5	1.03106	False	1.709
1	108	3	m	20	22-Jun-2017	Sub1_Trial108_0	0	0	0	1.433703	True	0.635
1	108	3	m	20	22-Jun-2017	Sub1_Trial108_0	0	1	1	1.200093	True	0.635
1	108	3	m	20	22-Jun-2017	Sub1_Trial108_0	0	2	2	1.545228	True	0.635
1	108	3	m	20	22-Jun-2017	Sub1_Trial108_0	0	3	3	0.97336	True	0.635
1	108	3	m	20	22-Jun-2017	Sub1_Trial108_0	0	4	4	1.171202	True	0.635
1	108	3	m	20	22-Jun-2017	Sub1_Trial108_0	0	5	5	0.895589	True	0.635
1	108	3	m	20	22-Jun-2017	Sub1_Trial108_1	1	0	0	1.136597	False	0.635
1	108	3	m	20	22-Jun-2017	Sub1_Trial108_1	1	1	1	0.971027	False	0.635
1	108	3	m	20	22-Jun-2017	Sub1_Trial108_1	1	2	2	0.590468	False	0.635
1	108	3	m	20	22-Jun-2017	Sub1_Trial108_1	1	3	3	0.702091	False	0.635
1	108	3	m	20	22-Jun-2017	Sub1_Trial108_1	1	4	4	1.0481	False	0.635
1	108	3	m	20	22-Jun-2017	Sub1_Trial108_1	1	5	5	0.968777	False	0.635
1	109	3	m	20	22-Jun-2017	Sub1_Trial109_0	0	0	0	1.379312	False	0.523
1	109	3	m	20	22-Jun-2017	Sub1_Trial109_0	0	1	1	1.052939	False	0.523
1	109	3	m	20	22-Jun-2017	Sub1_Trial109_0	0	2	2	1.197335	False	0.523
1	109	3	m	20	22-Jun-2017	Sub1_Trial109_0	0	3	3	1.245435	False	0.523
1	109	3	m	20	22-Jun-2017	Sub1_Trial109_0	0	4	4	0.366598	False	0.523
1	109	3	m	20	22-Jun-2017	Sub1_Trial109_0	0	5	5	0.839403	False	0.523
1	109	3	m	20	22-Jun-2017	Sub1_Trial109_1	1	0	0	0.833655	True	0.523
1	109	3	m	20	22-Jun-2017	Sub1_Trial109_1	1	1	1	1.0384	True	0.523
1	109	3	m	20	22-Jun-2017	Sub1_Trial109_1	1	2	2	1.197586	True	0.523
1	109	3	m	20	22-Jun-2017	Sub1_Trial109_1	1	3	3	0.625962	True	0.523
1	109	3	m	20	22-Jun-2017	Sub1_Trial109_1	1	4	4	0.966125	True	0.523
1	109	3	m	20	22-Jun-2017	Sub1_Trial109_1	1	5	5	1.013562	True	0.523
1	110	3	m	20	22-Jun-2017	Sub1_Trial110_0	0	0	0	1.351526	False	0.545
1	110	3	m	20	22-Jun-2017	Sub1_Trial110_0	0	1	1	0.727663	False	0.545
1	110	3	m	20	22-Jun-2017	Sub1_Trial110_0	0	2	2	1.084685	False	0.545
1	110	3	m	20	22-Jun-2017	Sub1_Trial110_0	0	3	3	0.652837	False	0.545
1	110	3	m	20	22-Jun-2017	Sub1_Trial110_0	0	4	4	1.378663	False	0.545
1	110	3	m	20	22-Jun-2017	Sub1_Trial110_0	0	5	5	0.79158	False	0.545
1	110	3	m	20	22-Jun-2017	Sub1_Trial110_1	1	0	0	0.507224	True	0.545
1	110	3	m	20	22-Jun-2017	Sub1_Trial110_1	1	1	1	0.820092	True	0.545
1	110	3	m	20	22-Jun-2017	Sub1_Trial110_1	1	2	2	1.253926	True	0.545
1	110	3	m	20	22-Jun-2017	Sub1_Trial110_1	1	3	3	0.54003	True	0.545
1	110	3	m	20	22-Jun-2017	Sub1_Trial110_1	1	4	4	0.789679	True	0.545
1	110	3	m	20	22-Jun-2017	Sub1_Trial110_1	1	5	5	1.314981	True	0.545
1	111	3	m	20	22-Jun-2017	Sub1_Trial111_0	0	0	0	1.290968	False	1.144
1	111	3	m	20	22-Jun-2017	Sub1_Trial111_0	0	1	1	0.980937	False	1.144
1	111	3	m	20	22-Jun-2017	Sub1_Trial111_0	0	2	2	1.129253	False	1.144
1	111	3	m	20	22-Jun-2017	Sub1_Trial111_0	0	3	3	0.903049	False	1.144
1	111	3	m	20	22-Jun-2017	Sub1_Trial111_0	0	4	4	0.447182	False	1.144
1	111	3	m	20	22-Jun-2017	Sub1_Trial111_0	0	5	5	0.690144	False	1.144
1	111	3	m	20	22-Jun-2017	Sub1_Trial111_1	1	0	0	1.334567	True	1.144
1	111	3	m	20	22-Jun-2017	Sub1_Trial111_1	1	1	1	0.750603	True	1.144
1	111	3	m	20	22-Jun-2017	Sub1_Trial111_1	1	2	2	0.709645	True	1.144
1	111	3	m	20	22-Jun-2017	Sub1_Trial111_1	1	3	3	0.916988	True	1.144
1	111	3	m	20	22-Jun-2017	Sub1_Trial111_1	1	4	4	0.485591	True	1.144
1	111	3	m	20	22-Jun-2017	Sub1_Trial111_1	1	5	5	1.157651	True	1.144
1	112	3	m	20	22-Jun-2017	Sub1_Trial112_0	0	0	0	1.490804	True	3.133
1	112	3	m	20	22-Jun-2017	Sub1_Trial112_0	0	1	1	0.792234	True	3.133
1	112	3	m	20	22-Jun-2017	Sub1_Trial112_0	0	2	2	1.079736	True	3.133
1	112	3	m	20	22-Jun-2017	Sub1_Trial112_0	0	3	3	1.043785	True	3.133
1	112	3	m	20	22-Jun-2017	Sub1_Trial112_0	0	4	4	1.323624	True	3.133
1	112	3	m	20	22-Jun-2017	Sub1_Trial112_0	0	5	5	1.29068	True	3.133
1	112	3	m	20	22-Jun-2017	Sub1_Trial112_1	1	0	0	1.564401	False	3.133
1	112	3	m	20	22-Jun-2017	Sub1_Trial112_1	1	1	1	0.991678	False	3.133
1	112	3	m	20	22-Jun-2017	Sub1_Trial112_1	1	2	2	1.360668	False	3.133
1	112	3	m	20	22-Jun-2017	Sub1_Trial112_1	1	3	3	0.853707	False	3.133
1	112	3	m	20	22-Jun-2017	Sub1_Trial112_1	1	4	4	1.081054	False	3.133
1	112	3	m	20	22-Jun-2017	Sub1_Trial112_1	1	5	5	1.086245	False	3.133
1	113	3	m	20	22-Jun-2017	Sub1_Trial113_0	0	0	0	1.044459	True	0.333
1	113	3	m	20	22-Jun-2017	Sub1_Trial113_0	0	1	1	0.498037	True	0.333
1	113	3	m	20	22-Jun-2017	Sub1_Trial113_0	0	2	2	1.05126	True	0.333
1	113	3	m	20	22-Jun-2017	Sub1_Trial113_0	0	3	3	1.445614	True	0.333
1	113	3	m	20	22-Jun-2017	Sub1_Trial113_0	0	4	4	0.985495	True	0.333
1	113	3	m	20	22-Jun-2017	Sub1_Trial113_0	0	5	5	0.780917	True	0.333
1	113	3	m	20	22-Jun-2017	Sub1_Trial113_1	1	0	0	0.763415	False	0.333
1	113	3	m	20	22-Jun-2017	Sub1_Trial113_1	1	1	1	0.705123	False	0.333
1	113	3	m	20	22-Jun-2017	Sub1_Trial113_1	1	2	2	0.541925	False	0.333
1	113	3	m	20	22-Jun-2017	Sub1_Trial113_1	1	3	3	1.203051	False	0.333
1	113	3	m	20	22-Jun-2017	Sub1_Trial113_1	1	4	4	1.004538	False	0.333
1	113	3	m	20	22-Jun-2017	Sub1_Trial113_1	1	5	5	0.857171	False	0.333
1	114	3	m	20	22-Jun-2017	Sub1_Trial114_0	0	0	0	1.00342	False	0.84
1	114	3	m	20	22-Jun-2017	Sub1_Trial114_0	0	1	1	0.605704	False	0.84
1	114	3	m	20	22-Jun-2017	Sub1_Trial114_0	0	2	2	1.23327	False	0.84
1	114	3	m	20	22-Jun-2017	Sub1_Trial114_0	0	3	3	0.820173	False	0.84
1	114	3	m	20	22-Jun-2017	Sub1_Trial114_0	0	4	4	0.983895	False	0.84
1	114	3	m	20	22-Jun-2017	Sub1_Trial114_0	0	5	5	0.487541	False	0.84
1	114	3	m	20	22-Jun-2017	Sub1_Trial114_1	1	0	0	1.518351	True	0.84
1	114	3	m	20	22-Jun-2017	Sub1_Trial114_1	1	1	1	1.329138	True	0.84
1	114	3	m	20	22-Jun-2017	Sub1_Trial114_1	1	2	2	0.607568	True	0.84
1	114	3	m	20	22-Jun-2017	Sub1_Trial114_1	1	3	3	0.542801	True	0.84
1	114	3	m	20	22-Jun-2017	Sub1_Trial114_1	1	4	4	0.815829	True	0.84
1	114	3	m	20	22-Jun-2017	Sub1_Trial114_1	1	5	5	1.43472	True	0.84
1	115	3	m	20	22-Jun-2017	Sub1_Trial115_0	0	0	0	0.873586	True	1.856
1	115	3	m	20	22-Jun-2017	Sub1_Trial115_0	0	1	1	0.449753	True	1.856
1	115	3	m	20	22-Jun-2017	Sub1_Trial115_0	0	2	2	1.385062	True	1.856
1	115	3	m	20	22-Jun-2017	Sub1_Trial115_0	0	3	3	1.236133	True	1.856
1	115	3	m	20	22-Jun-2017	Sub1_Trial115_0	0	4	4	0.787941	True	1.856
1	115	3	m	20	22-Jun-2017	Sub1_Trial115_0	0	5	5	1.586732	True	1.856
1	115	3	m	20	22-Jun-2017	Sub1_Trial115_1	1	0	0	0.977604	False	1.856
1	115	3	m	20	22-Jun-2017	Sub1_Trial115_1	1	1	1	1.08627	False	1.856
1	115	3	m	20	22-Jun-2017	Sub1_Trial115_1	1	2	2	1.076794	False	1.856
1	115	3	m	20	22-Jun-2017	Sub1_Trial115_1	1	3	3	1.486044	False	1.856
1	115	3	m	20	22-Jun-2017	Sub1_Trial115_1	1	4	4	0.861493	False	1.856
1	115	3	m	20	22-Jun-2017	Sub1_Trial115_1	1	5	5	0.939604	False	1.856
1	116	3	m	20	22-Jun-2017	Sub1_Trial116_0	0	0	0	1.29287	True	1.758
1	116	3	m	20	22-Jun-2017	Sub1_Trial116_0	0	1	1	0.724179	True	1.758
1	116	3	m	20	22-Jun-2017	Sub1_Trial116_0	0	2	2	1.628297	True	1.758
1	116	3	m	20	22-Jun-2017	Sub1_Trial116_0	0	3	3	0.83645	True	1.758
1	116	3	m	20	22-Jun-2017	Sub1_Trial116_0	0	4	4	1.152023	True	1.758
1	116	3	m	20	22-Jun-2017	Sub1_Trial116_0	0	5	5	0.718541	True	1.758
1	116	3	m	20	22-Jun-2017	Sub1_Trial116_1	1	0	0	1.471408	False	1.758
1	116	3	m	20	22-Jun-2017	Sub1_Trial116_1	1	1	1	1.019625	False	1.758
1	116	3	m	20	22-Jun-2017	Sub1_Trial116_1	1	2	2	1.502868	False	1.758
1	116	3	m	20	22-Jun-2017	Sub1_Trial116_1	1	3	3	0.551104	False	1.758
1	116	3	m	20	22-Jun-2017	Sub1_Trial116_1	1	4	4	1.325482	False	1.758
1	116	3	m	20	22-Jun-2017	Sub1_Trial116_1	1	5	5	1.27862	False	1.758
1	117	3	m	20	22-Jun-2017	Sub1_Trial117_0	0	0	0	0.932672	True	1.559
1	117	3	m	20	22-Jun-2017	Sub1_Trial117_0	0	1	1	0.930634	True	1.559
1	117	3	m	20	22-Jun-2017	Sub1_Trial117_0	0	2	2	1.423065	True	1.559
1	117	3	m	20	22-Jun-2017	Sub1_Trial117_0	0	3	3	1.207028	True	1.559
1	117	3	m	20	22-Jun-2017	Sub1_Trial117_0	0	4	4	0.791074	True	1.559
1	117	3	m	20	22-Jun-2017	Sub1_Trial117_0	0	5	5	1.572919	True	1.559
1	117	3	m	20	22-Jun-2017	Sub1_Trial117_1	1	0	0	0.907605	False	1.559
1	117	3	m	20	22-Jun-2017	Sub1_Trial117_1	1	1	1	0.689961	False	1.559
1	117	3	m	20	22-Jun-2017	Sub1_Trial117_1	1	2	2	0.984792	False	1.559
1	117	3	m	20	22-Jun-2017	Sub1_Trial117_1	1	3	3	1.372299	False	1.559
1	117	3	m	20	22-Jun-2017	Sub1_Trial117_1	1	4	4	1.62135	False	1.559
1	117	3	m	20	22-Jun-2017	Sub1_Trial117_1	1	5	5	0.834558	False	1.559
1	118	3	m	20	22-Jun-2017	Sub1_Trial118_0	0	0	0	1.563396	False	2.267
1	118	3	m	20	22-Jun-2017	Sub1_Trial118_0	0	1	1	0.905026	False	2.267
1	118	3	m	20	22-Jun-2017	Sub1_Trial118_0	0	2	2	0.830025	False	2.267
1	118	3	m	20	22-Jun-2017	Sub1_Trial118_0	0	3	3	1.044074	False	2.267
1	118	3	m	20	22-Jun-2017	Sub1_Trial118_0	0	4	4	1.56435	False	2.267
1	118	3	m	20	22-Jun-2017	Sub1_Trial118_0	0	5	5	1.344249	False	2.267
1	118	3	m	20	22-Jun-2017	Sub1_Trial118_1	1	0	0	0.40423	True	2.267
1	118	3	m	20	22-Jun-2017	Sub1_Trial118_1	1	1	1	0.819513	True	2.267
1	118	3	m	20	22-Jun-2017	Sub1_Trial118_1	1	2	2	1.418112	True	2.267
1	118	3	m	20	22-Jun-2017	Sub1_Trial118_1	1	3	3	0.796623	True	2.267
1	118	3	m	20	22-Jun-2017	Sub1_Trial118_1	1	4	4	1.04078	True	2.267
1	118	3	m	20	22-Jun-2017	Sub1_Trial118_1	1	5	5	0.988869	True	2.267
1	118	4	m	20	22-Jun-2017	Sub1_Trial118_0	0	0	0	1.563396	False	0.729
1	118	4	m	20	22-Jun-2017	Sub1_Trial118_0	0	1	1	0.905026	False	0.729
1	118	4	m	20	22-Jun-2017	Sub1_Trial118_0	0	2	2	0.830025	False	0.729
1	118	4	m	20	22-Jun-2017	Sub1_Trial118_0	0	3	3	1.044074	False	0.729
1	118	4	m	20	22-Jun-2017	Sub1_Trial118_0	0	4	4	1.56435	False	0.729
1	118	4	m	20	22-Jun-2017	Sub1_Trial118_0	0	5	5	1.344249	False	0.729
1	118	4	m	20	22-Jun-2017	Sub1_Trial118_1	1	0	0	0.40423	True	0.729
1	118	4	m	20	22-Jun-2017	Sub1_Trial118_1	1	1	1	0.819513	True	0.729
1	118	4	m	20	22-Jun-2017	Sub1_Trial118_1	1	2	2	1.418112	True	0.729
1	118	4	m	20	22-Jun-2017	Sub1_Trial118_1	1	3	3	0.796623	True	0.729
1	118	4	m	20	22-Jun-2017	Sub1_Trial118_1	1	4	4	1.04078	True	0.729
1	118	4	m	20	22-Jun-2017	Sub1_Trial118_1	1	5	5	0.988869	True	0.729
1	119	4	m	20	22-Jun-2017	Sub1_Trial119_0	0	0	0	0.868741	False	5.303
1	119	4	m	20	22-Jun-2017	Sub1_Trial119_0	0	1	1	1.172306	False	5.303
1	119	4	m	20	22-Jun-2017	Sub1_Trial119_0	0	2	2	1.602615	False	5.303
1	119	4	m	20	22-Jun-2017	Sub1_Trial119_0	0	3	3	0.966762	False	5.303
1	119	4	m	20	22-Jun-2017	Sub1_Trial119_0	0	4	4	1.372683	False	5.303
1	119	4	m	20	22-Jun-2017	Sub1_Trial119_0	0	5	5	0.792507	False	5.303
1	119	4	m	20	22-Jun-2017	Sub1_Trial119_1	1	0	0	1.266719	True	5.303
1	119	4	m	20	22-Jun-2017	Sub1_Trial119_1	1	1	1	1.170851	True	5.303
1	119	4	m	20	22-Jun-2017	Sub1_Trial119_1	1	2	2	0.909435	True	5.303
1	119	4	m	20	22-Jun-2017	Sub1_Trial119_1	1	3	3	1.099235	True	5.303
1	119	4	m	20	22-Jun-2017	Sub1_Trial119_1	1	4	4	0.765178	True	5.303
1	119	4	m	20	22-Jun-2017	Sub1_Trial119_1	1	5	5	1.283182	True	5.303
1	120	4	m	20	22-Jun-2017	Sub1_Trial120_0	0	0	0	1.345162	True	1.003
1	120	4	m	20	22-Jun-2017	Sub1_Trial120_0	0	1	1	0.959017	True	1.003
1	120	4	m	20	22-Jun-2017	Sub1_Trial120_0	0	2	2	1.411636	True	1.003
1	120	4	m	20	22-Jun-2017	Sub1_Trial120_0	0	3	3	1.1019	True	1.003
1	120	4	m	20	22-Jun-2017	Sub1_Trial120_0	0	4	4	1.403572	True	1.003
1	120	4	m	20	22-Jun-2017	Sub1_Trial120_0	0	5	5	0.856058	True	1.003
1	120	4	m	20	22-Jun-2017	Sub1_Trial120_1	1	0	0	0.400667	False	1.003
1	120	4	m	20	22-Jun-2017	Sub1_Trial120_1	1	1	1	0.957822	False	1.003
1	120	4	m	20	22-Jun-2017	Sub1_Trial120_1	1	2	2	1.007188	False	1.003
1	120	4	m	20	22-Jun-2017	Sub1_Trial120_1	1	3	3	0.468445	False	1.003
1	120	4	m	20	22-Jun-2017	Sub1_Trial120_1	1	4	4	1.312169	False	1.003
1	120	4	m	20	22-Jun-2017	Sub1_Trial120_1	1	5	5	1.020808	False	1.003
1	121	4	m	20	22-Jun-2017	Sub1_Trial121_0	0	0	0	0.442296	True	1.232
1	121	4	m	20	22-Jun-2017	Sub1_Trial121_0	0	1	1	0.852864	True	1.232
1	121	4	m	20	22-Jun-2017	Sub1_Trial121_0	0	2	2	1.076035	True	1.232
1	121	4	m	20	22-Jun-2017	Sub1_Trial121_0	0	3	3	1.417093	True	1.232
1	121	4	m	20	22-Jun-2017	Sub1_Trial121_0	0	4	4	0.816483	True	1.232
1	121	4	m	20	22-Jun-2017	Sub1_Trial121_0	0	5	5	1.058359	True	1.232
1	121	4	m	20	22-Jun-2017	Sub1_Trial121_1	1	0	0	0.775192	False	1.232
1	121	4	m	20	22-Jun-2017	Sub1_Trial121_1	1	1	1	0.769265	False	1.232
1	121	4	m	20	22-Jun-2017	Sub1_Trial121_1	1	2	2	0.946412	False	1.232
1	121	4	m	20	22-Jun-2017	Sub1_Trial121_1	1	3	3	1.011582	False	1.232
1	121	4	m	20	22-Jun-2017	Sub1_Trial121_1	1	4	4	0.499831	False	1.232
1	121	4	m	20	22-Jun-2017	Sub1_Trial121_1	1	5	5	1.348176	False	1.232
1	122	4	m	20	22-Jun-2017	Sub1_Trial122_0	0	0	0	1.140412	False	1.967
1	122	4	m	20	22-Jun-2017	Sub1_Trial122_0	0	1	1	1.01868	False	1.967
1	122	4	m	20	22-Jun-2017	Sub1_Trial122_0	0	2	2	1.06228	False	1.967
1	122	4	m	20	22-Jun-2017	Sub1_Trial122_0	0	3	3	0.854598	False	1.967
1	122	4	m	20	22-Jun-2017	Sub1_Trial122_0	0	4	4	0.773258	False	1.967
1	122	4	m	20	22-Jun-2017	Sub1_Trial122_0	0	5	5	0.494861	False	1.967
1	122	4	m	20	22-Jun-2017	Sub1_Trial122_1	1	0	0	0.91857	True	1.967
1	122	4	m	20	22-Jun-2017	Sub1_Trial122_1	1	1	1	0.918086	True	1.967
1	122	4	m	20	22-Jun-2017	Sub1_Trial122_1	1	2	2	1.045444	True	1.967
1	122	4	m	20	22-Jun-2017	Sub1_Trial122_1	1	3	3	1.470003	True	1.967
1	122	4	m	20	22-Jun-2017	Sub1_Trial122_1	1	4	4	1.25148	True	1.967
1	122	4	m	20	22-Jun-2017	Sub1_Trial122_1	1	5	5	0.46537	True	1.967
1	123	4	m	20	22-Jun-2017	Sub1_Trial123_0	0	0	0	1.160987	False	2.634
1	123	4	m	20	22-Jun-2017	Sub1_Trial123_0	0	1	1	1.343433	False	2.634
1	123	4	m	20	22-Jun-2017	Sub1_Trial123_0	0	2	2	0.786697	False	2.634
1	123	4	m	20	22-Jun-2017	Sub1_Trial123_0	0	3	3	1.070879	False	2.634
1	123	4	m	20	22-Jun-2017	Sub1_Trial123_0	0	4	4	1.363325	False	2.634
1	123	4	m	20	22-Jun-2017	Sub1_Trial123_0	0	5	5	0.949101	False	2.634
1	123	4	m	20	22-Jun-2017	Sub1_Trial123_1	1	0	0	1.304316	True	2.634
1	123	4	m	20	22-Jun-2017	Sub1_Trial123_1	1	1	1	1.457937	True	2.634
1	123	4	m	20	22-Jun-2017	Sub1_Trial123_1	1	2	2	1.199344	True	2.634
1	123	4	m	20	22-Jun-2017	Sub1_Trial123_1	1	3	3	0.796038	True	2.634
1	123	4	m	20	22-Jun-2017	Sub1_Trial123_1	1	4	4	1.004064	True	2.634
1	123	4	m	20	22-Jun-2017	Sub1_Trial123_1	1	5	5	0.882907	True	2.634
1	124	4	m	20	22-Jun-2017	Sub1_Trial124_0	0	0	0	0.486823	False	0.579
1	124	4	m	20	22-Jun-2017	Sub1_Trial124_0	0	1	1	0.895526	False	0.579
1	124	4	m	20	22-Jun-2017	Sub1_Trial124_0	0	2	2	0.735633	False	0.579
1	124	4	m	20	22-Jun-2017	Sub1_Trial124_0	0	3	3	1.274545	False	0.579
1	124	4	m	20	22-Jun-2017	Sub1_Trial124_0	0	4	4	0.481817	False	0.579
1	124	4	m	20	22-Jun-2017	Sub1_Trial124_0	0	5	5	0.70182	False	0.579
1	124	4	m	20	22-Jun-2017	Sub1_Trial124_1	1	0	0	0.772833	True	0.579
1	124	4	m	20	22-Jun-2017	Sub1_Trial124_1	1	1	1	0.420138	True	0.579
1	124	4	m	20	22-Jun-2017	Sub1_Trial124_1	1	2	2	0.591483	True	0.579
1	124	4	m	20	22-Jun-2017	Sub1_Trial124_1	1	3	3	1.195157	True	0.579
1	124	4	m	20	22-Jun-2017	Sub1_Trial124_1	1	4	4	1.277601	True	0.579
1	124	4	m	20	22-Jun-2017	Sub1_Trial124_1	1	5	5	0.904204	True	0.579
1	125	4	m	20	22-Jun-2017	Sub1_Trial125_0	0	0	0	1.07261	False	0.748
1	125	4	m	20	22-Jun-2017	Sub1_Trial125_0	0	1	1	1.301428	False	0.748
1	125	4	m	20	22-Jun-2017	Sub1_Trial125_0	0	2	2	0.917329	False	0.748
1	125	4	m	20	22-Jun-2017	Sub1_Trial125_0	0	3	3	0.424131	False	0.748
1	125	4	m	20	22-Jun-2017	Sub1_Trial125_0	0	4	4	1.018055	False	0.748
1	125	4	m	20	22-Jun-2017	Sub1_Trial125_0	0	5	5	0.885501	False	0.748
1	125	4	m	20	22-Jun-2017	Sub1_Trial125_1	1	0	0	0.961791	True	0.748
1	125	4	m	20	22-Jun-2017	Sub1_Trial125_1	1	1	1	0.867173	True	0.748
1	125	4	m	20	22-Jun-2017	Sub1_Trial125_1	1	2	2	0.564034	True	0.748
1	125	4	m	20	22-Jun-2017	Sub1_Trial125_1	1	3	3	0.604939	True	0.748
1	125	4	m	20	22-Jun-2017	Sub1_Trial125_1	1	4	4	1.492595	True	0.748
1	125	4	m	20	22-Jun-2017	Sub1_Trial125_1	1	5	5	1.219472	True	0.748
1	126	4	m	20	22-Jun-2017	Sub1_Trial126_0	0	0	0	1.21284	True	0.417
1	126	4	m	20	22-Jun-2017	Sub1_Trial126_0	0	1	1	1.148495	True	0.417
1	126	4	m	20	22-Jun-2017	Sub1_Trial126_0	0	2	2	0.951398	True	0.417
1	126	4	m	20	22-Jun-2017	Sub1_Trial126_0	0	3	3	0.665836	True	0.417
1	126	4	m	20	22-Jun-2017	Sub1_Trial126_0	0	4	4	1.568852	True	0.417
1	126	4	m	20	22-Jun-2017	Sub1_Trial126_0	0	5	5	1.331215	True	0.417
1	126	4	m	20	22-Jun-2017	Sub1_Trial126_1	1	0	0	1.146352	False	0.417
1	126	4	m	20	22-Jun-2017	Sub1_Trial126_1	1	1	1	1.619661	False	0.417
1	126	4	m	20	22-Jun-2017	Sub1_Trial126_1	1	2	2	1.416641	False	0.417
1	126	4	m	20	22-Jun-2017	Sub1_Trial126_1	1	3	3	0.760342	False	0.417
1	126	4	m	20	22-Jun-2017	Sub1_Trial126_1	1	4	4	1.014372	False	0.417
1	126	4	m	20	22-Jun-2017	Sub1_Trial126_1	1	5	5	1.149305	False	0.417
1	127	4	m	20	22-Jun-2017	Sub1_Trial127_0	0	0	0	0.537394	True	1.116
1	127	4	m	20	22-Jun-2017	Sub1_Trial127_0	0	1	1	1.576782	True	1.116
1	127	4	m	20	22-Jun-2017	Sub1_Trial127_0	0	2	2	0.7926	True	1.116
1	127	4	m	20	22-Jun-2017	Sub1_Trial127_0	0	3	3	0.59502	True	1.116
1	127	4	m	20	22-Jun-2017	Sub1_Trial127_0	0	4	4	0.655828	True	1.116
1	127	4	m	20	22-Jun-2017	Sub1_Trial127_0	0	5	5	1.193521	True	1.116
1	127	4	m	20	22-Jun-2017	Sub1_Trial127_1	1	0	0	0.571719	False	1.116
1	127	4	m	20	22-Jun-2017	Sub1_Trial127_1	1	1	1	1.301117	False	1.116
1	127	4	m	20	22-Jun-2017	Sub1_Trial127_1	1	2	2	0.947386	False	1.116
1	127	4	m	20	22-Jun-2017	Sub1_Trial127_1	1	3	3	0.990664	False	1.116
1	127	4	m	20	22-Jun-2017	Sub1_Trial127_1	1	4	4	1.003258	False	1.116
1	127	4	m	20	22-Jun-2017	Sub1_Trial127_1	1	5	5	0.439587	False	1.116
1	128	4	m	20	22-Jun-2017	Sub1_Trial128_0	0	0	0	1.115884	False	0.712
1	128	4	m	20	22-Jun-2017	Sub1_Trial128_0	0	1	1	0.458524	False	0.712
1	128	4	m	20	22-Jun-2017	Sub1_Trial128_0	0	2	2	0.454214	False	0.712
1	128	4	m	20	22-Jun-2017	Sub1_Trial128_0	0	3	3	0.961765	False	0.712
1	128	4	m	20	22-Jun-2017	Sub1_Trial128_0	0	4	4	0.79639	False	0.712
1	128	4	m	20	22-Jun-2017	Sub1_Trial128_0	0	5	5	1.187168	False	0.712
1	128	4	m	20	22-Jun-2017	Sub1_Trial128_1	1	0	0	1.366191	True	0.712
1	128	4	m	20	22-Jun-2017	Sub1_Trial128_1	1	1	1	0.736842	True	0.712
1	128	4	m	20	22-Jun-2017	Sub1_Trial128_1	1	2	2	0.842811	True	0.712
1	128	4	m	20	22-Jun-2017	Sub1_Trial128_1	1	3	3	1.282834	True	0.712
1	128	4	m	20	22-Jun-2017	Sub1_Trial128_1	1	4	4	0.751109	True	0.712
1	128	4	m	20	22-Jun-2017	Sub1_Trial128_1	1	5	5	0.820377	True	0.712
1	129	4	m	20	22-Jun-2017	Sub1_Trial129_0	0	0	0	1.375364	True	1.108
1	129	4	m	20	22-Jun-2017	Sub1_Trial129_0	0	1	1	1.567492	True	1.108
1	129	4	m	20	22-Jun-2017	Sub1_Trial129_0	0	2	2	1.577354	True	1.108
1	129	4	m	20	22-Jun-2017	Sub1_Trial129_0	0	3	3	1.435351	True	1.108
1	129	4	m	20	22-Jun-2017	Sub1_Trial129_0	0	4	4	0.759386	True	1.108
1	129	4	m	20	22-Jun-2017	Sub1_Trial129_0	0	5	5	0.954246	True	1.108
1	129	4	m	20	22-Jun-2017	Sub1_Trial129_1	1	0	0	0.681995	False	1.108
1	129	4	m	20	22-Jun-2017	Sub1_Trial129_1	1	1	1	0.943666	False	1.108
1	129	4	m	20	22-Jun-2017	Sub1_Trial129_1	1	2	2	0.873798	False	1.108
1	129	4	m	20	22-Jun-2017	Sub1_Trial129_1	1	3	3	0.739249	False	1.108
1	129	4	m	20	22-Jun-2017	Sub1_Trial129_1	1	4	4	0.821297	False	1.108
1	129	4	m	20	22-Jun-2017	Sub1_Trial129_1	1	5	5	0.907646	False	1.108
1	130	4	m	20	22-Jun-2017	Sub1_Trial130_0	0	0	0	0.396571	False	0.991
1	130	4	m	20	22-Jun-2017	Sub1_Trial130_0	0	1	1	1.010212	False	0.991
1	130	4	m	20	22-Jun-2017	Sub1_Trial130_0	0	2	2	1.542469	False	0.991
1	130	4	m	20	22-Jun-2017	Sub1_Trial130_0	0	3	3	0.936724	False	0.991
1	130	4	m	20	22-Jun-2017	Sub1_Trial130_0	0	4	4	1.081798	False	0.991
1	130	4	m	20	22-Jun-2017	Sub1_Trial130_0	0	5	5	0.826778	False	0.991
1	130	4	m	20	22-Jun-2017	Sub1_Trial130_1	1	0	0	1.328262	True	0.991
1	130	4	m	20	22-Jun-2017	Sub1_Trial130_1	1	1	1	0.551394	True	0.991
1	130	4	m	20	22-Jun-2017	Sub1_Trial130_1	1	2	2	1.636653	True	0.991
1	130	4	m	20	22-Jun-2017	Sub1_Trial130_1	1	3	3	0.899842	True	0.991
1	130	4	m	20	22-Jun-2017	Sub1_Trial130_1	1	4	4	1.348629	True	0.991
1	130	4	m	20	22-Jun-2017	Sub1_Trial130_1	1	5	5	1.236961	True	0.991
1	131	4	m	20	22-Jun-2017	Sub1_Trial131_0	0	0	0	1.622283	False	1.608
1	131	4	m	20	22-Jun-2017	Sub1_Trial131_0	0	1	1	0.965911	False	1.608
1	131	4	m	20	22-Jun-2017	Sub1_Trial131_0	0	2	2	0.920628	False	1.608
1	131	4	m	20	22-Jun-2017	Sub1_Trial131_0	0	3	3	0.535827	False	1.608
1	131	4	m	20	22-Jun-2017	Sub1_Trial131_0	0	4	4	0.852023	False	1.608
1	131	4	m	20	22-Jun-2017	Sub1_Trial131_0	0	5	5	1.280903	False	1.608
1	131	4	m	20	22-Jun-2017	Sub1_Trial131_1	1	0	0	0.699924	True	1.608
1	131	4	m	20	22-Jun-2017	Sub1_Trial131_1	1	1	1	1.27265	True	1.608
1	131	4	m	20	22-Jun-2017	Sub1_Trial131_1	1	2	2	0.819251	True	1.608
1	131	4	m	20	22-Jun-2017	Sub1_Trial131_1	1	3	3	0.810026	True	1.608
1	131	4	m	20	22-Jun-2017	Sub1_Trial131_1	1	4	4	1.489809	True	1.608
1	131	4	m	20	22-Jun-2017	Sub1_Trial131_1	1	5	5	0.927341	True	1.608
1	132	4	m	20	22-Jun-2017	Sub1_Trial132_0	0	0	0	1.04915	True	3.225
1	132	4	m	20	22-Jun-2017	Sub1_Trial132_0	0	1	1	0.741596	True	3.225
1	132	4	m	20	22-Jun-2017	Sub1_Trial132_0	0	2	2	1.501528	True	3.225
1	132	4	m	20	22-Jun-2017	Sub1_Trial132_0	0	3	3	0.857485	True	3.225
1	132	4	m	20	22-Jun-2017	Sub1_Trial132_0	0	4	4	1.165384	True	3.225
1	132	4	m	20	22-Jun-2017	Sub1_Trial132_0	0	5	5	0.83581	True	3.225
1	132	4	m	20	22-Jun-2017	Sub1_Trial132_1	1	0	0	0.855593	False	3.225
1	132	4	m	20	22-Jun-2017	Sub1_Trial132_1	1	1	1	0.444336	False	3.225
1	132	4	m	20	22-Jun-2017	Sub1_Trial132_1	1	2	2	1.272906	False	3.225
1	132	4	m	20	22-Jun-2017	Sub1_Trial132_1	1	3	3	1.121425	False	3.225
1	132	4	m	20	22-Jun-2017	Sub1_Trial132_1	1	4	4	0.497757	False	3.225
1	132	4	m	20	22-Jun-2017	Sub1_Trial132_1	1	5	5	0.850662	False	3.225
1	133	4	m	20	22-Jun-2017	Sub1_Trial133_0	0	0	0	1.145159	False	2.22
1	133	4	m	20	22-Jun-2017	Sub1_Trial133_0	0	1	1	1.163068	False	2.22
1	133	4	m	20	22-Jun-2017	Sub1_Trial133_0	0	2	2	1.016	False	2.22
1	133	4	m	20	22-Jun-2017	Sub1_Trial133_0	0	3	3	1.257649	False	2.22
1	133	4	m	20	22-Jun-2017	Sub1_Trial133_0	0	4	4	0.40682	False	2.22
1	133	4	m	20	22-Jun-2017	Sub1_Trial133_0	0	5	5	0.665102	False	2.22
1	133	4	m	20	22-Jun-2017	Sub1_Trial133_1	1	0	0	1.537569	True	2.22
1	133	4	m	20	22-Jun-2017	Sub1_Trial133_1	1	1	1	0.426295	True	2.22
1	133	4	m	20	22-Jun-2017	Sub1_Trial133_1	1	2	2	1.430667	True	2.22
1	133	4	m	20	22-Jun-2017	Sub1_Trial133_1	1	3	3	0.62842	True	2.22
1	133	4	m	20	22-Jun-2017	Sub1_Trial133_1	1	4	4	1.357669	True	2.22
1	133	4	m	20	22-Jun-2017	Sub1_Trial133_1	1	5	5	0.916144	True	2.22
1	134	4	m	20	22-Jun-2017	Sub1_Trial134_0	0	0	0	1.240413	True	2.692
1	134	4	m	20	22-Jun-2017	Sub1_Trial134_0	0	1	1	1.364111	True	2.692
1	134	4	m	20	22-Jun-2017	Sub1_Trial134_0	0	2	2	0.699028	True	2.692
1	134	4	m	20	22-Jun-2017	Sub1_Trial134_0	0	3	3	1.388065	True	2.692
1	134	4	m	20	22-Jun-2017	Sub1_Trial134_0	0	4	4	0.964868	True	2.692
1	134	4	m	20	22-Jun-2017	Sub1_Trial134_0	0	5	5	1.333276	True	2.692
1	134	4	m	20	22-Jun-2017	Sub1_Trial134_1	1	0	0	0.672897	False	2.692
1	134	4	m	20	22-Jun-2017	Sub1_Trial134_1	1	1	1	1.007653	False	2.692
1	134	4	m	20	22-Jun-2017	Sub1_Trial134_1	1	2	2	1.046056	False	2.692
1	134	4	m	20	22-Jun-2017	Sub1_Trial134_1	1	3	3	0.720012	False	2.692
1	134	4	m	20	22-Jun-2017	Sub1_Trial134_1	1	4	4	1.33685	False	2.692
1	134	4	m	20	22-Jun-2017	Sub1_Trial134_1	1	5	5	1.254089	False	2.692
1	135	4	m	20	22-Jun-2017	Sub1_Trial135_0	0	0	0	1.053655	False	2.212
1	135	4	m	20	22-Jun-2017	Sub1_Trial135_0	0	1	1	0.986469	False	2.212
1	135	4	m	20	22-Jun-2017	Sub1_Trial135_0	0	2	2	0.501905	False	2.212
1	135	4	m	20	22-Jun-2017	Sub1_Trial135_0	0	3	3	1.233299	False	2.212
1	135	4	m	20	22-Jun-2017	Sub1_Trial135_0	0	4	4	0.772568	False	2.212
1	135	4	m	20	22-Jun-2017	Sub1_Trial135_0	0	5	5	1.094524	False	2.212
1	135	4	m	20	22-Jun-2017	Sub1_Trial135_1	1	0	0	1.14555	True	2.212
1	135	4	m	20	22-Jun-2017	Sub1_Trial135_1	1	1	1	0.931244	True	2.212
1	135	4	m	20	22-Jun-2017	Sub1_Trial135_1	1	2	2	0.935905	True	2.212
1	135	4	m	20	22-Jun-2017	Sub1_Trial135_1	1	3	3	1.252647	True	2.212
1	135	4	m	20	22-Jun-2017	Sub1_Trial135_1	1	4	4	1.260489	True	2.212
1	135	4	m	20	22-Jun-2017	Sub1_Trial135_1	1	5	5	1.134575	True	2.212
1	136	4	m	20	22-Jun-2017	Sub1_Trial136_0	0	0	0	0.978312	True	1.697
1	136	4	m	20	22-Jun-2017	Sub1_Trial136_0	0	1	1	1.456381	True	1.697
1	136	4	m	20	22-Jun-2017	Sub1_Trial136_0	0	2	2	1.415229	True	1.697
1	136	4	m	20	22-Jun-2017	Sub1_Trial136_0	0	3	3	0.875034	True	1.697
1	136	4	m	20	22-Jun-2017	Sub1_Trial136_0	0	4	4	1.041647	True	1.697
1	136	4	m	20	22-Jun-2017	Sub1_Trial136_0	0	5	5	0.923369	True	1.697
1	136	4	m	20	22-Jun-2017	Sub1_Trial136_1	1	0	0	0.901763	False	1.697
1	136	4	m	20	22-Jun-2017	Sub1_Trial136_1	1	1	1	1.139807	False	1.697
1	136	4	m	20	22-Jun-2017	Sub1_Trial136_1	1	2	2	1.019742	False	1.697
1	136	4	m	20	22-Jun-2017	Sub1_Trial136_1	1	3	3	1.281763	False	1.697
1	136	4	m	20	22-Jun-2017	Sub1_Trial136_1	1	4	4	0.66179	False	1.697
1	136	4	m	20	22-Jun-2017	Sub1_Trial136_1	1	5	5	0.363738	False	1.697
1	137	4	m	20	22-Jun-2017	Sub1_Trial137_0	0	0	0	0.813076	False	3.388
1	137	4	m	20	22-Jun-2017	Sub1_Trial137_0	0	1	1	0.571533	False	3.388
1	137	4	m	20	22-Jun-2017	Sub1_Trial137_0	0	2	2	0.639767	False	3.388
1	137	4	m	20	22-Jun-2017	Sub1_Trial137_0	0	3	3	0.902402	False	3.388
1	137	4	m	20	22-Jun-2017	Sub1_Trial137_0	0	4	4	1.020167	False	3.388
1	137	4	m	20	22-Jun-2017	Sub1_Trial137_0	0	5	5	1.181351	False	3.388
1	137	4	m	20	22-Jun-2017	Sub1_Trial137_1	1	0	0	0.942701	True	3.388
1	137	4	m	20	22-Jun-2017	Sub1_Trial137_1	1	1	1	1.354772	True	3.388
1	137	4	m	20	22-Jun-2017	Sub1_Trial137_1	1	2	2	1.589773	True	3.388
1	137	4	m	20	22-Jun-2017	Sub1_Trial137_1	1	3	3	0.656338	True	3.388
1	137	4	m	20	22-Jun-2017	Sub1_Trial137_1	1	4	4	1.527766	True	3.388
1	137	4	m	20	22-Jun-2017	Sub1_Trial137_1	1	5	5	1.029408	True	3.388
1	138	4	m	20	22-Jun-2017	Sub1_Trial138_0	0	0	0	0.906567	True	2.429
1	138	4	m	20	22-Jun-2017	Sub1_Trial138_0	0	1	1	1.286523	True	2.429
1	138	4	m	20	22-Jun-2017	Sub1_Trial138_0	0	2	2	1.193055	True	2.429
1	138	4	m	20	22-Jun-2017	Sub1_Trial138_0	0	3	3	1.025879	True	2.429
1	138	4	m	20	22-Jun-2017	Sub1_Trial138_0	0	4	4	0.866891	True	2.429
1	138	4	m	20	22-Jun-2017	Sub1_Trial138_0	0	5	5	1.009613	True	2.429
1	138	4	m	20	22-Jun-2017	Sub1_Trial138_1	1	0	0	0.600636	False	2.429
1	138	4	m	20	22-Jun-2017	Sub1_Trial138_1	1	1	1	0.439235	False	2.429
1	138	4	m	20	22-Jun-2017	Sub1_Trial138_1	1	2	2	0.836916	False	2.429
1	138	4	m	20	22-Jun-2017	Sub1_Trial138_1	1	3	3	1.142432	False	2.429
1	138	4	m	20	22-Jun-2017	Sub1_Trial138_1	1	4	4	0.433979	False	2.429
1	138	4	m	20	22-Jun-2017	Sub1_Trial138_1	1	5	5	0.875877	False	2.429
1	139	4	m	20	22-Jun-2017	Sub1_Trial139_0	0	0	0	0.381548	False	2.703
1	139	4	m	20	22-Jun-2017	Sub1_Trial139_0	0	1	1	1.114351	False	2.703
1	139	4	m	20	22-Jun-2017	Sub1_Trial139_0	0	2	2	0.48469	False	2.703
1	139	4	m	20	22-Jun-2017	Sub1_Trial139_0	0	3	3	0.970713	False	2.703
1	139	4	m	20	22-Jun-2017	Sub1_Trial139_0	0	4	4	0.60799	False	2.703
1	139	4	m	20	22-Jun-2017	Sub1_Trial139_0	0	5	5	1.624313	False	2.703
1	139	4	m	20	22-Jun-2017	Sub1_Trial139_1	1	0	0	1.448832	True	2.703
1	139	4	m	20	22-Jun-2017	Sub1_Trial139_1	1	1	1	0.914429	True	2.703
1	139	4	m	20	22-Jun-2017	Sub1_Trial139_1	1	2	2	1.435599	True	2.703
1	139	4	m	20	22-Jun-2017	Sub1_Trial139_1	1	3	3	0.624833	True	2.703
1	139	4	m	20	22-Jun-2017	Sub1_Trial139_1	1	4	4	0.624109	True	2.703
1	139	4	m	20	22-Jun-2017	Sub1_Trial139_1	1	5	5	1.00525	True	2.703
1	140	4	m	20	22-Jun-2017	Sub1_Trial140_0	0	0	0	0.46957	False	1.429
1	140	4	m	20	22-Jun-2017	Sub1_Trial140_0	0	1	1	0.850829	False	1.429
1	140	4	m	20	22-Jun-2017	Sub1_Trial140_0	0	2	2	0.867176	False	1.429
1	140	4	m	20	22-Jun-2017	Sub1_Trial140_0	0	3	3	1.433645	False	1.429
1	140	4	m	20	22-Jun-2017	Sub1_Trial140_0	0	4	4	0.905016	False	1.429
1	140	4	m	20	22-Jun-2017	Sub1_Trial140_0	0	5	5	1.038379	False	1.429
1	140	4	m	20	22-Jun-2017	Sub1_Trial140_1	1	0	0	1.338306	True	1.429
1	140	4	m	20	22-Jun-2017	Sub1_Trial140_1	1	1	1	0.466528	True	1.429
1	140	4	m	20	22-Jun-2017	Sub1_Trial140_1	1	2	2	0.817474	True	1.429
1	140	4	m	20	22-Jun-2017	Sub1_Trial140_1	1	3	3	1.249081	True	1.429
1	140	4	m	20	22-Jun-2017	Sub1_Trial140_1	1	4	4	1.605779	True	1.429
1	140	4	m	20	22-Jun-2017	Sub1_Trial140_1	1	5	5	0.942439	True	1.429
1	141	4	m	20	22-Jun-2017	Sub1_Trial141_0	0	0	0	0.51874	True	3.125
1	141	4	m	20	22-Jun-2017	Sub1_Trial141_0	0	1	1	1.140089	True	3.125
1	141	4	m	20	22-Jun-2017	Sub1_Trial141_0	0	2	2	1.43868	True	3.125
1	141	4	m	20	22-Jun-2017	Sub1_Trial141_0	0	3	3	1.373714	True	3.125
1	141	4	m	20	22-Jun-2017	Sub1_Trial141_0	0	4	4	0.832188	True	3.125
1	141	4	m	20	22-Jun-2017	Sub1_Trial141_0	0	5	5	0.987346	True	3.125
1	141	4	m	20	22-Jun-2017	Sub1_Trial141_1	1	0	0	0.889017	False	3.125
1	141	4	m	20	22-Jun-2017	Sub1_Trial141_1	1	1	1	0.612141	False	3.125
1	141	4	m	20	22-Jun-2017	Sub1_Trial141_1	1	2	2	1.482894	False	3.125
1	141	4	m	20	22-Jun-2017	Sub1_Trial141_1	1	3	3	0.484644	False	3.125
1	141	4	m	20	22-Jun-2017	Sub1_Trial141_1	1	4	4	0.924243	False	3.125
1	141	4	m	20	22-Jun-2017	Sub1_Trial141_1	1	5	5	0.857675	False	3.125
1	142	4	m	20	22-Jun-2017	Sub1_Trial142_0	0	0	0	0.696909	True	1.205
1	142	4	m	20	22-Jun-2017	Sub1_Trial142_0	0	1	1	0.992692	True	1.205
1	142	4	m	20	22-Jun-2017	Sub1_Trial142_0	0	2	2	0.946171	True	1.205
1	142	4	m	20	22-Jun-2017	Sub1_Trial142_0	0	3	3	0.932731	True	1.205
1	142	4	m	20	22-Jun-2017	Sub1_Trial142_0	0	4	4	0.642226	True	1.205
1	142	4	m	20	22-Jun-2017	Sub1_Trial142_0	0	5	5	0.954559	True	1.205
1	142	4	m	20	22-Jun-2017	Sub1_Trial142_1	1	0	0	0.939623	False	1.205
1	142	4	m	20	22-Jun-2017	Sub1_Trial142_1	1	1	1	0.950265	False	1.205
1	142	4	m	20	22-Jun-2017	Sub1_Trial142_1	1	2	2	0.748911	False	1.205
1	142	4	m	20	22-Jun-2017	Sub1_Trial142_1	1	3	3	0.528599	False	1.205
1	142	4	m	20	22-Jun-2017	Sub1_Trial142_1	1	4	4	1.35191	False	1.205
1	142	4	m	20	22-Jun-2017	Sub1_Trial142_1	1	5	5	1.046657	False	1.205
1	143	4	m	20	22-Jun-2017	Sub1_Trial143_0	0	0	0	1.459711	True	1.094
1	143	4	m	20	22-Jun-2017	Sub1_Trial143_0	0	1	1	0.885784	True	1.094
1	143	4	m	20	22-Jun-2017	Sub1_Trial143_0	0	2	2	1.432469	True	1.094
1	143	4	m	20	22-Jun-2017	Sub1_Trial143_0	0	3	3	1.614509	True	1.094
1	143	4	m	20	22-Jun-2017	Sub1_Trial143_0	0	4	4	1.194336	True	1.094
1	143	4	m	20	22-Jun-2017	Sub1_Trial143_0	0	5	5	1.345844	True	1.094
1	143	4	m	20	22-Jun-2017	Sub1_Trial143_1	1	0	0	0.793605	False	1.094
1	143	4	m	20	22-Jun-2017	Sub1_Trial143_1	1	1	1	1.170324	False	1.094
1	143	4	m	20	22-Jun-2017	Sub1_Trial143_1	1	2	2	0.602541	False	1.094
1	143	4	m	20	22-Jun-2017	Sub1_Trial143_1	1	3	3	0.567224	False	1.094
1	143	4	m	20	22-Jun-2017	Sub1_Trial143_1	1	4	4	0.946243	False	1.094
1	143	4	m	20	22-Jun-2017	Sub1_Trial143_1	1	5	5	0.911115	False	1.094
1	144	4	m	20	22-Jun-2017	Sub1_Trial144_0	0	0	0	1.387317	False	0.644
1	144	4	m	20	22-Jun-2017	Sub1_Trial144_0	0	1	1	0.629667	False	0.644
1	144	4	m	20	22-Jun-2017	Sub1_Trial144_0	0	2	2	0.946309	False	0.644
1	144	4	m	20	22-Jun-2017	Sub1_Trial144_0	0	3	3	1.307891	False	0.644
1	144	4	m	20	22-Jun-2017	Sub1_Trial144_0	0	4	4	0.78193	False	0.644
1	144	4	m	20	22-Jun-2017	Sub1_Trial144_0	0	5	5	1.015581	False	0.644
1	144	4	m	20	22-Jun-2017	Sub1_Trial144_1	1	0	0	1.060865	True	0.644
1	144	4	m	20	22-Jun-2017	Sub1_Trial144_1	1	1	1	1.141277	True	0.644
1	144	4	m	20	22-Jun-2017	Sub1_Trial144_1	1	2	2	1.469114	True	0.644
1	144	4	m	20	22-Jun-2017	Sub1_Trial144_1	1	3	3	0.775483	True	0.644
1	144	4	m	20	22-Jun-2017	Sub1_Trial144_1	1	4	4	0.866266	True	0.644
1	144	4	m	20	22-Jun-2017	Sub1_Trial144_1	1	5	5	1.540948	True	0.644
1	145	4	m	20	22-Jun-2017	Sub1_Trial145_0	0	0	0	0.789119	True	2.36
1	145	4	m	20	22-Jun-2017	Sub1_Trial145_0	0	1	1	0.409123	True	2.36
1	145	4	m	20	22-Jun-2017	Sub1_Trial145_0	0	2	2	0.977954	True	2.36
1	145	4	m	20	22-Jun-2017	Sub1_Trial145_0	0	3	3	1.271993	True	2.36
1	145	4	m	20	22-Jun-2017	Sub1_Trial145_0	0	4	4	0.967752	True	2.36
1	145	4	m	20	22-Jun-2017	Sub1_Trial145_0	0	5	5	1.097137	True	2.36
1	145	4	m	20	22-Jun-2017	Sub1_Trial145_1	1	0	0	1.234678	False	2.36
1	145	4	m	20	22-Jun-2017	Sub1_Trial145_1	1	1	1	1.026235	False	2.36
1	145	4	m	20	22-Jun-2017	Sub1_Trial145_1	1	2	2	1.309736	False	2.36
1	145	4	m	20	22-Jun-2017	Sub1_Trial145_1	1	3	3	1.394811	False	2.36
1	145	4	m	20	22-Jun-2017	Sub1_Trial145_1	1	4	4	0.88448	False	2.36
1	145	4	m	20	22-Jun-2017	Sub1_Trial145_1	1	5	5	1.136234	False	2.36
1	146	4	m	20	22-Jun-2017	Sub1_Trial146_0	0	0	0	1.050966	True	1.773
1	146	4	m	20	22-Jun-2017	Sub1_Trial146_0	0	1	1	0.716872	True	1.773
1	146	4	m	20	22-Jun-2017	Sub1_Trial146_0	0	2	2	1.381125	True	1.773
1	146	4	m	20	22-Jun-2017	Sub1_Trial146_0	0	3	3	1.180554	True	1.773
1	146	4	m	20	22-Jun-2017	Sub1_Trial146_0	0	4	4	0.776565	True	1.773
1	146	4	m	20	22-Jun-2017	Sub1_Trial146_0	0	5	5	1.281952	True	1.773
1	146	4	m	20	22-Jun-2017	Sub1_Trial146_1	1	0	0	0.817342	False	1.773
1	146	4	m	20	22-Jun-2017	Sub1_Trial146_1	1	1	1	1.00203	False	1.773
1	146	4	m	20	22-Jun-2017	Sub1_Trial146_1	1	2	2	1.132465	False	1.773
1	146	4	m	20	22-Jun-2017	Sub1_Trial146_1	1	3	3	0.831874	False	1.773
1	146	4	m	20	22-Jun-2017	Sub1_Trial146_1	1	4	4	0.987523	False	1.773
1	146	4	m	20	22-Jun-2017	Sub1_Trial146_1	1	5	5	0.670848	False	1.773
1	147	4	m	20	22-Jun-2017	Sub1_Trial147_0	0	0	0	0.755342	False	1.246
1	147	4	m	20	22-Jun-2017	Sub1_Trial147_0	0	1	1	1.399354	False	1.246
1	147	4	m	20	22-Jun-2017	Sub1_Trial147_0	0	2	2	0.973963	False	1.246
1	147	4	m	20	22-Jun-2017	Sub1_Trial147_0	0	3	3	1.421283	False	1.246
1	147	4	m	20	22-Jun-2017	Sub1_Trial147_0	0	4	4	1.048342	False	1.246
1	147	4	m	20	22-Jun-2017	Sub1_Trial147_0	0	5	5	0.504495	False	1.246
1	147	4	m	20	22-Jun-2017	Sub1_Trial147_1	1	0	0	0.823673	True	1.246
1	147	4	m	20	22-Jun-2017	Sub1_Trial147_1	1	1	1	0.546713	True	1.246
1	147	4	m	20	22-Jun-2017	Sub1_Trial147_1	1	2	2	1.082454	True	1.246
1	147	4	m	20	22-Jun-2017	Sub1_Trial147_1	1	3	3	1.639089	True	1.246
1	147	4	m	20	22-Jun-2017	Sub1_Trial147_1	1	4	4	1.492427	True	1.246
1	147	4	m	20	22-Jun-2017	Sub1_Trial147_1	1	5	5	0.489811	True	1.246
1	148	4	m	20	22-Jun-2017	Sub1_Trial148_0	0	0	0	0.431218	False	0.751
1	148	4	m	20	22-Jun-2017	Sub1_Trial148_0	0	1	1	0.758496	False	0.751
1	148	4	m	20	22-Jun-2017	Sub1_Trial148_0	0	2	2	1.035314	False	0.751
1	148	4	m	20	22-Jun-2017	Sub1_Trial148_0	0	3	3	0.501192	False	0.751
1	148	4	m	20	22-Jun-2017	Sub1_Trial148_0	0	4	4	0.82498	False	0.751
1	148	4	m	20	22-Jun-2017	Sub1_Trial148_0	0	5	5	0.928786	False	0.751
1	148	4	m	20	22-Jun-2017	Sub1_Trial148_1	1	0	0	0.80217	True	0.751
1	148	4	m	20	22-Jun-2017	Sub1_Trial148_1	1	1	1	1.098121	True	0.751
1	148	4	m	20	22-Jun-2017	Sub1_Trial148_1	1	2	2	1.192421	True	0.751
1	148	4	m	20	22-Jun-2017	Sub1_Trial148_1	1	3	3	1.149341	True	0.751
1	148	4	m	20	22-Jun-2017	Sub1_Trial148_1	1	4	4	1.196503	True	0.751
1	148	4	m	20	22-Jun-2017	Sub1_Trial148_1	1	5	5	0.641572	True	0.751
1	149	4	m	20	22-Jun-2017	Sub1_Trial149_0	0	0	0	1.495272	True	0.409
1	149	4	m	20	22-Jun-2017	Sub1_Trial149_0	0	1	1	1.136741	True	0.409
1	149	4	m	20	22-Jun-2017	Sub1_Trial149_0	0	2	2	1.117849	True	0.409
1	149	4	m	20	22-Jun-2017	Sub1_Trial149_0	0	3	3	0.939218	True	0.409
1	149	4	m	20	22-Jun-2017	Sub1_Trial149_0	0	4	4	1.33515	True	0.409
1	149	4	m	20	22-Jun-2017	Sub1_Trial149_0	0	5	5	1.083606	True	0.409
1	149	4	m	20	22-Jun-2017	Sub1_Trial149_1	1	0	0	0.639631	False	0.409
1	149	4	m	20	22-Jun-2017	Sub1_Trial149_1	1	1	1	1.516007	False	0.409
1	149	4	m	20	22-Jun-2017	Sub1_Trial149_1	1	2	2	0.827284	False	0.409
1	149	4	m	20	22-Jun-2017	Sub1_Trial149_1	1	3	3	0.492913	False	0.409
1	149	4	m	20	22-Jun-2017	Sub1_Trial149_1	1	4	4	0.521217	False	0.409
1	149	4	m	20	22-Jun-2017	Sub1_Trial149_1	1	5	5	1.512386	False	0.409
1	150	4	m	20	22-Jun-2017	Sub1_Trial150_0	0	0	0	1.383509	False	1.194
1	150	4	m	20	22-Jun-2017	Sub1_Trial150_0	0	1	1	1.126146	False	1.194
1	150	4	m	20	22-Jun-2017	Sub1_Trial150_0	0	2	2	1.283015	False	1.194
1	150	4	m	20	22-Jun-2017	Sub1_Trial150_0	0	3	3	0.907543	False	1.194
1	150	4	m	20	22-Jun-2017	Sub1_Trial150_0	0	4	4	1.40912	False	1.194
1	150	4	m	20	22-Jun-2017	Sub1_Trial150_0	0	5	5	0.674638	False	1.194
1	150	4	m	20	22-Jun-2017	Sub1_Trial150_1	1	0	0	1.164418	True	1.194
1	150	4	m	20	22-Jun-2017	Sub1_Trial150_1	1	1	1	0.525004	True	1.194
1	150	4	m	20	22-Jun-2017	Sub1_Trial150_1	1	2	2	1.042807	True	1.194
1	150	4	m	20	22-Jun-2017	Sub1_Trial150_1	1	3	3	0.853195	True	1.194
1	150	4	m	20	22-Jun-2017	Sub1_Trial150_1	1	4	4	1.080067	True	1.194
1	150	4	m	20	22-Jun-2017	Sub1_Trial150_1	1	5	5	1.004039	True	1.194
1	151	4	m	20	22-Jun-2017	Sub1_Trial151_0	0	0	0	1.073997	False	1.725
1	151	4	m	20	22-Jun-2017	Sub1_Trial151_0	0	1	1	1.236368	False	1.725
1	151	4	m	20	22-Jun-2017	Sub1_Trial151_0	0	2	2	0.793253	False	1.725
1	151	4	m	20	22-Jun-2017	Sub1_Trial151_0	0	3	3	0.935727	False	1.725
1	151	4	m	20	22-Jun-2017	Sub1_Trial151_0	0	4	4	1.581075	False	1.725
1	151	4	m	20	22-Jun-2017	Sub1_Trial151_0	0	5	5	1.053051	False	1.725
1	151	4	m	20	22-Jun-2017	Sub1_Trial151_1	1	0	0	1.531686	True	1.725
1	151	4	m	20	22-Jun-2017	Sub1_Trial151_1	1	1	1	1.188122	True	1.725
1	151	4	m	20	22-Jun-2017	Sub1_Trial151_1	1	2	2	1.0913	True	1.725
1	151	4	m	20	22-Jun-2017	Sub1_Trial151_1	1	3	3	0.931402	True	1.725
1	151	4	m	20	22-Jun-2017	Sub1_Trial151_1	1	4	4	1.013895	True	1.725
1	151	4	m	20	22-Jun-2017	Sub1_Trial151_1	1	5	5	0.700072	True	1.725
1	152	4	m	20	22-Jun-2017	Sub1_Trial152_0	0	0	0	0.634915	False	0.958
1	152	4	m	20	22-Jun-2017	Sub1_Trial152_0	0	1	1	0.684707	False	0.958
1	152	4	m	20	22-Jun-2017	Sub1_Trial152_0	0	2	2	0.788794	False	0.958
1	152	4	m	20	22-Jun-2017	Sub1_Trial152_0	0	3	3	1.234402	False	0.958
1	152	4	m	20	22-Jun-2017	Sub1_Trial152_0	0	4	4	0.541565	False	0.958
1	152	4	m	20	22-Jun-2017	Sub1_Trial152_0	0	5	5	0.469873	False	0.958
1	152	4	m	20	22-Jun-2017	Sub1_Trial152_1	1	0	0	1.123406	True	0.958
1	152	4	m	20	22-Jun-2017	Sub1_Trial152_1	1	1	1	0.38554	True	0.958
1	152	4	m	20	22-Jun-2017	Sub1_Trial152_1	1	2	2	1.26486	True	0.958
1	152	4	m	20	22-Jun-2017	Sub1_Trial152_1	1	3	3	0.746589	True	0.958
1	152	4	m	20	22-Jun-2017	Sub1_Trial152_1	1	4	4	0.457316	True	0.958
1	152	4	m	20	22-Jun-2017	Sub1_Trial152_1	1	5	5	1.264529	True	0.958
1	153	4	m	20	22-Jun-2017	Sub1_Trial153_0	0	0	0	0.54843	True	0.767
1	153	4	m	20	22-Jun-2017	Sub1_Trial153_0	0	1	1	1.247631	True	0.767
1	153	4	m	20	22-Jun-2017	Sub1_Trial153_0	0	2	2	0.632129	True	0.767
1	153	4	m	20	22-Jun-2017	Sub1_Trial153_0	0	3	3	1.068666	True	0.767
1	153	4	m	20	22-Jun-2017	Sub1_Trial153_0	0	4	4	1.270708	True	0.767
1	153	4	m	20	22-Jun-2017	Sub1_Trial153_0	0	5	5	0.838219	True	0.767
1	153	4	m	20	22-Jun-2017	Sub1_Trial153_1	1	0	0	0.670562	False	0.767
1	153	4	m	20	22-Jun-2017	Sub1_Trial153_1	1	1	1	0.730839	False	0.767
1	153	4	m	20	22-Jun-2017	Sub1_Trial153_1	1	2	2	0.832982	False	0.767
1	153	4	m	20	22-Jun-2017	Sub1_Trial153_1	1	3	3	1.246599	False	0.767
1	153	4	m	20	22-Jun-2017	Sub1_Trial153_1	1	4	4	0.562273	False	0.767
1	153	4	m	20	22-Jun-2017	Sub1_Trial153_1	1	5	5	1.050352	False	0.767
1	154	4	m	20	22-Jun-2017	Sub1_Trial154_0	0	0	0	1.444495	True	3.016
1	154	4	m	20	22-Jun-2017	Sub1_Trial154_0	0	1	1	0.710685	True	3.016
1	154	4	m	20	22-Jun-2017	Sub1_Trial154_0	0	2	2	1.072566	True	3.016
1	154	4	m	20	22-Jun-2017	Sub1_Trial154_0	0	3	3	0.748463	True	3.016
1	154	4	m	20	22-Jun-2017	Sub1_Trial154_0	0	4	4	1.256307	True	3.016
1	154	4	m	20	22-Jun-2017	Sub1_Trial154_0	0	5	5	0.92712	True	3.016
1	154	4	m	20	22-Jun-2017	Sub1_Trial154_1	1	0	0	0.599078	False	3.016
1	154	4	m	20	22-Jun-2017	Sub1_Trial154_1	1	1	1	0.698443	False	3.016
1	154	4	m	20	22-Jun-2017	Sub1_Trial154_1	1	2	2	0.914641	False	3.016
1	154	4	m	20	22-Jun-2017	Sub1_Trial154_1	1	3	3	1.39019	False	3.016
1	154	4	m	20	22-Jun-2017	Sub1_Trial154_1	1	4	4	0.593967	False	3.016
1	154	4	m	20	22-Jun-2017	Sub1_Trial154_1	1	5	5	1.146679	False	3.016
1	155	4	m	20	22-Jun-2017	Sub1_Trial155_0	0	0	0	0.69921	True	2.315
1	155	4	m	20	22-Jun-2017	Sub1_Trial155_0	0	1	1	1.471663	True	2.315
1	155	4	m	20	22-Jun-2017	Sub1_Trial155_0	0	2	2	0.844439	True	2.315
1	155	4	m	20	22-Jun-2017	Sub1_Trial155_0	0	3	3	1.350255	True	2.315
1	155	4	m	20	22-Jun-2017	Sub1_Trial155_0	0	4	4	1.035222	True	2.315
1	155	4	m	20	22-Jun-2017	Sub1_Trial155_0	0	5	5	1.217204	True	2.315
1	155	4	m	20	22-Jun-2017	Sub1_Trial155_1	1	0	0	0.456113	False	2.315
1	155	4	m	20	22-Jun-2017	Sub1_Trial155_1	1	1	1	1.577229	False	2.315
1	155	4	m	20	22-Jun-2017	Sub1_Trial155_1	1	2	2	1.037351	False	2.315
1	155	4	m	20	22-Jun-2017	Sub1_Trial155_1	1	3	3	1.320398	False	2.315
1	155	4	m	20	22-Jun-2017	Sub1_Trial155_1	1	4	4	1.020304	False	2.315
1	155	4	m	20	22-Jun-2017	Sub1_Trial155_1	1	5	5	0.420464	False	2.315
1	156	4	m	20	22-Jun-2017	Sub1_Trial156_0	0	0	0	0.930649	False	0.816
1	156	4	m	20	22-Jun-2017	Sub1_Trial156_0	0	1	1	0.778714	False	0.816
1	156	4	m	20	22-Jun-2017	Sub1_Trial156_0	0	2	2	0.743523	False	0.816
1	156	4	m	20	22-Jun-2017	Sub1_Trial156_0	0	3	3	1.623145	False	0.816
1	156	4	m	20	22-Jun-2017	Sub1_Trial156_0	0	4	4	0.813136	False	0.816
1	156	4	m	20	22-Jun-2017	Sub1_Trial156_0	0	5	5	1.207209	False	0.816
1	156	4	m	20	22-Jun-2017	Sub1_Trial156_1	1	0	0	1.053168	True	0.816
1	156	4	m	20	22-Jun-2017	Sub1_Trial156_1	1	1	1	0.885146	True	0.816
1	156	4	m	20	22-Jun-2017	Sub1_Trial156_1	1	2	2	0.943159	True	0.816
1	156	4	m	20	22-Jun-2017	Sub1_Trial156_1	1	3	3	1.189375	True	0.816
1	156	4	m	20	22-Jun-2017	Sub1_Trial156_1	1	4	4	1.178851	True	0.816
1	156	4	m	20	22-Jun-2017	Sub1_Trial156_1	1	5	5	1.152793	True	0.816
1	157	4	m	20	22-Jun-2017	Sub1_Trial157_0	0	0	0	1.554791	False	1.234
1	157	4	m	20	22-Jun-2017	Sub1_Trial157_0	0	1	1	1.187681	False	1.234
1	157	4	m	20	22-Jun-2017	Sub1_Trial157_0	0	2	2	1.084107	False	1.234
1	157	4	m	20	22-Jun-2017	Sub1_Trial157_0	0	3	3	0.658504	False	1.234
1	157	4	m	20	22-Jun-2017	Sub1_Trial157_0	0	4	4	1.1145	False	1.234
1	157	4	m	20	22-Jun-2017	Sub1_Trial157_0	0	5	5	1.036778	False	1.234
1	157	4	m	20	22-Jun-2017	Sub1_Trial157_1	1	0	0	1.609979	True	1.234
1	157	4	m	20	22-Jun-2017	Sub1_Trial157_1	1	1	1	0.372291	True	1.234
1	157	4	m	20	22-Jun-2017	Sub1_Trial157_1	1	2	2	1.000474	True	1.234
1	157	4	m	20	22-Jun-2017	Sub1_Trial157_1	1	3	3	0.780766	True	1.234
1	157	4	m	20	22-Jun-2017	Sub1_Trial157_1	1	4	4	0.65198	True	1.234
1	157	4	m	20	22-Jun-2017	Sub1_Trial157_1	1	5	5	0.949441	True	1.234
1	157	5	m	20	22-Jun-2017	Sub1_Trial157_0	0	0	0	1.554791	False	0.612
1	157	5	m	20	22-Jun-2017	Sub1_Trial157_0	0	1	1	1.187681	False	0.612
1	157	5	m	20	22-Jun-2017	Sub1_Trial157_0	0	2	2	1.084107	False	0.612
1	157	5	m	20	22-Jun-2017	Sub1_Trial157_0	0	3	3	0.658504	False	0.612
1	157	5	m	20	22-Jun-2017	Sub1_Trial157_0	0	4	4	1.1145	False	0.612
1	157	5	m	20	22-Jun-2017	Sub1_Trial157_0	0	5	5	1.036778	False	0.612
1	157	5	m	20	22-Jun-2017	Sub1_Trial157_1	1	0	0	1.609979	True	0.612
1	157	5	m	20	22-Jun-2017	Sub1_Trial157_1	1	1	1	0.372291	True	0.612
1	157	5	m	20	22-Jun-2017	Sub1_Trial157_1	1	2	2	1.000474	True	0.612
1	157	5	m	20	22-Jun-2017	Sub1_Trial157_1	1	3	3	0.780766	True	0.612
1	157	5	m	20	22-Jun-2017	Sub1_Trial157_1	1	4	4	0.65198	True	0.612
1	157	5	m	20	22-Jun-2017	Sub1_Trial157_1	1	5	5	0.949441	True	0.612
1	158	5	m	20	22-Jun-2017	Sub1_Trial158_0	0	0	0	1.196783	False	0.555
1	158	5	m	20	22-Jun-2017	Sub1_Trial158_0	0	1	1	0.864865	False	0.555
1	158	5	m	20	22-Jun-2017	Sub1_Trial158_0	0	2	2	1.027002	False	0.555
1	158	5	m	20	22-Jun-2017	Sub1_Trial158_0	0	3	3	0.884207	False	0.555
1	158	5	m	20	22-Jun-2017	Sub1_Trial158_0	0	4	4	1.487598	False	0.555
1	158	5	m	20	22-Jun-2017	Sub1_Trial158_0	0	5	5	0.779708	False	0.555
1	158	5	m	20	22-Jun-2017	Sub1_Trial158_1	1	0	0	1.328195	True	0.555
1	158	5	m	20	22-Jun-2017	Sub1_Trial158_1	1	1	1	1.264467	True	0.555
1	158	5	m	20	22-Jun-2017	Sub1_Trial158_1	1	2	2	0.664524	True	0.555
1	158	5	m	20	22-Jun-2017	Sub1_Trial158_1	1	3	3	0.811311	True	0.555
1	158	5	m	20	22-Jun-2017	Sub1_Trial158_1	1	4	4	1.037345	True	0.555
1	158	5	m	20	22-Jun-2017	Sub1_Trial158_1	1	5	5	0.886335	True	0.555
1	159	5	m	20	22-Jun-2017	Sub1_Trial159_0	0	0	0	1.342118	True	0.611
1	159	5	m	20	22-Jun-2017	Sub1_Trial159_0	0	1	1	1.196103	True	0.611
1	159	5	m	20	22-Jun-2017	Sub1_Trial159_0	0	2	2	0.73274	True	0.611
1	159	5	m	20	22-Jun-2017	Sub1_Trial159_0	0	3	3	1.588826	True	0.611
1	159	5	m	20	22-Jun-2017	Sub1_Trial159_0	0	4	4	1.63293	True	0.611
1	159	5	m	20	22-Jun-2017	Sub1_Trial159_0	0	5	5	1.39962	True	0.611
1	159	5	m	20	22-Jun-2017	Sub1_Trial159_1	1	0	0	1.031399	False	0.611
1	159	5	m	20	22-Jun-2017	Sub1_Trial159_1	1	1	1	0.548205	False	0.611
1	159	5	m	20	22-Jun-2017	Sub1_Trial159_1	1	2	2	1.462986	False	0.611
1	159	5	m	20	22-Jun-2017	Sub1_Trial159_1	1	3	3	0.924899	False	0.611
1	159	5	m	20	22-Jun-2017	Sub1_Trial159_1	1	4	4	0.626497	False	0.611
1	159	5	m	20	22-Jun-2017	Sub1_Trial159_1	1	5	5	1.25828	False	0.611
1	160	5	m	20	22-Jun-2017	Sub1_Trial160_0	0	0	0	0.509522	False	1.168
1	160	5	m	20	22-Jun-2017	Sub1_Trial160_0	0	1	1	0.888628	False	1.168
1	160	5	m	20	22-Jun-2017	Sub1_Trial160_0	0	2	2	1.618279	False	1.168
1	160	5	m	20	22-Jun-2017	Sub1_Trial160_0	0	3	3	1.13014	False	1.168
1	160	5	m	20	22-Jun-2017	Sub1_Trial160_0	0	4	4	1.14511	False	1.168
1	160	5	m	20	22-Jun-2017	Sub1_Trial160_0	0	5	5	1.458314	False	1.168
1	160	5	m	20	22-Jun-2017	Sub1_Trial160_1	1	0	0	0.713628	True	1.168
1	160	5	m	20	22-Jun-2017	Sub1_Trial160_1	1	1	1	1.606654	True	1.168
1	160	5	m	20	22-Jun-2017	Sub1_Trial160_1	1	2	2	0.942096	True	1.168
1	160	5	m	20	22-Jun-2017	Sub1_Trial160_1	1	3	3	1.263344	True	1.168
1	160	5	m	20	22-Jun-2017	Sub1_Trial160_1	1	4	4	1.195637	True	1.168
1	160	5	m	20	22-Jun-2017	Sub1_Trial160_1	1	5	5	1.067737	True	1.168
1	161	5	m	20	22-Jun-2017	Sub1_Trial161_0	0	0	0	0.455684	False	0.656
1	161	5	m	20	22-Jun-2017	Sub1_Trial161_0	0	1	1	1.166292	False	0.656
1	161	5	m	20	22-Jun-2017	Sub1_Trial161_0	0	2	2	1.011177	False	0.656
1	161	5	m	20	22-Jun-2017	Sub1_Trial161_0	0	3	3	1.339531	False	0.656
1	161	5	m	20	22-Jun-2017	Sub1_Trial161_0	0	4	4	0.632631	False	0.656
1	161	5	m	20	22-Jun-2017	Sub1_Trial161_0	0	5	5	0.537983	False	0.656
1	161	5	m	20	22-Jun-2017	Sub1_Trial161_1	1	0	0	0.770065	True	0.656
1	161	5	m	20	22-Jun-2017	Sub1_Trial161_1	1	1	1	0.43957	True	0.656
1	161	5	m	20	22-Jun-2017	Sub1_Trial161_1	1	2	2	0.87693	True	0.656
1	161	5	m	20	22-Jun-2017	Sub1_Trial161_1	1	3	3	0.927592	True	0.656
1	161	5	m	20	22-Jun-2017	Sub1_Trial161_1	1	4	4	1.21846	True	0.656
1	161	5	m	20	22-Jun-2017	Sub1_Trial161_1	1	5	5	0.989481	True	0.656
1	162	5	m	20	22-Jun-2017	Sub1_Trial162_0	0	0	0	0.672842	True	2.707
1	162	5	m	20	22-Jun-2017	Sub1_Trial162_0	0	1	1	0.704571	True	2.707
1	162	5	m	20	22-Jun-2017	Sub1_Trial162_0	0	2	2	0.944567	True	2.707
1	162	5	m	20	22-Jun-2017	Sub1_Trial162_0	0	3	3	0.905183	True	2.707
1	162	5	m	20	22-Jun-2017	Sub1_Trial162_0	0	4	4	0.786864	True	2.707
1	162	5	m	20	22-Jun-2017	Sub1_Trial162_0	0	5	5	1.035852	True	2.707
1	162	5	m	20	22-Jun-2017	Sub1_Trial162_1	1	0	0	0.655672	False	2.707
1	162	5	m	20	22-Jun-2017	Sub1_Trial162_1	1	1	1	0.923998	False	2.707
1	162	5	m	20	22-Jun-2017	Sub1_Trial162_1	1	2	2	0.840434	False	2.707
1	162	5	m	20	22-Jun-2017	Sub1_Trial162_1	1	3	3	0.510482	False	2.707
1	162	5	m	20	22-Jun-2017	Sub1_Trial162_1	1	4	4	1.296746	False	2.707
1	162	5	m	20	22-Jun-2017	Sub1_Trial162_1	1	5	5	1.561833	False	2.707
1	163	5	m	20	22-Jun-2017	Sub1_Trial163_0	0	0	0	0.595923	False	0.989
1	163	5	m	20	22-Jun-2017	Sub1_Trial163_0	0	1	1	0.599538	False	0.989
1	163	5	m	20	22-Jun-2017	Sub1_Trial163_0	0	2	2	1.446556	False	0.989
1	163	5	m	20	22-Jun-2017	Sub1_Trial163_0	0	3	3	1.158213	False	0.989
1	163	5	m	20	22-Jun-2017	Sub1_Trial163_0	0	4	4	1.147182	False	0.989
1	163	5	m	20	22-Jun-2017	Sub1_Trial163_0	0	5	5	1.084668	False	0.989
1	163	5	m	20	22-Jun-2017	Sub1_Trial163_1	1	0	0	1.044988	True	0.989
[truncated: 1,841 more rows]
