# Supplementary material for: CLEESE: An open-source audio-transformation toolbox for data-driven experiments in speech and music cognition
Source: PLoS One. 2019 Apr 4;14(4):e0205943. doi: 10.1371/journal.pone.0205943 (PMC6448843; doi:10.1371/journal.pone.0205943)
Supplement: S1 Data — See provided Python notebook for format and analysis. (ZIP) [file pone.0205943.s005.zip › data/birthday/results/results_subj2_180518_15.11.csv]

subj	trial	block	sex	age	date	stim	stim_order	segment	segment_time	stretch	response	rt
2	1	1	m	20	22-Jun-2017	Sub2_Trial1_0	0	0	0	0.843247	True	4.141
2	1	1	m	20	22-Jun-2017	Sub2_Trial1_0	0	1	1	0.700007	True	4.141
2	1	1	m	20	22-Jun-2017	Sub2_Trial1_0	0	2	2	1.284968	True	4.141
2	1	1	m	20	22-Jun-2017	Sub2_Trial1_0	0	3	3	0.829265	True	4.141
2	1	1	m	20	22-Jun-2017	Sub2_Trial1_0	0	4	4	1.003902	True	4.141
2	1	1	m	20	22-Jun-2017	Sub2_Trial1_0	0	5	5	1.129036	True	4.141
2	1	1	m	20	22-Jun-2017	Sub2_Trial1_1	1	0	0	0.656185	False	4.141
2	1	1	m	20	22-Jun-2017	Sub2_Trial1_1	1	1	1	1.494097	False	4.141
2	1	1	m	20	22-Jun-2017	Sub2_Trial1_1	1	2	2	0.90411	False	4.141
2	1	1	m	20	22-Jun-2017	Sub2_Trial1_1	1	3	3	1.363078	False	4.141
2	1	1	m	20	22-Jun-2017	Sub2_Trial1_1	1	4	4	1.574318	False	4.141
2	1	1	m	20	22-Jun-2017	Sub2_Trial1_1	1	5	5	0.687842	False	4.141
2	2	1	m	20	22-Jun-2017	Sub2_Trial2_0	0	0	0	1.227882	True	2.818
2	2	1	m	20	22-Jun-2017	Sub2_Trial2_0	0	1	1	0.391928	True	2.818
2	2	1	m	20	22-Jun-2017	Sub2_Trial2_0	0	2	2	0.704053	True	2.818
2	2	1	m	20	22-Jun-2017	Sub2_Trial2_0	0	3	3	1.173198	True	2.818
2	2	1	m	20	22-Jun-2017	Sub2_Trial2_0	0	4	4	0.934221	True	2.818
2	2	1	m	20	22-Jun-2017	Sub2_Trial2_0	0	5	5	0.801044	True	2.818
2	2	1	m	20	22-Jun-2017	Sub2_Trial2_1	1	0	0	1.410227	False	2.818
2	2	1	m	20	22-Jun-2017	Sub2_Trial2_1	1	1	1	1.318869	False	2.818
2	2	1	m	20	22-Jun-2017	Sub2_Trial2_1	1	2	2	0.754446	False	2.818
2	2	1	m	20	22-Jun-2017	Sub2_Trial2_1	1	3	3	1.518012	False	2.818
2	2	1	m	20	22-Jun-2017	Sub2_Trial2_1	1	4	4	1.016827	False	2.818
2	2	1	m	20	22-Jun-2017	Sub2_Trial2_1	1	5	5	1.088891	False	2.818
2	3	1	m	20	22-Jun-2017	Sub2_Trial3_0	0	0	0	1.320496	False	3.621
2	3	1	m	20	22-Jun-2017	Sub2_Trial3_0	0	1	1	0.71567	False	3.621
2	3	1	m	20	22-Jun-2017	Sub2_Trial3_0	0	2	2	0.552629	False	3.621
2	3	1	m	20	22-Jun-2017	Sub2_Trial3_0	0	3	3	1.301617	False	3.621
2	3	1	m	20	22-Jun-2017	Sub2_Trial3_0	0	4	4	0.760409	False	3.621
2	3	1	m	20	22-Jun-2017	Sub2_Trial3_0	0	5	5	0.98177	False	3.621
2	3	1	m	20	22-Jun-2017	Sub2_Trial3_1	1	0	0	0.661036	True	3.621
2	3	1	m	20	22-Jun-2017	Sub2_Trial3_1	1	1	1	1.087852	True	3.621
2	3	1	m	20	22-Jun-2017	Sub2_Trial3_1	1	2	2	1.365562	True	3.621
2	3	1	m	20	22-Jun-2017	Sub2_Trial3_1	1	3	3	0.472151	True	3.621
2	3	1	m	20	22-Jun-2017	Sub2_Trial3_1	1	4	4	0.434726	True	3.621
2	3	1	m	20	22-Jun-2017	Sub2_Trial3_1	1	5	5	1.596972	True	3.621
2	4	1	m	20	22-Jun-2017	Sub2_Trial4_0	0	0	0	0.824074	False	1.348
2	4	1	m	20	22-Jun-2017	Sub2_Trial4_0	0	1	1	1.175171	False	1.348
2	4	1	m	20	22-Jun-2017	Sub2_Trial4_0	0	2	2	1.039192	False	1.348
2	4	1	m	20	22-Jun-2017	Sub2_Trial4_0	0	3	3	1.113864	False	1.348
2	4	1	m	20	22-Jun-2017	Sub2_Trial4_0	0	4	4	1.318913	False	1.348
2	4	1	m	20	22-Jun-2017	Sub2_Trial4_0	0	5	5	1.531437	False	1.348
2	4	1	m	20	22-Jun-2017	Sub2_Trial4_1	1	0	0	1.562116	True	1.348
2	4	1	m	20	22-Jun-2017	Sub2_Trial4_1	1	1	1	0.594944	True	1.348
2	4	1	m	20	22-Jun-2017	Sub2_Trial4_1	1	2	2	1.141002	True	1.348
2	4	1	m	20	22-Jun-2017	Sub2_Trial4_1	1	3	3	1.13944	True	1.348
2	4	1	m	20	22-Jun-2017	Sub2_Trial4_1	1	4	4	0.809348	True	1.348
2	4	1	m	20	22-Jun-2017	Sub2_Trial4_1	1	5	5	0.694632	True	1.348
2	5	1	m	20	22-Jun-2017	Sub2_Trial5_0	0	0	0	0.961112	False	4.466
2	5	1	m	20	22-Jun-2017	Sub2_Trial5_0	0	1	1	1.148724	False	4.466
2	5	1	m	20	22-Jun-2017	Sub2_Trial5_0	0	2	2	0.823998	False	4.466
2	5	1	m	20	22-Jun-2017	Sub2_Trial5_0	0	3	3	0.613141	False	4.466
2	5	1	m	20	22-Jun-2017	Sub2_Trial5_0	0	4	4	0.865866	False	4.466
2	5	1	m	20	22-Jun-2017	Sub2_Trial5_0	0	5	5	0.926642	False	4.466
2	5	1	m	20	22-Jun-2017	Sub2_Trial5_1	1	0	0	0.770005	True	4.466
2	5	1	m	20	22-Jun-2017	Sub2_Trial5_1	1	1	1	1.007298	True	4.466
2	5	1	m	20	22-Jun-2017	Sub2_Trial5_1	1	2	2	0.645877	True	4.466
2	5	1	m	20	22-Jun-2017	Sub2_Trial5_1	1	3	3	0.444516	True	4.466
2	5	1	m	20	22-Jun-2017	Sub2_Trial5_1	1	4	4	1.162318	True	4.466
2	5	1	m	20	22-Jun-2017	Sub2_Trial5_1	1	5	5	1.199061	True	4.466
2	6	1	m	20	22-Jun-2017	Sub2_Trial6_0	0	0	0	0.403223	False	0.6
2	6	1	m	20	22-Jun-2017	Sub2_Trial6_0	0	1	1	1.530426	False	0.6
2	6	1	m	20	22-Jun-2017	Sub2_Trial6_0	0	2	2	1.491938	False	0.6
2	6	1	m	20	22-Jun-2017	Sub2_Trial6_0	0	3	3	1.242322	False	0.6
2	6	1	m	20	22-Jun-2017	Sub2_Trial6_0	0	4	4	0.430055	False	0.6
2	6	1	m	20	22-Jun-2017	Sub2_Trial6_0	0	5	5	0.875756	False	0.6
2	6	1	m	20	22-Jun-2017	Sub2_Trial6_1	1	0	0	1.13926	True	0.6
2	6	1	m	20	22-Jun-2017	Sub2_Trial6_1	1	1	1	1.011605	True	0.6
2	6	1	m	20	22-Jun-2017	Sub2_Trial6_1	1	2	2	0.911201	True	0.6
2	6	1	m	20	22-Jun-2017	Sub2_Trial6_1	1	3	3	1.350555	True	0.6
2	6	1	m	20	22-Jun-2017	Sub2_Trial6_1	1	4	4	0.763495	True	0.6
2	6	1	m	20	22-Jun-2017	Sub2_Trial6_1	1	5	5	0.670635	True	0.6
2	7	1	m	20	22-Jun-2017	Sub2_Trial7_0	0	0	0	1.160016	True	3.805
2	7	1	m	20	22-Jun-2017	Sub2_Trial7_0	0	1	1	1.042443	True	3.805
2	7	1	m	20	22-Jun-2017	Sub2_Trial7_0	0	2	2	0.372928	True	3.805
2	7	1	m	20	22-Jun-2017	Sub2_Trial7_0	0	3	3	0.870697	True	3.805
2	7	1	m	20	22-Jun-2017	Sub2_Trial7_0	0	4	4	0.970418	True	3.805
2	7	1	m	20	22-Jun-2017	Sub2_Trial7_0	0	5	5	0.995894	True	3.805
2	7	1	m	20	22-Jun-2017	Sub2_Trial7_1	1	0	0	0.75598	False	3.805
2	7	1	m	20	22-Jun-2017	Sub2_Trial7_1	1	1	1	0.718122	False	3.805
2	7	1	m	20	22-Jun-2017	Sub2_Trial7_1	1	2	2	0.438517	False	3.805
2	7	1	m	20	22-Jun-2017	Sub2_Trial7_1	1	3	3	1.067606	False	3.805
2	7	1	m	20	22-Jun-2017	Sub2_Trial7_1	1	4	4	1.180773	False	3.805
2	7	1	m	20	22-Jun-2017	Sub2_Trial7_1	1	5	5	1.130793	False	3.805
2	8	1	m	20	22-Jun-2017	Sub2_Trial8_0	0	0	0	1.127921	False	1.403
2	8	1	m	20	22-Jun-2017	Sub2_Trial8_0	0	1	1	0.847006	False	1.403
2	8	1	m	20	22-Jun-2017	Sub2_Trial8_0	0	2	2	1.48188	False	1.403
2	8	1	m	20	22-Jun-2017	Sub2_Trial8_0	0	3	3	0.922309	False	1.403
2	8	1	m	20	22-Jun-2017	Sub2_Trial8_0	0	4	4	0.917763	False	1.403
2	8	1	m	20	22-Jun-2017	Sub2_Trial8_0	0	5	5	0.875454	False	1.403
2	8	1	m	20	22-Jun-2017	Sub2_Trial8_1	1	0	0	0.665123	True	1.403
2	8	1	m	20	22-Jun-2017	Sub2_Trial8_1	1	1	1	1.025353	True	1.403
2	8	1	m	20	22-Jun-2017	Sub2_Trial8_1	1	2	2	1.143986	True	1.403
2	8	1	m	20	22-Jun-2017	Sub2_Trial8_1	1	3	3	0.799798	True	1.403
2	8	1	m	20	22-Jun-2017	Sub2_Trial8_1	1	4	4	0.667386	True	1.403
2	8	1	m	20	22-Jun-2017	Sub2_Trial8_1	1	5	5	1.177022	True	1.403
2	9	1	m	20	22-Jun-2017	Sub2_Trial9_0	0	0	0	0.667595	False	1.157
2	9	1	m	20	22-Jun-2017	Sub2_Trial9_0	0	1	1	1.532162	False	1.157
2	9	1	m	20	22-Jun-2017	Sub2_Trial9_0	0	2	2	0.75478	False	1.157
2	9	1	m	20	22-Jun-2017	Sub2_Trial9_0	0	3	3	1.266895	False	1.157
2	9	1	m	20	22-Jun-2017	Sub2_Trial9_0	0	4	4	1.399134	False	1.157
2	9	1	m	20	22-Jun-2017	Sub2_Trial9_0	0	5	5	1.091314	False	1.157
2	9	1	m	20	22-Jun-2017	Sub2_Trial9_1	1	0	0	0.515513	True	1.157
2	9	1	m	20	22-Jun-2017	Sub2_Trial9_1	1	1	1	1.13658	True	1.157
2	9	1	m	20	22-Jun-2017	Sub2_Trial9_1	1	2	2	1.23888	True	1.157
2	9	1	m	20	22-Jun-2017	Sub2_Trial9_1	1	3	3	1.229699	True	1.157
2	9	1	m	20	22-Jun-2017	Sub2_Trial9_1	1	4	4	1.206016	True	1.157
2	9	1	m	20	22-Jun-2017	Sub2_Trial9_1	1	5	5	1.309464	True	1.157
2	10	1	m	20	22-Jun-2017	Sub2_Trial10_0	0	0	0	1.083627	False	0.479
2	10	1	m	20	22-Jun-2017	Sub2_Trial10_0	0	1	1	0.760505	False	0.479
2	10	1	m	20	22-Jun-2017	Sub2_Trial10_0	0	2	2	0.721202	False	0.479
2	10	1	m	20	22-Jun-2017	Sub2_Trial10_0	0	3	3	0.947034	False	0.479
2	10	1	m	20	22-Jun-2017	Sub2_Trial10_0	0	4	4	1.471112	False	0.479
2	10	1	m	20	22-Jun-2017	Sub2_Trial10_0	0	5	5	0.58715	False	0.479
2	10	1	m	20	22-Jun-2017	Sub2_Trial10_1	1	0	0	1.444762	True	0.479
2	10	1	m	20	22-Jun-2017	Sub2_Trial10_1	1	1	1	1.159157	True	0.479
2	10	1	m	20	22-Jun-2017	Sub2_Trial10_1	1	2	2	1.414325	True	0.479
2	10	1	m	20	22-Jun-2017	Sub2_Trial10_1	1	3	3	0.551559	True	0.479
2	10	1	m	20	22-Jun-2017	Sub2_Trial10_1	1	4	4	1.332119	True	0.479
2	10	1	m	20	22-Jun-2017	Sub2_Trial10_1	1	5	5	1.135414	True	0.479
2	11	1	m	20	22-Jun-2017	Sub2_Trial11_0	0	0	0	1.473856	False	0.6
2	11	1	m	20	22-Jun-2017	Sub2_Trial11_0	0	1	1	1.297565	False	0.6
2	11	1	m	20	22-Jun-2017	Sub2_Trial11_0	0	2	2	0.519854	False	0.6
2	11	1	m	20	22-Jun-2017	Sub2_Trial11_0	0	3	3	0.420222	False	0.6
2	11	1	m	20	22-Jun-2017	Sub2_Trial11_0	0	4	4	0.790395	False	0.6
2	11	1	m	20	22-Jun-2017	Sub2_Trial11_0	0	5	5	1.329397	False	0.6
2	11	1	m	20	22-Jun-2017	Sub2_Trial11_1	1	0	0	0.639469	True	0.6
2	11	1	m	20	22-Jun-2017	Sub2_Trial11_1	1	1	1	0.477705	True	0.6
2	11	1	m	20	22-Jun-2017	Sub2_Trial11_1	1	2	2	1.111286	True	0.6
2	11	1	m	20	22-Jun-2017	Sub2_Trial11_1	1	3	3	0.938876	True	0.6
2	11	1	m	20	22-Jun-2017	Sub2_Trial11_1	1	4	4	1.446513	True	0.6
2	11	1	m	20	22-Jun-2017	Sub2_Trial11_1	1	5	5	0.662037	True	0.6
2	12	1	m	20	22-Jun-2017	Sub2_Trial12_0	0	0	0	0.89978	True	1.661
2	12	1	m	20	22-Jun-2017	Sub2_Trial12_0	0	1	1	1.004892	True	1.661
2	12	1	m	20	22-Jun-2017	Sub2_Trial12_0	0	2	2	0.79071	True	1.661
2	12	1	m	20	22-Jun-2017	Sub2_Trial12_0	0	3	3	0.885404	True	1.661
2	12	1	m	20	22-Jun-2017	Sub2_Trial12_0	0	4	4	1.052975	True	1.661
2	12	1	m	20	22-Jun-2017	Sub2_Trial12_0	0	5	5	1.547277	True	1.661
2	12	1	m	20	22-Jun-2017	Sub2_Trial12_1	1	0	0	0.377539	False	1.661
2	12	1	m	20	22-Jun-2017	Sub2_Trial12_1	1	1	1	1.148634	False	1.661
2	12	1	m	20	22-Jun-2017	Sub2_Trial12_1	1	2	2	1.265684	False	1.661
2	12	1	m	20	22-Jun-2017	Sub2_Trial12_1	1	3	3	1.102496	False	1.661
2	12	1	m	20	22-Jun-2017	Sub2_Trial12_1	1	4	4	0.83224	False	1.661
2	12	1	m	20	22-Jun-2017	Sub2_Trial12_1	1	5	5	0.662626	False	1.661
2	13	1	m	20	22-Jun-2017	Sub2_Trial13_0	0	0	0	1.338665	True	0.476
2	13	1	m	20	22-Jun-2017	Sub2_Trial13_0	0	1	1	0.458454	True	0.476
2	13	1	m	20	22-Jun-2017	Sub2_Trial13_0	0	2	2	0.769001	True	0.476
2	13	1	m	20	22-Jun-2017	Sub2_Trial13_0	0	3	3	0.416584	True	0.476
2	13	1	m	20	22-Jun-2017	Sub2_Trial13_0	0	4	4	1.550728	True	0.476
2	13	1	m	20	22-Jun-2017	Sub2_Trial13_0	0	5	5	0.924836	True	0.476
2	13	1	m	20	22-Jun-2017	Sub2_Trial13_1	1	0	0	0.578968	False	0.476
2	13	1	m	20	22-Jun-2017	Sub2_Trial13_1	1	1	1	0.707536	False	0.476
2	13	1	m	20	22-Jun-2017	Sub2_Trial13_1	1	2	2	1.049881	False	0.476
2	13	1	m	20	22-Jun-2017	Sub2_Trial13_1	1	3	3	0.681178	False	0.476
2	13	1	m	20	22-Jun-2017	Sub2_Trial13_1	1	4	4	0.422224	False	0.476
2	13	1	m	20	22-Jun-2017	Sub2_Trial13_1	1	5	5	1.338603	False	0.476
2	14	1	m	20	22-Jun-2017	Sub2_Trial14_0	0	0	0	0.419991	True	0.725
2	14	1	m	20	22-Jun-2017	Sub2_Trial14_0	0	1	1	0.848722	True	0.725
2	14	1	m	20	22-Jun-2017	Sub2_Trial14_0	0	2	2	0.709896	True	0.725
2	14	1	m	20	22-Jun-2017	Sub2_Trial14_0	0	3	3	1.145761	True	0.725
2	14	1	m	20	22-Jun-2017	Sub2_Trial14_0	0	4	4	0.884848	True	0.725
2	14	1	m	20	22-Jun-2017	Sub2_Trial14_0	0	5	5	1.58238	True	0.725
2	14	1	m	20	22-Jun-2017	Sub2_Trial14_1	1	0	0	0.60715	False	0.725
2	14	1	m	20	22-Jun-2017	Sub2_Trial14_1	1	1	1	1.474758	False	0.725
2	14	1	m	20	22-Jun-2017	Sub2_Trial14_1	1	2	2	0.6085	False	0.725
2	14	1	m	20	22-Jun-2017	Sub2_Trial14_1	1	3	3	0.770376	False	0.725
2	14	1	m	20	22-Jun-2017	Sub2_Trial14_1	1	4	4	1.058061	False	0.725
2	14	1	m	20	22-Jun-2017	Sub2_Trial14_1	1	5	5	0.739331	False	0.725
2	15	1	m	20	22-Jun-2017	Sub2_Trial15_0	0	0	0	0.7093	True	1.107
2	15	1	m	20	22-Jun-2017	Sub2_Trial15_0	0	1	1	0.777916	True	1.107
2	15	1	m	20	22-Jun-2017	Sub2_Trial15_0	0	2	2	0.667243	True	1.107
2	15	1	m	20	22-Jun-2017	Sub2_Trial15_0	0	3	3	0.896674	True	1.107
2	15	1	m	20	22-Jun-2017	Sub2_Trial15_0	0	4	4	1.625026	True	1.107
2	15	1	m	20	22-Jun-2017	Sub2_Trial15_0	0	5	5	1.071228	True	1.107
2	15	1	m	20	22-Jun-2017	Sub2_Trial15_1	1	0	0	0.858891	False	1.107
2	15	1	m	20	22-Jun-2017	Sub2_Trial15_1	1	1	1	0.794931	False	1.107
2	15	1	m	20	22-Jun-2017	Sub2_Trial15_1	1	2	2	0.370582	False	1.107
2	15	1	m	20	22-Jun-2017	Sub2_Trial15_1	1	3	3	1.339136	False	1.107
2	15	1	m	20	22-Jun-2017	Sub2_Trial15_1	1	4	4	0.455451	False	1.107
2	15	1	m	20	22-Jun-2017	Sub2_Trial15_1	1	5	5	1.534917	False	1.107
2	16	1	m	20	22-Jun-2017	Sub2_Trial16_0	0	0	0	0.927394	True	2.137
2	16	1	m	20	22-Jun-2017	Sub2_Trial16_0	0	1	1	1.607326	True	2.137
2	16	1	m	20	22-Jun-2017	Sub2_Trial16_0	0	2	2	1.278482	True	2.137
2	16	1	m	20	22-Jun-2017	Sub2_Trial16_0	0	3	3	0.78578	True	2.137
2	16	1	m	20	22-Jun-2017	Sub2_Trial16_0	0	4	4	0.846457	True	2.137
2	16	1	m	20	22-Jun-2017	Sub2_Trial16_0	0	5	5	1.183617	True	2.137
2	16	1	m	20	22-Jun-2017	Sub2_Trial16_1	1	0	0	1.049731	False	2.137
2	16	1	m	20	22-Jun-2017	Sub2_Trial16_1	1	1	1	0.967056	False	2.137
2	16	1	m	20	22-Jun-2017	Sub2_Trial16_1	1	2	2	0.488565	False	2.137
2	16	1	m	20	22-Jun-2017	Sub2_Trial16_1	1	3	3	0.79987	False	2.137
2	16	1	m	20	22-Jun-2017	Sub2_Trial16_1	1	4	4	0.883592	False	2.137
2	16	1	m	20	22-Jun-2017	Sub2_Trial16_1	1	5	5	0.710308	False	2.137
2	17	1	m	20	22-Jun-2017	Sub2_Trial17_0	0	0	0	1.261759	False	0.526
2	17	1	m	20	22-Jun-2017	Sub2_Trial17_0	0	1	1	0.669359	False	0.526
2	17	1	m	20	22-Jun-2017	Sub2_Trial17_0	0	2	2	0.66996	False	0.526
2	17	1	m	20	22-Jun-2017	Sub2_Trial17_0	0	3	3	1.195775	False	0.526
2	17	1	m	20	22-Jun-2017	Sub2_Trial17_0	0	4	4	0.581327	False	0.526
2	17	1	m	20	22-Jun-2017	Sub2_Trial17_0	0	5	5	1.465548	False	0.526
2	17	1	m	20	22-Jun-2017	Sub2_Trial17_1	1	0	0	1.312835	True	0.526
2	17	1	m	20	22-Jun-2017	Sub2_Trial17_1	1	1	1	0.894187	True	0.526
2	17	1	m	20	22-Jun-2017	Sub2_Trial17_1	1	2	2	0.746364	True	0.526
2	17	1	m	20	22-Jun-2017	Sub2_Trial17_1	1	3	3	0.862229	True	0.526
2	17	1	m	20	22-Jun-2017	Sub2_Trial17_1	1	4	4	0.835751	True	0.526
2	17	1	m	20	22-Jun-2017	Sub2_Trial17_1	1	5	5	1.037965	True	0.526
2	18	1	m	20	22-Jun-2017	Sub2_Trial18_0	0	0	0	0.434615	False	0.465
2	18	1	m	20	22-Jun-2017	Sub2_Trial18_0	0	1	1	1.244571	False	0.465
2	18	1	m	20	22-Jun-2017	Sub2_Trial18_0	0	2	2	0.8977	False	0.465
2	18	1	m	20	22-Jun-2017	Sub2_Trial18_0	0	3	3	1.372592	False	0.465
2	18	1	m	20	22-Jun-2017	Sub2_Trial18_0	0	4	4	0.711276	False	0.465
2	18	1	m	20	22-Jun-2017	Sub2_Trial18_0	0	5	5	1.52194	False	0.465
2	18	1	m	20	22-Jun-2017	Sub2_Trial18_1	1	0	0	1.364734	True	0.465
2	18	1	m	20	22-Jun-2017	Sub2_Trial18_1	1	1	1	1.162506	True	0.465
2	18	1	m	20	22-Jun-2017	Sub2_Trial18_1	1	2	2	1.16252	True	0.465
2	18	1	m	20	22-Jun-2017	Sub2_Trial18_1	1	3	3	1.445606	True	0.465
2	18	1	m	20	22-Jun-2017	Sub2_Trial18_1	1	4	4	1.608133	True	0.465
2	18	1	m	20	22-Jun-2017	Sub2_Trial18_1	1	5	5	1.041014	True	0.465
2	19	1	m	20	22-Jun-2017	Sub2_Trial19_0	0	0	0	0.698865	False	0.343
2	19	1	m	20	22-Jun-2017	Sub2_Trial19_0	0	1	1	1.09863	False	0.343
2	19	1	m	20	22-Jun-2017	Sub2_Trial19_0	0	2	2	0.740171	False	0.343
2	19	1	m	20	22-Jun-2017	Sub2_Trial19_0	0	3	3	1.298584	False	0.343
2	19	1	m	20	22-Jun-2017	Sub2_Trial19_0	0	4	4	0.515696	False	0.343
2	19	1	m	20	22-Jun-2017	Sub2_Trial19_0	0	5	5	1.299769	False	0.343
2	19	1	m	20	22-Jun-2017	Sub2_Trial19_1	1	0	0	1.10901	True	0.343
2	19	1	m	20	22-Jun-2017	Sub2_Trial19_1	1	1	1	0.491915	True	0.343
2	19	1	m	20	22-Jun-2017	Sub2_Trial19_1	1	2	2	0.695115	True	0.343
2	19	1	m	20	22-Jun-2017	Sub2_Trial19_1	1	3	3	1.484068	True	0.343
2	19	1	m	20	22-Jun-2017	Sub2_Trial19_1	1	4	4	0.505005	True	0.343
2	19	1	m	20	22-Jun-2017	Sub2_Trial19_1	1	5	5	1.053378	True	0.343
2	20	1	m	20	22-Jun-2017	Sub2_Trial20_0	0	0	0	1.267507	False	1.41
2	20	1	m	20	22-Jun-2017	Sub2_Trial20_0	0	1	1	0.983596	False	1.41
2	20	1	m	20	22-Jun-2017	Sub2_Trial20_0	0	2	2	0.838183	False	1.41
2	20	1	m	20	22-Jun-2017	Sub2_Trial20_0	0	3	3	1.148271	False	1.41
2	20	1	m	20	22-Jun-2017	Sub2_Trial20_0	0	4	4	0.398996	False	1.41
2	20	1	m	20	22-Jun-2017	Sub2_Trial20_0	0	5	5	1.195122	False	1.41
2	20	1	m	20	22-Jun-2017	Sub2_Trial20_1	1	0	0	1.1096	True	1.41
2	20	1	m	20	22-Jun-2017	Sub2_Trial20_1	1	1	1	1.308101	True	1.41
2	20	1	m	20	22-Jun-2017	Sub2_Trial20_1	1	2	2	1.332439	True	1.41
2	20	1	m	20	22-Jun-2017	Sub2_Trial20_1	1	3	3	1.097117	True	1.41
2	20	1	m	20	22-Jun-2017	Sub2_Trial20_1	1	4	4	0.805714	True	1.41
2	20	1	m	20	22-Jun-2017	Sub2_Trial20_1	1	5	5	1.417684	True	1.41
2	21	1	m	20	22-Jun-2017	Sub2_Trial21_0	0	0	0	0.592184	False	0.476
2	21	1	m	20	22-Jun-2017	Sub2_Trial21_0	0	1	1	1.353885	False	0.476
2	21	1	m	20	22-Jun-2017	Sub2_Trial21_0	0	2	2	0.371749	False	0.476
2	21	1	m	20	22-Jun-2017	Sub2_Trial21_0	0	3	3	1.191036	False	0.476
2	21	1	m	20	22-Jun-2017	Sub2_Trial21_0	0	4	4	0.986325	False	0.476
2	21	1	m	20	22-Jun-2017	Sub2_Trial21_0	0	5	5	1.208235	False	0.476
2	21	1	m	20	22-Jun-2017	Sub2_Trial21_1	1	0	0	1.023883	True	0.476
2	21	1	m	20	22-Jun-2017	Sub2_Trial21_1	1	1	1	0.449226	True	0.476
2	21	1	m	20	22-Jun-2017	Sub2_Trial21_1	1	2	2	1.045453	True	0.476
2	21	1	m	20	22-Jun-2017	Sub2_Trial21_1	1	3	3	0.900988	True	0.476
2	21	1	m	20	22-Jun-2017	Sub2_Trial21_1	1	4	4	0.640154	True	0.476
2	21	1	m	20	22-Jun-2017	Sub2_Trial21_1	1	5	5	1.197537	True	0.476
2	22	1	m	20	22-Jun-2017	Sub2_Trial22_0	0	0	0	0.877945	False	1.318
2	22	1	m	20	22-Jun-2017	Sub2_Trial22_0	0	1	1	1.133059	False	1.318
2	22	1	m	20	22-Jun-2017	Sub2_Trial22_0	0	2	2	0.685492	False	1.318
2	22	1	m	20	22-Jun-2017	Sub2_Trial22_0	0	3	3	1.057156	False	1.318
2	22	1	m	20	22-Jun-2017	Sub2_Trial22_0	0	4	4	0.974971	False	1.318
2	22	1	m	20	22-Jun-2017	Sub2_Trial22_0	0	5	5	1.241336	False	1.318
2	22	1	m	20	22-Jun-2017	Sub2_Trial22_1	1	0	0	0.488028	True	1.318
2	22	1	m	20	22-Jun-2017	Sub2_Trial22_1	1	1	1	1.465762	True	1.318
2	22	1	m	20	22-Jun-2017	Sub2_Trial22_1	1	2	2	0.864385	True	1.318
2	22	1	m	20	22-Jun-2017	Sub2_Trial22_1	1	3	3	0.739269	True	1.318
2	22	1	m	20	22-Jun-2017	Sub2_Trial22_1	1	4	4	0.608595	True	1.318
2	22	1	m	20	22-Jun-2017	Sub2_Trial22_1	1	5	5	0.557223	True	1.318
2	23	1	m	20	22-Jun-2017	Sub2_Trial23_0	0	0	0	1.275653	False	1.794
2	23	1	m	20	22-Jun-2017	Sub2_Trial23_0	0	1	1	1.272136	False	1.794
2	23	1	m	20	22-Jun-2017	Sub2_Trial23_0	0	2	2	0.588488	False	1.794
2	23	1	m	20	22-Jun-2017	Sub2_Trial23_0	0	3	3	1.420008	False	1.794
2	23	1	m	20	22-Jun-2017	Sub2_Trial23_0	0	4	4	0.611778	False	1.794
2	23	1	m	20	22-Jun-2017	Sub2_Trial23_0	0	5	5	1.220039	False	1.794
2	23	1	m	20	22-Jun-2017	Sub2_Trial23_1	1	0	0	0.609286	True	1.794
2	23	1	m	20	22-Jun-2017	Sub2_Trial23_1	1	1	1	0.908063	True	1.794
2	23	1	m	20	22-Jun-2017	Sub2_Trial23_1	1	2	2	0.745857	True	1.794
2	23	1	m	20	22-Jun-2017	Sub2_Trial23_1	1	3	3	0.744327	True	1.794
2	23	1	m	20	22-Jun-2017	Sub2_Trial23_1	1	4	4	1.292257	True	1.794
2	23	1	m	20	22-Jun-2017	Sub2_Trial23_1	1	5	5	1.522228	True	1.794
2	24	1	m	20	22-Jun-2017	Sub2_Trial24_0	0	0	0	1.027694	False	1.396
2	24	1	m	20	22-Jun-2017	Sub2_Trial24_0	0	1	1	1.205745	False	1.396
2	24	1	m	20	22-Jun-2017	Sub2_Trial24_0	0	2	2	0.640917	False	1.396
2	24	1	m	20	22-Jun-2017	Sub2_Trial24_0	0	3	3	1.49574	False	1.396
2	24	1	m	20	22-Jun-2017	Sub2_Trial24_0	0	4	4	0.584943	False	1.396
2	24	1	m	20	22-Jun-2017	Sub2_Trial24_0	0	5	5	1.286344	False	1.396
2	24	1	m	20	22-Jun-2017	Sub2_Trial24_1	1	0	0	0.733731	True	1.396
2	24	1	m	20	22-Jun-2017	Sub2_Trial24_1	1	1	1	1.116864	True	1.396
2	24	1	m	20	22-Jun-2017	Sub2_Trial24_1	1	2	2	0.881265	True	1.396
2	24	1	m	20	22-Jun-2017	Sub2_Trial24_1	1	3	3	0.442279	True	1.396
2	24	1	m	20	22-Jun-2017	Sub2_Trial24_1	1	4	4	0.902956	True	1.396
2	24	1	m	20	22-Jun-2017	Sub2_Trial24_1	1	5	5	1.330491	True	1.396
2	25	1	m	20	22-Jun-2017	Sub2_Trial25_0	0	0	0	1.091334	False	2.445
2	25	1	m	20	22-Jun-2017	Sub2_Trial25_0	0	1	1	0.380598	False	2.445
2	25	1	m	20	22-Jun-2017	Sub2_Trial25_0	0	2	2	1.238817	False	2.445
2	25	1	m	20	22-Jun-2017	Sub2_Trial25_0	0	3	3	0.744804	False	2.445
2	25	1	m	20	22-Jun-2017	Sub2_Trial25_0	0	4	4	1.229302	False	2.445
2	25	1	m	20	22-Jun-2017	Sub2_Trial25_0	0	5	5	0.862272	False	2.445
2	25	1	m	20	22-Jun-2017	Sub2_Trial25_1	1	0	0	1.047506	True	2.445
2	25	1	m	20	22-Jun-2017	Sub2_Trial25_1	1	1	1	0.689746	True	2.445
2	25	1	m	20	22-Jun-2017	Sub2_Trial25_1	1	2	2	0.449036	True	2.445
2	25	1	m	20	22-Jun-2017	Sub2_Trial25_1	1	3	3	1.529667	True	2.445
2	25	1	m	20	22-Jun-2017	Sub2_Trial25_1	1	4	4	0.913493	True	2.445
2	25	1	m	20	22-Jun-2017	Sub2_Trial25_1	1	5	5	0.789593	True	2.445
2	26	1	m	20	22-Jun-2017	Sub2_Trial26_0	0	0	0	1.476424	False	0.702
2	26	1	m	20	22-Jun-2017	Sub2_Trial26_0	0	1	1	1.288739	False	0.702
2	26	1	m	20	22-Jun-2017	Sub2_Trial26_0	0	2	2	0.699932	False	0.702
2	26	1	m	20	22-Jun-2017	Sub2_Trial26_0	0	3	3	0.552055	False	0.702
2	26	1	m	20	22-Jun-2017	Sub2_Trial26_0	0	4	4	1.16673	False	0.702
2	26	1	m	20	22-Jun-2017	Sub2_Trial26_0	0	5	5	0.574833	False	0.702
2	26	1	m	20	22-Jun-2017	Sub2_Trial26_1	1	0	0	1.284975	True	0.702
2	26	1	m	20	22-Jun-2017	Sub2_Trial26_1	1	1	1	0.654155	True	0.702
2	26	1	m	20	22-Jun-2017	Sub2_Trial26_1	1	2	2	0.975703	True	0.702
2	26	1	m	20	22-Jun-2017	Sub2_Trial26_1	1	3	3	1.248376	True	0.702
2	26	1	m	20	22-Jun-2017	Sub2_Trial26_1	1	4	4	0.551962	True	0.702
2	26	1	m	20	22-Jun-2017	Sub2_Trial26_1	1	5	5	1.081076	True	0.702
2	27	1	m	20	22-Jun-2017	Sub2_Trial27_0	0	0	0	0.955749	True	0.643
2	27	1	m	20	22-Jun-2017	Sub2_Trial27_0	0	1	1	0.854919	True	0.643
2	27	1	m	20	22-Jun-2017	Sub2_Trial27_0	0	2	2	1.398492	True	0.643
2	27	1	m	20	22-Jun-2017	Sub2_Trial27_0	0	3	3	0.898139	True	0.643
2	27	1	m	20	22-Jun-2017	Sub2_Trial27_0	0	4	4	0.861964	True	0.643
2	27	1	m	20	22-Jun-2017	Sub2_Trial27_0	0	5	5	0.868803	True	0.643
2	27	1	m	20	22-Jun-2017	Sub2_Trial27_1	1	0	0	1.11858	False	0.643
2	27	1	m	20	22-Jun-2017	Sub2_Trial27_1	1	1	1	1.034849	False	0.643
2	27	1	m	20	22-Jun-2017	Sub2_Trial27_1	1	2	2	0.912007	False	0.643
2	27	1	m	20	22-Jun-2017	Sub2_Trial27_1	1	3	3	0.773751	False	0.643
2	27	1	m	20	22-Jun-2017	Sub2_Trial27_1	1	4	4	1.363352	False	0.643
2	27	1	m	20	22-Jun-2017	Sub2_Trial27_1	1	5	5	0.901328	False	0.643
2	28	1	m	20	22-Jun-2017	Sub2_Trial28_0	0	0	0	1.491647	True	0.603
2	28	1	m	20	22-Jun-2017	Sub2_Trial28_0	0	1	1	0.77165	True	0.603
2	28	1	m	20	22-Jun-2017	Sub2_Trial28_0	0	2	2	0.540207	True	0.603
2	28	1	m	20	22-Jun-2017	Sub2_Trial28_0	0	3	3	1.341589	True	0.603
2	28	1	m	20	22-Jun-2017	Sub2_Trial28_0	0	4	4	1.149323	True	0.603
2	28	1	m	20	22-Jun-2017	Sub2_Trial28_0	0	5	5	1.069657	True	0.603
2	28	1	m	20	22-Jun-2017	Sub2_Trial28_1	1	0	0	1.63991	False	0.603
2	28	1	m	20	22-Jun-2017	Sub2_Trial28_1	1	1	1	1.039948	False	0.603
2	28	1	m	20	22-Jun-2017	Sub2_Trial28_1	1	2	2	0.610993	False	0.603
2	28	1	m	20	22-Jun-2017	Sub2_Trial28_1	1	3	3	0.555386	False	0.603
2	28	1	m	20	22-Jun-2017	Sub2_Trial28_1	1	4	4	1.292703	False	0.603
2	28	1	m	20	22-Jun-2017	Sub2_Trial28_1	1	5	5	1.361648	False	0.603
2	29	1	m	20	22-Jun-2017	Sub2_Trial29_0	0	0	0	0.82473	True	0.404
2	29	1	m	20	22-Jun-2017	Sub2_Trial29_0	0	1	1	1.25331	True	0.404
2	29	1	m	20	22-Jun-2017	Sub2_Trial29_0	0	2	2	0.694858	True	0.404
2	29	1	m	20	22-Jun-2017	Sub2_Trial29_0	0	3	3	1.36819	True	0.404
2	29	1	m	20	22-Jun-2017	Sub2_Trial29_0	0	4	4	1.193801	True	0.404
2	29	1	m	20	22-Jun-2017	Sub2_Trial29_0	0	5	5	1.574646	True	0.404
2	29	1	m	20	22-Jun-2017	Sub2_Trial29_1	1	0	0	1.127616	False	0.404
2	29	1	m	20	22-Jun-2017	Sub2_Trial29_1	1	1	1	1.123135	False	0.404
2	29	1	m	20	22-Jun-2017	Sub2_Trial29_1	1	2	2	0.443162	False	0.404
2	29	1	m	20	22-Jun-2017	Sub2_Trial29_1	1	3	3	1.38923	False	0.404
2	29	1	m	20	22-Jun-2017	Sub2_Trial29_1	1	4	4	0.692212	False	0.404
2	29	1	m	20	22-Jun-2017	Sub2_Trial29_1	1	5	5	1.59803	False	0.404
2	30	1	m	20	22-Jun-2017	Sub2_Trial30_0	0	0	0	1.058278	True	0.806
2	30	1	m	20	22-Jun-2017	Sub2_Trial30_0	0	1	1	0.870506	True	0.806
2	30	1	m	20	22-Jun-2017	Sub2_Trial30_0	0	2	2	0.683412	True	0.806
2	30	1	m	20	22-Jun-2017	Sub2_Trial30_0	0	3	3	0.536245	True	0.806
2	30	1	m	20	22-Jun-2017	Sub2_Trial30_0	0	4	4	1.263499	True	0.806
2	30	1	m	20	22-Jun-2017	Sub2_Trial30_0	0	5	5	0.863998	True	0.806
2	30	1	m	20	22-Jun-2017	Sub2_Trial30_1	1	0	0	0.662756	False	0.806
2	30	1	m	20	22-Jun-2017	Sub2_Trial30_1	1	1	1	1.438678	False	0.806
2	30	1	m	20	22-Jun-2017	Sub2_Trial30_1	1	2	2	0.655149	False	0.806
2	30	1	m	20	22-Jun-2017	Sub2_Trial30_1	1	3	3	1.029599	False	0.806
2	30	1	m	20	22-Jun-2017	Sub2_Trial30_1	1	4	4	0.443518	False	0.806
2	30	1	m	20	22-Jun-2017	Sub2_Trial30_1	1	5	5	0.477504	False	0.806
2	31	1	m	20	22-Jun-2017	Sub2_Trial31_0	0	0	0	0.589032	False	0.849
2	31	1	m	20	22-Jun-2017	Sub2_Trial31_0	0	1	1	0.713223	False	0.849
2	31	1	m	20	22-Jun-2017	Sub2_Trial31_0	0	2	2	0.707346	False	0.849
2	31	1	m	20	22-Jun-2017	Sub2_Trial31_0	0	3	3	0.8164	False	0.849
2	31	1	m	20	22-Jun-2017	Sub2_Trial31_0	0	4	4	1.237855	False	0.849
2	31	1	m	20	22-Jun-2017	Sub2_Trial31_0	0	5	5	1.548324	False	0.849
2	31	1	m	20	22-Jun-2017	Sub2_Trial31_1	1	0	0	0.960927	True	0.849
2	31	1	m	20	22-Jun-2017	Sub2_Trial31_1	1	1	1	0.51977	True	0.849
2	31	1	m	20	22-Jun-2017	Sub2_Trial31_1	1	2	2	0.701927	True	0.849
2	31	1	m	20	22-Jun-2017	Sub2_Trial31_1	1	3	3	0.77104	True	0.849
2	31	1	m	20	22-Jun-2017	Sub2_Trial31_1	1	4	4	1.21426	True	0.849
2	31	1	m	20	22-Jun-2017	Sub2_Trial31_1	1	5	5	1.47704	True	0.849
2	32	1	m	20	22-Jun-2017	Sub2_Trial32_0	0	0	0	0.457036	True	0.454
2	32	1	m	20	22-Jun-2017	Sub2_Trial32_0	0	1	1	0.858497	True	0.454
2	32	1	m	20	22-Jun-2017	Sub2_Trial32_0	0	2	2	1.551402	True	0.454
2	32	1	m	20	22-Jun-2017	Sub2_Trial32_0	0	3	3	1.062494	True	0.454
2	32	1	m	20	22-Jun-2017	Sub2_Trial32_0	0	4	4	0.929408	True	0.454
2	32	1	m	20	22-Jun-2017	Sub2_Trial32_0	0	5	5	1.236797	True	0.454
2	32	1	m	20	22-Jun-2017	Sub2_Trial32_1	1	0	0	0.501887	False	0.454
2	32	1	m	20	22-Jun-2017	Sub2_Trial32_1	1	1	1	0.701858	False	0.454
2	32	1	m	20	22-Jun-2017	Sub2_Trial32_1	1	2	2	0.39344	False	0.454
2	32	1	m	20	22-Jun-2017	Sub2_Trial32_1	1	3	3	1.340297	False	0.454
2	32	1	m	20	22-Jun-2017	Sub2_Trial32_1	1	4	4	1.248127	False	0.454
2	32	1	m	20	22-Jun-2017	Sub2_Trial32_1	1	5	5	1.589796	False	0.454
2	33	1	m	20	22-Jun-2017	Sub2_Trial33_0	0	0	0	0.628214	False	0.484
2	33	1	m	20	22-Jun-2017	Sub2_Trial33_0	0	1	1	1.044777	False	0.484
2	33	1	m	20	22-Jun-2017	Sub2_Trial33_0	0	2	2	1.386019	False	0.484
2	33	1	m	20	22-Jun-2017	Sub2_Trial33_0	0	3	3	1.17052	False	0.484
2	33	1	m	20	22-Jun-2017	Sub2_Trial33_0	0	4	4	1.587207	False	0.484
2	33	1	m	20	22-Jun-2017	Sub2_Trial33_0	0	5	5	0.965933	False	0.484
2	33	1	m	20	22-Jun-2017	Sub2_Trial33_1	1	0	0	0.994382	True	0.484
2	33	1	m	20	22-Jun-2017	Sub2_Trial33_1	1	1	1	1.171981	True	0.484
2	33	1	m	20	22-Jun-2017	Sub2_Trial33_1	1	2	2	1.270916	True	0.484
2	33	1	m	20	22-Jun-2017	Sub2_Trial33_1	1	3	3	0.996978	True	0.484
2	33	1	m	20	22-Jun-2017	Sub2_Trial33_1	1	4	4	1.141212	True	0.484
2	33	1	m	20	22-Jun-2017	Sub2_Trial33_1	1	5	5	1.098948	True	0.484
2	34	1	m	20	22-Jun-2017	Sub2_Trial34_0	0	0	0	1.192499	False	2.636
2	34	1	m	20	22-Jun-2017	Sub2_Trial34_0	0	1	1	0.4692	False	2.636
2	34	1	m	20	22-Jun-2017	Sub2_Trial34_0	0	2	2	0.449526	False	2.636
2	34	1	m	20	22-Jun-2017	Sub2_Trial34_0	0	3	3	1.426698	False	2.636
2	34	1	m	20	22-Jun-2017	Sub2_Trial34_0	0	4	4	0.949251	False	2.636
2	34	1	m	20	22-Jun-2017	Sub2_Trial34_0	0	5	5	1.191627	False	2.636
2	34	1	m	20	22-Jun-2017	Sub2_Trial34_1	1	0	0	1.058812	True	2.636
2	34	1	m	20	22-Jun-2017	Sub2_Trial34_1	1	1	1	0.867581	True	2.636
2	34	1	m	20	22-Jun-2017	Sub2_Trial34_1	1	2	2	0.990648	True	2.636
2	34	1	m	20	22-Jun-2017	Sub2_Trial34_1	1	3	3	0.966152	True	2.636
2	34	1	m	20	22-Jun-2017	Sub2_Trial34_1	1	4	4	0.848593	True	2.636
2	34	1	m	20	22-Jun-2017	Sub2_Trial34_1	1	5	5	0.400944	True	2.636
2	35	1	m	20	22-Jun-2017	Sub2_Trial35_0	0	0	0	0.846632	False	2.057
2	35	1	m	20	22-Jun-2017	Sub2_Trial35_0	0	1	1	1.364176	False	2.057
2	35	1	m	20	22-Jun-2017	Sub2_Trial35_0	0	2	2	0.777557	False	2.057
2	35	1	m	20	22-Jun-2017	Sub2_Trial35_0	0	3	3	1.168882	False	2.057
2	35	1	m	20	22-Jun-2017	Sub2_Trial35_0	0	4	4	0.924362	False	2.057
2	35	1	m	20	22-Jun-2017	Sub2_Trial35_0	0	5	5	1.210294	False	2.057
2	35	1	m	20	22-Jun-2017	Sub2_Trial35_1	1	0	0	1.3643	True	2.057
2	35	1	m	20	22-Jun-2017	Sub2_Trial35_1	1	1	1	0.647044	True	2.057
2	35	1	m	20	22-Jun-2017	Sub2_Trial35_1	1	2	2	1.598689	True	2.057
2	35	1	m	20	22-Jun-2017	Sub2_Trial35_1	1	3	3	1.426611	True	2.057
2	35	1	m	20	22-Jun-2017	Sub2_Trial35_1	1	4	4	0.559429	True	2.057
2	35	1	m	20	22-Jun-2017	Sub2_Trial35_1	1	5	5	0.363184	True	2.057
2	36	1	m	20	22-Jun-2017	Sub2_Trial36_0	0	0	0	1.469036	True	0.331
2	36	1	m	20	22-Jun-2017	Sub2_Trial36_0	0	1	1	1.00419	True	0.331
2	36	1	m	20	22-Jun-2017	Sub2_Trial36_0	0	2	2	1.496173	True	0.331
2	36	1	m	20	22-Jun-2017	Sub2_Trial36_0	0	3	3	1.409771	True	0.331
2	36	1	m	20	22-Jun-2017	Sub2_Trial36_0	0	4	4	1.108405	True	0.331
2	36	1	m	20	22-Jun-2017	Sub2_Trial36_0	0	5	5	0.930999	True	0.331
2	36	1	m	20	22-Jun-2017	Sub2_Trial36_1	1	0	0	1.071261	False	0.331
2	36	1	m	20	22-Jun-2017	Sub2_Trial36_1	1	1	1	0.434809	False	0.331
2	36	1	m	20	22-Jun-2017	Sub2_Trial36_1	1	2	2	0.699268	False	0.331
2	36	1	m	20	22-Jun-2017	Sub2_Trial36_1	1	3	3	1.320465	False	0.331
2	36	1	m	20	22-Jun-2017	Sub2_Trial36_1	1	4	4	0.625935	False	0.331
2	36	1	m	20	22-Jun-2017	Sub2_Trial36_1	1	5	5	1.179148	False	0.331
2	37	1	m	20	22-Jun-2017	Sub2_Trial37_0	0	0	0	0.813066	True	0.512
2	37	1	m	20	22-Jun-2017	Sub2_Trial37_0	0	1	1	0.523653	True	0.512
2	37	1	m	20	22-Jun-2017	Sub2_Trial37_0	0	2	2	0.918049	True	0.512
2	37	1	m	20	22-Jun-2017	Sub2_Trial37_0	0	3	3	0.640164	True	0.512
2	37	1	m	20	22-Jun-2017	Sub2_Trial37_0	0	4	4	1.177168	True	0.512
2	37	1	m	20	22-Jun-2017	Sub2_Trial37_0	0	5	5	1.211932	True	0.512
2	37	1	m	20	22-Jun-2017	Sub2_Trial37_1	1	0	0	0.462908	False	0.512
2	37	1	m	20	22-Jun-2017	Sub2_Trial37_1	1	1	1	0.442854	False	0.512
2	37	1	m	20	22-Jun-2017	Sub2_Trial37_1	1	2	2	0.872585	False	0.512
2	37	1	m	20	22-Jun-2017	Sub2_Trial37_1	1	3	3	0.902866	False	0.512
2	37	1	m	20	22-Jun-2017	Sub2_Trial37_1	1	4	4	0.589927	False	0.512
2	37	1	m	20	22-Jun-2017	Sub2_Trial37_1	1	5	5	0.98612	False	0.512
2	38	1	m	20	22-Jun-2017	Sub2_Trial38_0	0	0	0	0.955909	True	0.794
2	38	1	m	20	22-Jun-2017	Sub2_Trial38_0	0	1	1	0.620322	True	0.794
2	38	1	m	20	22-Jun-2017	Sub2_Trial38_0	0	2	2	0.964156	True	0.794
2	38	1	m	20	22-Jun-2017	Sub2_Trial38_0	0	3	3	1.507839	True	0.794
2	38	1	m	20	22-Jun-2017	Sub2_Trial38_0	0	4	4	0.957874	True	0.794
2	38	1	m	20	22-Jun-2017	Sub2_Trial38_0	0	5	5	0.804718	True	0.794
2	38	1	m	20	22-Jun-2017	Sub2_Trial38_1	1	0	0	0.612932	False	0.794
2	38	1	m	20	22-Jun-2017	Sub2_Trial38_1	1	1	1	0.908767	False	0.794
2	38	1	m	20	22-Jun-2017	Sub2_Trial38_1	1	2	2	0.584102	False	0.794
2	38	1	m	20	22-Jun-2017	Sub2_Trial38_1	1	3	3	1.103798	False	0.794
2	38	1	m	20	22-Jun-2017	Sub2_Trial38_1	1	4	4	0.872946	False	0.794
2	38	1	m	20	22-Jun-2017	Sub2_Trial38_1	1	5	5	0.964809	False	0.794
2	39	1	m	20	22-Jun-2017	Sub2_Trial39_0	0	0	0	1.177552	False	0.404
2	39	1	m	20	22-Jun-2017	Sub2_Trial39_0	0	1	1	0.982137	False	0.404
2	39	1	m	20	22-Jun-2017	Sub2_Trial39_0	0	2	2	1.301975	False	0.404
2	39	1	m	20	22-Jun-2017	Sub2_Trial39_0	0	3	3	0.371368	False	0.404
2	39	1	m	20	22-Jun-2017	Sub2_Trial39_0	0	4	4	1.181371	False	0.404
2	39	1	m	20	22-Jun-2017	Sub2_Trial39_0	0	5	5	0.454935	False	0.404
2	39	1	m	20	22-Jun-2017	Sub2_Trial39_1	1	0	0	1.261833	True	0.404
2	39	1	m	20	22-Jun-2017	Sub2_Trial39_1	1	1	1	0.708084	True	0.404
2	39	1	m	20	22-Jun-2017	Sub2_Trial39_1	1	2	2	1.541048	True	0.404
2	39	1	m	20	22-Jun-2017	Sub2_Trial39_1	1	3	3	0.786103	True	0.404
2	39	1	m	20	22-Jun-2017	Sub2_Trial39_1	1	4	4	1.403094	True	0.404
2	39	1	m	20	22-Jun-2017	Sub2_Trial39_1	1	5	5	1.375302	True	0.404
2	40	1	m	20	22-Jun-2017	Sub2_Trial40_0	0	0	0	1.108063	False	1.792
2	40	1	m	20	22-Jun-2017	Sub2_Trial40_0	0	1	1	0.473098	False	1.792
2	40	1	m	20	22-Jun-2017	Sub2_Trial40_0	0	2	2	1.23791	False	1.792
2	40	1	m	20	22-Jun-2017	Sub2_Trial40_0	0	3	3	1.423817	False	1.792
2	40	1	m	20	22-Jun-2017	Sub2_Trial40_0	0	4	4	0.96441	False	1.792
2	40	1	m	20	22-Jun-2017	Sub2_Trial40_0	0	5	5	0.840768	False	1.792
2	40	1	m	20	22-Jun-2017	Sub2_Trial40_1	1	0	0	0.96473	True	1.792
2	40	1	m	20	22-Jun-2017	Sub2_Trial40_1	1	1	1	0.992818	True	1.792
2	40	1	m	20	22-Jun-2017	Sub2_Trial40_1	1	2	2	0.989805	True	1.792
2	40	1	m	20	22-Jun-2017	Sub2_Trial40_1	1	3	3	1.466797	True	1.792
2	40	1	m	20	22-Jun-2017	Sub2_Trial40_1	1	4	4	0.849691	True	1.792
2	40	1	m	20	22-Jun-2017	Sub2_Trial40_1	1	5	5	0.914064	True	1.792
2	40	2	m	20	22-Jun-2017	Sub2_Trial40_0	0	0	0	1.108063	False	0.614
2	40	2	m	20	22-Jun-2017	Sub2_Trial40_0	0	1	1	0.473098	False	0.614
2	40	2	m	20	22-Jun-2017	Sub2_Trial40_0	0	2	2	1.23791	False	0.614
2	40	2	m	20	22-Jun-2017	Sub2_Trial40_0	0	3	3	1.423817	False	0.614
2	40	2	m	20	22-Jun-2017	Sub2_Trial40_0	0	4	4	0.96441	False	0.614
2	40	2	m	20	22-Jun-2017	Sub2_Trial40_0	0	5	5	0.840768	False	0.614
2	40	2	m	20	22-Jun-2017	Sub2_Trial40_1	1	0	0	0.96473	True	0.614
2	40	2	m	20	22-Jun-2017	Sub2_Trial40_1	1	1	1	0.992818	True	0.614
2	40	2	m	20	22-Jun-2017	Sub2_Trial40_1	1	2	2	0.989805	True	0.614
2	40	2	m	20	22-Jun-2017	Sub2_Trial40_1	1	3	3	1.466797	True	0.614
2	40	2	m	20	22-Jun-2017	Sub2_Trial40_1	1	4	4	0.849691	True	0.614
2	40	2	m	20	22-Jun-2017	Sub2_Trial40_1	1	5	5	0.914064	True	0.614
2	41	2	m	20	22-Jun-2017	Sub2_Trial41_0	0	0	0	1.518285	True	0.534
2	41	2	m	20	22-Jun-2017	Sub2_Trial41_0	0	1	1	0.394953	True	0.534
2	41	2	m	20	22-Jun-2017	Sub2_Trial41_0	0	2	2	1.592231	True	0.534
2	41	2	m	20	22-Jun-2017	Sub2_Trial41_0	0	3	3	0.685567	True	0.534
2	41	2	m	20	22-Jun-2017	Sub2_Trial41_0	0	4	4	1.32186	True	0.534
2	41	2	m	20	22-Jun-2017	Sub2_Trial41_0	0	5	5	1.239065	True	0.534
2	41	2	m	20	22-Jun-2017	Sub2_Trial41_1	1	0	0	0.941722	False	0.534
2	41	2	m	20	22-Jun-2017	Sub2_Trial41_1	1	1	1	1.600585	False	0.534
2	41	2	m	20	22-Jun-2017	Sub2_Trial41_1	1	2	2	1.162731	False	0.534
2	41	2	m	20	22-Jun-2017	Sub2_Trial41_1	1	3	3	0.726994	False	0.534
2	41	2	m	20	22-Jun-2017	Sub2_Trial41_1	1	4	4	1.175157	False	0.534
2	41	2	m	20	22-Jun-2017	Sub2_Trial41_1	1	5	5	0.928339	False	0.534
2	42	2	m	20	22-Jun-2017	Sub2_Trial42_0	0	0	0	0.74085	False	0.804
2	42	2	m	20	22-Jun-2017	Sub2_Trial42_0	0	1	1	0.637463	False	0.804
2	42	2	m	20	22-Jun-2017	Sub2_Trial42_0	0	2	2	0.980172	False	0.804
2	42	2	m	20	22-Jun-2017	Sub2_Trial42_0	0	3	3	1.303022	False	0.804
2	42	2	m	20	22-Jun-2017	Sub2_Trial42_0	0	4	4	1.114828	False	0.804
2	42	2	m	20	22-Jun-2017	Sub2_Trial42_0	0	5	5	1.298132	False	0.804
2	42	2	m	20	22-Jun-2017	Sub2_Trial42_1	1	0	0	0.675166	True	0.804
2	42	2	m	20	22-Jun-2017	Sub2_Trial42_1	1	1	1	0.772133	True	0.804
2	42	2	m	20	22-Jun-2017	Sub2_Trial42_1	1	2	2	0.973345	True	0.804
2	42	2	m	20	22-Jun-2017	Sub2_Trial42_1	1	3	3	0.873648	True	0.804
2	42	2	m	20	22-Jun-2017	Sub2_Trial42_1	1	4	4	0.950001	True	0.804
2	42	2	m	20	22-Jun-2017	Sub2_Trial42_1	1	5	5	1.186854	True	0.804
2	43	2	m	20	22-Jun-2017	Sub2_Trial43_0	0	0	0	0.895275	True	0.502
2	43	2	m	20	22-Jun-2017	Sub2_Trial43_0	0	1	1	1.266127	True	0.502
2	43	2	m	20	22-Jun-2017	Sub2_Trial43_0	0	2	2	1.21544	True	0.502
2	43	2	m	20	22-Jun-2017	Sub2_Trial43_0	0	3	3	1.245121	True	0.502
2	43	2	m	20	22-Jun-2017	Sub2_Trial43_0	0	4	4	1.027276	True	0.502
2	43	2	m	20	22-Jun-2017	Sub2_Trial43_0	0	5	5	0.967161	True	0.502
2	43	2	m	20	22-Jun-2017	Sub2_Trial43_1	1	0	0	1.517708	False	0.502
2	43	2	m	20	22-Jun-2017	Sub2_Trial43_1	1	1	1	0.372272	False	0.502
2	43	2	m	20	22-Jun-2017	Sub2_Trial43_1	1	2	2	1.024397	False	0.502
2	43	2	m	20	22-Jun-2017	Sub2_Trial43_1	1	3	3	1.608115	False	0.502
2	43	2	m	20	22-Jun-2017	Sub2_Trial43_1	1	4	4	1.06976	False	0.502
2	43	2	m	20	22-Jun-2017	Sub2_Trial43_1	1	5	5	0.796546	False	0.502
2	44	2	m	20	22-Jun-2017	Sub2_Trial44_0	0	0	0	0.583446	False	3.633
2	44	2	m	20	22-Jun-2017	Sub2_Trial44_0	0	1	1	1.045146	False	3.633
2	44	2	m	20	22-Jun-2017	Sub2_Trial44_0	0	2	2	0.720145	False	3.633
2	44	2	m	20	22-Jun-2017	Sub2_Trial44_0	0	3	3	1.021661	False	3.633
2	44	2	m	20	22-Jun-2017	Sub2_Trial44_0	0	4	4	1.323075	False	3.633
2	44	2	m	20	22-Jun-2017	Sub2_Trial44_0	0	5	5	1.048995	False	3.633
2	44	2	m	20	22-Jun-2017	Sub2_Trial44_1	1	0	0	0.543525	True	3.633
2	44	2	m	20	22-Jun-2017	Sub2_Trial44_1	1	1	1	0.666442	True	3.633
2	44	2	m	20	22-Jun-2017	Sub2_Trial44_1	1	2	2	1.389874	True	3.633
2	44	2	m	20	22-Jun-2017	Sub2_Trial44_1	1	3	3	0.531968	True	3.633
2	44	2	m	20	22-Jun-2017	Sub2_Trial44_1	1	4	4	1.078683	True	3.633
2	44	2	m	20	22-Jun-2017	Sub2_Trial44_1	1	5	5	0.887399	True	3.633
2	45	2	m	20	22-Jun-2017	Sub2_Trial45_0	0	0	0	0.966633	True	0.366
2	45	2	m	20	22-Jun-2017	Sub2_Trial45_0	0	1	1	0.813035	True	0.366
2	45	2	m	20	22-Jun-2017	Sub2_Trial45_0	0	2	2	1.421485	True	0.366
2	45	2	m	20	22-Jun-2017	Sub2_Trial45_0	0	3	3	1.368972	True	0.366
2	45	2	m	20	22-Jun-2017	Sub2_Trial45_0	0	4	4	1.294829	True	0.366
2	45	2	m	20	22-Jun-2017	Sub2_Trial45_0	0	5	5	1.018229	True	0.366
2	45	2	m	20	22-Jun-2017	Sub2_Trial45_1	1	0	0	1.369769	False	0.366
2	45	2	m	20	22-Jun-2017	Sub2_Trial45_1	1	1	1	1.26474	False	0.366
2	45	2	m	20	22-Jun-2017	Sub2_Trial45_1	1	2	2	1.271875	False	0.366
2	45	2	m	20	22-Jun-2017	Sub2_Trial45_1	1	3	3	1.151231	False	0.366
2	45	2	m	20	22-Jun-2017	Sub2_Trial45_1	1	4	4	1.023443	False	0.366
2	45	2	m	20	22-Jun-2017	Sub2_Trial45_1	1	5	5	0.627722	False	0.366
2	46	2	m	20	22-Jun-2017	Sub2_Trial46_0	0	0	0	1.61802	False	0.82
2	46	2	m	20	22-Jun-2017	Sub2_Trial46_0	0	1	1	1.271915	False	0.82
2	46	2	m	20	22-Jun-2017	Sub2_Trial46_0	0	2	2	1.214378	False	0.82
2	46	2	m	20	22-Jun-2017	Sub2_Trial46_0	0	3	3	0.712182	False	0.82
2	46	2	m	20	22-Jun-2017	Sub2_Trial46_0	0	4	4	1.107415	False	0.82
2	46	2	m	20	22-Jun-2017	Sub2_Trial46_0	0	5	5	1.02199	False	0.82
2	46	2	m	20	22-Jun-2017	Sub2_Trial46_1	1	0	0	0.897419	True	0.82
2	46	2	m	20	22-Jun-2017	Sub2_Trial46_1	1	1	1	0.623896	True	0.82
2	46	2	m	20	22-Jun-2017	Sub2_Trial46_1	1	2	2	0.655632	True	0.82
2	46	2	m	20	22-Jun-2017	Sub2_Trial46_1	1	3	3	1.258925	True	0.82
2	46	2	m	20	22-Jun-2017	Sub2_Trial46_1	1	4	4	1.080509	True	0.82
2	46	2	m	20	22-Jun-2017	Sub2_Trial46_1	1	5	5	1.504127	True	0.82
2	47	2	m	20	22-Jun-2017	Sub2_Trial47_0	0	0	0	0.730336	False	0.594
2	47	2	m	20	22-Jun-2017	Sub2_Trial47_0	0	1	1	1.501736	False	0.594
2	47	2	m	20	22-Jun-2017	Sub2_Trial47_0	0	2	2	1.411569	False	0.594
2	47	2	m	20	22-Jun-2017	Sub2_Trial47_0	0	3	3	1.321302	False	0.594
2	47	2	m	20	22-Jun-2017	Sub2_Trial47_0	0	4	4	0.514415	False	0.594
2	47	2	m	20	22-Jun-2017	Sub2_Trial47_0	0	5	5	1.30878	False	0.594
2	47	2	m	20	22-Jun-2017	Sub2_Trial47_1	1	0	0	1.447281	True	0.594
2	47	2	m	20	22-Jun-2017	Sub2_Trial47_1	1	1	1	0.995834	True	0.594
2	47	2	m	20	22-Jun-2017	Sub2_Trial47_1	1	2	2	1.072213	True	0.594
2	47	2	m	20	22-Jun-2017	Sub2_Trial47_1	1	3	3	0.635233	True	0.594
2	47	2	m	20	22-Jun-2017	Sub2_Trial47_1	1	4	4	1.329872	True	0.594
2	47	2	m	20	22-Jun-2017	Sub2_Trial47_1	1	5	5	0.867376	True	0.594
2	48	2	m	20	22-Jun-2017	Sub2_Trial48_0	0	0	0	1.190649	False	1.117
2	48	2	m	20	22-Jun-2017	Sub2_Trial48_0	0	1	1	0.937062	False	1.117
2	48	2	m	20	22-Jun-2017	Sub2_Trial48_0	0	2	2	0.488455	False	1.117
2	48	2	m	20	22-Jun-2017	Sub2_Trial48_0	0	3	3	1.186917	False	1.117
2	48	2	m	20	22-Jun-2017	Sub2_Trial48_0	0	4	4	1.441707	False	1.117
2	48	2	m	20	22-Jun-2017	Sub2_Trial48_0	0	5	5	1.050093	False	1.117
2	48	2	m	20	22-Jun-2017	Sub2_Trial48_1	1	0	0	0.432345	True	1.117
2	48	2	m	20	22-Jun-2017	Sub2_Trial48_1	1	1	1	1.030794	True	1.117
2	48	2	m	20	22-Jun-2017	Sub2_Trial48_1	1	2	2	1.066542	True	1.117
2	48	2	m	20	22-Jun-2017	Sub2_Trial48_1	1	3	3	0.771397	True	1.117
2	48	2	m	20	22-Jun-2017	Sub2_Trial48_1	1	4	4	0.979764	True	1.117
2	48	2	m	20	22-Jun-2017	Sub2_Trial48_1	1	5	5	0.908883	True	1.117
2	49	2	m	20	22-Jun-2017	Sub2_Trial49_0	0	0	0	1.589699	False	0.56
2	49	2	m	20	22-Jun-2017	Sub2_Trial49_0	0	1	1	0.803815	False	0.56
2	49	2	m	20	22-Jun-2017	Sub2_Trial49_0	0	2	2	1.112403	False	0.56
2	49	2	m	20	22-Jun-2017	Sub2_Trial49_0	0	3	3	0.970423	False	0.56
2	49	2	m	20	22-Jun-2017	Sub2_Trial49_0	0	4	4	0.746213	False	0.56
2	49	2	m	20	22-Jun-2017	Sub2_Trial49_0	0	5	5	0.696325	False	0.56
2	49	2	m	20	22-Jun-2017	Sub2_Trial49_1	1	0	0	1.209856	True	0.56
2	49	2	m	20	22-Jun-2017	Sub2_Trial49_1	1	1	1	1.214151	True	0.56
2	49	2	m	20	22-Jun-2017	Sub2_Trial49_1	1	2	2	1.449527	True	0.56
2	49	2	m	20	22-Jun-2017	Sub2_Trial49_1	1	3	3	0.656788	True	0.56
2	49	2	m	20	22-Jun-2017	Sub2_Trial49_1	1	4	4	0.918541	True	0.56
2	49	2	m	20	22-Jun-2017	Sub2_Trial49_1	1	5	5	1.365143	True	0.56
2	50	2	m	20	22-Jun-2017	Sub2_Trial50_0	0	0	0	1.577234	True	0.838
2	50	2	m	20	22-Jun-2017	Sub2_Trial50_0	0	1	1	0.79834	True	0.838
2	50	2	m	20	22-Jun-2017	Sub2_Trial50_0	0	2	2	1.255895	True	0.838
2	50	2	m	20	22-Jun-2017	Sub2_Trial50_0	0	3	3	1.027442	True	0.838
2	50	2	m	20	22-Jun-2017	Sub2_Trial50_0	0	4	4	0.934602	True	0.838
2	50	2	m	20	22-Jun-2017	Sub2_Trial50_0	0	5	5	1.248021	True	0.838
2	50	2	m	20	22-Jun-2017	Sub2_Trial50_1	1	0	0	0.59824	False	0.838
2	50	2	m	20	22-Jun-2017	Sub2_Trial50_1	1	1	1	1.240256	False	0.838
2	50	2	m	20	22-Jun-2017	Sub2_Trial50_1	1	2	2	1.159816	False	0.838
2	50	2	m	20	22-Jun-2017	Sub2_Trial50_1	1	3	3	0.574964	False	0.838
2	50	2	m	20	22-Jun-2017	Sub2_Trial50_1	1	4	4	0.618086	False	0.838
2	50	2	m	20	22-Jun-2017	Sub2_Trial50_1	1	5	5	1.154575	False	0.838
2	51	2	m	20	22-Jun-2017	Sub2_Trial51_0	0	0	0	0.857292	False	0.413
2	51	2	m	20	22-Jun-2017	Sub2_Trial51_0	0	1	1	0.533736	False	0.413
2	51	2	m	20	22-Jun-2017	Sub2_Trial51_0	0	2	2	0.521011	False	0.413
2	51	2	m	20	22-Jun-2017	Sub2_Trial51_0	0	3	3	1.519159	False	0.413
2	51	2	m	20	22-Jun-2017	Sub2_Trial51_0	0	4	4	0.569552	False	0.413
2	51	2	m	20	22-Jun-2017	Sub2_Trial51_0	0	5	5	0.563438	False	0.413
2	51	2	m	20	22-Jun-2017	Sub2_Trial51_1	1	0	0	1.599351	True	0.413
2	51	2	m	20	22-Jun-2017	Sub2_Trial51_1	1	1	1	1.2856	True	0.413
2	51	2	m	20	22-Jun-2017	Sub2_Trial51_1	1	2	2	1.308367	True	0.413
2	51	2	m	20	22-Jun-2017	Sub2_Trial51_1	1	3	3	1.314258	True	0.413
2	51	2	m	20	22-Jun-2017	Sub2_Trial51_1	1	4	4	1.106531	True	0.413
2	51	2	m	20	22-Jun-2017	Sub2_Trial51_1	1	5	5	0.918314	True	0.413
2	52	2	m	20	22-Jun-2017	Sub2_Trial52_0	0	0	0	1.426471	False	1.848
2	52	2	m	20	22-Jun-2017	Sub2_Trial52_0	0	1	1	0.959229	False	1.848
2	52	2	m	20	22-Jun-2017	Sub2_Trial52_0	0	2	2	1.372013	False	1.848
2	52	2	m	20	22-Jun-2017	Sub2_Trial52_0	0	3	3	1.213912	False	1.848
2	52	2	m	20	22-Jun-2017	Sub2_Trial52_0	0	4	4	1.578164	False	1.848
2	52	2	m	20	22-Jun-2017	Sub2_Trial52_0	0	5	5	0.531763	False	1.848
2	52	2	m	20	22-Jun-2017	Sub2_Trial52_1	1	0	0	1.297439	True	1.848
2	52	2	m	20	22-Jun-2017	Sub2_Trial52_1	1	1	1	1.257109	True	1.848
2	52	2	m	20	22-Jun-2017	Sub2_Trial52_1	1	2	2	1.331533	True	1.848
2	52	2	m	20	22-Jun-2017	Sub2_Trial52_1	1	3	3	1.133997	True	1.848
2	52	2	m	20	22-Jun-2017	Sub2_Trial52_1	1	4	4	1.375683	True	1.848
2	52	2	m	20	22-Jun-2017	Sub2_Trial52_1	1	5	5	0.956191	True	1.848
2	53	2	m	20	22-Jun-2017	Sub2_Trial53_0	0	0	0	1.474431	False	0.37
2	53	2	m	20	22-Jun-2017	Sub2_Trial53_0	0	1	1	1.054514	False	0.37
2	53	2	m	20	22-Jun-2017	Sub2_Trial53_0	0	2	2	0.366071	False	0.37
2	53	2	m	20	22-Jun-2017	Sub2_Trial53_0	0	3	3	0.579654	False	0.37
2	53	2	m	20	22-Jun-2017	Sub2_Trial53_0	0	4	4	1.390279	False	0.37
2	53	2	m	20	22-Jun-2017	Sub2_Trial53_0	0	5	5	1.439951	False	0.37
2	53	2	m	20	22-Jun-2017	Sub2_Trial53_1	1	0	0	0.743621	True	0.37
2	53	2	m	20	22-Jun-2017	Sub2_Trial53_1	1	1	1	1.592688	True	0.37
2	53	2	m	20	22-Jun-2017	Sub2_Trial53_1	1	2	2	0.495148	True	0.37
2	53	2	m	20	22-Jun-2017	Sub2_Trial53_1	1	3	3	1.29237	True	0.37
2	53	2	m	20	22-Jun-2017	Sub2_Trial53_1	1	4	4	0.924703	True	0.37
2	53	2	m	20	22-Jun-2017	Sub2_Trial53_1	1	5	5	0.936537	True	0.37
2	54	2	m	20	22-Jun-2017	Sub2_Trial54_0	0	0	0	1.350355	True	0.77
2	54	2	m	20	22-Jun-2017	Sub2_Trial54_0	0	1	1	1.093752	True	0.77
2	54	2	m	20	22-Jun-2017	Sub2_Trial54_0	0	2	2	0.777521	True	0.77
2	54	2	m	20	22-Jun-2017	Sub2_Trial54_0	0	3	3	1.135837	True	0.77
2	54	2	m	20	22-Jun-2017	Sub2_Trial54_0	0	4	4	0.651749	True	0.77
2	54	2	m	20	22-Jun-2017	Sub2_Trial54_0	0	5	5	0.653187	True	0.77
2	54	2	m	20	22-Jun-2017	Sub2_Trial54_1	1	0	0	0.88325	False	0.77
2	54	2	m	20	22-Jun-2017	Sub2_Trial54_1	1	1	1	1.239535	False	0.77
2	54	2	m	20	22-Jun-2017	Sub2_Trial54_1	1	2	2	0.53755	False	0.77
2	54	2	m	20	22-Jun-2017	Sub2_Trial54_1	1	3	3	0.738741	False	0.77
2	54	2	m	20	22-Jun-2017	Sub2_Trial54_1	1	4	4	0.653042	False	0.77
2	54	2	m	20	22-Jun-2017	Sub2_Trial54_1	1	5	5	0.729812	False	0.77
2	55	2	m	20	22-Jun-2017	Sub2_Trial55_0	0	0	0	0.884799	True	0.364
2	55	2	m	20	22-Jun-2017	Sub2_Trial55_0	0	1	1	0.493203	True	0.364
2	55	2	m	20	22-Jun-2017	Sub2_Trial55_0	0	2	2	1.155786	True	0.364
2	55	2	m	20	22-Jun-2017	Sub2_Trial55_0	0	3	3	1.416135	True	0.364
2	55	2	m	20	22-Jun-2017	Sub2_Trial55_0	0	4	4	0.831115	True	0.364
2	55	2	m	20	22-Jun-2017	Sub2_Trial55_0	0	5	5	0.578721	True	0.364
2	55	2	m	20	22-Jun-2017	Sub2_Trial55_1	1	0	0	0.887853	False	0.364
2	55	2	m	20	22-Jun-2017	Sub2_Trial55_1	1	1	1	0.933525	False	0.364
2	55	2	m	20	22-Jun-2017	Sub2_Trial55_1	1	2	2	0.981995	False	0.364
2	55	2	m	20	22-Jun-2017	Sub2_Trial55_1	1	3	3	0.495927	False	0.364
2	55	2	m	20	22-Jun-2017	Sub2_Trial55_1	1	4	4	1.243323	False	0.364
2	55	2	m	20	22-Jun-2017	Sub2_Trial55_1	1	5	5	0.98296	False	0.364
2	56	2	m	20	22-Jun-2017	Sub2_Trial56_0	0	0	0	0.805824	False	0.624
2	56	2	m	20	22-Jun-2017	Sub2_Trial56_0	0	1	1	0.698011	False	0.624
2	56	2	m	20	22-Jun-2017	Sub2_Trial56_0	0	2	2	0.885065	False	0.624
2	56	2	m	20	22-Jun-2017	Sub2_Trial56_0	0	3	3	0.365958	False	0.624
2	56	2	m	20	22-Jun-2017	Sub2_Trial56_0	0	4	4	1.578191	False	0.624
2	56	2	m	20	22-Jun-2017	Sub2_Trial56_0	0	5	5	0.961767	False	0.624
2	56	2	m	20	22-Jun-2017	Sub2_Trial56_1	1	0	0	1.337116	True	0.624
2	56	2	m	20	22-Jun-2017	Sub2_Trial56_1	1	1	1	0.772138	True	0.624
2	56	2	m	20	22-Jun-2017	Sub2_Trial56_1	1	2	2	1.209978	True	0.624
2	56	2	m	20	22-Jun-2017	Sub2_Trial56_1	1	3	3	0.953653	True	0.624
2	56	2	m	20	22-Jun-2017	Sub2_Trial56_1	1	4	4	1.273632	True	0.624
2	56	2	m	20	22-Jun-2017	Sub2_Trial56_1	1	5	5	0.642951	True	0.624
2	57	2	m	20	22-Jun-2017	Sub2_Trial57_0	0	0	0	1.270266	False	0.867
2	57	2	m	20	22-Jun-2017	Sub2_Trial57_0	0	1	1	0.974327	False	0.867
2	57	2	m	20	22-Jun-2017	Sub2_Trial57_0	0	2	2	1.163557	False	0.867
2	57	2	m	20	22-Jun-2017	Sub2_Trial57_0	0	3	3	0.748448	False	0.867
2	57	2	m	20	22-Jun-2017	Sub2_Trial57_0	0	4	4	0.721508	False	0.867
2	57	2	m	20	22-Jun-2017	Sub2_Trial57_0	0	5	5	0.488599	False	0.867
2	57	2	m	20	22-Jun-2017	Sub2_Trial57_1	1	0	0	1.018702	True	0.867
2	57	2	m	20	22-Jun-2017	Sub2_Trial57_1	1	1	1	0.925504	True	0.867
2	57	2	m	20	22-Jun-2017	Sub2_Trial57_1	1	2	2	0.547982	True	0.867
2	57	2	m	20	22-Jun-2017	Sub2_Trial57_1	1	3	3	0.749269	True	0.867
2	57	2	m	20	22-Jun-2017	Sub2_Trial57_1	1	4	4	1.078782	True	0.867
2	57	2	m	20	22-Jun-2017	Sub2_Trial57_1	1	5	5	0.903811	True	0.867
2	58	2	m	20	22-Jun-2017	Sub2_Trial58_0	0	0	0	0.817401	False	0.45
2	58	2	m	20	22-Jun-2017	Sub2_Trial58_0	0	1	1	0.6639	False	0.45
2	58	2	m	20	22-Jun-2017	Sub2_Trial58_0	0	2	2	0.496296	False	0.45
2	58	2	m	20	22-Jun-2017	Sub2_Trial58_0	0	3	3	0.843541	False	0.45
2	58	2	m	20	22-Jun-2017	Sub2_Trial58_0	0	4	4	0.627253	False	0.45
2	58	2	m	20	22-Jun-2017	Sub2_Trial58_0	0	5	5	1.285472	False	0.45
2	58	2	m	20	22-Jun-2017	Sub2_Trial58_1	1	0	0	0.619052	True	0.45
2	58	2	m	20	22-Jun-2017	Sub2_Trial58_1	1	1	1	1.337382	True	0.45
2	58	2	m	20	22-Jun-2017	Sub2_Trial58_1	1	2	2	0.962925	True	0.45
2	58	2	m	20	22-Jun-2017	Sub2_Trial58_1	1	3	3	1.048583	True	0.45
2	58	2	m	20	22-Jun-2017	Sub2_Trial58_1	1	4	4	0.771076	True	0.45
2	58	2	m	20	22-Jun-2017	Sub2_Trial58_1	1	5	5	0.715508	True	0.45
2	59	2	m	20	22-Jun-2017	Sub2_Trial59_0	0	0	0	0.569837	False	0.379
2	59	2	m	20	22-Jun-2017	Sub2_Trial59_0	0	1	1	0.943495	False	0.379
2	59	2	m	20	22-Jun-2017	Sub2_Trial59_0	0	2	2	1.216057	False	0.379
2	59	2	m	20	22-Jun-2017	Sub2_Trial59_0	0	3	3	1.202811	False	0.379
2	59	2	m	20	22-Jun-2017	Sub2_Trial59_0	0	4	4	1.215703	False	0.379
2	59	2	m	20	22-Jun-2017	Sub2_Trial59_0	0	5	5	0.849991	False	0.379
2	59	2	m	20	22-Jun-2017	Sub2_Trial59_1	1	0	0	1.093137	True	0.379
2	59	2	m	20	22-Jun-2017	Sub2_Trial59_1	1	1	1	0.965575	True	0.379
2	59	2	m	20	22-Jun-2017	Sub2_Trial59_1	1	2	2	1.027929	True	0.379
2	59	2	m	20	22-Jun-2017	Sub2_Trial59_1	1	3	3	0.952438	True	0.379
2	59	2	m	20	22-Jun-2017	Sub2_Trial59_1	1	4	4	1.328765	True	0.379
2	59	2	m	20	22-Jun-2017	Sub2_Trial59_1	1	5	5	1.357723	True	0.379
2	60	2	m	20	22-Jun-2017	Sub2_Trial60_0	0	0	0	0.585254	False	0.369
2	60	2	m	20	22-Jun-2017	Sub2_Trial60_0	0	1	1	0.602624	False	0.369
2	60	2	m	20	22-Jun-2017	Sub2_Trial60_0	0	2	2	0.565671	False	0.369
2	60	2	m	20	22-Jun-2017	Sub2_Trial60_0	0	3	3	1.032266	False	0.369
2	60	2	m	20	22-Jun-2017	Sub2_Trial60_0	0	4	4	0.868475	False	0.369
2	60	2	m	20	22-Jun-2017	Sub2_Trial60_0	0	5	5	0.794529	False	0.369
2	60	2	m	20	22-Jun-2017	Sub2_Trial60_1	1	0	0	1.100068	True	0.369
2	60	2	m	20	22-Jun-2017	Sub2_Trial60_1	1	1	1	1.21257	True	0.369
2	60	2	m	20	22-Jun-2017	Sub2_Trial60_1	1	2	2	1.333007	True	0.369
2	60	2	m	20	22-Jun-2017	Sub2_Trial60_1	1	3	3	1.241967	True	0.369
2	60	2	m	20	22-Jun-2017	Sub2_Trial60_1	1	4	4	0.634241	True	0.369
2	60	2	m	20	22-Jun-2017	Sub2_Trial60_1	1	5	5	1.009167	True	0.369
2	61	2	m	20	22-Jun-2017	Sub2_Trial61_0	0	0	0	0.984163	False	0.453
2	61	2	m	20	22-Jun-2017	Sub2_Trial61_0	0	1	1	0.494865	False	0.453
2	61	2	m	20	22-Jun-2017	Sub2_Trial61_0	0	2	2	1.068272	False	0.453
2	61	2	m	20	22-Jun-2017	Sub2_Trial61_0	0	3	3	0.391632	False	0.453
2	61	2	m	20	22-Jun-2017	Sub2_Trial61_0	0	4	4	1.570523	False	0.453
2	61	2	m	20	22-Jun-2017	Sub2_Trial61_0	0	5	5	0.713576	False	0.453
2	61	2	m	20	22-Jun-2017	Sub2_Trial61_1	1	0	0	0.701737	True	0.453
2	61	2	m	20	22-Jun-2017	Sub2_Trial61_1	1	1	1	1.186677	True	0.453
2	61	2	m	20	22-Jun-2017	Sub2_Trial61_1	1	2	2	0.773054	True	0.453
2	61	2	m	20	22-Jun-2017	Sub2_Trial61_1	1	3	3	1.223259	True	0.453
2	61	2	m	20	22-Jun-2017	Sub2_Trial61_1	1	4	4	1.237223	True	0.453
2	61	2	m	20	22-Jun-2017	Sub2_Trial61_1	1	5	5	1.172164	True	0.453
2	62	2	m	20	22-Jun-2017	Sub2_Trial62_0	0	0	0	0.970589	True	0.378
2	62	2	m	20	22-Jun-2017	Sub2_Trial62_0	0	1	1	0.969258	True	0.378
2	62	2	m	20	22-Jun-2017	Sub2_Trial62_0	0	2	2	1.493723	True	0.378
2	62	2	m	20	22-Jun-2017	Sub2_Trial62_0	0	3	3	1.48154	True	0.378
2	62	2	m	20	22-Jun-2017	Sub2_Trial62_0	0	4	4	1.523811	True	0.378
2	62	2	m	20	22-Jun-2017	Sub2_Trial62_0	0	5	5	0.937591	True	0.378
2	62	2	m	20	22-Jun-2017	Sub2_Trial62_1	1	0	0	0.605589	False	0.378
2	62	2	m	20	22-Jun-2017	Sub2_Trial62_1	1	1	1	1.597211	False	0.378
2	62	2	m	20	22-Jun-2017	Sub2_Trial62_1	1	2	2	0.622494	False	0.378
2	62	2	m	20	22-Jun-2017	Sub2_Trial62_1	1	3	3	0.778119	False	0.378
2	62	2	m	20	22-Jun-2017	Sub2_Trial62_1	1	4	4	1.015744	False	0.378
2	62	2	m	20	22-Jun-2017	Sub2_Trial62_1	1	5	5	0.805467	False	0.378
2	63	2	m	20	22-Jun-2017	Sub2_Trial63_0	0	0	0	1.495612	True	0.376
2	63	2	m	20	22-Jun-2017	Sub2_Trial63_0	0	1	1	0.763018	True	0.376
2	63	2	m	20	22-Jun-2017	Sub2_Trial63_0	0	2	2	1.018236	True	0.376
2	63	2	m	20	22-Jun-2017	Sub2_Trial63_0	0	3	3	1.578974	True	0.376
2	63	2	m	20	22-Jun-2017	Sub2_Trial63_0	0	4	4	0.786216	True	0.376
2	63	2	m	20	22-Jun-2017	Sub2_Trial63_0	0	5	5	0.820496	True	0.376
2	63	2	m	20	22-Jun-2017	Sub2_Trial63_1	1	0	0	0.402517	False	0.376
2	63	2	m	20	22-Jun-2017	Sub2_Trial63_1	1	1	1	0.95884	False	0.376
2	63	2	m	20	22-Jun-2017	Sub2_Trial63_1	1	2	2	1.444366	False	0.376
2	63	2	m	20	22-Jun-2017	Sub2_Trial63_1	1	3	3	0.410942	False	0.376
2	63	2	m	20	22-Jun-2017	Sub2_Trial63_1	1	4	4	0.80044	False	0.376
2	63	2	m	20	22-Jun-2017	Sub2_Trial63_1	1	5	5	1.126553	False	0.376
2	64	2	m	20	22-Jun-2017	Sub2_Trial64_0	0	0	0	0.865677	False	0.398
2	64	2	m	20	22-Jun-2017	Sub2_Trial64_0	0	1	1	1.084922	False	0.398
2	64	2	m	20	22-Jun-2017	Sub2_Trial64_0	0	2	2	1.310002	False	0.398
2	64	2	m	20	22-Jun-2017	Sub2_Trial64_0	0	3	3	0.618784	False	0.398
2	64	2	m	20	22-Jun-2017	Sub2_Trial64_0	0	4	4	0.832251	False	0.398
2	64	2	m	20	22-Jun-2017	Sub2_Trial64_0	0	5	5	0.991893	False	0.398
2	64	2	m	20	22-Jun-2017	Sub2_Trial64_1	1	0	0	0.797734	True	0.398
2	64	2	m	20	22-Jun-2017	Sub2_Trial64_1	1	1	1	0.897888	True	0.398
2	64	2	m	20	22-Jun-2017	Sub2_Trial64_1	1	2	2	0.799681	True	0.398
2	64	2	m	20	22-Jun-2017	Sub2_Trial64_1	1	3	3	1.475322	True	0.398
2	64	2	m	20	22-Jun-2017	Sub2_Trial64_1	1	4	4	1.536168	True	0.398
2	64	2	m	20	22-Jun-2017	Sub2_Trial64_1	1	5	5	1.34604	True	0.398
2	65	2	m	20	22-Jun-2017	Sub2_Trial65_0	0	0	0	1.158458	False	0.486
2	65	2	m	20	22-Jun-2017	Sub2_Trial65_0	0	1	1	1.377843	False	0.486
2	65	2	m	20	22-Jun-2017	Sub2_Trial65_0	0	2	2	0.963496	False	0.486
2	65	2	m	20	22-Jun-2017	Sub2_Trial65_0	0	3	3	0.47137	False	0.486
2	65	2	m	20	22-Jun-2017	Sub2_Trial65_0	0	4	4	0.83332	False	0.486
2	65	2	m	20	22-Jun-2017	Sub2_Trial65_0	0	5	5	0.943191	False	0.486
2	65	2	m	20	22-Jun-2017	Sub2_Trial65_1	1	0	0	1.550594	True	0.486
2	65	2	m	20	22-Jun-2017	Sub2_Trial65_1	1	1	1	1.028416	True	0.486
2	65	2	m	20	22-Jun-2017	Sub2_Trial65_1	1	2	2	0.513388	True	0.486
2	65	2	m	20	22-Jun-2017	Sub2_Trial65_1	1	3	3	1.239329	True	0.486
2	65	2	m	20	22-Jun-2017	Sub2_Trial65_1	1	4	4	0.781278	True	0.486
2	65	2	m	20	22-Jun-2017	Sub2_Trial65_1	1	5	5	0.876431	True	0.486
2	66	2	m	20	22-Jun-2017	Sub2_Trial66_0	0	0	0	1.335085	False	0.369
2	66	2	m	20	22-Jun-2017	Sub2_Trial66_0	0	1	1	1.352801	False	0.369
2	66	2	m	20	22-Jun-2017	Sub2_Trial66_0	0	2	2	1.055955	False	0.369
2	66	2	m	20	22-Jun-2017	Sub2_Trial66_0	0	3	3	0.60712	False	0.369
2	66	2	m	20	22-Jun-2017	Sub2_Trial66_0	0	4	4	0.884809	False	0.369
2	66	2	m	20	22-Jun-2017	Sub2_Trial66_0	0	5	5	1.045403	False	0.369
2	66	2	m	20	22-Jun-2017	Sub2_Trial66_1	1	0	0	1.477696	True	0.369
2	66	2	m	20	22-Jun-2017	Sub2_Trial66_1	1	1	1	1.227716	True	0.369
2	66	2	m	20	22-Jun-2017	Sub2_Trial66_1	1	2	2	0.968315	True	0.369
2	66	2	m	20	22-Jun-2017	Sub2_Trial66_1	1	3	3	1.605394	True	0.369
2	66	2	m	20	22-Jun-2017	Sub2_Trial66_1	1	4	4	0.979777	True	0.369
2	66	2	m	20	22-Jun-2017	Sub2_Trial66_1	1	5	5	0.795376	True	0.369
2	67	2	m	20	22-Jun-2017	Sub2_Trial67_0	0	0	0	1.13568	False	0.344
2	67	2	m	20	22-Jun-2017	Sub2_Trial67_0	0	1	1	0.522702	False	0.344
2	67	2	m	20	22-Jun-2017	Sub2_Trial67_0	0	2	2	0.503335	False	0.344
2	67	2	m	20	22-Jun-2017	Sub2_Trial67_0	0	3	3	1.291652	False	0.344
2	67	2	m	20	22-Jun-2017	Sub2_Trial67_0	0	4	4	1.049664	False	0.344
2	67	2	m	20	22-Jun-2017	Sub2_Trial67_0	0	5	5	1.532344	False	0.344
2	67	2	m	20	22-Jun-2017	Sub2_Trial67_1	1	0	0	0.939535	True	0.344
2	67	2	m	20	22-Jun-2017	Sub2_Trial67_1	1	1	1	1.339342	True	0.344
2	67	2	m	20	22-Jun-2017	Sub2_Trial67_1	1	2	2	1.368445	True	0.344
2	67	2	m	20	22-Jun-2017	Sub2_Trial67_1	1	3	3	0.76176	True	0.344
2	67	2	m	20	22-Jun-2017	Sub2_Trial67_1	1	4	4	0.778743	True	0.344
2	67	2	m	20	22-Jun-2017	Sub2_Trial67_1	1	5	5	1.586928	True	0.344
2	68	2	m	20	22-Jun-2017	Sub2_Trial68_0	0	0	0	0.412635	False	0.553
2	68	2	m	20	22-Jun-2017	Sub2_Trial68_0	0	1	1	0.527035	False	0.553
2	68	2	m	20	22-Jun-2017	Sub2_Trial68_0	0	2	2	0.540318	False	0.553
2	68	2	m	20	22-Jun-2017	Sub2_Trial68_0	0	3	3	0.999405	False	0.553
2	68	2	m	20	22-Jun-2017	Sub2_Trial68_0	0	4	4	0.913283	False	0.553
2	68	2	m	20	22-Jun-2017	Sub2_Trial68_0	0	5	5	0.66516	False	0.553
2	68	2	m	20	22-Jun-2017	Sub2_Trial68_1	1	0	0	1.105735	True	0.553
2	68	2	m	20	22-Jun-2017	Sub2_Trial68_1	1	1	1	0.480591	True	0.553
2	68	2	m	20	22-Jun-2017	Sub2_Trial68_1	1	2	2	0.646734	True	0.553
2	68	2	m	20	22-Jun-2017	Sub2_Trial68_1	1	3	3	1.304099	True	0.553
2	68	2	m	20	22-Jun-2017	Sub2_Trial68_1	1	4	4	0.902093	True	0.553
2	68	2	m	20	22-Jun-2017	Sub2_Trial68_1	1	5	5	0.412612	True	0.553
2	69	2	m	20	22-Jun-2017	Sub2_Trial69_0	0	0	0	0.839936	False	0.575
2	69	2	m	20	22-Jun-2017	Sub2_Trial69_0	0	1	1	1.290099	False	0.575
2	69	2	m	20	22-Jun-2017	Sub2_Trial69_0	0	2	2	0.716396	False	0.575
2	69	2	m	20	22-Jun-2017	Sub2_Trial69_0	0	3	3	0.759479	False	0.575
2	69	2	m	20	22-Jun-2017	Sub2_Trial69_0	0	4	4	0.770843	False	0.575
2	69	2	m	20	22-Jun-2017	Sub2_Trial69_0	0	5	5	1.224259	False	0.575
2	69	2	m	20	22-Jun-2017	Sub2_Trial69_1	1	0	0	1.067363	True	0.575
2	69	2	m	20	22-Jun-2017	Sub2_Trial69_1	1	1	1	0.772981	True	0.575
2	69	2	m	20	22-Jun-2017	Sub2_Trial69_1	1	2	2	1.161101	True	0.575
2	69	2	m	20	22-Jun-2017	Sub2_Trial69_1	1	3	3	1.573476	True	0.575
2	69	2	m	20	22-Jun-2017	Sub2_Trial69_1	1	4	4	0.411005	True	0.575
2	69	2	m	20	22-Jun-2017	Sub2_Trial69_1	1	5	5	0.589452	True	0.575
2	70	2	m	20	22-Jun-2017	Sub2_Trial70_0	0	0	0	0.822661	False	0.425
2	70	2	m	20	22-Jun-2017	Sub2_Trial70_0	0	1	1	1.167027	False	0.425
2	70	2	m	20	22-Jun-2017	Sub2_Trial70_0	0	2	2	1.363061	False	0.425
2	70	2	m	20	22-Jun-2017	Sub2_Trial70_0	0	3	3	0.513608	False	0.425
2	70	2	m	20	22-Jun-2017	Sub2_Trial70_0	0	4	4	1.198023	False	0.425
2	70	2	m	20	22-Jun-2017	Sub2_Trial70_0	0	5	5	1.487114	False	0.425
2	70	2	m	20	22-Jun-2017	Sub2_Trial70_1	1	0	0	1.439384	True	0.425
2	70	2	m	20	22-Jun-2017	Sub2_Trial70_1	1	1	1	0.865761	True	0.425
2	70	2	m	20	22-Jun-2017	Sub2_Trial70_1	1	2	2	0.389763	True	0.425
2	70	2	m	20	22-Jun-2017	Sub2_Trial70_1	1	3	3	1.18081	True	0.425
2	70	2	m	20	22-Jun-2017	Sub2_Trial70_1	1	4	4	1.04567	True	0.425
2	70	2	m	20	22-Jun-2017	Sub2_Trial70_1	1	5	5	0.993836	True	0.425
2	71	2	m	20	22-Jun-2017	Sub2_Trial71_0	0	0	0	1.123822	False	0.594
2	71	2	m	20	22-Jun-2017	Sub2_Trial71_0	0	1	1	1.327077	False	0.594
2	71	2	m	20	22-Jun-2017	Sub2_Trial71_0	0	2	2	0.843274	False	0.594
2	71	2	m	20	22-Jun-2017	Sub2_Trial71_0	0	3	3	1.281828	False	0.594
2	71	2	m	20	22-Jun-2017	Sub2_Trial71_0	0	4	4	0.775947	False	0.594
2	71	2	m	20	22-Jun-2017	Sub2_Trial71_0	0	5	5	0.684299	False	0.594
2	71	2	m	20	22-Jun-2017	Sub2_Trial71_1	1	0	0	1.178282	True	0.594
2	71	2	m	20	22-Jun-2017	Sub2_Trial71_1	1	1	1	1.085478	True	0.594
2	71	2	m	20	22-Jun-2017	Sub2_Trial71_1	1	2	2	1.036129	True	0.594
2	71	2	m	20	22-Jun-2017	Sub2_Trial71_1	1	3	3	0.989648	True	0.594
2	71	2	m	20	22-Jun-2017	Sub2_Trial71_1	1	4	4	1.294882	True	0.594
2	71	2	m	20	22-Jun-2017	Sub2_Trial71_1	1	5	5	1.284866	True	0.594
2	72	2	m	20	22-Jun-2017	Sub2_Trial72_0	0	0	0	1.065513	False	0.497
2	72	2	m	20	22-Jun-2017	Sub2_Trial72_0	0	1	1	1.191132	False	0.497
2	72	2	m	20	22-Jun-2017	Sub2_Trial72_0	0	2	2	0.810039	False	0.497
2	72	2	m	20	22-Jun-2017	Sub2_Trial72_0	0	3	3	0.380806	False	0.497
2	72	2	m	20	22-Jun-2017	Sub2_Trial72_0	0	4	4	1.053459	False	0.497
2	72	2	m	20	22-Jun-2017	Sub2_Trial72_0	0	5	5	1.134427	False	0.497
2	72	2	m	20	22-Jun-2017	Sub2_Trial72_1	1	0	0	0.531195	True	0.497
2	72	2	m	20	22-Jun-2017	Sub2_Trial72_1	1	1	1	1.556698	True	0.497
2	72	2	m	20	22-Jun-2017	Sub2_Trial72_1	1	2	2	1.231666	True	0.497
2	72	2	m	20	22-Jun-2017	Sub2_Trial72_1	1	3	3	1.55048	True	0.497
2	72	2	m	20	22-Jun-2017	Sub2_Trial72_1	1	4	4	0.771464	True	0.497
2	72	2	m	20	22-Jun-2017	Sub2_Trial72_1	1	5	5	1.282317	True	0.497
2	73	2	m	20	22-Jun-2017	Sub2_Trial73_0	0	0	0	0.924856	False	2.113
2	73	2	m	20	22-Jun-2017	Sub2_Trial73_0	0	1	1	0.680716	False	2.113
2	73	2	m	20	22-Jun-2017	Sub2_Trial73_0	0	2	2	1.191796	False	2.113
2	73	2	m	20	22-Jun-2017	Sub2_Trial73_0	0	3	3	0.503548	False	2.113
2	73	2	m	20	22-Jun-2017	Sub2_Trial73_0	0	4	4	1.3075	False	2.113
2	73	2	m	20	22-Jun-2017	Sub2_Trial73_0	0	5	5	0.79618	False	2.113
2	73	2	m	20	22-Jun-2017	Sub2_Trial73_1	1	0	0	1.270728	True	2.113
2	73	2	m	20	22-Jun-2017	Sub2_Trial73_1	1	1	1	1.568778	True	2.113
2	73	2	m	20	22-Jun-2017	Sub2_Trial73_1	1	2	2	1.387909	True	2.113
2	73	2	m	20	22-Jun-2017	Sub2_Trial73_1	1	3	3	0.710491	True	2.113
2	73	2	m	20	22-Jun-2017	Sub2_Trial73_1	1	4	4	1.087619	True	2.113
2	73	2	m	20	22-Jun-2017	Sub2_Trial73_1	1	5	5	0.606156	True	2.113
2	74	2	m	20	22-Jun-2017	Sub2_Trial74_0	0	0	0	0.875663	False	0.408
2	74	2	m	20	22-Jun-2017	Sub2_Trial74_0	0	1	1	0.670576	False	0.408
2	74	2	m	20	22-Jun-2017	Sub2_Trial74_0	0	2	2	0.499075	False	0.408
2	74	2	m	20	22-Jun-2017	Sub2_Trial74_0	0	3	3	0.696773	False	0.408
2	74	2	m	20	22-Jun-2017	Sub2_Trial74_0	0	4	4	0.656556	False	0.408
2	74	2	m	20	22-Jun-2017	Sub2_Trial74_0	0	5	5	1.188297	False	0.408
2	74	2	m	20	22-Jun-2017	Sub2_Trial74_1	1	0	0	1.342708	True	0.408
2	74	2	m	20	22-Jun-2017	Sub2_Trial74_1	1	1	1	1.26832	True	0.408
2	74	2	m	20	22-Jun-2017	Sub2_Trial74_1	1	2	2	0.986173	True	0.408
2	74	2	m	20	22-Jun-2017	Sub2_Trial74_1	1	3	3	1.251593	True	0.408
2	74	2	m	20	22-Jun-2017	Sub2_Trial74_1	1	4	4	1.563726	True	0.408
2	74	2	m	20	22-Jun-2017	Sub2_Trial74_1	1	5	5	1.085674	True	0.408
2	75	2	m	20	22-Jun-2017	Sub2_Trial75_0	0	0	0	1.426355	True	1.018
2	75	2	m	20	22-Jun-2017	Sub2_Trial75_0	0	1	1	1.445882	True	1.018
2	75	2	m	20	22-Jun-2017	Sub2_Trial75_0	0	2	2	1.270633	True	1.018
2	75	2	m	20	22-Jun-2017	Sub2_Trial75_0	0	3	3	0.864197	True	1.018
2	75	2	m	20	22-Jun-2017	Sub2_Trial75_0	0	4	4	1.085537	True	1.018
2	75	2	m	20	22-Jun-2017	Sub2_Trial75_0	0	5	5	0.511835	True	1.018
2	75	2	m	20	22-Jun-2017	Sub2_Trial75_1	1	0	0	0.82328	False	1.018
2	75	2	m	20	22-Jun-2017	Sub2_Trial75_1	1	1	1	0.800649	False	1.018
2	75	2	m	20	22-Jun-2017	Sub2_Trial75_1	1	2	2	1.375524	False	1.018
2	75	2	m	20	22-Jun-2017	Sub2_Trial75_1	1	3	3	0.758138	False	1.018
2	75	2	m	20	22-Jun-2017	Sub2_Trial75_1	1	4	4	0.880649	False	1.018
2	75	2	m	20	22-Jun-2017	Sub2_Trial75_1	1	5	5	0.603729	False	1.018
2	76	2	m	20	22-Jun-2017	Sub2_Trial76_0	0	0	0	0.571769	False	0.446
2	76	2	m	20	22-Jun-2017	Sub2_Trial76_0	0	1	1	0.73533	False	0.446
2	76	2	m	20	22-Jun-2017	Sub2_Trial76_0	0	2	2	0.854899	False	0.446
2	76	2	m	20	22-Jun-2017	Sub2_Trial76_0	0	3	3	0.911391	False	0.446
2	76	2	m	20	22-Jun-2017	Sub2_Trial76_0	0	4	4	0.608146	False	0.446
2	76	2	m	20	22-Jun-2017	Sub2_Trial76_0	0	5	5	1.187977	False	0.446
2	76	2	m	20	22-Jun-2017	Sub2_Trial76_1	1	0	0	0.649677	True	0.446
2	76	2	m	20	22-Jun-2017	Sub2_Trial76_1	1	1	1	1.489631	True	0.446
2	76	2	m	20	22-Jun-2017	Sub2_Trial76_1	1	2	2	1.336648	True	0.446
2	76	2	m	20	22-Jun-2017	Sub2_Trial76_1	1	3	3	0.883775	True	0.446
2	76	2	m	20	22-Jun-2017	Sub2_Trial76_1	1	4	4	1.095143	True	0.446
2	76	2	m	20	22-Jun-2017	Sub2_Trial76_1	1	5	5	0.81176	True	0.446
2	77	2	m	20	22-Jun-2017	Sub2_Trial77_0	0	0	0	0.979768	True	0.296
2	77	2	m	20	22-Jun-2017	Sub2_Trial77_0	0	1	1	1.20319	True	0.296
2	77	2	m	20	22-Jun-2017	Sub2_Trial77_0	0	2	2	1.275892	True	0.296
2	77	2	m	20	22-Jun-2017	Sub2_Trial77_0	0	3	3	0.832735	True	0.296
2	77	2	m	20	22-Jun-2017	Sub2_Trial77_0	0	4	4	1.195142	True	0.296
2	77	2	m	20	22-Jun-2017	Sub2_Trial77_0	0	5	5	1.022345	True	0.296
2	77	2	m	20	22-Jun-2017	Sub2_Trial77_1	1	0	0	0.997443	False	0.296
2	77	2	m	20	22-Jun-2017	Sub2_Trial77_1	1	1	1	0.73995	False	0.296
2	77	2	m	20	22-Jun-2017	Sub2_Trial77_1	1	2	2	0.427907	False	0.296
2	77	2	m	20	22-Jun-2017	Sub2_Trial77_1	1	3	3	1.178564	False	0.296
2	77	2	m	20	22-Jun-2017	Sub2_Trial77_1	1	4	4	0.898127	False	0.296
2	77	2	m	20	22-Jun-2017	Sub2_Trial77_1	1	5	5	1.093456	False	0.296
2	78	2	m	20	22-Jun-2017	Sub2_Trial78_0	0	0	0	1.195075	True	0.498
2	78	2	m	20	22-Jun-2017	Sub2_Trial78_0	0	1	1	0.502434	True	0.498
2	78	2	m	20	22-Jun-2017	Sub2_Trial78_0	0	2	2	0.78092	True	0.498
2	78	2	m	20	22-Jun-2017	Sub2_Trial78_0	0	3	3	1.245066	True	0.498
2	78	2	m	20	22-Jun-2017	Sub2_Trial78_0	0	4	4	1.286986	True	0.498
2	78	2	m	20	22-Jun-2017	Sub2_Trial78_0	0	5	5	0.644585	True	0.498
2	78	2	m	20	22-Jun-2017	Sub2_Trial78_1	1	0	0	0.842696	False	0.498
2	78	2	m	20	22-Jun-2017	Sub2_Trial78_1	1	1	1	0.443952	False	0.498
2	78	2	m	20	22-Jun-2017	Sub2_Trial78_1	1	2	2	0.902994	False	0.498
2	78	2	m	20	22-Jun-2017	Sub2_Trial78_1	1	3	3	0.386693	False	0.498
2	78	2	m	20	22-Jun-2017	Sub2_Trial78_1	1	4	4	1.262965	False	0.498
2	78	2	m	20	22-Jun-2017	Sub2_Trial78_1	1	5	5	0.619695	False	0.498
2	79	2	m	20	22-Jun-2017	Sub2_Trial79_0	0	0	0	1.280189	True	0.489
2	79	2	m	20	22-Jun-2017	Sub2_Trial79_0	0	1	1	1.163638	True	0.489
2	79	2	m	20	22-Jun-2017	Sub2_Trial79_0	0	2	2	0.78676	True	0.489
2	79	2	m	20	22-Jun-2017	Sub2_Trial79_0	0	3	3	1.228663	True	0.489
2	79	2	m	20	22-Jun-2017	Sub2_Trial79_0	0	4	4	0.381765	True	0.489
2	79	2	m	20	22-Jun-2017	Sub2_Trial79_0	0	5	5	1.061353	True	0.489
2	79	2	m	20	22-Jun-2017	Sub2_Trial79_1	1	0	0	1.181203	False	0.489
2	79	2	m	20	22-Jun-2017	Sub2_Trial79_1	1	1	1	1.332893	False	0.489
2	79	2	m	20	22-Jun-2017	Sub2_Trial79_1	1	2	2	0.483581	False	0.489
2	79	2	m	20	22-Jun-2017	Sub2_Trial79_1	1	3	3	0.588108	False	0.489
2	79	2	m	20	22-Jun-2017	Sub2_Trial79_1	1	4	4	0.716411	False	0.489
2	79	2	m	20	22-Jun-2017	Sub2_Trial79_1	1	5	5	0.732224	False	0.489
2	79	3	m	20	22-Jun-2017	Sub2_Trial79_0	0	0	0	1.280189	False	2.502
2	79	3	m	20	22-Jun-2017	Sub2_Trial79_0	0	1	1	1.163638	False	2.502
2	79	3	m	20	22-Jun-2017	Sub2_Trial79_0	0	2	2	0.78676	False	2.502
2	79	3	m	20	22-Jun-2017	Sub2_Trial79_0	0	3	3	1.228663	False	2.502
2	79	3	m	20	22-Jun-2017	Sub2_Trial79_0	0	4	4	0.381765	False	2.502
2	79	3	m	20	22-Jun-2017	Sub2_Trial79_0	0	5	5	1.061353	False	2.502
2	79	3	m	20	22-Jun-2017	Sub2_Trial79_1	1	0	0	1.181203	True	2.502
2	79	3	m	20	22-Jun-2017	Sub2_Trial79_1	1	1	1	1.332893	True	2.502
2	79	3	m	20	22-Jun-2017	Sub2_Trial79_1	1	2	2	0.483581	True	2.502
2	79	3	m	20	22-Jun-2017	Sub2_Trial79_1	1	3	3	0.588108	True	2.502
2	79	3	m	20	22-Jun-2017	Sub2_Trial79_1	1	4	4	0.716411	True	2.502
2	79	3	m	20	22-Jun-2017	Sub2_Trial79_1	1	5	5	0.732224	True	2.502
2	80	3	m	20	22-Jun-2017	Sub2_Trial80_0	0	0	0	1.51855	False	0.345
2	80	3	m	20	22-Jun-2017	Sub2_Trial80_0	0	1	1	0.508526	False	0.345
2	80	3	m	20	22-Jun-2017	Sub2_Trial80_0	0	2	2	0.66866	False	0.345
2	80	3	m	20	22-Jun-2017	Sub2_Trial80_0	0	3	3	1.285828	False	0.345
2	80	3	m	20	22-Jun-2017	Sub2_Trial80_0	0	4	4	1.109838	False	0.345
2	80	3	m	20	22-Jun-2017	Sub2_Trial80_0	0	5	5	1.604538	False	0.345
2	80	3	m	20	22-Jun-2017	Sub2_Trial80_1	1	0	0	0.886696	True	0.345
2	80	3	m	20	22-Jun-2017	Sub2_Trial80_1	1	1	1	0.498142	True	0.345
2	80	3	m	20	22-Jun-2017	Sub2_Trial80_1	1	2	2	1.547417	True	0.345
2	80	3	m	20	22-Jun-2017	Sub2_Trial80_1	1	3	3	0.862498	True	0.345
2	80	3	m	20	22-Jun-2017	Sub2_Trial80_1	1	4	4	1.388201	True	0.345
2	80	3	m	20	22-Jun-2017	Sub2_Trial80_1	1	5	5	1.426596	True	0.345
2	81	3	m	20	22-Jun-2017	Sub2_Trial81_0	0	0	0	0.947807	False	0.508
2	81	3	m	20	22-Jun-2017	Sub2_Trial81_0	0	1	1	1.148554	False	0.508
2	81	3	m	20	22-Jun-2017	Sub2_Trial81_0	0	2	2	0.960183	False	0.508
2	81	3	m	20	22-Jun-2017	Sub2_Trial81_0	0	3	3	1.300314	False	0.508
2	81	3	m	20	22-Jun-2017	Sub2_Trial81_0	0	4	4	0.755317	False	0.508
2	81	3	m	20	22-Jun-2017	Sub2_Trial81_0	0	5	5	0.612171	False	0.508
2	81	3	m	20	22-Jun-2017	Sub2_Trial81_1	1	0	0	1.361984	True	0.508
2	81	3	m	20	22-Jun-2017	Sub2_Trial81_1	1	1	1	0.627415	True	0.508
2	81	3	m	20	22-Jun-2017	Sub2_Trial81_1	1	2	2	0.950444	True	0.508
2	81	3	m	20	22-Jun-2017	Sub2_Trial81_1	1	3	3	1.08658	True	0.508
2	81	3	m	20	22-Jun-2017	Sub2_Trial81_1	1	4	4	1.169861	True	0.508
2	81	3	m	20	22-Jun-2017	Sub2_Trial81_1	1	5	5	0.976163	True	0.508
2	82	3	m	20	22-Jun-2017	Sub2_Trial82_0	0	0	0	0.720648	False	0.572
2	82	3	m	20	22-Jun-2017	Sub2_Trial82_0	0	1	1	1.017863	False	0.572
2	82	3	m	20	22-Jun-2017	Sub2_Trial82_0	0	2	2	0.593121	False	0.572
2	82	3	m	20	22-Jun-2017	Sub2_Trial82_0	0	3	3	0.837232	False	0.572
2	82	3	m	20	22-Jun-2017	Sub2_Trial82_0	0	4	4	1.132284	False	0.572
2	82	3	m	20	22-Jun-2017	Sub2_Trial82_0	0	5	5	1.121963	False	0.572
2	82	3	m	20	22-Jun-2017	Sub2_Trial82_1	1	0	0	1.044213	True	0.572
2	82	3	m	20	22-Jun-2017	Sub2_Trial82_1	1	1	1	1.572744	True	0.572
2	82	3	m	20	22-Jun-2017	Sub2_Trial82_1	1	2	2	1.390573	True	0.572
2	82	3	m	20	22-Jun-2017	Sub2_Trial82_1	1	3	3	1.401268	True	0.572
2	82	3	m	20	22-Jun-2017	Sub2_Trial82_1	1	4	4	0.895499	True	0.572
2	82	3	m	20	22-Jun-2017	Sub2_Trial82_1	1	5	5	0.786463	True	0.572
2	83	3	m	20	22-Jun-2017	Sub2_Trial83_0	0	0	0	0.447593	False	0.42
2	83	3	m	20	22-Jun-2017	Sub2_Trial83_0	0	1	1	0.713321	False	0.42
2	83	3	m	20	22-Jun-2017	Sub2_Trial83_0	0	2	2	1.056431	False	0.42
2	83	3	m	20	22-Jun-2017	Sub2_Trial83_0	0	3	3	0.540026	False	0.42
2	83	3	m	20	22-Jun-2017	Sub2_Trial83_0	0	4	4	0.654467	False	0.42
2	83	3	m	20	22-Jun-2017	Sub2_Trial83_0	0	5	5	1.613656	False	0.42
2	83	3	m	20	22-Jun-2017	Sub2_Trial83_1	1	0	0	0.730291	True	0.42
2	83	3	m	20	22-Jun-2017	Sub2_Trial83_1	1	1	1	0.986306	True	0.42
2	83	3	m	20	22-Jun-2017	Sub2_Trial83_1	1	2	2	1.374595	True	0.42
2	83	3	m	20	22-Jun-2017	Sub2_Trial83_1	1	3	3	0.737763	True	0.42
2	83	3	m	20	22-Jun-2017	Sub2_Trial83_1	1	4	4	0.452007	True	0.42
2	83	3	m	20	22-Jun-2017	Sub2_Trial83_1	1	5	5	1.526382	True	0.42
2	84	3	m	20	22-Jun-2017	Sub2_Trial84_0	0	0	0	1.122123	False	0.566
2	84	3	m	20	22-Jun-2017	Sub2_Trial84_0	0	1	1	0.71963	False	0.566
2	84	3	m	20	22-Jun-2017	Sub2_Trial84_0	0	2	2	0.986579	False	0.566
2	84	3	m	20	22-Jun-2017	Sub2_Trial84_0	0	3	3	0.639057	False	0.566
2	84	3	m	20	22-Jun-2017	Sub2_Trial84_0	0	4	4	0.894003	False	0.566
2	84	3	m	20	22-Jun-2017	Sub2_Trial84_0	0	5	5	1.409596	False	0.566
2	84	3	m	20	22-Jun-2017	Sub2_Trial84_1	1	0	0	0.982643	True	0.566
2	84	3	m	20	22-Jun-2017	Sub2_Trial84_1	1	1	1	1.371968	True	0.566
2	84	3	m	20	22-Jun-2017	Sub2_Trial84_1	1	2	2	0.649026	True	0.566
2	84	3	m	20	22-Jun-2017	Sub2_Trial84_1	1	3	3	0.85831	True	0.566
2	84	3	m	20	22-Jun-2017	Sub2_Trial84_1	1	4	4	1.378893	True	0.566
2	84	3	m	20	22-Jun-2017	Sub2_Trial84_1	1	5	5	0.725924	True	0.566
2	85	3	m	20	22-Jun-2017	Sub2_Trial85_0	0	0	0	1.284903	True	0.836
2	85	3	m	20	22-Jun-2017	Sub2_Trial85_0	0	1	1	1.41877	True	0.836
2	85	3	m	20	22-Jun-2017	Sub2_Trial85_0	0	2	2	0.719651	True	0.836
2	85	3	m	20	22-Jun-2017	Sub2_Trial85_0	0	3	3	1.60884	True	0.836
2	85	3	m	20	22-Jun-2017	Sub2_Trial85_0	0	4	4	0.757246	True	0.836
2	85	3	m	20	22-Jun-2017	Sub2_Trial85_0	0	5	5	1.319045	True	0.836
2	85	3	m	20	22-Jun-2017	Sub2_Trial85_1	1	0	0	0.796214	False	0.836
2	85	3	m	20	22-Jun-2017	Sub2_Trial85_1	1	1	1	1.166911	False	0.836
2	85	3	m	20	22-Jun-2017	Sub2_Trial85_1	1	2	2	1.347167	False	0.836
2	85	3	m	20	22-Jun-2017	Sub2_Trial85_1	1	3	3	0.629722	False	0.836
2	85	3	m	20	22-Jun-2017	Sub2_Trial85_1	1	4	4	1.327701	False	0.836
2	85	3	m	20	22-Jun-2017	Sub2_Trial85_1	1	5	5	1.167536	False	0.836
2	86	3	m	20	22-Jun-2017	Sub2_Trial86_0	0	0	0	1.40716	True	0.481
2	86	3	m	20	22-Jun-2017	Sub2_Trial86_0	0	1	1	1.126491	True	0.481
2	86	3	m	20	22-Jun-2017	Sub2_Trial86_0	0	2	2	0.658822	True	0.481
2	86	3	m	20	22-Jun-2017	Sub2_Trial86_0	0	3	3	0.565695	True	0.481
2	86	3	m	20	22-Jun-2017	Sub2_Trial86_0	0	4	4	1.241819	True	0.481
2	86	3	m	20	22-Jun-2017	Sub2_Trial86_0	0	5	5	0.905712	True	0.481
2	86	3	m	20	22-Jun-2017	Sub2_Trial86_1	1	0	0	1.46834	False	0.481
2	86	3	m	20	22-Jun-2017	Sub2_Trial86_1	1	1	1	0.874552	False	0.481
2	86	3	m	20	22-Jun-2017	Sub2_Trial86_1	1	2	2	0.374754	False	0.481
2	86	3	m	20	22-Jun-2017	Sub2_Trial86_1	1	3	3	0.855003	False	0.481
2	86	3	m	20	22-Jun-2017	Sub2_Trial86_1	1	4	4	0.933699	False	0.481
2	86	3	m	20	22-Jun-2017	Sub2_Trial86_1	1	5	5	0.44561	False	0.481
2	87	3	m	20	22-Jun-2017	Sub2_Trial87_0	0	0	0	1.292709	True	0.952
2	87	3	m	20	22-Jun-2017	Sub2_Trial87_0	0	1	1	1.146063	True	0.952
2	87	3	m	20	22-Jun-2017	Sub2_Trial87_0	0	2	2	1.373127	True	0.952
2	87	3	m	20	22-Jun-2017	Sub2_Trial87_0	0	3	3	0.879446	True	0.952
2	87	3	m	20	22-Jun-2017	Sub2_Trial87_0	0	4	4	1.091854	True	0.952
2	87	3	m	20	22-Jun-2017	Sub2_Trial87_0	0	5	5	1.251955	True	0.952
2	87	3	m	20	22-Jun-2017	Sub2_Trial87_1	1	0	0	0.82095	False	0.952
2	87	3	m	20	22-Jun-2017	Sub2_Trial87_1	1	1	1	1.14171	False	0.952
2	87	3	m	20	22-Jun-2017	Sub2_Trial87_1	1	2	2	0.563693	False	0.952
2	87	3	m	20	22-Jun-2017	Sub2_Trial87_1	1	3	3	0.983267	False	0.952
2	87	3	m	20	22-Jun-2017	Sub2_Trial87_1	1	4	4	1.152025	False	0.952
2	87	3	m	20	22-Jun-2017	Sub2_Trial87_1	1	5	5	0.960232	False	0.952
2	88	3	m	20	22-Jun-2017	Sub2_Trial88_0	0	0	0	1.393356	True	0.734
2	88	3	m	20	22-Jun-2017	Sub2_Trial88_0	0	1	1	1.212097	True	0.734
2	88	3	m	20	22-Jun-2017	Sub2_Trial88_0	0	2	2	0.777578	True	0.734
2	88	3	m	20	22-Jun-2017	Sub2_Trial88_0	0	3	3	1.10053	True	0.734
2	88	3	m	20	22-Jun-2017	Sub2_Trial88_0	0	4	4	1.016329	True	0.734
2	88	3	m	20	22-Jun-2017	Sub2_Trial88_0	0	5	5	1.069556	True	0.734
2	88	3	m	20	22-Jun-2017	Sub2_Trial88_1	1	0	0	0.539926	False	0.734
2	88	3	m	20	22-Jun-2017	Sub2_Trial88_1	1	1	1	1.249985	False	0.734
2	88	3	m	20	22-Jun-2017	Sub2_Trial88_1	1	2	2	0.932339	False	0.734
2	88	3	m	20	22-Jun-2017	Sub2_Trial88_1	1	3	3	0.874412	False	0.734
2	88	3	m	20	22-Jun-2017	Sub2_Trial88_1	1	4	4	1.54212	False	0.734
2	88	3	m	20	22-Jun-2017	Sub2_Trial88_1	1	5	5	0.649663	False	0.734
2	89	3	m	20	22-Jun-2017	Sub2_Trial89_0	0	0	0	0.467317	True	0.722
2	89	3	m	20	22-Jun-2017	Sub2_Trial89_0	0	1	1	1.033096	True	0.722
2	89	3	m	20	22-Jun-2017	Sub2_Trial89_0	0	2	2	1.474059	True	0.722
2	89	3	m	20	22-Jun-2017	Sub2_Trial89_0	0	3	3	1.348776	True	0.722
2	89	3	m	20	22-Jun-2017	Sub2_Trial89_0	0	4	4	1.056633	True	0.722
2	89	3	m	20	22-Jun-2017	Sub2_Trial89_0	0	5	5	0.784302	True	0.722
2	89	3	m	20	22-Jun-2017	Sub2_Trial89_1	1	0	0	0.72641	False	0.722
2	89	3	m	20	22-Jun-2017	Sub2_Trial89_1	1	1	1	1.325732	False	0.722
2	89	3	m	20	22-Jun-2017	Sub2_Trial89_1	1	2	2	0.77615	False	0.722
2	89	3	m	20	22-Jun-2017	Sub2_Trial89_1	1	3	3	0.81052	False	0.722
2	89	3	m	20	22-Jun-2017	Sub2_Trial89_1	1	4	4	1.432496	False	0.722
2	89	3	m	20	22-Jun-2017	Sub2_Trial89_1	1	5	5	0.522486	False	0.722
2	90	3	m	20	22-Jun-2017	Sub2_Trial90_0	0	0	0	1.551727	True	0.569
2	90	3	m	20	22-Jun-2017	Sub2_Trial90_0	0	1	1	0.779847	True	0.569
2	90	3	m	20	22-Jun-2017	Sub2_Trial90_0	0	2	2	1.154582	True	0.569
2	90	3	m	20	22-Jun-2017	Sub2_Trial90_0	0	3	3	1.026831	True	0.569
2	90	3	m	20	22-Jun-2017	Sub2_Trial90_0	0	4	4	1.043059	True	0.569
2	90	3	m	20	22-Jun-2017	Sub2_Trial90_0	0	5	5	1.353918	True	0.569
2	90	3	m	20	22-Jun-2017	Sub2_Trial90_1	1	0	0	1.2124	False	0.569
2	90	3	m	20	22-Jun-2017	Sub2_Trial90_1	1	1	1	0.915039	False	0.569
2	90	3	m	20	22-Jun-2017	Sub2_Trial90_1	1	2	2	1.619246	False	0.569
2	90	3	m	20	22-Jun-2017	Sub2_Trial90_1	1	3	3	0.72727	False	0.569
2	90	3	m	20	22-Jun-2017	Sub2_Trial90_1	1	4	4	0.725018	False	0.569
2	90	3	m	20	22-Jun-2017	Sub2_Trial90_1	1	5	5	0.62711	False	0.569
2	91	3	m	20	22-Jun-2017	Sub2_Trial91_0	0	0	0	1.159369	True	0.457
2	91	3	m	20	22-Jun-2017	Sub2_Trial91_0	0	1	1	0.913023	True	0.457
2	91	3	m	20	22-Jun-2017	Sub2_Trial91_0	0	2	2	1.341841	True	0.457
2	91	3	m	20	22-Jun-2017	Sub2_Trial91_0	0	3	3	1.388546	True	0.457
2	91	3	m	20	22-Jun-2017	Sub2_Trial91_0	0	4	4	1.366309	True	0.457
2	91	3	m	20	22-Jun-2017	Sub2_Trial91_0	0	5	5	1.304283	True	0.457
2	91	3	m	20	22-Jun-2017	Sub2_Trial91_1	1	0	0	0.823718	False	0.457
2	91	3	m	20	22-Jun-2017	Sub2_Trial91_1	1	1	1	0.975843	False	0.457
2	91	3	m	20	22-Jun-2017	Sub2_Trial91_1	1	2	2	0.623455	False	0.457
2	91	3	m	20	22-Jun-2017	Sub2_Trial91_1	1	3	3	0.590858	False	0.457
2	91	3	m	20	22-Jun-2017	Sub2_Trial91_1	1	4	4	0.489048	False	0.457
2	91	3	m	20	22-Jun-2017	Sub2_Trial91_1	1	5	5	0.975123	False	0.457
2	92	3	m	20	22-Jun-2017	Sub2_Trial92_0	0	0	0	1.169049	False	0.422
2	92	3	m	20	22-Jun-2017	Sub2_Trial92_0	0	1	1	1.32535	False	0.422
2	92	3	m	20	22-Jun-2017	Sub2_Trial92_0	0	2	2	0.605243	False	0.422
2	92	3	m	20	22-Jun-2017	Sub2_Trial92_0	0	3	3	0.991051	False	0.422
2	92	3	m	20	22-Jun-2017	Sub2_Trial92_0	0	4	4	0.993967	False	0.422
2	92	3	m	20	22-Jun-2017	Sub2_Trial92_0	0	5	5	0.717174	False	0.422
2	92	3	m	20	22-Jun-2017	Sub2_Trial92_1	1	0	0	0.940686	True	0.422
2	92	3	m	20	22-Jun-2017	Sub2_Trial92_1	1	1	1	1.14254	True	0.422
2	92	3	m	20	22-Jun-2017	Sub2_Trial92_1	1	2	2	1.018863	True	0.422
2	92	3	m	20	22-Jun-2017	Sub2_Trial92_1	1	3	3	1.38056	True	0.422
2	92	3	m	20	22-Jun-2017	Sub2_Trial92_1	1	4	4	0.72315	True	0.422
2	92	3	m	20	22-Jun-2017	Sub2_Trial92_1	1	5	5	1.094168	True	0.422
2	93	3	m	20	22-Jun-2017	Sub2_Trial93_0	0	0	0	1.177473	False	1.052
2	93	3	m	20	22-Jun-2017	Sub2_Trial93_0	0	1	1	1.052371	False	1.052
2	93	3	m	20	22-Jun-2017	Sub2_Trial93_0	0	2	2	1.135598	False	1.052
2	93	3	m	20	22-Jun-2017	Sub2_Trial93_0	0	3	3	1.290252	False	1.052
2	93	3	m	20	22-Jun-2017	Sub2_Trial93_0	0	4	4	1.392732	False	1.052
2	93	3	m	20	22-Jun-2017	Sub2_Trial93_0	0	5	5	0.78421	False	1.052
2	93	3	m	20	22-Jun-2017	Sub2_Trial93_1	1	0	0	1.035105	True	1.052
2	93	3	m	20	22-Jun-2017	Sub2_Trial93_1	1	1	1	1.330061	True	1.052
2	93	3	m	20	22-Jun-2017	Sub2_Trial93_1	1	2	2	1.008156	True	1.052
2	93	3	m	20	22-Jun-2017	Sub2_Trial93_1	1	3	3	1.433978	True	1.052
2	93	3	m	20	22-Jun-2017	Sub2_Trial93_1	1	4	4	1.288427	True	1.052
2	93	3	m	20	22-Jun-2017	Sub2_Trial93_1	1	5	5	1.044369	True	1.052
2	94	3	m	20	22-Jun-2017	Sub2_Trial94_0	0	0	0	1.246435	False	0.468
2	94	3	m	20	22-Jun-2017	Sub2_Trial94_0	0	1	1	1.46687	False	0.468
2	94	3	m	20	22-Jun-2017	Sub2_Trial94_0	0	2	2	0.673895	False	0.468
2	94	3	m	20	22-Jun-2017	Sub2_Trial94_0	0	3	3	0.849476	False	0.468
2	94	3	m	20	22-Jun-2017	Sub2_Trial94_0	0	4	4	1.334156	False	0.468
2	94	3	m	20	22-Jun-2017	Sub2_Trial94_0	0	5	5	0.831576	False	0.468
2	94	3	m	20	22-Jun-2017	Sub2_Trial94_1	1	0	0	1.477048	True	0.468
2	94	3	m	20	22-Jun-2017	Sub2_Trial94_1	1	1	1	1.611776	True	0.468
2	94	3	m	20	22-Jun-2017	Sub2_Trial94_1	1	2	2	1.374214	True	0.468
2	94	3	m	20	22-Jun-2017	Sub2_Trial94_1	1	3	3	1.20282	True	0.468
2	94	3	m	20	22-Jun-2017	Sub2_Trial94_1	1	4	4	1.195139	True	0.468
2	94	3	m	20	22-Jun-2017	Sub2_Trial94_1	1	5	5	0.606334	True	0.468
2	95	3	m	20	22-Jun-2017	Sub2_Trial95_0	0	0	0	0.900111	False	0.455
2	95	3	m	20	22-Jun-2017	Sub2_Trial95_0	0	1	1	0.989927	False	0.455
2	95	3	m	20	22-Jun-2017	Sub2_Trial95_0	0	2	2	1.445505	False	0.455
2	95	3	m	20	22-Jun-2017	Sub2_Trial95_0	0	3	3	0.4511	False	0.455
2	95	3	m	20	22-Jun-2017	Sub2_Trial95_0	0	4	4	0.386197	False	0.455
2	95	3	m	20	22-Jun-2017	Sub2_Trial95_0	0	5	5	1.062365	False	0.455
2	95	3	m	20	22-Jun-2017	Sub2_Trial95_1	1	0	0	1.174825	True	0.455
2	95	3	m	20	22-Jun-2017	Sub2_Trial95_1	1	1	1	0.589966	True	0.455
2	95	3	m	20	22-Jun-2017	Sub2_Trial95_1	1	2	2	1.360533	True	0.455
2	95	3	m	20	22-Jun-2017	Sub2_Trial95_1	1	3	3	1.139842	True	0.455
2	95	3	m	20	22-Jun-2017	Sub2_Trial95_1	1	4	4	1.245259	True	0.455
2	95	3	m	20	22-Jun-2017	Sub2_Trial95_1	1	5	5	0.476891	True	0.455
2	96	3	m	20	22-Jun-2017	Sub2_Trial96_0	0	0	0	1.480956	True	1.088
2	96	3	m	20	22-Jun-2017	Sub2_Trial96_0	0	1	1	0.689091	True	1.088
2	96	3	m	20	22-Jun-2017	Sub2_Trial96_0	0	2	2	0.872547	True	1.088
2	96	3	m	20	22-Jun-2017	Sub2_Trial96_0	0	3	3	0.871919	True	1.088
2	96	3	m	20	22-Jun-2017	Sub2_Trial96_0	0	4	4	1.222001	True	1.088
2	96	3	m	20	22-Jun-2017	Sub2_Trial96_0	0	5	5	0.422601	True	1.088
2	96	3	m	20	22-Jun-2017	Sub2_Trial96_1	1	0	0	0.635616	False	1.088
2	96	3	m	20	22-Jun-2017	Sub2_Trial96_1	1	1	1	1.259814	False	1.088
2	96	3	m	20	22-Jun-2017	Sub2_Trial96_1	1	2	2	1.163605	False	1.088
2	96	3	m	20	22-Jun-2017	Sub2_Trial96_1	1	3	3	0.664256	False	1.088
2	96	3	m	20	22-Jun-2017	Sub2_Trial96_1	1	4	4	0.774416	False	1.088
2	96	3	m	20	22-Jun-2017	Sub2_Trial96_1	1	5	5	0.970748	False	1.088
2	97	3	m	20	22-Jun-2017	Sub2_Trial97_0	0	0	0	1.334785	False	0.404
2	97	3	m	20	22-Jun-2017	Sub2_Trial97_0	0	1	1	1.577705	False	0.404
2	97	3	m	20	22-Jun-2017	Sub2_Trial97_0	0	2	2	1.526378	False	0.404
2	97	3	m	20	22-Jun-2017	Sub2_Trial97_0	0	3	3	1.048228	False	0.404
2	97	3	m	20	22-Jun-2017	Sub2_Trial97_0	0	4	4	0.941334	False	0.404
2	97	3	m	20	22-Jun-2017	Sub2_Trial97_0	0	5	5	1.465207	False	0.404
2	97	3	m	20	22-Jun-2017	Sub2_Trial97_1	1	0	0	0.904798	True	0.404
2	97	3	m	20	22-Jun-2017	Sub2_Trial97_1	1	1	1	1.251213	True	0.404
2	97	3	m	20	22-Jun-2017	Sub2_Trial97_1	1	2	2	1.205424	True	0.404
2	97	3	m	20	22-Jun-2017	Sub2_Trial97_1	1	3	3	1.30906	True	0.404
2	97	3	m	20	22-Jun-2017	Sub2_Trial97_1	1	4	4	1.522026	True	0.404
2	97	3	m	20	22-Jun-2017	Sub2_Trial97_1	1	5	5	1.611302	True	0.404
2	98	3	m	20	22-Jun-2017	Sub2_Trial98_0	0	0	0	1.15832	False	0.372
2	98	3	m	20	22-Jun-2017	Sub2_Trial98_0	0	1	1	0.596474	False	0.372
2	98	3	m	20	22-Jun-2017	Sub2_Trial98_0	0	2	2	0.776922	False	0.372
2	98	3	m	20	22-Jun-2017	Sub2_Trial98_0	0	3	3	1.370632	False	0.372
2	98	3	m	20	22-Jun-2017	Sub2_Trial98_0	0	4	4	1.207827	False	0.372
2	98	3	m	20	22-Jun-2017	Sub2_Trial98_0	0	5	5	0.756276	False	0.372
2	98	3	m	20	22-Jun-2017	Sub2_Trial98_1	1	0	0	1.070607	True	0.372
2	98	3	m	20	22-Jun-2017	Sub2_Trial98_1	1	1	1	1.086716	True	0.372
2	98	3	m	20	22-Jun-2017	Sub2_Trial98_1	1	2	2	1.00008	True	0.372
2	98	3	m	20	22-Jun-2017	Sub2_Trial98_1	1	3	3	0.918201	True	0.372
2	98	3	m	20	22-Jun-2017	Sub2_Trial98_1	1	4	4	1.491844	True	0.372
2	98	3	m	20	22-Jun-2017	Sub2_Trial98_1	1	5	5	0.881028	True	0.372
2	99	3	m	20	22-Jun-2017	Sub2_Trial99_0	0	0	0	0.777612	False	0.399
2	99	3	m	20	22-Jun-2017	Sub2_Trial99_0	0	1	1	1.332396	False	0.399
2	99	3	m	20	22-Jun-2017	Sub2_Trial99_0	0	2	2	0.760018	False	0.399
2	99	3	m	20	22-Jun-2017	Sub2_Trial99_0	0	3	3	0.656868	False	0.399
2	99	3	m	20	22-Jun-2017	Sub2_Trial99_0	0	4	4	0.973566	False	0.399
2	99	3	m	20	22-Jun-2017	Sub2_Trial99_0	0	5	5	0.470588	False	0.399
2	99	3	m	20	22-Jun-2017	Sub2_Trial99_1	1	0	0	1.122859	True	0.399
2	99	3	m	20	22-Jun-2017	Sub2_Trial99_1	1	1	1	1.064549	True	0.399
2	99	3	m	20	22-Jun-2017	Sub2_Trial99_1	1	2	2	0.918844	True	0.399
2	99	3	m	20	22-Jun-2017	Sub2_Trial99_1	1	3	3	0.815083	True	0.399
2	99	3	m	20	22-Jun-2017	Sub2_Trial99_1	1	4	4	1.268082	True	0.399
2	99	3	m	20	22-Jun-2017	Sub2_Trial99_1	1	5	5	0.809607	True	0.399
2	100	3	m	20	22-Jun-2017	Sub2_Trial100_0	0	0	0	1.506921	True	0.331
2	100	3	m	20	22-Jun-2017	Sub2_Trial100_0	0	1	1	1.062151	True	0.331
2	100	3	m	20	22-Jun-2017	Sub2_Trial100_0	0	2	2	0.853591	True	0.331
2	100	3	m	20	22-Jun-2017	Sub2_Trial100_0	0	3	3	0.624905	True	0.331
2	100	3	m	20	22-Jun-2017	Sub2_Trial100_0	0	4	4	1.36335	True	0.331
2	100	3	m	20	22-Jun-2017	Sub2_Trial100_0	0	5	5	0.867127	True	0.331
2	100	3	m	20	22-Jun-2017	Sub2_Trial100_1	1	0	0	0.419874	False	0.331
2	100	3	m	20	22-Jun-2017	Sub2_Trial100_1	1	1	1	0.973094	False	0.331
2	100	3	m	20	22-Jun-2017	Sub2_Trial100_1	1	2	2	0.417499	False	0.331
2	100	3	m	20	22-Jun-2017	Sub2_Trial100_1	1	3	3	1.353213	False	0.331
2	100	3	m	20	22-Jun-2017	Sub2_Trial100_1	1	4	4	0.934317	False	0.331
2	100	3	m	20	22-Jun-2017	Sub2_Trial100_1	1	5	5	0.984494	False	0.331
2	101	3	m	20	22-Jun-2017	Sub2_Trial101_0	0	0	0	1.157407	True	1.672
2	101	3	m	20	22-Jun-2017	Sub2_Trial101_0	0	1	1	0.609384	True	1.672
2	101	3	m	20	22-Jun-2017	Sub2_Trial101_0	0	2	2	0.858972	True	1.672
2	101	3	m	20	22-Jun-2017	Sub2_Trial101_0	0	3	3	1.113193	True	1.672
2	101	3	m	20	22-Jun-2017	Sub2_Trial101_0	0	4	4	0.932814	True	1.672
2	101	3	m	20	22-Jun-2017	Sub2_Trial101_0	0	5	5	1.307833	True	1.672
2	101	3	m	20	22-Jun-2017	Sub2_Trial101_1	1	0	0	0.894357	False	1.672
2	101	3	m	20	22-Jun-2017	Sub2_Trial101_1	1	1	1	1.044193	False	1.672
2	101	3	m	20	22-Jun-2017	Sub2_Trial101_1	1	2	2	1.333771	False	1.672
2	101	3	m	20	22-Jun-2017	Sub2_Trial101_1	1	3	3	0.864936	False	1.672
2	101	3	m	20	22-Jun-2017	Sub2_Trial101_1	1	4	4	0.792257	False	1.672
2	101	3	m	20	22-Jun-2017	Sub2_Trial101_1	1	5	5	1.304736	False	1.672
2	102	3	m	20	22-Jun-2017	Sub2_Trial102_0	0	0	0	1.35483	True	0.45
2	102	3	m	20	22-Jun-2017	Sub2_Trial102_0	0	1	1	1.319275	True	0.45
2	102	3	m	20	22-Jun-2017	Sub2_Trial102_0	0	2	2	0.582698	True	0.45
2	102	3	m	20	22-Jun-2017	Sub2_Trial102_0	0	3	3	0.975054	True	0.45
2	102	3	m	20	22-Jun-2017	Sub2_Trial102_0	0	4	4	1.246542	True	0.45
2	102	3	m	20	22-Jun-2017	Sub2_Trial102_0	0	5	5	0.821589	True	0.45
2	102	3	m	20	22-Jun-2017	Sub2_Trial102_1	1	0	0	1.0978	False	0.45
2	102	3	m	20	22-Jun-2017	Sub2_Trial102_1	1	1	1	0.742001	False	0.45
2	102	3	m	20	22-Jun-2017	Sub2_Trial102_1	1	2	2	0.656753	False	0.45
2	102	3	m	20	22-Jun-2017	Sub2_Trial102_1	1	3	3	0.878502	False	0.45
2	102	3	m	20	22-Jun-2017	Sub2_Trial102_1	1	4	4	0.655633	False	0.45
2	102	3	m	20	22-Jun-2017	Sub2_Trial102_1	1	5	5	0.628087	False	0.45
2	103	3	m	20	22-Jun-2017	Sub2_Trial103_0	0	0	0	0.936457	False	0.383
2	103	3	m	20	22-Jun-2017	Sub2_Trial103_0	0	1	1	0.896821	False	0.383
2	103	3	m	20	22-Jun-2017	Sub2_Trial103_0	0	2	2	1.433255	False	0.383
2	103	3	m	20	22-Jun-2017	Sub2_Trial103_0	0	3	3	0.631173	False	0.383
2	103	3	m	20	22-Jun-2017	Sub2_Trial103_0	0	4	4	0.722352	False	0.383
2	103	3	m	20	22-Jun-2017	Sub2_Trial103_0	0	5	5	0.392643	False	0.383
2	103	3	m	20	22-Jun-2017	Sub2_Trial103_1	1	0	0	0.965967	True	0.383
2	103	3	m	20	22-Jun-2017	Sub2_Trial103_1	1	1	1	0.82654	True	0.383
2	103	3	m	20	22-Jun-2017	Sub2_Trial103_1	1	2	2	0.754791	True	0.383
2	103	3	m	20	22-Jun-2017	Sub2_Trial103_1	1	3	3	1.087488	True	0.383
2	103	3	m	20	22-Jun-2017	Sub2_Trial103_1	1	4	4	1.280396	True	0.383
2	103	3	m	20	22-Jun-2017	Sub2_Trial103_1	1	5	5	1.28955	True	0.383
2	104	3	m	20	22-Jun-2017	Sub2_Trial104_0	0	0	0	0.441734	False	0.354
2	104	3	m	20	22-Jun-2017	Sub2_Trial104_0	0	1	1	0.953918	False	0.354
2	104	3	m	20	22-Jun-2017	Sub2_Trial104_0	0	2	2	0.535155	False	0.354
2	104	3	m	20	22-Jun-2017	Sub2_Trial104_0	0	3	3	1.239216	False	0.354
2	104	3	m	20	22-Jun-2017	Sub2_Trial104_0	0	4	4	1.07229	False	0.354
2	104	3	m	20	22-Jun-2017	Sub2_Trial104_0	0	5	5	0.923056	False	0.354
2	104	3	m	20	22-Jun-2017	Sub2_Trial104_1	1	0	0	1.525215	True	0.354
2	104	3	m	20	22-Jun-2017	Sub2_Trial104_1	1	1	1	1.212505	True	0.354
2	104	3	m	20	22-Jun-2017	Sub2_Trial104_1	1	2	2	1.450325	True	0.354
2	104	3	m	20	22-Jun-2017	Sub2_Trial104_1	1	3	3	1.056851	True	0.354
2	104	3	m	20	22-Jun-2017	Sub2_Trial104_1	1	4	4	0.665681	True	0.354
2	104	3	m	20	22-Jun-2017	Sub2_Trial104_1	1	5	5	1.013125	True	0.354
2	105	3	m	20	22-Jun-2017	Sub2_Trial105_0	0	0	0	1.17167	False	0.387
2	105	3	m	20	22-Jun-2017	Sub2_Trial105_0	0	1	1	0.848017	False	0.387
2	105	3	m	20	22-Jun-2017	Sub2_Trial105_0	0	2	2	0.551085	False	0.387
2	105	3	m	20	22-Jun-2017	Sub2_Trial105_0	0	3	3	1.470453	False	0.387
2	105	3	m	20	22-Jun-2017	Sub2_Trial105_0	0	4	4	0.419219	False	0.387
2	105	3	m	20	22-Jun-2017	Sub2_Trial105_0	0	5	5	0.784966	False	0.387
2	105	3	m	20	22-Jun-2017	Sub2_Trial105_1	1	0	0	1.348022	True	0.387
2	105	3	m	20	22-Jun-2017	Sub2_Trial105_1	1	1	1	0.531712	True	0.387
2	105	3	m	20	22-Jun-2017	Sub2_Trial105_1	1	2	2	0.841537	True	0.387
2	105	3	m	20	22-Jun-2017	Sub2_Trial105_1	1	3	3	0.792483	True	0.387
2	105	3	m	20	22-Jun-2017	Sub2_Trial105_1	1	4	4	1.023688	True	0.387
2	105	3	m	20	22-Jun-2017	Sub2_Trial105_1	1	5	5	1.39722	True	0.387
2	106	3	m	20	22-Jun-2017	Sub2_Trial106_0	0	0	0	1.499597	False	0.297
2	106	3	m	20	22-Jun-2017	Sub2_Trial106_0	0	1	1	1.110167	False	0.297
2	106	3	m	20	22-Jun-2017	Sub2_Trial106_0	0	2	2	0.451646	False	0.297
2	106	3	m	20	22-Jun-2017	Sub2_Trial106_0	0	3	3	0.998343	False	0.297
2	106	3	m	20	22-Jun-2017	Sub2_Trial106_0	0	4	4	1.232483	False	0.297
2	106	3	m	20	22-Jun-2017	Sub2_Trial106_0	0	5	5	0.421114	False	0.297
2	106	3	m	20	22-Jun-2017	Sub2_Trial106_1	1	0	0	1.029218	True	0.297
2	106	3	m	20	22-Jun-2017	Sub2_Trial106_1	1	1	1	0.592699	True	0.297
2	106	3	m	20	22-Jun-2017	Sub2_Trial106_1	1	2	2	1.432208	True	0.297
2	106	3	m	20	22-Jun-2017	Sub2_Trial106_1	1	3	3	1.122521	True	0.297
2	106	3	m	20	22-Jun-2017	Sub2_Trial106_1	1	4	4	0.723654	True	0.297
2	106	3	m	20	22-Jun-2017	Sub2_Trial106_1	1	5	5	1.103596	True	0.297
2	107	3	m	20	22-Jun-2017	Sub2_Trial107_0	0	0	0	0.92459	True	1.147
2	107	3	m	20	22-Jun-2017	Sub2_Trial107_0	0	1	1	1.090839	True	1.147
2	107	3	m	20	22-Jun-2017	Sub2_Trial107_0	0	2	2	0.920726	True	1.147
2	107	3	m	20	22-Jun-2017	Sub2_Trial107_0	0	3	3	1.063111	True	1.147
2	107	3	m	20	22-Jun-2017	Sub2_Trial107_0	0	4	4	1.027022	True	1.147
2	107	3	m	20	22-Jun-2017	Sub2_Trial107_0	0	5	5	0.888925	True	1.147
2	107	3	m	20	22-Jun-2017	Sub2_Trial107_1	1	0	0	0.784053	False	1.147
2	107	3	m	20	22-Jun-2017	Sub2_Trial107_1	1	1	1	1.011393	False	1.147
2	107	3	m	20	22-Jun-2017	Sub2_Trial107_1	1	2	2	0.699956	False	1.147
2	107	3	m	20	22-Jun-2017	Sub2_Trial107_1	1	3	3	0.925468	False	1.147
2	107	3	m	20	22-Jun-2017	Sub2_Trial107_1	1	4	4	1.190963	False	1.147
2	107	3	m	20	22-Jun-2017	Sub2_Trial107_1	1	5	5	0.558528	False	1.147
2	108	3	m	20	22-Jun-2017	Sub2_Trial108_0	0	0	0	0.757313	True	0.362
2	108	3	m	20	22-Jun-2017	Sub2_Trial108_0	0	1	1	0.500425	True	0.362
2	108	3	m	20	22-Jun-2017	Sub2_Trial108_0	0	2	2	0.825881	True	0.362
2	108	3	m	20	22-Jun-2017	Sub2_Trial108_0	0	3	3	1.046098	True	0.362
2	108	3	m	20	22-Jun-2017	Sub2_Trial108_0	0	4	4	1.329619	True	0.362
2	108	3	m	20	22-Jun-2017	Sub2_Trial108_0	0	5	5	1.450845	True	0.362
2	108	3	m	20	22-Jun-2017	Sub2_Trial108_1	1	0	0	0.752969	False	0.362
2	108	3	m	20	22-Jun-2017	Sub2_Trial108_1	1	1	1	1.097457	False	0.362
2	108	3	m	20	22-Jun-2017	Sub2_Trial108_1	1	2	2	0.894718	False	0.362
2	108	3	m	20	22-Jun-2017	Sub2_Trial108_1	1	3	3	1.361985	False	0.362
2	108	3	m	20	22-Jun-2017	Sub2_Trial108_1	1	4	4	0.778146	False	0.362
2	108	3	m	20	22-Jun-2017	Sub2_Trial108_1	1	5	5	1.118734	False	0.362
2	109	3	m	20	22-Jun-2017	Sub2_Trial109_0	0	0	0	0.5555	True	0.532
2	109	3	m	20	22-Jun-2017	Sub2_Trial109_0	0	1	1	0.758272	True	0.532
2	109	3	m	20	22-Jun-2017	Sub2_Trial109_0	0	2	2	0.621751	True	0.532
2	109	3	m	20	22-Jun-2017	Sub2_Trial109_0	0	3	3	1.437543	True	0.532
2	109	3	m	20	22-Jun-2017	Sub2_Trial109_0	0	4	4	0.456938	True	0.532
2	109	3	m	20	22-Jun-2017	Sub2_Trial109_0	0	5	5	1.504553	True	0.532
2	109	3	m	20	22-Jun-2017	Sub2_Trial109_1	1	0	0	0.506954	False	0.532
2	109	3	m	20	22-Jun-2017	Sub2_Trial109_1	1	1	1	1.177087	False	0.532
2	109	3	m	20	22-Jun-2017	Sub2_Trial109_1	1	2	2	0.886773	False	0.532
2	109	3	m	20	22-Jun-2017	Sub2_Trial109_1	1	3	3	0.804104	False	0.532
2	109	3	m	20	22-Jun-2017	Sub2_Trial109_1	1	4	4	0.425358	False	0.532
2	109	3	m	20	22-Jun-2017	Sub2_Trial109_1	1	5	5	0.733207	False	0.532
2	110	3	m	20	22-Jun-2017	Sub2_Trial110_0	0	0	0	1.287268	False	0.373
2	110	3	m	20	22-Jun-2017	Sub2_Trial110_0	0	1	1	1.122836	False	0.373
2	110	3	m	20	22-Jun-2017	Sub2_Trial110_0	0	2	2	0.796687	False	0.373
2	110	3	m	20	22-Jun-2017	Sub2_Trial110_0	0	3	3	1.210509	False	0.373
2	110	3	m	20	22-Jun-2017	Sub2_Trial110_0	0	4	4	1.113889	False	0.373
2	110	3	m	20	22-Jun-2017	Sub2_Trial110_0	0	5	5	1.317507	False	0.373
2	110	3	m	20	22-Jun-2017	Sub2_Trial110_1	1	0	0	0.78055	True	0.373
2	110	3	m	20	22-Jun-2017	Sub2_Trial110_1	1	1	1	0.923284	True	0.373
2	110	3	m	20	22-Jun-2017	Sub2_Trial110_1	1	2	2	1.112641	True	0.373
2	110	3	m	20	22-Jun-2017	Sub2_Trial110_1	1	3	3	0.782264	True	0.373
2	110	3	m	20	22-Jun-2017	Sub2_Trial110_1	1	4	4	1.118515	True	0.373
2	110	3	m	20	22-Jun-2017	Sub2_Trial110_1	1	5	5	1.229615	True	0.373
2	111	3	m	20	22-Jun-2017	Sub2_Trial111_0	0	0	0	0.853294	True	0.305
2	111	3	m	20	22-Jun-2017	Sub2_Trial111_0	0	1	1	1.489654	True	0.305
2	111	3	m	20	22-Jun-2017	Sub2_Trial111_0	0	2	2	1.045829	True	0.305
2	111	3	m	20	22-Jun-2017	Sub2_Trial111_0	0	3	3	0.4937	True	0.305
2	111	3	m	20	22-Jun-2017	Sub2_Trial111_0	0	4	4	1.57659	True	0.305
2	111	3	m	20	22-Jun-2017	Sub2_Trial111_0	0	5	5	0.565798	True	0.305
2	111	3	m	20	22-Jun-2017	Sub2_Trial111_1	1	0	0	1.581158	False	0.305
2	111	3	m	20	22-Jun-2017	Sub2_Trial111_1	1	1	1	1.493429	False	0.305
2	111	3	m	20	22-Jun-2017	Sub2_Trial111_1	1	2	2	0.685295	False	0.305
2	111	3	m	20	22-Jun-2017	Sub2_Trial111_1	1	3	3	1.186154	False	0.305
2	111	3	m	20	22-Jun-2017	Sub2_Trial111_1	1	4	4	1.041451	False	0.305
2	111	3	m	20	22-Jun-2017	Sub2_Trial111_1	1	5	5	0.945272	False	0.305
2	112	3	m	20	22-Jun-2017	Sub2_Trial112_0	0	0	0	1.250496	True	0.525
2	112	3	m	20	22-Jun-2017	Sub2_Trial112_0	0	1	1	1.09901	True	0.525
2	112	3	m	20	22-Jun-2017	Sub2_Trial112_0	0	2	2	1.023486	True	0.525
2	112	3	m	20	22-Jun-2017	Sub2_Trial112_0	0	3	3	1.467095	True	0.525
2	112	3	m	20	22-Jun-2017	Sub2_Trial112_0	0	4	4	0.880397	True	0.525
2	112	3	m	20	22-Jun-2017	Sub2_Trial112_0	0	5	5	1.316048	True	0.525
2	112	3	m	20	22-Jun-2017	Sub2_Trial112_1	1	0	0	0.559977	False	0.525
2	112	3	m	20	22-Jun-2017	Sub2_Trial112_1	1	1	1	0.626084	False	0.525
2	112	3	m	20	22-Jun-2017	Sub2_Trial112_1	1	2	2	0.555107	False	0.525
2	112	3	m	20	22-Jun-2017	Sub2_Trial112_1	1	3	3	1.579821	False	0.525
2	112	3	m	20	22-Jun-2017	Sub2_Trial112_1	1	4	4	0.396728	False	0.525
2	112	3	m	20	22-Jun-2017	Sub2_Trial112_1	1	5	5	1.357248	False	0.525
2	113	3	m	20	22-Jun-2017	Sub2_Trial113_0	0	0	0	1.058702	False	0.803
2	113	3	m	20	22-Jun-2017	Sub2_Trial113_0	0	1	1	1.232871	False	0.803
2	113	3	m	20	22-Jun-2017	Sub2_Trial113_0	0	2	2	1.132778	False	0.803
2	113	3	m	20	22-Jun-2017	Sub2_Trial113_0	0	3	3	1.233029	False	0.803
2	113	3	m	20	22-Jun-2017	Sub2_Trial113_0	0	4	4	0.709565	False	0.803
2	113	3	m	20	22-Jun-2017	Sub2_Trial113_0	0	5	5	0.624578	False	0.803
2	113	3	m	20	22-Jun-2017	Sub2_Trial113_1	1	0	0	1.251586	True	0.803
2	113	3	m	20	22-Jun-2017	Sub2_Trial113_1	1	1	1	1.298582	True	0.803
2	113	3	m	20	22-Jun-2017	Sub2_Trial113_1	1	2	2	0.919591	True	0.803
2	113	3	m	20	22-Jun-2017	Sub2_Trial113_1	1	3	3	1.191664	True	0.803
2	113	3	m	20	22-Jun-2017	Sub2_Trial113_1	1	4	4	1.169599	True	0.803
2	113	3	m	20	22-Jun-2017	Sub2_Trial113_1	1	5	5	1.013724	True	0.803
2	114	3	m	20	22-Jun-2017	Sub2_Trial114_0	0	0	0	1.294844	False	0.513
2	114	3	m	20	22-Jun-2017	Sub2_Trial114_0	0	1	1	1.350229	False	0.513
2	114	3	m	20	22-Jun-2017	Sub2_Trial114_0	0	2	2	1.534743	False	0.513
2	114	3	m	20	22-Jun-2017	Sub2_Trial114_0	0	3	3	0.675498	False	0.513
2	114	3	m	20	22-Jun-2017	Sub2_Trial114_0	0	4	4	0.89589	False	0.513
2	114	3	m	20	22-Jun-2017	Sub2_Trial114_0	0	5	5	1.167758	False	0.513
2	114	3	m	20	22-Jun-2017	Sub2_Trial114_1	1	0	0	1.142179	True	0.513
2	114	3	m	20	22-Jun-2017	Sub2_Trial114_1	1	1	1	1.277151	True	0.513
2	114	3	m	20	22-Jun-2017	Sub2_Trial114_1	1	2	2	1.061798	True	0.513
2	114	3	m	20	22-Jun-2017	Sub2_Trial114_1	1	3	3	0.976736	True	0.513
2	114	3	m	20	22-Jun-2017	Sub2_Trial114_1	1	4	4	1.538022	True	0.513
2	114	3	m	20	22-Jun-2017	Sub2_Trial114_1	1	5	5	0.795768	True	0.513
2	115	3	m	20	22-Jun-2017	Sub2_Trial115_0	0	0	0	0.802334	True	0.384
2	115	3	m	20	22-Jun-2017	Sub2_Trial115_0	0	1	1	0.557062	True	0.384
2	115	3	m	20	22-Jun-2017	Sub2_Trial115_0	0	2	2	1.282451	True	0.384
2	115	3	m	20	22-Jun-2017	Sub2_Trial115_0	0	3	3	1.089531	True	0.384
2	115	3	m	20	22-Jun-2017	Sub2_Trial115_0	0	4	4	0.914215	True	0.384
2	115	3	m	20	22-Jun-2017	Sub2_Trial115_0	0	5	5	1.215567	True	0.384
2	115	3	m	20	22-Jun-2017	Sub2_Trial115_1	1	0	0	0.837793	False	0.384
2	115	3	m	20	22-Jun-2017	Sub2_Trial115_1	1	1	1	1.125238	False	0.384
2	115	3	m	20	22-Jun-2017	Sub2_Trial115_1	1	2	2	0.984536	False	0.384
2	115	3	m	20	22-Jun-2017	Sub2_Trial115_1	1	3	3	0.52906	False	0.384
2	115	3	m	20	22-Jun-2017	Sub2_Trial115_1	1	4	4	1.460215	False	0.384
2	115	3	m	20	22-Jun-2017	Sub2_Trial115_1	1	5	5	0.945571	False	0.384
2	116	3	m	20	22-Jun-2017	Sub2_Trial116_0	0	0	0	1.158375	False	0.43
2	116	3	m	20	22-Jun-2017	Sub2_Trial116_0	0	1	1	1.515541	False	0.43
2	116	3	m	20	22-Jun-2017	Sub2_Trial116_0	0	2	2	0.432945	False	0.43
2	116	3	m	20	22-Jun-2017	Sub2_Trial116_0	0	3	3	1.299695	False	0.43
2	116	3	m	20	22-Jun-2017	Sub2_Trial116_0	0	4	4	0.989262	False	0.43
2	116	3	m	20	22-Jun-2017	Sub2_Trial116_0	0	5	5	0.945495	False	0.43
2	116	3	m	20	22-Jun-2017	Sub2_Trial116_1	1	0	0	0.644793	True	0.43
2	116	3	m	20	22-Jun-2017	Sub2_Trial116_1	1	1	1	0.596722	True	0.43
2	116	3	m	20	22-Jun-2017	Sub2_Trial116_1	1	2	2	1.2647	True	0.43
2	116	3	m	20	22-Jun-2017	Sub2_Trial116_1	1	3	3	1.093017	True	0.43
2	116	3	m	20	22-Jun-2017	Sub2_Trial116_1	1	4	4	1.604234	True	0.43
2	116	3	m	20	22-Jun-2017	Sub2_Trial116_1	1	5	5	1.14976	True	0.43
2	117	3	m	20	22-Jun-2017	Sub2_Trial117_0	0	0	0	1.025882	False	0.354
2	117	3	m	20	22-Jun-2017	Sub2_Trial117_0	0	1	1	1.484713	False	0.354
2	117	3	m	20	22-Jun-2017	Sub2_Trial117_0	0	2	2	0.982231	False	0.354
2	117	3	m	20	22-Jun-2017	Sub2_Trial117_0	0	3	3	0.572982	False	0.354
2	117	3	m	20	22-Jun-2017	Sub2_Trial117_0	0	4	4	0.990649	False	0.354
2	117	3	m	20	22-Jun-2017	Sub2_Trial117_0	0	5	5	0.784935	False	0.354
2	117	3	m	20	22-Jun-2017	Sub2_Trial117_1	1	0	0	0.736227	True	0.354
2	117	3	m	20	22-Jun-2017	Sub2_Trial117_1	1	1	1	0.758992	True	0.354
2	117	3	m	20	22-Jun-2017	Sub2_Trial117_1	1	2	2	1.005165	True	0.354
2	117	3	m	20	22-Jun-2017	Sub2_Trial117_1	1	3	3	1.434939	True	0.354
2	117	3	m	20	22-Jun-2017	Sub2_Trial117_1	1	4	4	1.253702	True	0.354
2	117	3	m	20	22-Jun-2017	Sub2_Trial117_1	1	5	5	1.525372	True	0.354
2	118	3	m	20	22-Jun-2017	Sub2_Trial118_0	0	0	0	1.531023	False	0.365
2	118	3	m	20	22-Jun-2017	Sub2_Trial118_0	0	1	1	1.315442	False	0.365
2	118	3	m	20	22-Jun-2017	Sub2_Trial118_0	0	2	2	0.866468	False	0.365
2	118	3	m	20	22-Jun-2017	Sub2_Trial118_0	0	3	3	0.957726	False	0.365
2	118	3	m	20	22-Jun-2017	Sub2_Trial118_0	0	4	4	0.910069	False	0.365
2	118	3	m	20	22-Jun-2017	Sub2_Trial118_0	0	5	5	1.517495	False	0.365
2	118	3	m	20	22-Jun-2017	Sub2_Trial118_1	1	0	0	0.624436	True	0.365
2	118	3	m	20	22-Jun-2017	Sub2_Trial118_1	1	1	1	1.25583	True	0.365
2	118	3	m	20	22-Jun-2017	Sub2_Trial118_1	1	2	2	1.12346	True	0.365
2	118	3	m	20	22-Jun-2017	Sub2_Trial118_1	1	3	3	1.142871	True	0.365
2	118	3	m	20	22-Jun-2017	Sub2_Trial118_1	1	4	4	1.548278	True	0.365
2	118	3	m	20	22-Jun-2017	Sub2_Trial118_1	1	5	5	1.027931	True	0.365
2	118	4	m	20	22-Jun-2017	Sub2_Trial118_0	0	0	0	1.531023	False	0.433
2	118	4	m	20	22-Jun-2017	Sub2_Trial118_0	0	1	1	1.315442	False	0.433
2	118	4	m	20	22-Jun-2017	Sub2_Trial118_0	0	2	2	0.866468	False	0.433
2	118	4	m	20	22-Jun-2017	Sub2_Trial118_0	0	3	3	0.957726	False	0.433
2	118	4	m	20	22-Jun-2017	Sub2_Trial118_0	0	4	4	0.910069	False	0.433
2	118	4	m	20	22-Jun-2017	Sub2_Trial118_0	0	5	5	1.517495	False	0.433
2	118	4	m	20	22-Jun-2017	Sub2_Trial118_1	1	0	0	0.624436	True	0.433
2	118	4	m	20	22-Jun-2017	Sub2_Trial118_1	1	1	1	1.25583	True	0.433
2	118	4	m	20	22-Jun-2017	Sub2_Trial118_1	1	2	2	1.12346	True	0.433
2	118	4	m	20	22-Jun-2017	Sub2_Trial118_1	1	3	3	1.142871	True	0.433
2	118	4	m	20	22-Jun-2017	Sub2_Trial118_1	1	4	4	1.548278	True	0.433
2	118	4	m	20	22-Jun-2017	Sub2_Trial118_1	1	5	5	1.027931	True	0.433
2	119	4	m	20	22-Jun-2017	Sub2_Trial119_0	0	0	0	0.793351	False	0.341
2	119	4	m	20	22-Jun-2017	Sub2_Trial119_0	0	1	1	0.481804	False	0.341
2	119	4	m	20	22-Jun-2017	Sub2_Trial119_0	0	2	2	0.938445	False	0.341
2	119	4	m	20	22-Jun-2017	Sub2_Trial119_0	0	3	3	1.403181	False	0.341
2	119	4	m	20	22-Jun-2017	Sub2_Trial119_0	0	4	4	1.25904	False	0.341
2	119	4	m	20	22-Jun-2017	Sub2_Trial119_0	0	5	5	1.336359	False	0.341
2	119	4	m	20	22-Jun-2017	Sub2_Trial119_1	1	0	0	1.044647	True	0.341
2	119	4	m	20	22-Jun-2017	Sub2_Trial119_1	1	1	1	0.432939	True	0.341
2	119	4	m	20	22-Jun-2017	Sub2_Trial119_1	1	2	2	1.344698	True	0.341
2	119	4	m	20	22-Jun-2017	Sub2_Trial119_1	1	3	3	0.89141	True	0.341
2	119	4	m	20	22-Jun-2017	Sub2_Trial119_1	1	4	4	0.968368	True	0.341
2	119	4	m	20	22-Jun-2017	Sub2_Trial119_1	1	5	5	1.262154	True	0.341
2	120	4	m	20	22-Jun-2017	Sub2_Trial120_0	0	0	0	1.121325	False	0.403
2	120	4	m	20	22-Jun-2017	Sub2_Trial120_0	0	1	1	1.127241	False	0.403
2	120	4	m	20	22-Jun-2017	Sub2_Trial120_0	0	2	2	0.807916	False	0.403
2	120	4	m	20	22-Jun-2017	Sub2_Trial120_0	0	3	3	0.680886	False	0.403
2	120	4	m	20	22-Jun-2017	Sub2_Trial120_0	0	4	4	0.8814	False	0.403
2	120	4	m	20	22-Jun-2017	Sub2_Trial120_0	0	5	5	1.4943	False	0.403
2	120	4	m	20	22-Jun-2017	Sub2_Trial120_1	1	0	0	0.561797	True	0.403
2	120	4	m	20	22-Jun-2017	Sub2_Trial120_1	1	1	1	0.984528	True	0.403
2	120	4	m	20	22-Jun-2017	Sub2_Trial120_1	1	2	2	1.145771	True	0.403
2	120	4	m	20	22-Jun-2017	Sub2_Trial120_1	1	3	3	0.957978	True	0.403
2	120	4	m	20	22-Jun-2017	Sub2_Trial120_1	1	4	4	0.815627	True	0.403
2	120	4	m	20	22-Jun-2017	Sub2_Trial120_1	1	5	5	0.89119	True	0.403
2	121	4	m	20	22-Jun-2017	Sub2_Trial121_0	0	0	0	1.241139	True	0.332
2	121	4	m	20	22-Jun-2017	Sub2_Trial121_0	0	1	1	0.784372	True	0.332
2	121	4	m	20	22-Jun-2017	Sub2_Trial121_0	0	2	2	1.001008	True	0.332
2	121	4	m	20	22-Jun-2017	Sub2_Trial121_0	0	3	3	0.930389	True	0.332
2	121	4	m	20	22-Jun-2017	Sub2_Trial121_0	0	4	4	1.320386	True	0.332
2	121	4	m	20	22-Jun-2017	Sub2_Trial121_0	0	5	5	1.038197	True	0.332
2	121	4	m	20	22-Jun-2017	Sub2_Trial121_1	1	0	0	1.349221	False	0.332
2	121	4	m	20	22-Jun-2017	Sub2_Trial121_1	1	1	1	1.17064	False	0.332
2	121	4	m	20	22-Jun-2017	Sub2_Trial121_1	1	2	2	0.718407	False	0.332
2	121	4	m	20	22-Jun-2017	Sub2_Trial121_1	1	3	3	0.98213	False	0.332
2	121	4	m	20	22-Jun-2017	Sub2_Trial121_1	1	4	4	1.291228	False	0.332
2	121	4	m	20	22-Jun-2017	Sub2_Trial121_1	1	5	5	1.117476	False	0.332
2	122	4	m	20	22-Jun-2017	Sub2_Trial122_0	0	0	0	1.521296	True	0.67
2	122	4	m	20	22-Jun-2017	Sub2_Trial122_0	0	1	1	0.775703	True	0.67
2	122	4	m	20	22-Jun-2017	Sub2_Trial122_0	0	2	2	1.426111	True	0.67
2	122	4	m	20	22-Jun-2017	Sub2_Trial122_0	0	3	3	1.060148	True	0.67
2	122	4	m	20	22-Jun-2017	Sub2_Trial122_0	0	4	4	1.138528	True	0.67
2	122	4	m	20	22-Jun-2017	Sub2_Trial122_0	0	5	5	0.641308	True	0.67
2	122	4	m	20	22-Jun-2017	Sub2_Trial122_1	1	0	0	1.084756	False	0.67
2	122	4	m	20	22-Jun-2017	Sub2_Trial122_1	1	1	1	1.083836	False	0.67
2	122	4	m	20	22-Jun-2017	Sub2_Trial122_1	1	2	2	0.672467	False	0.67
2	122	4	m	20	22-Jun-2017	Sub2_Trial122_1	1	3	3	1.213377	False	0.67
2	122	4	m	20	22-Jun-2017	Sub2_Trial122_1	1	4	4	1.02306	False	0.67
2	122	4	m	20	22-Jun-2017	Sub2_Trial122_1	1	5	5	0.97311	False	0.67
2	123	4	m	20	22-Jun-2017	Sub2_Trial123_0	0	0	0	0.933401	True	0.419
2	123	4	m	20	22-Jun-2017	Sub2_Trial123_0	0	1	1	0.877345	True	0.419
2	123	4	m	20	22-Jun-2017	Sub2_Trial123_0	0	2	2	1.557031	True	0.419
2	123	4	m	20	22-Jun-2017	Sub2_Trial123_0	0	3	3	1.020947	True	0.419
2	123	4	m	20	22-Jun-2017	Sub2_Trial123_0	0	4	4	1.350961	True	0.419
2	123	4	m	20	22-Jun-2017	Sub2_Trial123_0	0	5	5	0.47478	True	0.419
2	123	4	m	20	22-Jun-2017	Sub2_Trial123_1	1	0	0	0.871655	False	0.419
2	123	4	m	20	22-Jun-2017	Sub2_Trial123_1	1	1	1	0.884583	False	0.419
2	123	4	m	20	22-Jun-2017	Sub2_Trial123_1	1	2	2	0.83456	False	0.419
2	123	4	m	20	22-Jun-2017	Sub2_Trial123_1	1	3	3	1.079658	False	0.419
2	123	4	m	20	22-Jun-2017	Sub2_Trial123_1	1	4	4	0.903345	False	0.419
2	123	4	m	20	22-Jun-2017	Sub2_Trial123_1	1	5	5	1.054848	False	0.419
2	124	4	m	20	22-Jun-2017	Sub2_Trial124_0	0	0	0	1.284869	False	1.8
2	124	4	m	20	22-Jun-2017	Sub2_Trial124_0	0	1	1	0.652977	False	1.8
2	124	4	m	20	22-Jun-2017	Sub2_Trial124_0	0	2	2	1.255421	False	1.8
2	124	4	m	20	22-Jun-2017	Sub2_Trial124_0	0	3	3	1.084566	False	1.8
2	124	4	m	20	22-Jun-2017	Sub2_Trial124_0	0	4	4	0.446221	False	1.8
2	124	4	m	20	22-Jun-2017	Sub2_Trial124_0	0	5	5	0.953449	False	1.8
2	124	4	m	20	22-Jun-2017	Sub2_Trial124_1	1	0	0	1.018579	True	1.8
2	124	4	m	20	22-Jun-2017	Sub2_Trial124_1	1	1	1	0.976454	True	1.8
2	124	4	m	20	22-Jun-2017	Sub2_Trial124_1	1	2	2	0.821846	True	1.8
2	124	4	m	20	22-Jun-2017	Sub2_Trial124_1	1	3	3	0.895708	True	1.8
2	124	4	m	20	22-Jun-2017	Sub2_Trial124_1	1	4	4	0.603688	True	1.8
2	124	4	m	20	22-Jun-2017	Sub2_Trial124_1	1	5	5	0.701498	True	1.8
2	125	4	m	20	22-Jun-2017	Sub2_Trial125_0	0	0	0	1.553956	True	0.529
2	125	4	m	20	22-Jun-2017	Sub2_Trial125_0	0	1	1	1.629072	True	0.529
2	125	4	m	20	22-Jun-2017	Sub2_Trial125_0	0	2	2	1.452427	True	0.529
2	125	4	m	20	22-Jun-2017	Sub2_Trial125_0	0	3	3	0.627423	True	0.529
2	125	4	m	20	22-Jun-2017	Sub2_Trial125_0	0	4	4	1.413241	True	0.529
2	125	4	m	20	22-Jun-2017	Sub2_Trial125_0	0	5	5	0.980746	True	0.529
2	125	4	m	20	22-Jun-2017	Sub2_Trial125_1	1	0	0	1.217498	False	0.529
2	125	4	m	20	22-Jun-2017	Sub2_Trial125_1	1	1	1	0.778509	False	0.529
2	125	4	m	20	22-Jun-2017	Sub2_Trial125_1	1	2	2	0.950314	False	0.529
2	125	4	m	20	22-Jun-2017	Sub2_Trial125_1	1	3	3	1.211235	False	0.529
2	125	4	m	20	22-Jun-2017	Sub2_Trial125_1	1	4	4	0.618117	False	0.529
2	125	4	m	20	22-Jun-2017	Sub2_Trial125_1	1	5	5	1.061799	False	0.529
2	126	4	m	20	22-Jun-2017	Sub2_Trial126_0	0	0	0	0.650973	False	0.31
2	126	4	m	20	22-Jun-2017	Sub2_Trial126_0	0	1	1	0.60175	False	0.31
2	126	4	m	20	22-Jun-2017	Sub2_Trial126_0	0	2	2	0.925924	False	0.31
2	126	4	m	20	22-Jun-2017	Sub2_Trial126_0	0	3	3	0.639488	False	0.31
2	126	4	m	20	22-Jun-2017	Sub2_Trial126_0	0	4	4	0.511581	False	0.31
2	126	4	m	20	22-Jun-2017	Sub2_Trial126_0	0	5	5	0.63028	False	0.31
2	126	4	m	20	22-Jun-2017	Sub2_Trial126_1	1	0	0	0.625399	True	0.31
2	126	4	m	20	22-Jun-2017	Sub2_Trial126_1	1	1	1	1.105892	True	0.31
2	126	4	m	20	22-Jun-2017	Sub2_Trial126_1	1	2	2	1.039517	True	0.31
2	126	4	m	20	22-Jun-2017	Sub2_Trial126_1	1	3	3	0.879115	True	0.31
2	126	4	m	20	22-Jun-2017	Sub2_Trial126_1	1	4	4	0.842652	True	0.31
2	126	4	m	20	22-Jun-2017	Sub2_Trial126_1	1	5	5	0.825081	True	0.31
2	127	4	m	20	22-Jun-2017	Sub2_Trial127_0	0	0	0	0.965973	True	1.134
2	127	4	m	20	22-Jun-2017	Sub2_Trial127_0	0	1	1	0.476878	True	1.134
2	127	4	m	20	22-Jun-2017	Sub2_Trial127_0	0	2	2	1.058767	True	1.134
2	127	4	m	20	22-Jun-2017	Sub2_Trial127_0	0	3	3	0.492736	True	1.134
2	127	4	m	20	22-Jun-2017	Sub2_Trial127_0	0	4	4	0.806302	True	1.134
2	127	4	m	20	22-Jun-2017	Sub2_Trial127_0	0	5	5	0.991348	True	1.134
2	127	4	m	20	22-Jun-2017	Sub2_Trial127_1	1	0	0	1.023027	False	1.134
2	127	4	m	20	22-Jun-2017	Sub2_Trial127_1	1	1	1	1.258946	False	1.134
2	127	4	m	20	22-Jun-2017	Sub2_Trial127_1	1	2	2	0.596282	False	1.134
2	127	4	m	20	22-Jun-2017	Sub2_Trial127_1	1	3	3	0.41928	False	1.134
2	127	4	m	20	22-Jun-2017	Sub2_Trial127_1	1	4	4	1.257787	False	1.134
2	127	4	m	20	22-Jun-2017	Sub2_Trial127_1	1	5	5	0.511799	False	1.134
2	128	4	m	20	22-Jun-2017	Sub2_Trial128_0	0	0	0	1.064476	False	0.317
2	128	4	m	20	22-Jun-2017	Sub2_Trial128_0	0	1	1	0.781271	False	0.317
2	128	4	m	20	22-Jun-2017	Sub2_Trial128_0	0	2	2	1.554722	False	0.317
2	128	4	m	20	22-Jun-2017	Sub2_Trial128_0	0	3	3	0.787122	False	0.317
2	128	4	m	20	22-Jun-2017	Sub2_Trial128_0	0	4	4	1.46652	False	0.317
2	128	4	m	20	22-Jun-2017	Sub2_Trial128_0	0	5	5	0.791233	False	0.317
2	128	4	m	20	22-Jun-2017	Sub2_Trial128_1	1	0	0	1.093019	True	0.317
2	128	4	m	20	22-Jun-2017	Sub2_Trial128_1	1	1	1	1.20989	True	0.317
2	128	4	m	20	22-Jun-2017	Sub2_Trial128_1	1	2	2	1.524502	True	0.317
2	128	4	m	20	22-Jun-2017	Sub2_Trial128_1	1	3	3	1.119727	True	0.317
2	128	4	m	20	22-Jun-2017	Sub2_Trial128_1	1	4	4	1.636997	True	0.317
2	128	4	m	20	22-Jun-2017	Sub2_Trial128_1	1	5	5	1.445781	True	0.317
2	129	4	m	20	22-Jun-2017	Sub2_Trial129_0	0	0	0	1.304652	True	0.563
2	129	4	m	20	22-Jun-2017	Sub2_Trial129_0	0	1	1	0.911486	True	0.563
2	129	4	m	20	22-Jun-2017	Sub2_Trial129_0	0	2	2	0.917463	True	0.563
2	129	4	m	20	22-Jun-2017	Sub2_Trial129_0	0	3	3	0.562024	True	0.563
2	129	4	m	20	22-Jun-2017	Sub2_Trial129_0	0	4	4	1.604519	True	0.563
2	129	4	m	20	22-Jun-2017	Sub2_Trial129_0	0	5	5	1.05389	True	0.563
2	129	4	m	20	22-Jun-2017	Sub2_Trial129_1	1	0	0	0.782733	False	0.563
2	129	4	m	20	22-Jun-2017	Sub2_Trial129_1	1	1	1	0.519873	False	0.563
2	129	4	m	20	22-Jun-2017	Sub2_Trial129_1	1	2	2	0.652706	False	0.563
2	129	4	m	20	22-Jun-2017	Sub2_Trial129_1	1	3	3	0.715404	False	0.563
2	129	4	m	20	22-Jun-2017	Sub2_Trial129_1	1	4	4	1.548441	False	0.563
2	129	4	m	20	22-Jun-2017	Sub2_Trial129_1	1	5	5	0.579957	False	0.563
2	130	4	m	20	22-Jun-2017	Sub2_Trial130_0	0	0	0	1.15898	False	0.29
2	130	4	m	20	22-Jun-2017	Sub2_Trial130_0	0	1	1	1.46337	False	0.29
2	130	4	m	20	22-Jun-2017	Sub2_Trial130_0	0	2	2	0.712962	False	0.29
2	130	4	m	20	22-Jun-2017	Sub2_Trial130_0	0	3	3	0.903053	False	0.29
2	130	4	m	20	22-Jun-2017	Sub2_Trial130_0	0	4	4	0.716129	False	0.29
2	130	4	m	20	22-Jun-2017	Sub2_Trial130_0	0	5	5	1.240275	False	0.29
2	130	4	m	20	22-Jun-2017	Sub2_Trial130_1	1	0	0	1.447506	True	0.29
2	130	4	m	20	22-Jun-2017	Sub2_Trial130_1	1	1	1	0.630808	True	0.29
2	130	4	m	20	22-Jun-2017	Sub2_Trial130_1	1	2	2	0.938453	True	0.29
2	130	4	m	20	22-Jun-2017	Sub2_Trial130_1	1	3	3	1.19116	True	0.29
2	130	4	m	20	22-Jun-2017	Sub2_Trial130_1	1	4	4	1.088292	True	0.29
2	130	4	m	20	22-Jun-2017	Sub2_Trial130_1	1	5	5	1.299748	True	0.29
2	131	4	m	20	22-Jun-2017	Sub2_Trial131_0	0	0	0	0.401661	True	1.564
2	131	4	m	20	22-Jun-2017	Sub2_Trial131_0	0	1	1	1.387119	True	1.564
2	131	4	m	20	22-Jun-2017	Sub2_Trial131_0	0	2	2	0.529459	True	1.564
2	131	4	m	20	22-Jun-2017	Sub2_Trial131_0	0	3	3	0.966812	True	1.564
2	131	4	m	20	22-Jun-2017	Sub2_Trial131_0	0	4	4	1.270863	True	1.564
2	131	4	m	20	22-Jun-2017	Sub2_Trial131_0	0	5	5	1.502652	True	1.564
2	131	4	m	20	22-Jun-2017	Sub2_Trial131_1	1	0	0	1.093203	False	1.564
2	131	4	m	20	22-Jun-2017	Sub2_Trial131_1	1	1	1	0.916092	False	1.564
2	131	4	m	20	22-Jun-2017	Sub2_Trial131_1	1	2	2	0.360177	False	1.564
2	131	4	m	20	22-Jun-2017	Sub2_Trial131_1	1	3	3	0.611516	False	1.564
2	131	4	m	20	22-Jun-2017	Sub2_Trial131_1	1	4	4	0.404602	False	1.564
2	131	4	m	20	22-Jun-2017	Sub2_Trial131_1	1	5	5	0.560305	False	1.564
2	132	4	m	20	22-Jun-2017	Sub2_Trial132_0	0	0	0	0.896641	False	0.393
2	132	4	m	20	22-Jun-2017	Sub2_Trial132_0	0	1	1	1.124397	False	0.393
2	132	4	m	20	22-Jun-2017	Sub2_Trial132_0	0	2	2	1.170956	False	0.393
2	132	4	m	20	22-Jun-2017	Sub2_Trial132_0	0	3	3	1.499568	False	0.393
2	132	4	m	20	22-Jun-2017	Sub2_Trial132_0	0	4	4	1.005171	False	0.393
2	132	4	m	20	22-Jun-2017	Sub2_Trial132_0	0	5	5	1.427862	False	0.393
2	132	4	m	20	22-Jun-2017	Sub2_Trial132_1	1	0	0	1.328533	True	0.393
2	132	4	m	20	22-Jun-2017	Sub2_Trial132_1	1	1	1	0.981016	True	0.393
2	132	4	m	20	22-Jun-2017	Sub2_Trial132_1	1	2	2	1.347441	True	0.393
2	132	4	m	20	22-Jun-2017	Sub2_Trial132_1	1	3	3	1.314393	True	0.393
2	132	4	m	20	22-Jun-2017	Sub2_Trial132_1	1	4	4	1.258079	True	0.393
2	132	4	m	20	22-Jun-2017	Sub2_Trial132_1	1	5	5	0.734147	True	0.393
2	133	4	m	20	22-Jun-2017	Sub2_Trial133_0	0	0	0	0.837359	True	0.742
2	133	4	m	20	22-Jun-2017	Sub2_Trial133_0	0	1	1	0.360025	True	0.742
2	133	4	m	20	22-Jun-2017	Sub2_Trial133_0	0	2	2	1.176132	True	0.742
2	133	4	m	20	22-Jun-2017	Sub2_Trial133_0	0	3	3	0.964472	True	0.742
2	133	4	m	20	22-Jun-2017	Sub2_Trial133_0	0	4	4	0.628836	True	0.742
2	133	4	m	20	22-Jun-2017	Sub2_Trial133_0	0	5	5	0.761969	True	0.742
2	133	4	m	20	22-Jun-2017	Sub2_Trial133_1	1	0	0	0.461282	False	0.742
2	133	4	m	20	22-Jun-2017	Sub2_Trial133_1	1	1	1	1.447641	False	0.742
2	133	4	m	20	22-Jun-2017	Sub2_Trial133_1	1	2	2	1.091809	False	0.742
2	133	4	m	20	22-Jun-2017	Sub2_Trial133_1	1	3	3	0.466237	False	0.742
2	133	4	m	20	22-Jun-2017	Sub2_Trial133_1	1	4	4	1.326214	False	0.742
2	133	4	m	20	22-Jun-2017	Sub2_Trial133_1	1	5	5	0.940852	False	0.742
2	134	4	m	20	22-Jun-2017	Sub2_Trial134_0	0	0	0	1.228057	True	1.114
2	134	4	m	20	22-Jun-2017	Sub2_Trial134_0	0	1	1	1.033429	True	1.114
2	134	4	m	20	22-Jun-2017	Sub2_Trial134_0	0	2	2	0.852268	True	1.114
2	134	4	m	20	22-Jun-2017	Sub2_Trial134_0	0	3	3	1.284707	True	1.114
2	134	4	m	20	22-Jun-2017	Sub2_Trial134_0	0	4	4	0.843936	True	1.114
2	134	4	m	20	22-Jun-2017	Sub2_Trial134_0	0	5	5	1.284631	True	1.114
2	134	4	m	20	22-Jun-2017	Sub2_Trial134_1	1	0	0	0.955694	False	1.114
2	134	4	m	20	22-Jun-2017	Sub2_Trial134_1	1	1	1	1.165662	False	1.114
2	134	4	m	20	22-Jun-2017	Sub2_Trial134_1	1	2	2	0.827526	False	1.114
2	134	4	m	20	22-Jun-2017	Sub2_Trial134_1	1	3	3	0.625984	False	1.114
2	134	4	m	20	22-Jun-2017	Sub2_Trial134_1	1	4	4	0.763602	False	1.114
2	134	4	m	20	22-Jun-2017	Sub2_Trial134_1	1	5	5	1.11902	False	1.114
2	135	4	m	20	22-Jun-2017	Sub2_Trial135_0	0	0	0	1.332569	False	0.365
2	135	4	m	20	22-Jun-2017	Sub2_Trial135_0	0	1	1	0.931554	False	0.365
2	135	4	m	20	22-Jun-2017	Sub2_Trial135_0	0	2	2	0.624673	False	0.365
2	135	4	m	20	22-Jun-2017	Sub2_Trial135_0	0	3	3	0.786628	False	0.365
2	135	4	m	20	22-Jun-2017	Sub2_Trial135_0	0	4	4	1.288559	False	0.365
2	135	4	m	20	22-Jun-2017	Sub2_Trial135_0	0	5	5	0.556975	False	0.365
2	135	4	m	20	22-Jun-2017	Sub2_Trial135_1	1	0	0	1.034533	True	0.365
2	135	4	m	20	22-Jun-2017	Sub2_Trial135_1	1	1	1	1.263874	True	0.365
2	135	4	m	20	22-Jun-2017	Sub2_Trial135_1	1	2	2	0.803205	True	0.365
2	135	4	m	20	22-Jun-2017	Sub2_Trial135_1	1	3	3	0.699851	True	0.365
2	135	4	m	20	22-Jun-2017	Sub2_Trial135_1	1	4	4	1.512899	True	0.365
2	135	4	m	20	22-Jun-2017	Sub2_Trial135_1	1	5	5	1.589332	True	0.365
2	136	4	m	20	22-Jun-2017	Sub2_Trial136_0	0	0	0	0.616214	False	0.377
2	136	4	m	20	22-Jun-2017	Sub2_Trial136_0	0	1	1	1.207725	False	0.377
2	136	4	m	20	22-Jun-2017	Sub2_Trial136_0	0	2	2	0.503432	False	0.377
2	136	4	m	20	22-Jun-2017	Sub2_Trial136_0	0	3	3	1.042972	False	0.377
2	136	4	m	20	22-Jun-2017	Sub2_Trial136_0	0	4	4	1.274674	False	0.377
2	136	4	m	20	22-Jun-2017	Sub2_Trial136_0	0	5	5	0.510679	False	0.377
2	136	4	m	20	22-Jun-2017	Sub2_Trial136_1	1	0	0	0.98267	True	0.377
2	136	4	m	20	22-Jun-2017	Sub2_Trial136_1	1	1	1	0.85652	True	0.377
2	136	4	m	20	22-Jun-2017	Sub2_Trial136_1	1	2	2	0.759613	True	0.377
2	136	4	m	20	22-Jun-2017	Sub2_Trial136_1	1	3	3	0.577677	True	0.377
2	136	4	m	20	22-Jun-2017	Sub2_Trial136_1	1	4	4	1.218216	True	0.377
2	136	4	m	20	22-Jun-2017	Sub2_Trial136_1	1	5	5	0.905566	True	0.377
2	137	4	m	20	22-Jun-2017	Sub2_Trial137_0	0	0	0	0.815221	False	0.407
2	137	4	m	20	22-Jun-2017	Sub2_Trial137_0	0	1	1	1.199531	False	0.407
2	137	4	m	20	22-Jun-2017	Sub2_Trial137_0	0	2	2	0.38036	False	0.407
2	137	4	m	20	22-Jun-2017	Sub2_Trial137_0	0	3	3	0.684721	False	0.407
2	137	4	m	20	22-Jun-2017	Sub2_Trial137_0	0	4	4	0.586667	False	0.407
2	137	4	m	20	22-Jun-2017	Sub2_Trial137_0	0	5	5	0.629435	False	0.407
2	137	4	m	20	22-Jun-2017	Sub2_Trial137_1	1	0	0	1.227912	True	0.407
2	137	4	m	20	22-Jun-2017	Sub2_Trial137_1	1	1	1	0.681833	True	0.407
2	137	4	m	20	22-Jun-2017	Sub2_Trial137_1	1	2	2	0.748576	True	0.407
2	137	4	m	20	22-Jun-2017	Sub2_Trial137_1	1	3	3	0.942293	True	0.407
2	137	4	m	20	22-Jun-2017	Sub2_Trial137_1	1	4	4	1.329899	True	0.407
2	137	4	m	20	22-Jun-2017	Sub2_Trial137_1	1	5	5	0.821028	True	0.407
2	138	4	m	20	22-Jun-2017	Sub2_Trial138_0	0	0	0	1.306636	False	0.402
2	138	4	m	20	22-Jun-2017	Sub2_Trial138_0	0	1	1	0.88846	False	0.402
2	138	4	m	20	22-Jun-2017	Sub2_Trial138_0	0	2	2	1.431859	False	0.402
2	138	4	m	20	22-Jun-2017	Sub2_Trial138_0	0	3	3	0.979781	False	0.402
2	138	4	m	20	22-Jun-2017	Sub2_Trial138_0	0	4	4	0.550261	False	0.402
2	138	4	m	20	22-Jun-2017	Sub2_Trial138_0	0	5	5	1.46192	False	0.402
2	138	4	m	20	22-Jun-2017	Sub2_Trial138_1	1	0	0	1.254162	True	0.402
2	138	4	m	20	22-Jun-2017	Sub2_Trial138_1	1	1	1	1.178256	True	0.402
2	138	4	m	20	22-Jun-2017	Sub2_Trial138_1	1	2	2	1.311914	True	0.402
2	138	4	m	20	22-Jun-2017	Sub2_Trial138_1	1	3	3	0.871884	True	0.402
2	138	4	m	20	22-Jun-2017	Sub2_Trial138_1	1	4	4	0.973512	True	0.402
2	138	4	m	20	22-Jun-2017	Sub2_Trial138_1	1	5	5	1.393399	True	0.402
2	139	4	m	20	22-Jun-2017	Sub2_Trial139_0	0	0	0	0.780352	True	0.426
2	139	4	m	20	22-Jun-2017	Sub2_Trial139_0	0	1	1	0.676277	True	0.426
2	139	4	m	20	22-Jun-2017	Sub2_Trial139_0	0	2	2	1.501304	True	0.426
2	139	4	m	20	22-Jun-2017	Sub2_Trial139_0	0	3	3	1.14784	True	0.426
2	139	4	m	20	22-Jun-2017	Sub2_Trial139_0	0	4	4	1.451554	True	0.426
2	139	4	m	20	22-Jun-2017	Sub2_Trial139_0	0	5	5	1.563405	True	0.426
2	139	4	m	20	22-Jun-2017	Sub2_Trial139_1	1	0	0	1.093178	False	0.426
2	139	4	m	20	22-Jun-2017	Sub2_Trial139_1	1	1	1	1.117373	False	0.426
2	139	4	m	20	22-Jun-2017	Sub2_Trial139_1	1	2	2	0.985916	False	0.426
2	139	4	m	20	22-Jun-2017	Sub2_Trial139_1	1	3	3	1.06286	False	0.426
2	139	4	m	20	22-Jun-2017	Sub2_Trial139_1	1	4	4	1.133518	False	0.426
2	139	4	m	20	22-Jun-2017	Sub2_Trial139_1	1	5	5	0.714082	False	0.426
2	140	4	m	20	22-Jun-2017	Sub2_Trial140_0	0	0	0	1.243121	False	0.694
2	140	4	m	20	22-Jun-2017	Sub2_Trial140_0	0	1	1	1.196089	False	0.694
2	140	4	m	20	22-Jun-2017	Sub2_Trial140_0	0	2	2	1.239452	False	0.694
2	140	4	m	20	22-Jun-2017	Sub2_Trial140_0	0	3	3	0.780665	False	0.694
2	140	4	m	20	22-Jun-2017	Sub2_Trial140_0	0	4	4	1.097936	False	0.694
2	140	4	m	20	22-Jun-2017	Sub2_Trial140_0	0	5	5	1.237196	False	0.694
2	140	4	m	20	22-Jun-2017	Sub2_Trial140_1	1	0	0	0.917859	True	0.694
2	140	4	m	20	22-Jun-2017	Sub2_Trial140_1	1	1	1	0.894926	True	0.694
2	140	4	m	20	22-Jun-2017	Sub2_Trial140_1	1	2	2	1.049932	True	0.694
2	140	4	m	20	22-Jun-2017	Sub2_Trial140_1	1	3	3	0.832258	True	0.694
2	140	4	m	20	22-Jun-2017	Sub2_Trial140_1	1	4	4	1.147396	True	0.694
2	140	4	m	20	22-Jun-2017	Sub2_Trial140_1	1	5	5	0.775034	True	0.694
2	141	4	m	20	22-Jun-2017	Sub2_Trial141_0	0	0	0	0.976017	True	0.387
2	141	4	m	20	22-Jun-2017	Sub2_Trial141_0	0	1	1	0.605683	True	0.387
2	141	4	m	20	22-Jun-2017	Sub2_Trial141_0	0	2	2	0.950775	True	0.387
2	141	4	m	20	22-Jun-2017	Sub2_Trial141_0	0	3	3	0.686947	True	0.387
2	141	4	m	20	22-Jun-2017	Sub2_Trial141_0	0	4	4	1.343773	True	0.387
2	141	4	m	20	22-Jun-2017	Sub2_Trial141_0	0	5	5	1.345086	True	0.387
2	141	4	m	20	22-Jun-2017	Sub2_Trial141_1	1	0	0	0.910612	False	0.387
2	141	4	m	20	22-Jun-2017	Sub2_Trial141_1	1	1	1	1.449405	False	0.387
2	141	4	m	20	22-Jun-2017	Sub2_Trial141_1	1	2	2	1.090971	False	0.387
2	141	4	m	20	22-Jun-2017	Sub2_Trial141_1	1	3	3	0.814164	False	0.387
2	141	4	m	20	22-Jun-2017	Sub2_Trial141_1	1	4	4	0.802579	False	0.387
2	141	4	m	20	22-Jun-2017	Sub2_Trial141_1	1	5	5	1.277655	False	0.387
2	142	4	m	20	22-Jun-2017	Sub2_Trial142_0	0	0	0	0.840158	True	0.356
2	142	4	m	20	22-Jun-2017	Sub2_Trial142_0	0	1	1	0.69891	True	0.356
2	142	4	m	20	22-Jun-2017	Sub2_Trial142_0	0	2	2	1.340724	True	0.356
2	142	4	m	20	22-Jun-2017	Sub2_Trial142_0	0	3	3	1.039229	True	0.356
2	142	4	m	20	22-Jun-2017	Sub2_Trial142_0	0	4	4	1.226711	True	0.356
2	142	4	m	20	22-Jun-2017	Sub2_Trial142_0	0	5	5	1.052672	True	0.356
2	142	4	m	20	22-Jun-2017	Sub2_Trial142_1	1	0	0	0.538965	False	0.356
2	142	4	m	20	22-Jun-2017	Sub2_Trial142_1	1	1	1	0.707391	False	0.356
2	142	4	m	20	22-Jun-2017	Sub2_Trial142_1	1	2	2	0.575248	False	0.356
2	142	4	m	20	22-Jun-2017	Sub2_Trial142_1	1	3	3	0.797392	False	0.356
2	142	4	m	20	22-Jun-2017	Sub2_Trial142_1	1	4	4	1.166074	False	0.356
2	142	4	m	20	22-Jun-2017	Sub2_Trial142_1	1	5	5	1.077106	False	0.356
2	143	4	m	20	22-Jun-2017	Sub2_Trial143_0	0	0	0	0.496278	False	0.307
2	143	4	m	20	22-Jun-2017	Sub2_Trial143_0	0	1	1	1.531116	False	0.307
2	143	4	m	20	22-Jun-2017	Sub2_Trial143_0	0	2	2	0.633682	False	0.307
2	143	4	m	20	22-Jun-2017	Sub2_Trial143_0	0	3	3	1.158246	False	0.307
2	143	4	m	20	22-Jun-2017	Sub2_Trial143_0	0	4	4	1.297553	False	0.307
2	143	4	m	20	22-Jun-2017	Sub2_Trial143_0	0	5	5	0.505468	False	0.307
2	143	4	m	20	22-Jun-2017	Sub2_Trial143_1	1	0	0	1.068609	True	0.307
2	143	4	m	20	22-Jun-2017	Sub2_Trial143_1	1	1	1	0.939856	True	0.307
2	143	4	m	20	22-Jun-2017	Sub2_Trial143_1	1	2	2	0.924876	True	0.307
2	143	4	m	20	22-Jun-2017	Sub2_Trial143_1	1	3	3	1.138386	True	0.307
2	143	4	m	20	22-Jun-2017	Sub2_Trial143_1	1	4	4	1.300519	True	0.307
2	143	4	m	20	22-Jun-2017	Sub2_Trial143_1	1	5	5	0.825381	True	0.307
2	144	4	m	20	22-Jun-2017	Sub2_Trial144_0	0	0	0	0.830025	False	0.373
2	144	4	m	20	22-Jun-2017	Sub2_Trial144_0	0	1	1	1.077395	False	0.373
2	144	4	m	20	22-Jun-2017	Sub2_Trial144_0	0	2	2	0.711778	False	0.373
2	144	4	m	20	22-Jun-2017	Sub2_Trial144_0	0	3	3	1.411288	False	0.373
2	144	4	m	20	22-Jun-2017	Sub2_Trial144_0	0	4	4	0.889675	False	0.373
2	144	4	m	20	22-Jun-2017	Sub2_Trial144_0	0	5	5	1.588594	False	0.373
2	144	4	m	20	22-Jun-2017	Sub2_Trial144_1	1	0	0	1.190388	True	0.373
2	144	4	m	20	22-Jun-2017	Sub2_Trial144_1	1	1	1	0.370403	True	0.373
2	144	4	m	20	22-Jun-2017	Sub2_Trial144_1	1	2	2	1.207693	True	0.373
2	144	4	m	20	22-Jun-2017	Sub2_Trial144_1	1	3	3	0.963995	True	0.373
2	144	4	m	20	22-Jun-2017	Sub2_Trial144_1	1	4	4	1.048319	True	0.373
2	144	4	m	20	22-Jun-2017	Sub2_Trial144_1	1	5	5	0.918436	True	0.373
2	145	4	m	20	22-Jun-2017	Sub2_Trial145_0	0	0	0	0.877412	True	0.368
2	145	4	m	20	22-Jun-2017	Sub2_Trial145_0	0	1	1	1.384083	True	0.368
2	145	4	m	20	22-Jun-2017	Sub2_Trial145_0	0	2	2	0.715523	True	0.368
2	145	4	m	20	22-Jun-2017	Sub2_Trial145_0	0	3	3	1.58514	True	0.368
2	145	4	m	20	22-Jun-2017	Sub2_Trial145_0	0	4	4	1.518852	True	0.368
2	145	4	m	20	22-Jun-2017	Sub2_Trial145_0	0	5	5	1.162497	True	0.368
2	145	4	m	20	22-Jun-2017	Sub2_Trial145_1	1	0	0	1.03194	False	0.368
2	145	4	m	20	22-Jun-2017	Sub2_Trial145_1	1	1	1	1.125905	False	0.368
2	145	4	m	20	22-Jun-2017	Sub2_Trial145_1	1	2	2	0.964308	False	0.368
2	145	4	m	20	22-Jun-2017	Sub2_Trial145_1	1	3	3	1.408449	False	0.368
2	145	4	m	20	22-Jun-2017	Sub2_Trial145_1	1	4	4	0.422309	False	0.368
2	145	4	m	20	22-Jun-2017	Sub2_Trial145_1	1	5	5	1.374766	False	0.368
2	146	4	m	20	22-Jun-2017	Sub2_Trial146_0	0	0	0	1.612527	True	0.324
2	146	4	m	20	22-Jun-2017	Sub2_Trial146_0	0	1	1	0.987276	True	0.324
2	146	4	m	20	22-Jun-2017	Sub2_Trial146_0	0	2	2	1.39693	True	0.324
2	146	4	m	20	22-Jun-2017	Sub2_Trial146_0	0	3	3	0.733979	True	0.324
2	146	4	m	20	22-Jun-2017	Sub2_Trial146_0	0	4	4	1.215019	True	0.324
2	146	4	m	20	22-Jun-2017	Sub2_Trial146_0	0	5	5	0.855552	True	0.324
2	146	4	m	20	22-Jun-2017	Sub2_Trial146_1	1	0	0	1.28113	False	0.324
2	146	4	m	20	22-Jun-2017	Sub2_Trial146_1	1	1	1	0.767978	False	0.324
2	146	4	m	20	22-Jun-2017	Sub2_Trial146_1	1	2	2	0.90489	False	0.324
2	146	4	m	20	22-Jun-2017	Sub2_Trial146_1	1	3	3	0.834692	False	0.324
2	146	4	m	20	22-Jun-2017	Sub2_Trial146_1	1	4	4	0.936671	False	0.324
2	146	4	m	20	22-Jun-2017	Sub2_Trial146_1	1	5	5	1.098852	False	0.324
2	147	4	m	20	22-Jun-2017	Sub2_Trial147_0	0	0	0	0.751018	False	0.396
2	147	4	m	20	22-Jun-2017	Sub2_Trial147_0	0	1	1	0.676002	False	0.396
2	147	4	m	20	22-Jun-2017	Sub2_Trial147_0	0	2	2	0.860168	False	0.396
2	147	4	m	20	22-Jun-2017	Sub2_Trial147_0	0	3	3	0.687975	False	0.396
2	147	4	m	20	22-Jun-2017	Sub2_Trial147_0	0	4	4	1.580386	False	0.396
2	147	4	m	20	22-Jun-2017	Sub2_Trial147_0	0	5	5	0.499253	False	0.396
2	147	4	m	20	22-Jun-2017	Sub2_Trial147_1	1	0	0	1.048242	True	0.396
2	147	4	m	20	22-Jun-2017	Sub2_Trial147_1	1	1	1	1.187432	True	0.396
2	147	4	m	20	22-Jun-2017	Sub2_Trial147_1	1	2	2	0.977766	True	0.396
2	147	4	m	20	22-Jun-2017	Sub2_Trial147_1	1	3	3	1.392428	True	0.396
2	147	4	m	20	22-Jun-2017	Sub2_Trial147_1	1	4	4	1.015867	True	0.396
2	147	4	m	20	22-Jun-2017	Sub2_Trial147_1	1	5	5	0.74377	True	0.396
2	148	4	m	20	22-Jun-2017	Sub2_Trial148_0	0	0	0	0.995836	True	0.557
2	148	4	m	20	22-Jun-2017	Sub2_Trial148_0	0	1	1	0.587607	True	0.557
2	148	4	m	20	22-Jun-2017	Sub2_Trial148_0	0	2	2	1.263033	True	0.557
2	148	4	m	20	22-Jun-2017	Sub2_Trial148_0	0	3	3	1.420611	True	0.557
2	148	4	m	20	22-Jun-2017	Sub2_Trial148_0	0	4	4	1.132818	True	0.557
2	148	4	m	20	22-Jun-2017	Sub2_Trial148_0	0	5	5	0.70104	True	0.557
2	148	4	m	20	22-Jun-2017	Sub2_Trial148_1	1	0	0	1.035148	False	0.557
2	148	4	m	20	22-Jun-2017	Sub2_Trial148_1	1	1	1	1.086524	False	0.557
2	148	4	m	20	22-Jun-2017	Sub2_Trial148_1	1	2	2	1.27178	False	0.557
2	148	4	m	20	22-Jun-2017	Sub2_Trial148_1	1	3	3	1.380647	False	0.557
2	148	4	m	20	22-Jun-2017	Sub2_Trial148_1	1	4	4	0.633261	False	0.557
2	148	4	m	20	22-Jun-2017	Sub2_Trial148_1	1	5	5	1.096164	False	0.557
2	149	4	m	20	22-Jun-2017	Sub2_Trial149_0	0	0	0	0.449855	True	1.501
2	149	4	m	20	22-Jun-2017	Sub2_Trial149_0	0	1	1	1.398927	True	1.501
2	149	4	m	20	22-Jun-2017	Sub2_Trial149_0	0	2	2	0.519705	True	1.501
2	149	4	m	20	22-Jun-2017	Sub2_Trial149_0	0	3	3	0.882896	True	1.501
2	149	4	m	20	22-Jun-2017	Sub2_Trial149_0	0	4	4	0.809348	True	1.501
2	149	4	m	20	22-Jun-2017	Sub2_Trial149_0	0	5	5	1.050299	True	1.501
2	149	4	m	20	22-Jun-2017	Sub2_Trial149_1	1	0	0	0.600028	False	1.501
2	149	4	m	20	22-Jun-2017	Sub2_Trial149_1	1	1	1	0.409505	False	1.501
2	149	4	m	20	22-Jun-2017	Sub2_Trial149_1	1	2	2	1.146162	False	1.501
2	149	4	m	20	22-Jun-2017	Sub2_Trial149_1	1	3	3	1.493766	False	1.501
2	149	4	m	20	22-Jun-2017	Sub2_Trial149_1	1	4	4	0.867887	False	1.501
2	149	4	m	20	22-Jun-2017	Sub2_Trial149_1	1	5	5	1.124081	False	1.501
2	150	4	m	20	22-Jun-2017	Sub2_Trial150_0	0	0	0	1.034003	False	0.268
2	150	4	m	20	22-Jun-2017	Sub2_Trial150_0	0	1	1	0.980397	False	0.268
2	150	4	m	20	22-Jun-2017	Sub2_Trial150_0	0	2	2	0.640467	False	0.268
2	150	4	m	20	22-Jun-2017	Sub2_Trial150_0	0	3	3	1.071916	False	0.268
2	150	4	m	20	22-Jun-2017	Sub2_Trial150_0	0	4	4	1.021364	False	0.268
2	150	4	m	20	22-Jun-2017	Sub2_Trial150_0	0	5	5	1.010964	False	0.268
2	150	4	m	20	22-Jun-2017	Sub2_Trial150_1	1	0	0	0.885715	True	0.268
2	150	4	m	20	22-Jun-2017	Sub2_Trial150_1	1	1	1	1.36277	True	0.268
2	150	4	m	20	22-Jun-2017	Sub2_Trial150_1	1	2	2	1.35891	True	0.268
2	150	4	m	20	22-Jun-2017	Sub2_Trial150_1	1	3	3	0.662574	True	0.268
2	150	4	m	20	22-Jun-2017	Sub2_Trial150_1	1	4	4	0.684369	True	0.268
2	150	4	m	20	22-Jun-2017	Sub2_Trial150_1	1	5	5	1.416263	True	0.268
2	151	4	m	20	22-Jun-2017	Sub2_Trial151_0	0	0	0	0.805655	False	0.425
2	151	4	m	20	22-Jun-2017	Sub2_Trial151_0	0	1	1	0.756009	False	0.425
2	151	4	m	20	22-Jun-2017	Sub2_Trial151_0	0	2	2	0.686678	False	0.425
2	151	4	m	20	22-Jun-2017	Sub2_Trial151_0	0	3	3	1.022	False	0.425
2	151	4	m	20	22-Jun-2017	Sub2_Trial151_0	0	4	4	1.051752	False	0.425
2	151	4	m	20	22-Jun-2017	Sub2_Trial151_0	0	5	5	1.053666	False	0.425
2	151	4	m	20	22-Jun-2017	Sub2_Trial151_1	1	0	0	0.633797	True	0.425
2	151	4	m	20	22-Jun-2017	Sub2_Trial151_1	1	1	1	1.094583	True	0.425
2	151	4	m	20	22-Jun-2017	Sub2_Trial151_1	1	2	2	0.931279	True	0.425
2	151	4	m	20	22-Jun-2017	Sub2_Trial151_1	1	3	3	1.214466	True	0.425
2	151	4	m	20	22-Jun-2017	Sub2_Trial151_1	1	4	4	1.375731	True	0.425
2	151	4	m	20	22-Jun-2017	Sub2_Trial151_1	1	5	5	1.367552	True	0.425
2	152	4	m	20	22-Jun-2017	Sub2_Trial152_0	0	0	0	1.260051	False	0.345
2	152	4	m	20	22-Jun-2017	Sub2_Trial152_0	0	1	1	1.081343	False	0.345
2	152	4	m	20	22-Jun-2017	Sub2_Trial152_0	0	2	2	0.520229	False	0.345
2	152	4	m	20	22-Jun-2017	Sub2_Trial152_0	0	3	3	0.858494	False	0.345
2	152	4	m	20	22-Jun-2017	Sub2_Trial152_0	0	4	4	1.080349	False	0.345
2	152	4	m	20	22-Jun-2017	Sub2_Trial152_0	0	5	5	1.180187	False	0.345
2	152	4	m	20	22-Jun-2017	Sub2_Trial152_1	1	0	0	0.812623	True	0.345
2	152	4	m	20	22-Jun-2017	Sub2_Trial152_1	1	1	1	0.911722	True	0.345
2	152	4	m	20	22-Jun-2017	Sub2_Trial152_1	1	2	2	1.525641	True	0.345
2	152	4	m	20	22-Jun-2017	Sub2_Trial152_1	1	3	3	0.520264	True	0.345
2	152	4	m	20	22-Jun-2017	Sub2_Trial152_1	1	4	4	1.40729	True	0.345
2	152	4	m	20	22-Jun-2017	Sub2_Trial152_1	1	5	5	0.918204	True	0.345
2	153	4	m	20	22-Jun-2017	Sub2_Trial153_0	0	0	0	1.043031	False	0.386
2	153	4	m	20	22-Jun-2017	Sub2_Trial153_0	0	1	1	1.046642	False	0.386
2	153	4	m	20	22-Jun-2017	Sub2_Trial153_0	0	2	2	0.824709	False	0.386
2	153	4	m	20	22-Jun-2017	Sub2_Trial153_0	0	3	3	1.049816	False	0.386
2	153	4	m	20	22-Jun-2017	Sub2_Trial153_0	0	4	4	1.541645	False	0.386
2	153	4	m	20	22-Jun-2017	Sub2_Trial153_0	0	5	5	1.089497	False	0.386
2	153	4	m	20	22-Jun-2017	Sub2_Trial153_1	1	0	0	0.541882	True	0.386
2	153	4	m	20	22-Jun-2017	Sub2_Trial153_1	1	1	1	1.118746	True	0.386
2	153	4	m	20	22-Jun-2017	Sub2_Trial153_1	1	2	2	1.568826	True	0.386
2	153	4	m	20	22-Jun-2017	Sub2_Trial153_1	1	3	3	1.366258	True	0.386
2	153	4	m	20	22-Jun-2017	Sub2_Trial153_1	1	4	4	0.832514	True	0.386
2	153	4	m	20	22-Jun-2017	Sub2_Trial153_1	1	5	5	1.620353	True	0.386
2	154	4	m	20	22-Jun-2017	Sub2_Trial154_0	0	0	0	0.499071	False	0.362
2	154	4	m	20	22-Jun-2017	Sub2_Trial154_0	0	1	1	1.184672	False	0.362
2	154	4	m	20	22-Jun-2017	Sub2_Trial154_0	0	2	2	0.621513	False	0.362
2	154	4	m	20	22-Jun-2017	Sub2_Trial154_0	0	3	3	1.093497	False	0.362
2	154	4	m	20	22-Jun-2017	Sub2_Trial154_0	0	4	4	0.533678	False	0.362
2	154	4	m	20	22-Jun-2017	Sub2_Trial154_0	0	5	5	1.139744	False	0.362
2	154	4	m	20	22-Jun-2017	Sub2_Trial154_1	1	0	0	1.075612	True	0.362
2	154	4	m	20	22-Jun-2017	Sub2_Trial154_1	1	1	1	1.059891	True	0.362
2	154	4	m	20	22-Jun-2017	Sub2_Trial154_1	1	2	2	0.965431	True	0.362
2	154	4	m	20	22-Jun-2017	Sub2_Trial154_1	1	3	3	1.490338	True	0.362
2	154	4	m	20	22-Jun-2017	Sub2_Trial154_1	1	4	4	0.799969	True	0.362
2	154	4	m	20	22-Jun-2017	Sub2_Trial154_1	1	5	5	1.133341	True	0.362
2	155	4	m	20	22-Jun-2017	Sub2_Trial155_0	0	0	0	1.128428	True	0.334
2	155	4	m	20	22-Jun-2017	Sub2_Trial155_0	0	1	1	0.913787	True	0.334
2	155	4	m	20	22-Jun-2017	Sub2_Trial155_0	0	2	2	1.624035	True	0.334
2	155	4	m	20	22-Jun-2017	Sub2_Trial155_0	0	3	3	1.275252	True	0.334
2	155	4	m	20	22-Jun-2017	Sub2_Trial155_0	0	4	4	1.361114	True	0.334
2	155	4	m	20	22-Jun-2017	Sub2_Trial155_0	0	5	5	0.929498	True	0.334
2	155	4	m	20	22-Jun-2017	Sub2_Trial155_1	1	0	0	0.777278	False	0.334
2	155	4	m	20	22-Jun-2017	Sub2_Trial155_1	1	1	1	0.784053	False	0.334
2	155	4	m	20	22-Jun-2017	Sub2_Trial155_1	1	2	2	1.197725	False	0.334
2	155	4	m	20	22-Jun-2017	Sub2_Trial155_1	1	3	3	1.027794	False	0.334
2	155	4	m	20	22-Jun-2017	Sub2_Trial155_1	1	4	4	0.729285	False	0.334
2	155	4	m	20	22-Jun-2017	Sub2_Trial155_1	1	5	5	1.505634	False	0.334
2	156	4	m	20	22-Jun-2017	Sub2_Trial156_0	0	0	0	0.987713	True	0.253
2	156	4	m	20	22-Jun-2017	Sub2_Trial156_0	0	1	1	1.184858	True	0.253
2	156	4	m	20	22-Jun-2017	Sub2_Trial156_0	0	2	2	0.706342	True	0.253
2	156	4	m	20	22-Jun-2017	Sub2_Trial156_0	0	3	3	1.211684	True	0.253
2	156	4	m	20	22-Jun-2017	Sub2_Trial156_0	0	4	4	1.16545	True	0.253
2	156	4	m	20	22-Jun-2017	Sub2_Trial156_0	0	5	5	1.14646	True	0.253
2	156	4	m	20	22-Jun-2017	Sub2_Trial156_1	1	0	0	0.959844	False	0.253
2	156	4	m	20	22-Jun-2017	Sub2_Trial156_1	1	1	1	1.300723	False	0.253
2	156	4	m	20	22-Jun-2017	Sub2_Trial156_1	1	2	2	0.854382	False	0.253
2	156	4	m	20	22-Jun-2017	Sub2_Trial156_1	1	3	3	0.645175	False	0.253
2	156	4	m	20	22-Jun-2017	Sub2_Trial156_1	1	4	4	0.618491	False	0.253
2	156	4	m	20	22-Jun-2017	Sub2_Trial156_1	1	5	5	1.381205	False	0.253
2	157	4	m	20	22-Jun-2017	Sub2_Trial157_0	0	0	0	0.48535	False	0.578
2	157	4	m	20	22-Jun-2017	Sub2_Trial157_0	0	1	1	1.45541	False	0.578
2	157	4	m	20	22-Jun-2017	Sub2_Trial157_0	0	2	2	0.746146	False	0.578
2	157	4	m	20	22-Jun-2017	Sub2_Trial157_0	0	3	3	1.540237	False	0.578
2	157	4	m	20	22-Jun-2017	Sub2_Trial157_0	0	4	4	0.588711	False	0.578
2	157	4	m	20	22-Jun-2017	Sub2_Trial157_0	0	5	5	0.614136	False	0.578
2	157	4	m	20	22-Jun-2017	Sub2_Trial157_1	1	0	0	1.140117	True	0.578
2	157	4	m	20	22-Jun-2017	Sub2_Trial157_1	1	1	1	1.154553	True	0.578
2	157	4	m	20	22-Jun-2017	Sub2_Trial157_1	1	2	2	0.842525	True	0.578
2	157	4	m	20	22-Jun-2017	Sub2_Trial157_1	1	3	3	0.780132	True	0.578
2	157	4	m	20	22-Jun-2017	Sub2_Trial157_1	1	4	4	1.173503	True	0.578
2	157	4	m	20	22-Jun-2017	Sub2_Trial157_1	1	5	5	1.013685	True	0.578
2	157	5	m	20	22-Jun-2017	Sub2_Trial157_0	0	0	0	0.48535	False	0.384
2	157	5	m	20	22-Jun-2017	Sub2_Trial157_0	0	1	1	1.45541	False	0.384
2	157	5	m	20	22-Jun-2017	Sub2_Trial157_0	0	2	2	0.746146	False	0.384
2	157	5	m	20	22-Jun-2017	Sub2_Trial157_0	0	3	3	1.540237	False	0.384
2	157	5	m	20	22-Jun-2017	Sub2_Trial157_0	0	4	4	0.588711	False	0.384
2	157	5	m	20	22-Jun-2017	Sub2_Trial157_0	0	5	5	0.614136	False	0.384
2	157	5	m	20	22-Jun-2017	Sub2_Trial157_1	1	0	0	1.140117	True	0.384
2	157	5	m	20	22-Jun-2017	Sub2_Trial157_1	1	1	1	1.154553	True	0.384
2	157	5	m	20	22-Jun-2017	Sub2_Trial157_1	1	2	2	0.842525	True	0.384
2	157	5	m	20	22-Jun-2017	Sub2_Trial157_1	1	3	3	0.780132	True	0.384
2	157	5	m	20	22-Jun-2017	Sub2_Trial157_1	1	4	4	1.173503	True	0.384
2	157	5	m	20	22-Jun-2017	Sub2_Trial157_1	1	5	5	1.013685	True	0.384
2	158	5	m	20	22-Jun-2017	Sub2_Trial158_0	0	0	0	1.188437	True	0.739
2	158	5	m	20	22-Jun-2017	Sub2_Trial158_0	0	1	1	0.884208	True	0.739
2	158	5	m	20	22-Jun-2017	Sub2_Trial158_0	0	2	2	0.738308	True	0.739
2	158	5	m	20	22-Jun-2017	Sub2_Trial158_0	0	3	3	1.210622	True	0.739
2	158	5	m	20	22-Jun-2017	Sub2_Trial158_0	0	4	4	1.26179	True	0.739
2	158	5	m	20	22-Jun-2017	Sub2_Trial158_0	0	5	5	1.487145	True	0.739
2	158	5	m	20	22-Jun-2017	Sub2_Trial158_1	1	0	0	0.807238	False	0.739
2	158	5	m	20	22-Jun-2017	Sub2_Trial158_1	1	1	1	0.62735	False	0.739
2	158	5	m	20	22-Jun-2017	Sub2_Trial158_1	1	2	2	0.774717	False	0.739
2	158	5	m	20	22-Jun-2017	Sub2_Trial158_1	1	3	3	0.803326	False	0.739
2	158	5	m	20	22-Jun-2017	Sub2_Trial158_1	1	4	4	1.259263	False	0.739
2	158	5	m	20	22-Jun-2017	Sub2_Trial158_1	1	5	5	0.954943	False	0.739
2	159	5	m	20	22-Jun-2017	Sub2_Trial159_0	0	0	0	1.083924	True	0.36
2	159	5	m	20	22-Jun-2017	Sub2_Trial159_0	0	1	1	1.18686	True	0.36
2	159	5	m	20	22-Jun-2017	Sub2_Trial159_0	0	2	2	1.33753	True	0.36
2	159	5	m	20	22-Jun-2017	Sub2_Trial159_0	0	3	3	1.476756	True	0.36
2	159	5	m	20	22-Jun-2017	Sub2_Trial159_0	0	4	4	0.951216	True	0.36
2	159	5	m	20	22-Jun-2017	Sub2_Trial159_0	0	5	5	0.946724	True	0.36
2	159	5	m	20	22-Jun-2017	Sub2_Trial159_1	1	0	0	0.893096	False	0.36
2	159	5	m	20	22-Jun-2017	Sub2_Trial159_1	1	1	1	0.991198	False	0.36
2	159	5	m	20	22-Jun-2017	Sub2_Trial159_1	1	2	2	0.614634	False	0.36
2	159	5	m	20	22-Jun-2017	Sub2_Trial159_1	1	3	3	0.553032	False	0.36
2	159	5	m	20	22-Jun-2017	Sub2_Trial159_1	1	4	4	1.262959	False	0.36
2	159	5	m	20	22-Jun-2017	Sub2_Trial159_1	1	5	5	0.674944	False	0.36
2	160	5	m	20	22-Jun-2017	Sub2_Trial160_0	0	0	0	0.957356	False	0.673
2	160	5	m	20	22-Jun-2017	Sub2_Trial160_0	0	1	1	0.593967	False	0.673
2	160	5	m	20	22-Jun-2017	Sub2_Trial160_0	0	2	2	1.020513	False	0.673
2	160	5	m	20	22-Jun-2017	Sub2_Trial160_0	0	3	3	0.766312	False	0.673
2	160	5	m	20	22-Jun-2017	Sub2_Trial160_0	0	4	4	1.619889	False	0.673
2	160	5	m	20	22-Jun-2017	Sub2_Trial160_0	0	5	5	1.061549	False	0.673
2	160	5	m	20	22-Jun-2017	Sub2_Trial160_1	1	0	0	0.958578	True	0.673
2	160	5	m	20	22-Jun-2017	Sub2_Trial160_1	1	1	1	0.87713	True	0.673
2	160	5	m	20	22-Jun-2017	Sub2_Trial160_1	1	2	2	1.407819	True	0.673
2	160	5	m	20	22-Jun-2017	Sub2_Trial160_1	1	3	3	0.996429	True	0.673
2	160	5	m	20	22-Jun-2017	Sub2_Trial160_1	1	4	4	1.036971	True	0.673
2	160	5	m	20	22-Jun-2017	Sub2_Trial160_1	1	5	5	0.76927	True	0.673
2	161	5	m	20	22-Jun-2017	Sub2_Trial161_0	0	0	0	1.399678	False	1.598
2	161	5	m	20	22-Jun-2017	Sub2_Trial161_0	0	1	1	1.377358	False	1.598
2	161	5	m	20	22-Jun-2017	Sub2_Trial161_0	0	2	2	1.402442	False	1.598
2	161	5	m	20	22-Jun-2017	Sub2_Trial161_0	0	3	3	1.468677	False	1.598
2	161	5	m	20	22-Jun-2017	Sub2_Trial161_0	0	4	4	0.846996	False	1.598
2	161	5	m	20	22-Jun-2017	Sub2_Trial161_0	0	5	5	0.818282	False	1.598
2	161	5	m	20	22-Jun-2017	Sub2_Trial161_1	1	0	0	0.986928	True	1.598
2	161	5	m	20	22-Jun-2017	Sub2_Trial161_1	1	1	1	1.471379	True	1.598
2	161	5	m	20	22-Jun-2017	Sub2_Trial161_1	1	2	2	1.313971	True	1.598
2	161	5	m	20	22-Jun-2017	Sub2_Trial161_1	1	3	3	0.806984	True	1.598
2	161	5	m	20	22-Jun-2017	Sub2_Trial161_1	1	4	4	1.023694	True	1.598
2	161	5	m	20	22-Jun-2017	Sub2_Trial161_1	1	5	5	0.537749	True	1.598
2	162	5	m	20	22-Jun-2017	Sub2_Trial162_0	0	0	0	0.905143	True	0.33
2	162	5	m	20	22-Jun-2017	Sub2_Trial162_0	0	1	1	1.333676	True	0.33
2	162	5	m	20	22-Jun-2017	Sub2_Trial162_0	0	2	2	1.543691	True	0.33
2	162	5	m	20	22-Jun-2017	Sub2_Trial162_0	0	3	3	1.160618	True	0.33
2	162	5	m	20	22-Jun-2017	Sub2_Trial162_0	0	4	4	1.275789	True	0.33
2	162	5	m	20	22-Jun-2017	Sub2_Trial162_0	0	5	5	0.396138	True	0.33
2	162	5	m	20	22-Jun-2017	Sub2_Trial162_1	1	0	0	1.472576	False	0.33
2	162	5	m	20	22-Jun-2017	Sub2_Trial162_1	1	1	1	1.127788	False	0.33
2	162	5	m	20	22-Jun-2017	Sub2_Trial162_1	1	2	2	0.878068	False	0.33
2	162	5	m	20	22-Jun-2017	Sub2_Trial162_1	1	3	3	1.094315	False	0.33
2	162	5	m	20	22-Jun-2017	Sub2_Trial162_1	1	4	4	1.004282	False	0.33
2	162	5	m	20	22-Jun-2017	Sub2_Trial162_1	1	5	5	1.251533	False	0.33
2	163	5	m	20	22-Jun-2017	Sub2_Trial163_0	0	0	0	1.095717	True	0.35
2	163	5	m	20	22-Jun-2017	Sub2_Trial163_0	0	1	1	1.23511	True	0.35
2	163	5	m	20	22-Jun-2017	Sub2_Trial163_0	0	2	2	1.414442	True	0.35
2	163	5	m	20	22-Jun-2017	Sub2_Trial163_0	0	3	3	1.506432	True	0.35
2	163	5	m	20	22-Jun-2017	Sub2_Trial163_0	0	4	4	1.346822	True	0.35
2	163	5	m	20	22-Jun-2017	Sub2_Trial163_0	0	5	5	1.259458	True	0.35
2	163	5	m	20	22-Jun-2017	Sub2_Trial163_1	1	0	0	1.318125	False	0.35
[truncated: 1,841 more rows]
