# Supplementary material for: CLEESE: An open-source audio-transformation toolbox for data-driven experiments in speech and music cognition
Source: PLoS One. 2019 Apr 4;14(4):e0205943. doi: 10.1371/journal.pone.0205943 (PMC6448843; doi:10.1371/journal.pone.0205943)
Supplement: S1 Data — See provided Python notebook for format and analysis. (ZIP) [file pone.0205943.s005.zip › data/birthday/results/results_subj3_180518_15.11.csv]

subj	trial	block	sex	age	date	stim	stim_order	segment	segment_time	stretch	response	rt
3	1	1	m	20	22-Jun-2017	Sub3_Trial1_0	0	0	0	0.789085	False	1.182
3	1	1	m	20	22-Jun-2017	Sub3_Trial1_0	0	1	1	1.574038	False	1.182
3	1	1	m	20	22-Jun-2017	Sub3_Trial1_0	0	2	2	0.659035	False	1.182
3	1	1	m	20	22-Jun-2017	Sub3_Trial1_0	0	3	3	1.018786	False	1.182
3	1	1	m	20	22-Jun-2017	Sub3_Trial1_0	0	4	4	0.867996	False	1.182
3	1	1	m	20	22-Jun-2017	Sub3_Trial1_0	0	5	5	1.474431	False	1.182
3	1	1	m	20	22-Jun-2017	Sub3_Trial1_1	1	0	0	1.040911	True	1.182
3	1	1	m	20	22-Jun-2017	Sub3_Trial1_1	1	1	1	0.915061	True	1.182
3	1	1	m	20	22-Jun-2017	Sub3_Trial1_1	1	2	2	0.906182	True	1.182
3	1	1	m	20	22-Jun-2017	Sub3_Trial1_1	1	3	3	0.906331	True	1.182
3	1	1	m	20	22-Jun-2017	Sub3_Trial1_1	1	4	4	0.894676	True	1.182
3	1	1	m	20	22-Jun-2017	Sub3_Trial1_1	1	5	5	1.139779	True	1.182
3	2	1	m	20	22-Jun-2017	Sub3_Trial2_0	0	0	0	0.958047	False	0.762
3	2	1	m	20	22-Jun-2017	Sub3_Trial2_0	0	1	1	0.808209	False	0.762
3	2	1	m	20	22-Jun-2017	Sub3_Trial2_0	0	2	2	0.914093	False	0.762
3	2	1	m	20	22-Jun-2017	Sub3_Trial2_0	0	3	3	1.042349	False	0.762
3	2	1	m	20	22-Jun-2017	Sub3_Trial2_0	0	4	4	0.375019	False	0.762
3	2	1	m	20	22-Jun-2017	Sub3_Trial2_0	0	5	5	0.753974	False	0.762
3	2	1	m	20	22-Jun-2017	Sub3_Trial2_1	1	0	0	1.270951	True	0.762
3	2	1	m	20	22-Jun-2017	Sub3_Trial2_1	1	1	1	1.062744	True	0.762
3	2	1	m	20	22-Jun-2017	Sub3_Trial2_1	1	2	2	1.326134	True	0.762
3	2	1	m	20	22-Jun-2017	Sub3_Trial2_1	1	3	3	0.875191	True	0.762
3	2	1	m	20	22-Jun-2017	Sub3_Trial2_1	1	4	4	0.511661	True	0.762
3	2	1	m	20	22-Jun-2017	Sub3_Trial2_1	1	5	5	1.120094	True	0.762
3	3	1	m	20	22-Jun-2017	Sub3_Trial3_0	0	0	0	0.756574	False	1.392
3	3	1	m	20	22-Jun-2017	Sub3_Trial3_0	0	1	1	0.673417	False	1.392
3	3	1	m	20	22-Jun-2017	Sub3_Trial3_0	0	2	2	0.762765	False	1.392
3	3	1	m	20	22-Jun-2017	Sub3_Trial3_0	0	3	3	0.93855	False	1.392
3	3	1	m	20	22-Jun-2017	Sub3_Trial3_0	0	4	4	1.229529	False	1.392
3	3	1	m	20	22-Jun-2017	Sub3_Trial3_0	0	5	5	0.45362	False	1.392
3	3	1	m	20	22-Jun-2017	Sub3_Trial3_1	1	0	0	1.225059	True	1.392
3	3	1	m	20	22-Jun-2017	Sub3_Trial3_1	1	1	1	1.486623	True	1.392
3	3	1	m	20	22-Jun-2017	Sub3_Trial3_1	1	2	2	1.294826	True	1.392
3	3	1	m	20	22-Jun-2017	Sub3_Trial3_1	1	3	3	1.423845	True	1.392
3	3	1	m	20	22-Jun-2017	Sub3_Trial3_1	1	4	4	1.281125	True	1.392
3	3	1	m	20	22-Jun-2017	Sub3_Trial3_1	1	5	5	0.84964	True	1.392
3	4	1	m	20	22-Jun-2017	Sub3_Trial4_0	0	0	0	1.107612	True	0.835
3	4	1	m	20	22-Jun-2017	Sub3_Trial4_0	0	1	1	1.263425	True	0.835
3	4	1	m	20	22-Jun-2017	Sub3_Trial4_0	0	2	2	1.277436	True	0.835
3	4	1	m	20	22-Jun-2017	Sub3_Trial4_0	0	3	3	0.82641	True	0.835
3	4	1	m	20	22-Jun-2017	Sub3_Trial4_0	0	4	4	1.112806	True	0.835
3	4	1	m	20	22-Jun-2017	Sub3_Trial4_0	0	5	5	1.160021	True	0.835
3	4	1	m	20	22-Jun-2017	Sub3_Trial4_1	1	0	0	0.68507	False	0.835
3	4	1	m	20	22-Jun-2017	Sub3_Trial4_1	1	1	1	1.351194	False	0.835
3	4	1	m	20	22-Jun-2017	Sub3_Trial4_1	1	2	2	0.588271	False	0.835
3	4	1	m	20	22-Jun-2017	Sub3_Trial4_1	1	3	3	0.944596	False	0.835
3	4	1	m	20	22-Jun-2017	Sub3_Trial4_1	1	4	4	1.239313	False	0.835
3	4	1	m	20	22-Jun-2017	Sub3_Trial4_1	1	5	5	0.886326	False	0.835
3	5	1	m	20	22-Jun-2017	Sub3_Trial5_0	0	0	0	0.675724	True	0.621
3	5	1	m	20	22-Jun-2017	Sub3_Trial5_0	0	1	1	1.28078	True	0.621
3	5	1	m	20	22-Jun-2017	Sub3_Trial5_0	0	2	2	1.135431	True	0.621
3	5	1	m	20	22-Jun-2017	Sub3_Trial5_0	0	3	3	0.848523	True	0.621
3	5	1	m	20	22-Jun-2017	Sub3_Trial5_0	0	4	4	1.223825	True	0.621
3	5	1	m	20	22-Jun-2017	Sub3_Trial5_0	0	5	5	0.367351	True	0.621
3	5	1	m	20	22-Jun-2017	Sub3_Trial5_1	1	0	0	0.855879	False	0.621
3	5	1	m	20	22-Jun-2017	Sub3_Trial5_1	1	1	1	1.213466	False	0.621
3	5	1	m	20	22-Jun-2017	Sub3_Trial5_1	1	2	2	1.119717	False	0.621
3	5	1	m	20	22-Jun-2017	Sub3_Trial5_1	1	3	3	0.444673	False	0.621
3	5	1	m	20	22-Jun-2017	Sub3_Trial5_1	1	4	4	1.525524	False	0.621
3	5	1	m	20	22-Jun-2017	Sub3_Trial5_1	1	5	5	1.039302	False	0.621
3	6	1	m	20	22-Jun-2017	Sub3_Trial6_0	0	0	0	0.430722	False	0.463
3	6	1	m	20	22-Jun-2017	Sub3_Trial6_0	0	1	1	1.504248	False	0.463
3	6	1	m	20	22-Jun-2017	Sub3_Trial6_0	0	2	2	1.473897	False	0.463
3	6	1	m	20	22-Jun-2017	Sub3_Trial6_0	0	3	3	0.681555	False	0.463
3	6	1	m	20	22-Jun-2017	Sub3_Trial6_0	0	4	4	0.772846	False	0.463
3	6	1	m	20	22-Jun-2017	Sub3_Trial6_0	0	5	5	0.712974	False	0.463
3	6	1	m	20	22-Jun-2017	Sub3_Trial6_1	1	0	0	1.303041	True	0.463
3	6	1	m	20	22-Jun-2017	Sub3_Trial6_1	1	1	1	1.066554	True	0.463
3	6	1	m	20	22-Jun-2017	Sub3_Trial6_1	1	2	2	1.636999	True	0.463
3	6	1	m	20	22-Jun-2017	Sub3_Trial6_1	1	3	3	1.262135	True	0.463
3	6	1	m	20	22-Jun-2017	Sub3_Trial6_1	1	4	4	1.075812	True	0.463
3	6	1	m	20	22-Jun-2017	Sub3_Trial6_1	1	5	5	1.181675	True	0.463
3	7	1	m	20	22-Jun-2017	Sub3_Trial7_0	0	0	0	0.800458	False	18.205
3	7	1	m	20	22-Jun-2017	Sub3_Trial7_0	0	1	1	1.241728	False	18.205
3	7	1	m	20	22-Jun-2017	Sub3_Trial7_0	0	2	2	0.468763	False	18.205
3	7	1	m	20	22-Jun-2017	Sub3_Trial7_0	0	3	3	0.65639	False	18.205
3	7	1	m	20	22-Jun-2017	Sub3_Trial7_0	0	4	4	1.181422	False	18.205
3	7	1	m	20	22-Jun-2017	Sub3_Trial7_0	0	5	5	1.108583	False	18.205
3	7	1	m	20	22-Jun-2017	Sub3_Trial7_1	1	0	0	1.004179	True	18.205
3	7	1	m	20	22-Jun-2017	Sub3_Trial7_1	1	1	1	0.729541	True	18.205
3	7	1	m	20	22-Jun-2017	Sub3_Trial7_1	1	2	2	0.858983	True	18.205
3	7	1	m	20	22-Jun-2017	Sub3_Trial7_1	1	3	3	0.970405	True	18.205
3	7	1	m	20	22-Jun-2017	Sub3_Trial7_1	1	4	4	1.130818	True	18.205
3	7	1	m	20	22-Jun-2017	Sub3_Trial7_1	1	5	5	1.398323	True	18.205
3	8	1	m	20	22-Jun-2017	Sub3_Trial8_0	0	0	0	1.578708	False	0.548
3	8	1	m	20	22-Jun-2017	Sub3_Trial8_0	0	1	1	1.207022	False	0.548
3	8	1	m	20	22-Jun-2017	Sub3_Trial8_0	0	2	2	0.453232	False	0.548
3	8	1	m	20	22-Jun-2017	Sub3_Trial8_0	0	3	3	0.363541	False	0.548
3	8	1	m	20	22-Jun-2017	Sub3_Trial8_0	0	4	4	1.030922	False	0.548
3	8	1	m	20	22-Jun-2017	Sub3_Trial8_0	0	5	5	1.336421	False	0.548
3	8	1	m	20	22-Jun-2017	Sub3_Trial8_1	1	0	0	0.811157	True	0.548
3	8	1	m	20	22-Jun-2017	Sub3_Trial8_1	1	1	1	0.852125	True	0.548
3	8	1	m	20	22-Jun-2017	Sub3_Trial8_1	1	2	2	0.904592	True	0.548
3	8	1	m	20	22-Jun-2017	Sub3_Trial8_1	1	3	3	0.928755	True	0.548
3	8	1	m	20	22-Jun-2017	Sub3_Trial8_1	1	4	4	0.664375	True	0.548
3	8	1	m	20	22-Jun-2017	Sub3_Trial8_1	1	5	5	1.155294	True	0.548
3	9	1	m	20	22-Jun-2017	Sub3_Trial9_0	0	0	0	1.179273	True	0.681
3	9	1	m	20	22-Jun-2017	Sub3_Trial9_0	0	1	1	0.909912	True	0.681
3	9	1	m	20	22-Jun-2017	Sub3_Trial9_0	0	2	2	1.339651	True	0.681
3	9	1	m	20	22-Jun-2017	Sub3_Trial9_0	0	3	3	1.32754	True	0.681
3	9	1	m	20	22-Jun-2017	Sub3_Trial9_0	0	4	4	1.258846	True	0.681
3	9	1	m	20	22-Jun-2017	Sub3_Trial9_0	0	5	5	1.399918	True	0.681
3	9	1	m	20	22-Jun-2017	Sub3_Trial9_1	1	0	0	1.254614	False	0.681
3	9	1	m	20	22-Jun-2017	Sub3_Trial9_1	1	1	1	0.982348	False	0.681
3	9	1	m	20	22-Jun-2017	Sub3_Trial9_1	1	2	2	0.701965	False	0.681
3	9	1	m	20	22-Jun-2017	Sub3_Trial9_1	1	3	3	1.082284	False	0.681
3	9	1	m	20	22-Jun-2017	Sub3_Trial9_1	1	4	4	0.43135	False	0.681
3	9	1	m	20	22-Jun-2017	Sub3_Trial9_1	1	5	5	1.108118	False	0.681
3	10	1	m	20	22-Jun-2017	Sub3_Trial10_0	0	0	0	0.883708	False	1.806
3	10	1	m	20	22-Jun-2017	Sub3_Trial10_0	0	1	1	0.45644	False	1.806
3	10	1	m	20	22-Jun-2017	Sub3_Trial10_0	0	2	2	1.471996	False	1.806
3	10	1	m	20	22-Jun-2017	Sub3_Trial10_0	0	3	3	0.92601	False	1.806
3	10	1	m	20	22-Jun-2017	Sub3_Trial10_0	0	4	4	0.74324	False	1.806
3	10	1	m	20	22-Jun-2017	Sub3_Trial10_0	0	5	5	1.299511	False	1.806
3	10	1	m	20	22-Jun-2017	Sub3_Trial10_1	1	0	0	1.10781	True	1.806
3	10	1	m	20	22-Jun-2017	Sub3_Trial10_1	1	1	1	0.731795	True	1.806
3	10	1	m	20	22-Jun-2017	Sub3_Trial10_1	1	2	2	0.731124	True	1.806
3	10	1	m	20	22-Jun-2017	Sub3_Trial10_1	1	3	3	0.753376	True	1.806
3	10	1	m	20	22-Jun-2017	Sub3_Trial10_1	1	4	4	1.181709	True	1.806
3	10	1	m	20	22-Jun-2017	Sub3_Trial10_1	1	5	5	1.352418	True	1.806
3	11	1	m	20	22-Jun-2017	Sub3_Trial11_0	0	0	0	0.447796	False	0.802
3	11	1	m	20	22-Jun-2017	Sub3_Trial11_0	0	1	1	1.068386	False	0.802
3	11	1	m	20	22-Jun-2017	Sub3_Trial11_0	0	2	2	0.81003	False	0.802
3	11	1	m	20	22-Jun-2017	Sub3_Trial11_0	0	3	3	0.850244	False	0.802
3	11	1	m	20	22-Jun-2017	Sub3_Trial11_0	0	4	4	0.734431	False	0.802
3	11	1	m	20	22-Jun-2017	Sub3_Trial11_0	0	5	5	1.300277	False	0.802
3	11	1	m	20	22-Jun-2017	Sub3_Trial11_1	1	0	0	1.181796	True	0.802
3	11	1	m	20	22-Jun-2017	Sub3_Trial11_1	1	1	1	1.166454	True	0.802
3	11	1	m	20	22-Jun-2017	Sub3_Trial11_1	1	2	2	1.093563	True	0.802
3	11	1	m	20	22-Jun-2017	Sub3_Trial11_1	1	3	3	0.718023	True	0.802
3	11	1	m	20	22-Jun-2017	Sub3_Trial11_1	1	4	4	1.309985	True	0.802
3	11	1	m	20	22-Jun-2017	Sub3_Trial11_1	1	5	5	0.938048	True	0.802
3	12	1	m	20	22-Jun-2017	Sub3_Trial12_0	0	0	0	0.679442	True	0.56
3	12	1	m	20	22-Jun-2017	Sub3_Trial12_0	0	1	1	1.637367	True	0.56
3	12	1	m	20	22-Jun-2017	Sub3_Trial12_0	0	2	2	1.118841	True	0.56
3	12	1	m	20	22-Jun-2017	Sub3_Trial12_0	0	3	3	1.126136	True	0.56
3	12	1	m	20	22-Jun-2017	Sub3_Trial12_0	0	4	4	0.750328	True	0.56
3	12	1	m	20	22-Jun-2017	Sub3_Trial12_0	0	5	5	1.471114	True	0.56
3	12	1	m	20	22-Jun-2017	Sub3_Trial12_1	1	0	0	1.482272	False	0.56
3	12	1	m	20	22-Jun-2017	Sub3_Trial12_1	1	1	1	1.100935	False	0.56
3	12	1	m	20	22-Jun-2017	Sub3_Trial12_1	1	2	2	0.494578	False	0.56
3	12	1	m	20	22-Jun-2017	Sub3_Trial12_1	1	3	3	0.583748	False	0.56
3	12	1	m	20	22-Jun-2017	Sub3_Trial12_1	1	4	4	1.258575	False	0.56
3	12	1	m	20	22-Jun-2017	Sub3_Trial12_1	1	5	5	1.083975	False	0.56
3	13	1	m	20	22-Jun-2017	Sub3_Trial13_0	0	0	0	0.998084	False	1.476
3	13	1	m	20	22-Jun-2017	Sub3_Trial13_0	0	1	1	1.264485	False	1.476
3	13	1	m	20	22-Jun-2017	Sub3_Trial13_0	0	2	2	0.556794	False	1.476
3	13	1	m	20	22-Jun-2017	Sub3_Trial13_0	0	3	3	0.984458	False	1.476
3	13	1	m	20	22-Jun-2017	Sub3_Trial13_0	0	4	4	0.69395	False	1.476
3	13	1	m	20	22-Jun-2017	Sub3_Trial13_0	0	5	5	1.20226	False	1.476
3	13	1	m	20	22-Jun-2017	Sub3_Trial13_1	1	0	0	0.364168	True	1.476
3	13	1	m	20	22-Jun-2017	Sub3_Trial13_1	1	1	1	0.955351	True	1.476
3	13	1	m	20	22-Jun-2017	Sub3_Trial13_1	1	2	2	0.495781	True	1.476
3	13	1	m	20	22-Jun-2017	Sub3_Trial13_1	1	3	3	0.700719	True	1.476
3	13	1	m	20	22-Jun-2017	Sub3_Trial13_1	1	4	4	1.281072	True	1.476
3	13	1	m	20	22-Jun-2017	Sub3_Trial13_1	1	5	5	1.052634	True	1.476
3	14	1	m	20	22-Jun-2017	Sub3_Trial14_0	0	0	0	1.366375	False	1.068
3	14	1	m	20	22-Jun-2017	Sub3_Trial14_0	0	1	1	0.649541	False	1.068
3	14	1	m	20	22-Jun-2017	Sub3_Trial14_0	0	2	2	1.614491	False	1.068
3	14	1	m	20	22-Jun-2017	Sub3_Trial14_0	0	3	3	0.880561	False	1.068
3	14	1	m	20	22-Jun-2017	Sub3_Trial14_0	0	4	4	1.495955	False	1.068
3	14	1	m	20	22-Jun-2017	Sub3_Trial14_0	0	5	5	1.439296	False	1.068
3	14	1	m	20	22-Jun-2017	Sub3_Trial14_1	1	0	0	0.915189	True	1.068
3	14	1	m	20	22-Jun-2017	Sub3_Trial14_1	1	1	1	1.504795	True	1.068
3	14	1	m	20	22-Jun-2017	Sub3_Trial14_1	1	2	2	1.131762	True	1.068
3	14	1	m	20	22-Jun-2017	Sub3_Trial14_1	1	3	3	1.161427	True	1.068
3	14	1	m	20	22-Jun-2017	Sub3_Trial14_1	1	4	4	0.82127	True	1.068
3	14	1	m	20	22-Jun-2017	Sub3_Trial14_1	1	5	5	1.301727	True	1.068
3	15	1	m	20	22-Jun-2017	Sub3_Trial15_0	0	0	0	0.919774	False	0.434
3	15	1	m	20	22-Jun-2017	Sub3_Trial15_0	0	1	1	0.926511	False	0.434
3	15	1	m	20	22-Jun-2017	Sub3_Trial15_0	0	2	2	0.635595	False	0.434
3	15	1	m	20	22-Jun-2017	Sub3_Trial15_0	0	3	3	0.444554	False	0.434
3	15	1	m	20	22-Jun-2017	Sub3_Trial15_0	0	4	4	1.463584	False	0.434
3	15	1	m	20	22-Jun-2017	Sub3_Trial15_0	0	5	5	0.826512	False	0.434
3	15	1	m	20	22-Jun-2017	Sub3_Trial15_1	1	0	0	1.012511	True	0.434
3	15	1	m	20	22-Jun-2017	Sub3_Trial15_1	1	1	1	1.195207	True	0.434
3	15	1	m	20	22-Jun-2017	Sub3_Trial15_1	1	2	2	1.398625	True	0.434
3	15	1	m	20	22-Jun-2017	Sub3_Trial15_1	1	3	3	0.664371	True	0.434
3	15	1	m	20	22-Jun-2017	Sub3_Trial15_1	1	4	4	0.808094	True	0.434
3	15	1	m	20	22-Jun-2017	Sub3_Trial15_1	1	5	5	1.60065	True	0.434
3	16	1	m	20	22-Jun-2017	Sub3_Trial16_0	0	0	0	1.346215	False	0.267
3	16	1	m	20	22-Jun-2017	Sub3_Trial16_0	0	1	1	0.382772	False	0.267
3	16	1	m	20	22-Jun-2017	Sub3_Trial16_0	0	2	2	0.905292	False	0.267
3	16	1	m	20	22-Jun-2017	Sub3_Trial16_0	0	3	3	1.049643	False	0.267
3	16	1	m	20	22-Jun-2017	Sub3_Trial16_0	0	4	4	0.72689	False	0.267
3	16	1	m	20	22-Jun-2017	Sub3_Trial16_0	0	5	5	0.719342	False	0.267
3	16	1	m	20	22-Jun-2017	Sub3_Trial16_1	1	0	0	0.617633	True	0.267
3	16	1	m	20	22-Jun-2017	Sub3_Trial16_1	1	1	1	0.538485	True	0.267
3	16	1	m	20	22-Jun-2017	Sub3_Trial16_1	1	2	2	1.493148	True	0.267
3	16	1	m	20	22-Jun-2017	Sub3_Trial16_1	1	3	3	0.509717	True	0.267
3	16	1	m	20	22-Jun-2017	Sub3_Trial16_1	1	4	4	1.058909	True	0.267
3	16	1	m	20	22-Jun-2017	Sub3_Trial16_1	1	5	5	1.154086	True	0.267
3	17	1	m	20	22-Jun-2017	Sub3_Trial17_0	0	0	0	0.969183	True	0.702
3	17	1	m	20	22-Jun-2017	Sub3_Trial17_0	0	1	1	1.284556	True	0.702
3	17	1	m	20	22-Jun-2017	Sub3_Trial17_0	0	2	2	1.212629	True	0.702
3	17	1	m	20	22-Jun-2017	Sub3_Trial17_0	0	3	3	0.864916	True	0.702
3	17	1	m	20	22-Jun-2017	Sub3_Trial17_0	0	4	4	1.130874	True	0.702
3	17	1	m	20	22-Jun-2017	Sub3_Trial17_0	0	5	5	1.308826	True	0.702
3	17	1	m	20	22-Jun-2017	Sub3_Trial17_1	1	0	0	0.949847	False	0.702
3	17	1	m	20	22-Jun-2017	Sub3_Trial17_1	1	1	1	0.872092	False	0.702
3	17	1	m	20	22-Jun-2017	Sub3_Trial17_1	1	2	2	0.543188	False	0.702
3	17	1	m	20	22-Jun-2017	Sub3_Trial17_1	1	3	3	0.685624	False	0.702
3	17	1	m	20	22-Jun-2017	Sub3_Trial17_1	1	4	4	1.473765	False	0.702
3	17	1	m	20	22-Jun-2017	Sub3_Trial17_1	1	5	5	1.489619	False	0.702
3	18	1	m	20	22-Jun-2017	Sub3_Trial18_0	0	0	0	1.492312	False	0.475
3	18	1	m	20	22-Jun-2017	Sub3_Trial18_0	0	1	1	1.106432	False	0.475
3	18	1	m	20	22-Jun-2017	Sub3_Trial18_0	0	2	2	0.832534	False	0.475
3	18	1	m	20	22-Jun-2017	Sub3_Trial18_0	0	3	3	1.27439	False	0.475
3	18	1	m	20	22-Jun-2017	Sub3_Trial18_0	0	4	4	1.548988	False	0.475
3	18	1	m	20	22-Jun-2017	Sub3_Trial18_0	0	5	5	1.216064	False	0.475
3	18	1	m	20	22-Jun-2017	Sub3_Trial18_1	1	0	0	0.583919	True	0.475
3	18	1	m	20	22-Jun-2017	Sub3_Trial18_1	1	1	1	1.13175	True	0.475
3	18	1	m	20	22-Jun-2017	Sub3_Trial18_1	1	2	2	1.529999	True	0.475
3	18	1	m	20	22-Jun-2017	Sub3_Trial18_1	1	3	3	1.192439	True	0.475
3	18	1	m	20	22-Jun-2017	Sub3_Trial18_1	1	4	4	1.266071	True	0.475
3	18	1	m	20	22-Jun-2017	Sub3_Trial18_1	1	5	5	1.38542	True	0.475
3	19	1	m	20	22-Jun-2017	Sub3_Trial19_0	0	0	0	1.077823	False	0.364
3	19	1	m	20	22-Jun-2017	Sub3_Trial19_0	0	1	1	0.404604	False	0.364
3	19	1	m	20	22-Jun-2017	Sub3_Trial19_0	0	2	2	1.373115	False	0.364
3	19	1	m	20	22-Jun-2017	Sub3_Trial19_0	0	3	3	1.181897	False	0.364
3	19	1	m	20	22-Jun-2017	Sub3_Trial19_0	0	4	4	1.360606	False	0.364
3	19	1	m	20	22-Jun-2017	Sub3_Trial19_0	0	5	5	0.399952	False	0.364
3	19	1	m	20	22-Jun-2017	Sub3_Trial19_1	1	0	0	1.091506	True	0.364
3	19	1	m	20	22-Jun-2017	Sub3_Trial19_1	1	1	1	0.978548	True	0.364
3	19	1	m	20	22-Jun-2017	Sub3_Trial19_1	1	2	2	1.366932	True	0.364
3	19	1	m	20	22-Jun-2017	Sub3_Trial19_1	1	3	3	1.043096	True	0.364
3	19	1	m	20	22-Jun-2017	Sub3_Trial19_1	1	4	4	0.942549	True	0.364
3	19	1	m	20	22-Jun-2017	Sub3_Trial19_1	1	5	5	1.476668	True	0.364
3	20	1	m	20	22-Jun-2017	Sub3_Trial20_0	0	0	0	1.026382	True	1.189
3	20	1	m	20	22-Jun-2017	Sub3_Trial20_0	0	1	1	0.734819	True	1.189
3	20	1	m	20	22-Jun-2017	Sub3_Trial20_0	0	2	2	1.310548	True	1.189
3	20	1	m	20	22-Jun-2017	Sub3_Trial20_0	0	3	3	1.166907	True	1.189
3	20	1	m	20	22-Jun-2017	Sub3_Trial20_0	0	4	4	1.206814	True	1.189
3	20	1	m	20	22-Jun-2017	Sub3_Trial20_0	0	5	5	1.06525	True	1.189
3	20	1	m	20	22-Jun-2017	Sub3_Trial20_1	1	0	0	1.516363	False	1.189
3	20	1	m	20	22-Jun-2017	Sub3_Trial20_1	1	1	1	1.370263	False	1.189
3	20	1	m	20	22-Jun-2017	Sub3_Trial20_1	1	2	2	0.897794	False	1.189
3	20	1	m	20	22-Jun-2017	Sub3_Trial20_1	1	3	3	1.01414	False	1.189
3	20	1	m	20	22-Jun-2017	Sub3_Trial20_1	1	4	4	0.925806	False	1.189
3	20	1	m	20	22-Jun-2017	Sub3_Trial20_1	1	5	5	0.879237	False	1.189
3	21	1	m	20	22-Jun-2017	Sub3_Trial21_0	0	0	0	0.749361	False	2.075
3	21	1	m	20	22-Jun-2017	Sub3_Trial21_0	0	1	1	0.46581	False	2.075
3	21	1	m	20	22-Jun-2017	Sub3_Trial21_0	0	2	2	0.428702	False	2.075
3	21	1	m	20	22-Jun-2017	Sub3_Trial21_0	0	3	3	0.786991	False	2.075
3	21	1	m	20	22-Jun-2017	Sub3_Trial21_0	0	4	4	0.949345	False	2.075
3	21	1	m	20	22-Jun-2017	Sub3_Trial21_0	0	5	5	1.133738	False	2.075
3	21	1	m	20	22-Jun-2017	Sub3_Trial21_1	1	0	0	0.903712	True	2.075
3	21	1	m	20	22-Jun-2017	Sub3_Trial21_1	1	1	1	0.94193	True	2.075
3	21	1	m	20	22-Jun-2017	Sub3_Trial21_1	1	2	2	0.941508	True	2.075
3	21	1	m	20	22-Jun-2017	Sub3_Trial21_1	1	3	3	1.315961	True	2.075
3	21	1	m	20	22-Jun-2017	Sub3_Trial21_1	1	4	4	1.011376	True	2.075
3	21	1	m	20	22-Jun-2017	Sub3_Trial21_1	1	5	5	1.275281	True	2.075
3	22	1	m	20	22-Jun-2017	Sub3_Trial22_0	0	0	0	0.530448	False	0.317
3	22	1	m	20	22-Jun-2017	Sub3_Trial22_0	0	1	1	1.00831	False	0.317
3	22	1	m	20	22-Jun-2017	Sub3_Trial22_0	0	2	2	0.655818	False	0.317
3	22	1	m	20	22-Jun-2017	Sub3_Trial22_0	0	3	3	1.54351	False	0.317
3	22	1	m	20	22-Jun-2017	Sub3_Trial22_0	0	4	4	0.379937	False	0.317
3	22	1	m	20	22-Jun-2017	Sub3_Trial22_0	0	5	5	1.190294	False	0.317
3	22	1	m	20	22-Jun-2017	Sub3_Trial22_1	1	0	0	0.851959	True	0.317
3	22	1	m	20	22-Jun-2017	Sub3_Trial22_1	1	1	1	0.566313	True	0.317
3	22	1	m	20	22-Jun-2017	Sub3_Trial22_1	1	2	2	0.412697	True	0.317
3	22	1	m	20	22-Jun-2017	Sub3_Trial22_1	1	3	3	1.219014	True	0.317
3	22	1	m	20	22-Jun-2017	Sub3_Trial22_1	1	4	4	0.688797	True	0.317
3	22	1	m	20	22-Jun-2017	Sub3_Trial22_1	1	5	5	1.459119	True	0.317
3	23	1	m	20	22-Jun-2017	Sub3_Trial23_0	0	0	0	0.911572	False	0.413
3	23	1	m	20	22-Jun-2017	Sub3_Trial23_0	0	1	1	1.295153	False	0.413
3	23	1	m	20	22-Jun-2017	Sub3_Trial23_0	0	2	2	1.245552	False	0.413
3	23	1	m	20	22-Jun-2017	Sub3_Trial23_0	0	3	3	0.438267	False	0.413
3	23	1	m	20	22-Jun-2017	Sub3_Trial23_0	0	4	4	1.078457	False	0.413
3	23	1	m	20	22-Jun-2017	Sub3_Trial23_0	0	5	5	0.85135	False	0.413
3	23	1	m	20	22-Jun-2017	Sub3_Trial23_1	1	0	0	1.252601	True	0.413
3	23	1	m	20	22-Jun-2017	Sub3_Trial23_1	1	1	1	0.38316	True	0.413
3	23	1	m	20	22-Jun-2017	Sub3_Trial23_1	1	2	2	1.482863	True	0.413
3	23	1	m	20	22-Jun-2017	Sub3_Trial23_1	1	3	3	0.988156	True	0.413
3	23	1	m	20	22-Jun-2017	Sub3_Trial23_1	1	4	4	1.203823	True	0.413
3	23	1	m	20	22-Jun-2017	Sub3_Trial23_1	1	5	5	1.229801	True	0.413
3	24	1	m	20	22-Jun-2017	Sub3_Trial24_0	0	0	0	1.299636	False	1.524
3	24	1	m	20	22-Jun-2017	Sub3_Trial24_0	0	1	1	1.049594	False	1.524
3	24	1	m	20	22-Jun-2017	Sub3_Trial24_0	0	2	2	0.915999	False	1.524
3	24	1	m	20	22-Jun-2017	Sub3_Trial24_0	0	3	3	1.013227	False	1.524
3	24	1	m	20	22-Jun-2017	Sub3_Trial24_0	0	4	4	1.072631	False	1.524
3	24	1	m	20	22-Jun-2017	Sub3_Trial24_0	0	5	5	0.869992	False	1.524
3	24	1	m	20	22-Jun-2017	Sub3_Trial24_1	1	0	0	1.169424	True	1.524
3	24	1	m	20	22-Jun-2017	Sub3_Trial24_1	1	1	1	1.043059	True	1.524
3	24	1	m	20	22-Jun-2017	Sub3_Trial24_1	1	2	2	0.747795	True	1.524
3	24	1	m	20	22-Jun-2017	Sub3_Trial24_1	1	3	3	1.362111	True	1.524
3	24	1	m	20	22-Jun-2017	Sub3_Trial24_1	1	4	4	1.08455	True	1.524
3	24	1	m	20	22-Jun-2017	Sub3_Trial24_1	1	5	5	1.097276	True	1.524
3	25	1	m	20	22-Jun-2017	Sub3_Trial25_0	0	0	0	0.979496	False	0.615
3	25	1	m	20	22-Jun-2017	Sub3_Trial25_0	0	1	1	1.224439	False	0.615
3	25	1	m	20	22-Jun-2017	Sub3_Trial25_0	0	2	2	1.537029	False	0.615
3	25	1	m	20	22-Jun-2017	Sub3_Trial25_0	0	3	3	1.493438	False	0.615
3	25	1	m	20	22-Jun-2017	Sub3_Trial25_0	0	4	4	0.844897	False	0.615
3	25	1	m	20	22-Jun-2017	Sub3_Trial25_0	0	5	5	1.483782	False	0.615
3	25	1	m	20	22-Jun-2017	Sub3_Trial25_1	1	0	0	1.014079	True	0.615
3	25	1	m	20	22-Jun-2017	Sub3_Trial25_1	1	1	1	0.547829	True	0.615
3	25	1	m	20	22-Jun-2017	Sub3_Trial25_1	1	2	2	0.918844	True	0.615
3	25	1	m	20	22-Jun-2017	Sub3_Trial25_1	1	3	3	1.244332	True	0.615
3	25	1	m	20	22-Jun-2017	Sub3_Trial25_1	1	4	4	0.491254	True	0.615
3	25	1	m	20	22-Jun-2017	Sub3_Trial25_1	1	5	5	1.345255	True	0.615
3	26	1	m	20	22-Jun-2017	Sub3_Trial26_0	0	0	0	1.205314	False	0.376
3	26	1	m	20	22-Jun-2017	Sub3_Trial26_0	0	1	1	1.096019	False	0.376
3	26	1	m	20	22-Jun-2017	Sub3_Trial26_0	0	2	2	1.193056	False	0.376
3	26	1	m	20	22-Jun-2017	Sub3_Trial26_0	0	3	3	1.468873	False	0.376
3	26	1	m	20	22-Jun-2017	Sub3_Trial26_0	0	4	4	0.649174	False	0.376
3	26	1	m	20	22-Jun-2017	Sub3_Trial26_0	0	5	5	0.481537	False	0.376
3	26	1	m	20	22-Jun-2017	Sub3_Trial26_1	1	0	0	0.695244	True	0.376
3	26	1	m	20	22-Jun-2017	Sub3_Trial26_1	1	1	1	0.938025	True	0.376
3	26	1	m	20	22-Jun-2017	Sub3_Trial26_1	1	2	2	0.85238	True	0.376
3	26	1	m	20	22-Jun-2017	Sub3_Trial26_1	1	3	3	1.034999	True	0.376
3	26	1	m	20	22-Jun-2017	Sub3_Trial26_1	1	4	4	1.198998	True	0.376
3	26	1	m	20	22-Jun-2017	Sub3_Trial26_1	1	5	5	1.441016	True	0.376
3	27	1	m	20	22-Jun-2017	Sub3_Trial27_0	0	0	0	1.480913	False	1.565
3	27	1	m	20	22-Jun-2017	Sub3_Trial27_0	0	1	1	0.682804	False	1.565
3	27	1	m	20	22-Jun-2017	Sub3_Trial27_0	0	2	2	0.73698	False	1.565
3	27	1	m	20	22-Jun-2017	Sub3_Trial27_0	0	3	3	1.155043	False	1.565
3	27	1	m	20	22-Jun-2017	Sub3_Trial27_0	0	4	4	1.345587	False	1.565
3	27	1	m	20	22-Jun-2017	Sub3_Trial27_0	0	5	5	1.559567	False	1.565
3	27	1	m	20	22-Jun-2017	Sub3_Trial27_1	1	0	0	0.458516	True	1.565
3	27	1	m	20	22-Jun-2017	Sub3_Trial27_1	1	1	1	0.852477	True	1.565
3	27	1	m	20	22-Jun-2017	Sub3_Trial27_1	1	2	2	1.329105	True	1.565
3	27	1	m	20	22-Jun-2017	Sub3_Trial27_1	1	3	3	0.974051	True	1.565
3	27	1	m	20	22-Jun-2017	Sub3_Trial27_1	1	4	4	0.709156	True	1.565
3	27	1	m	20	22-Jun-2017	Sub3_Trial27_1	1	5	5	1.153974	True	1.565
3	28	1	m	20	22-Jun-2017	Sub3_Trial28_0	0	0	0	0.558745	True	0.437
3	28	1	m	20	22-Jun-2017	Sub3_Trial28_0	0	1	1	0.922394	True	0.437
3	28	1	m	20	22-Jun-2017	Sub3_Trial28_0	0	2	2	1.291971	True	0.437
3	28	1	m	20	22-Jun-2017	Sub3_Trial28_0	0	3	3	1.513074	True	0.437
3	28	1	m	20	22-Jun-2017	Sub3_Trial28_0	0	4	4	1.243169	True	0.437
3	28	1	m	20	22-Jun-2017	Sub3_Trial28_0	0	5	5	1.262814	True	0.437
3	28	1	m	20	22-Jun-2017	Sub3_Trial28_1	1	0	0	0.666784	False	0.437
3	28	1	m	20	22-Jun-2017	Sub3_Trial28_1	1	1	1	1.063628	False	0.437
3	28	1	m	20	22-Jun-2017	Sub3_Trial28_1	1	2	2	0.629439	False	0.437
3	28	1	m	20	22-Jun-2017	Sub3_Trial28_1	1	3	3	1.189067	False	0.437
3	28	1	m	20	22-Jun-2017	Sub3_Trial28_1	1	4	4	0.385215	False	0.437
3	28	1	m	20	22-Jun-2017	Sub3_Trial28_1	1	5	5	1.397153	False	0.437
3	29	1	m	20	22-Jun-2017	Sub3_Trial29_0	0	0	0	1.181232	True	0.508
3	29	1	m	20	22-Jun-2017	Sub3_Trial29_0	0	1	1	1.351917	True	0.508
3	29	1	m	20	22-Jun-2017	Sub3_Trial29_0	0	2	2	0.779042	True	0.508
3	29	1	m	20	22-Jun-2017	Sub3_Trial29_0	0	3	3	1.049292	True	0.508
3	29	1	m	20	22-Jun-2017	Sub3_Trial29_0	0	4	4	0.814316	True	0.508
3	29	1	m	20	22-Jun-2017	Sub3_Trial29_0	0	5	5	1.464578	True	0.508
3	29	1	m	20	22-Jun-2017	Sub3_Trial29_1	1	0	0	1.185577	False	0.508
3	29	1	m	20	22-Jun-2017	Sub3_Trial29_1	1	1	1	0.587247	False	0.508
3	29	1	m	20	22-Jun-2017	Sub3_Trial29_1	1	2	2	1.278042	False	0.508
3	29	1	m	20	22-Jun-2017	Sub3_Trial29_1	1	3	3	0.57197	False	0.508
3	29	1	m	20	22-Jun-2017	Sub3_Trial29_1	1	4	4	0.385525	False	0.508
3	29	1	m	20	22-Jun-2017	Sub3_Trial29_1	1	5	5	1.178817	False	0.508
3	30	1	m	20	22-Jun-2017	Sub3_Trial30_0	0	0	0	0.779657	False	0.244
3	30	1	m	20	22-Jun-2017	Sub3_Trial30_0	0	1	1	0.686921	False	0.244
3	30	1	m	20	22-Jun-2017	Sub3_Trial30_0	0	2	2	1.088409	False	0.244
3	30	1	m	20	22-Jun-2017	Sub3_Trial30_0	0	3	3	0.585258	False	0.244
3	30	1	m	20	22-Jun-2017	Sub3_Trial30_0	0	4	4	0.690463	False	0.244
3	30	1	m	20	22-Jun-2017	Sub3_Trial30_0	0	5	5	1.093776	False	0.244
3	30	1	m	20	22-Jun-2017	Sub3_Trial30_1	1	0	0	0.920493	True	0.244
3	30	1	m	20	22-Jun-2017	Sub3_Trial30_1	1	1	1	1.391009	True	0.244
3	30	1	m	20	22-Jun-2017	Sub3_Trial30_1	1	2	2	1.332581	True	0.244
3	30	1	m	20	22-Jun-2017	Sub3_Trial30_1	1	3	3	0.843861	True	0.244
3	30	1	m	20	22-Jun-2017	Sub3_Trial30_1	1	4	4	1.294886	True	0.244
3	30	1	m	20	22-Jun-2017	Sub3_Trial30_1	1	5	5	1.586444	True	0.244
3	31	1	m	20	22-Jun-2017	Sub3_Trial31_0	0	0	0	0.761987	True	1.759
3	31	1	m	20	22-Jun-2017	Sub3_Trial31_0	0	1	1	1.307297	True	1.759
3	31	1	m	20	22-Jun-2017	Sub3_Trial31_0	0	2	2	1.00929	True	1.759
3	31	1	m	20	22-Jun-2017	Sub3_Trial31_0	0	3	3	0.600928	True	1.759
3	31	1	m	20	22-Jun-2017	Sub3_Trial31_0	0	4	4	0.921695	True	1.759
3	31	1	m	20	22-Jun-2017	Sub3_Trial31_0	0	5	5	1.210142	True	1.759
3	31	1	m	20	22-Jun-2017	Sub3_Trial31_1	1	0	0	0.886982	False	1.759
3	31	1	m	20	22-Jun-2017	Sub3_Trial31_1	1	1	1	1.205146	False	1.759
3	31	1	m	20	22-Jun-2017	Sub3_Trial31_1	1	2	2	1.495132	False	1.759
3	31	1	m	20	22-Jun-2017	Sub3_Trial31_1	1	3	3	1.41988	False	1.759
3	31	1	m	20	22-Jun-2017	Sub3_Trial31_1	1	4	4	0.7261	False	1.759
3	31	1	m	20	22-Jun-2017	Sub3_Trial31_1	1	5	5	0.812158	False	1.759
3	32	1	m	20	22-Jun-2017	Sub3_Trial32_0	0	0	0	1.264321	False	0.428
3	32	1	m	20	22-Jun-2017	Sub3_Trial32_0	0	1	1	1.020309	False	0.428
3	32	1	m	20	22-Jun-2017	Sub3_Trial32_0	0	2	2	0.495426	False	0.428
3	32	1	m	20	22-Jun-2017	Sub3_Trial32_0	0	3	3	1.568512	False	0.428
3	32	1	m	20	22-Jun-2017	Sub3_Trial32_0	0	4	4	1.499853	False	0.428
3	32	1	m	20	22-Jun-2017	Sub3_Trial32_0	0	5	5	0.580082	False	0.428
3	32	1	m	20	22-Jun-2017	Sub3_Trial32_1	1	0	0	0.537416	True	0.428
3	32	1	m	20	22-Jun-2017	Sub3_Trial32_1	1	1	1	1.291207	True	0.428
3	32	1	m	20	22-Jun-2017	Sub3_Trial32_1	1	2	2	1.024349	True	0.428
3	32	1	m	20	22-Jun-2017	Sub3_Trial32_1	1	3	3	0.868198	True	0.428
3	32	1	m	20	22-Jun-2017	Sub3_Trial32_1	1	4	4	1.252289	True	0.428
3	32	1	m	20	22-Jun-2017	Sub3_Trial32_1	1	5	5	1.152137	True	0.428
3	33	1	m	20	22-Jun-2017	Sub3_Trial33_0	0	0	0	1.568721	False	0.723
3	33	1	m	20	22-Jun-2017	Sub3_Trial33_0	0	1	1	1.420167	False	0.723
3	33	1	m	20	22-Jun-2017	Sub3_Trial33_0	0	2	2	0.666204	False	0.723
3	33	1	m	20	22-Jun-2017	Sub3_Trial33_0	0	3	3	1.39505	False	0.723
3	33	1	m	20	22-Jun-2017	Sub3_Trial33_0	0	4	4	1.376894	False	0.723
3	33	1	m	20	22-Jun-2017	Sub3_Trial33_0	0	5	5	1.400041	False	0.723
3	33	1	m	20	22-Jun-2017	Sub3_Trial33_1	1	0	0	0.902367	True	0.723
3	33	1	m	20	22-Jun-2017	Sub3_Trial33_1	1	1	1	0.608832	True	0.723
3	33	1	m	20	22-Jun-2017	Sub3_Trial33_1	1	2	2	1.079166	True	0.723
3	33	1	m	20	22-Jun-2017	Sub3_Trial33_1	1	3	3	1.38446	True	0.723
3	33	1	m	20	22-Jun-2017	Sub3_Trial33_1	1	4	4	1.639697	True	0.723
3	33	1	m	20	22-Jun-2017	Sub3_Trial33_1	1	5	5	0.518504	True	0.723
3	34	1	m	20	22-Jun-2017	Sub3_Trial34_0	0	0	0	0.924489	False	0.563
3	34	1	m	20	22-Jun-2017	Sub3_Trial34_0	0	1	1	0.527552	False	0.563
3	34	1	m	20	22-Jun-2017	Sub3_Trial34_0	0	2	2	0.9256	False	0.563
3	34	1	m	20	22-Jun-2017	Sub3_Trial34_0	0	3	3	1.194762	False	0.563
3	34	1	m	20	22-Jun-2017	Sub3_Trial34_0	0	4	4	0.874365	False	0.563
3	34	1	m	20	22-Jun-2017	Sub3_Trial34_0	0	5	5	0.814641	False	0.563
3	34	1	m	20	22-Jun-2017	Sub3_Trial34_1	1	0	0	1.57672	True	0.563
3	34	1	m	20	22-Jun-2017	Sub3_Trial34_1	1	1	1	0.792529	True	0.563
3	34	1	m	20	22-Jun-2017	Sub3_Trial34_1	1	2	2	1.124946	True	0.563
3	34	1	m	20	22-Jun-2017	Sub3_Trial34_1	1	3	3	0.548441	True	0.563
3	34	1	m	20	22-Jun-2017	Sub3_Trial34_1	1	4	4	1.095113	True	0.563
3	34	1	m	20	22-Jun-2017	Sub3_Trial34_1	1	5	5	0.698462	True	0.563
3	35	1	m	20	22-Jun-2017	Sub3_Trial35_0	0	0	0	1.345086	False	1.27
3	35	1	m	20	22-Jun-2017	Sub3_Trial35_0	0	1	1	0.501937	False	1.27
3	35	1	m	20	22-Jun-2017	Sub3_Trial35_0	0	2	2	0.803908	False	1.27
3	35	1	m	20	22-Jun-2017	Sub3_Trial35_0	0	3	3	1.374793	False	1.27
3	35	1	m	20	22-Jun-2017	Sub3_Trial35_0	0	4	4	0.670524	False	1.27
3	35	1	m	20	22-Jun-2017	Sub3_Trial35_0	0	5	5	1.604277	False	1.27
3	35	1	m	20	22-Jun-2017	Sub3_Trial35_1	1	0	0	0.930907	True	1.27
3	35	1	m	20	22-Jun-2017	Sub3_Trial35_1	1	1	1	0.563131	True	1.27
3	35	1	m	20	22-Jun-2017	Sub3_Trial35_1	1	2	2	0.749347	True	1.27
3	35	1	m	20	22-Jun-2017	Sub3_Trial35_1	1	3	3	1.314902	True	1.27
3	35	1	m	20	22-Jun-2017	Sub3_Trial35_1	1	4	4	1.093735	True	1.27
3	35	1	m	20	22-Jun-2017	Sub3_Trial35_1	1	5	5	0.934001	True	1.27
3	36	1	m	20	22-Jun-2017	Sub3_Trial36_0	0	0	0	0.492373	True	0.6
3	36	1	m	20	22-Jun-2017	Sub3_Trial36_0	0	1	1	1.290542	True	0.6
3	36	1	m	20	22-Jun-2017	Sub3_Trial36_0	0	2	2	1.280534	True	0.6
3	36	1	m	20	22-Jun-2017	Sub3_Trial36_0	0	3	3	1.358159	True	0.6
3	36	1	m	20	22-Jun-2017	Sub3_Trial36_0	0	4	4	1.313328	True	0.6
3	36	1	m	20	22-Jun-2017	Sub3_Trial36_0	0	5	5	1.444231	True	0.6
3	36	1	m	20	22-Jun-2017	Sub3_Trial36_1	1	0	0	0.944086	False	0.6
3	36	1	m	20	22-Jun-2017	Sub3_Trial36_1	1	1	1	1.289549	False	0.6
3	36	1	m	20	22-Jun-2017	Sub3_Trial36_1	1	2	2	0.741727	False	0.6
3	36	1	m	20	22-Jun-2017	Sub3_Trial36_1	1	3	3	0.792766	False	0.6
3	36	1	m	20	22-Jun-2017	Sub3_Trial36_1	1	4	4	1.42226	False	0.6
3	36	1	m	20	22-Jun-2017	Sub3_Trial36_1	1	5	5	0.740616	False	0.6
3	37	1	m	20	22-Jun-2017	Sub3_Trial37_0	0	0	0	0.584518	False	0.499
3	37	1	m	20	22-Jun-2017	Sub3_Trial37_0	0	1	1	1.587856	False	0.499
3	37	1	m	20	22-Jun-2017	Sub3_Trial37_0	0	2	2	1.602024	False	0.499
3	37	1	m	20	22-Jun-2017	Sub3_Trial37_0	0	3	3	0.494625	False	0.499
3	37	1	m	20	22-Jun-2017	Sub3_Trial37_0	0	4	4	1.047736	False	0.499
3	37	1	m	20	22-Jun-2017	Sub3_Trial37_0	0	5	5	1.015927	False	0.499
3	37	1	m	20	22-Jun-2017	Sub3_Trial37_1	1	0	0	1.24836	True	0.499
3	37	1	m	20	22-Jun-2017	Sub3_Trial37_1	1	1	1	0.876031	True	0.499
3	37	1	m	20	22-Jun-2017	Sub3_Trial37_1	1	2	2	0.794586	True	0.499
3	37	1	m	20	22-Jun-2017	Sub3_Trial37_1	1	3	3	0.672005	True	0.499
3	37	1	m	20	22-Jun-2017	Sub3_Trial37_1	1	4	4	0.776876	True	0.499
3	37	1	m	20	22-Jun-2017	Sub3_Trial37_1	1	5	5	1.057718	True	0.499
3	38	1	m	20	22-Jun-2017	Sub3_Trial38_0	0	0	0	1.210802	False	1.001
3	38	1	m	20	22-Jun-2017	Sub3_Trial38_0	0	1	1	1.569689	False	1.001
3	38	1	m	20	22-Jun-2017	Sub3_Trial38_0	0	2	2	1.281495	False	1.001
3	38	1	m	20	22-Jun-2017	Sub3_Trial38_0	0	3	3	0.49871	False	1.001
3	38	1	m	20	22-Jun-2017	Sub3_Trial38_0	0	4	4	1.511299	False	1.001
3	38	1	m	20	22-Jun-2017	Sub3_Trial38_0	0	5	5	0.599075	False	1.001
3	38	1	m	20	22-Jun-2017	Sub3_Trial38_1	1	0	0	0.566372	True	1.001
3	38	1	m	20	22-Jun-2017	Sub3_Trial38_1	1	1	1	0.995876	True	1.001
3	38	1	m	20	22-Jun-2017	Sub3_Trial38_1	1	2	2	1.121404	True	1.001
3	38	1	m	20	22-Jun-2017	Sub3_Trial38_1	1	3	3	0.389971	True	1.001
3	38	1	m	20	22-Jun-2017	Sub3_Trial38_1	1	4	4	1.220201	True	1.001
3	38	1	m	20	22-Jun-2017	Sub3_Trial38_1	1	5	5	1.231752	True	1.001
3	39	1	m	20	22-Jun-2017	Sub3_Trial39_0	0	0	0	1.160693	False	0.955
3	39	1	m	20	22-Jun-2017	Sub3_Trial39_0	0	1	1	0.94939	False	0.955
3	39	1	m	20	22-Jun-2017	Sub3_Trial39_0	0	2	2	0.560068	False	0.955
3	39	1	m	20	22-Jun-2017	Sub3_Trial39_0	0	3	3	0.818859	False	0.955
3	39	1	m	20	22-Jun-2017	Sub3_Trial39_0	0	4	4	0.923594	False	0.955
3	39	1	m	20	22-Jun-2017	Sub3_Trial39_0	0	5	5	0.714099	False	0.955
3	39	1	m	20	22-Jun-2017	Sub3_Trial39_1	1	0	0	1.183627	True	0.955
3	39	1	m	20	22-Jun-2017	Sub3_Trial39_1	1	1	1	1.347914	True	0.955
3	39	1	m	20	22-Jun-2017	Sub3_Trial39_1	1	2	2	0.73691	True	0.955
3	39	1	m	20	22-Jun-2017	Sub3_Trial39_1	1	3	3	1.488264	True	0.955
3	39	1	m	20	22-Jun-2017	Sub3_Trial39_1	1	4	4	1.090975	True	0.955
3	39	1	m	20	22-Jun-2017	Sub3_Trial39_1	1	5	5	0.861835	True	0.955
3	40	1	m	20	22-Jun-2017	Sub3_Trial40_0	0	0	0	0.882717	True	1.056
3	40	1	m	20	22-Jun-2017	Sub3_Trial40_0	0	1	1	1.370609	True	1.056
3	40	1	m	20	22-Jun-2017	Sub3_Trial40_0	0	2	2	0.645602	True	1.056
3	40	1	m	20	22-Jun-2017	Sub3_Trial40_0	0	3	3	1.395389	True	1.056
3	40	1	m	20	22-Jun-2017	Sub3_Trial40_0	0	4	4	1.289778	True	1.056
3	40	1	m	20	22-Jun-2017	Sub3_Trial40_0	0	5	5	0.509014	True	1.056
3	40	1	m	20	22-Jun-2017	Sub3_Trial40_1	1	0	0	0.531895	False	1.056
3	40	1	m	20	22-Jun-2017	Sub3_Trial40_1	1	1	1	1.249702	False	1.056
3	40	1	m	20	22-Jun-2017	Sub3_Trial40_1	1	2	2	1.559439	False	1.056
3	40	1	m	20	22-Jun-2017	Sub3_Trial40_1	1	3	3	0.695597	False	1.056
3	40	1	m	20	22-Jun-2017	Sub3_Trial40_1	1	4	4	0.682103	False	1.056
3	40	1	m	20	22-Jun-2017	Sub3_Trial40_1	1	5	5	0.854792	False	1.056
3	40	2	m	20	22-Jun-2017	Sub3_Trial40_0	0	0	0	0.882717	True	0.706
3	40	2	m	20	22-Jun-2017	Sub3_Trial40_0	0	1	1	1.370609	True	0.706
3	40	2	m	20	22-Jun-2017	Sub3_Trial40_0	0	2	2	0.645602	True	0.706
3	40	2	m	20	22-Jun-2017	Sub3_Trial40_0	0	3	3	1.395389	True	0.706
3	40	2	m	20	22-Jun-2017	Sub3_Trial40_0	0	4	4	1.289778	True	0.706
3	40	2	m	20	22-Jun-2017	Sub3_Trial40_0	0	5	5	0.509014	True	0.706
3	40	2	m	20	22-Jun-2017	Sub3_Trial40_1	1	0	0	0.531895	False	0.706
3	40	2	m	20	22-Jun-2017	Sub3_Trial40_1	1	1	1	1.249702	False	0.706
3	40	2	m	20	22-Jun-2017	Sub3_Trial40_1	1	2	2	1.559439	False	0.706
3	40	2	m	20	22-Jun-2017	Sub3_Trial40_1	1	3	3	0.695597	False	0.706
3	40	2	m	20	22-Jun-2017	Sub3_Trial40_1	1	4	4	0.682103	False	0.706
3	40	2	m	20	22-Jun-2017	Sub3_Trial40_1	1	5	5	0.854792	False	0.706
3	41	2	m	20	22-Jun-2017	Sub3_Trial41_0	0	0	0	0.795059	False	0.626
3	41	2	m	20	22-Jun-2017	Sub3_Trial41_0	0	1	1	1.410135	False	0.626
3	41	2	m	20	22-Jun-2017	Sub3_Trial41_0	0	2	2	1.321918	False	0.626
3	41	2	m	20	22-Jun-2017	Sub3_Trial41_0	0	3	3	0.651217	False	0.626
3	41	2	m	20	22-Jun-2017	Sub3_Trial41_0	0	4	4	0.760149	False	0.626
3	41	2	m	20	22-Jun-2017	Sub3_Trial41_0	0	5	5	0.523847	False	0.626
3	41	2	m	20	22-Jun-2017	Sub3_Trial41_1	1	0	0	1.421633	True	0.626
3	41	2	m	20	22-Jun-2017	Sub3_Trial41_1	1	1	1	1.107589	True	0.626
3	41	2	m	20	22-Jun-2017	Sub3_Trial41_1	1	2	2	0.749483	True	0.626
3	41	2	m	20	22-Jun-2017	Sub3_Trial41_1	1	3	3	0.771265	True	0.626
3	41	2	m	20	22-Jun-2017	Sub3_Trial41_1	1	4	4	0.921568	True	0.626
3	41	2	m	20	22-Jun-2017	Sub3_Trial41_1	1	5	5	0.816652	True	0.626
3	42	2	m	20	22-Jun-2017	Sub3_Trial42_0	0	0	0	1.395575	True	0.508
3	42	2	m	20	22-Jun-2017	Sub3_Trial42_0	0	1	1	0.532359	True	0.508
3	42	2	m	20	22-Jun-2017	Sub3_Trial42_0	0	2	2	0.515047	True	0.508
3	42	2	m	20	22-Jun-2017	Sub3_Trial42_0	0	3	3	0.689529	True	0.508
3	42	2	m	20	22-Jun-2017	Sub3_Trial42_0	0	4	4	1.279323	True	0.508
3	42	2	m	20	22-Jun-2017	Sub3_Trial42_0	0	5	5	1.600356	True	0.508
3	42	2	m	20	22-Jun-2017	Sub3_Trial42_1	1	0	0	1.013408	False	0.508
3	42	2	m	20	22-Jun-2017	Sub3_Trial42_1	1	1	1	1.184891	False	0.508
3	42	2	m	20	22-Jun-2017	Sub3_Trial42_1	1	2	2	0.474679	False	0.508
3	42	2	m	20	22-Jun-2017	Sub3_Trial42_1	1	3	3	1.191197	False	0.508
3	42	2	m	20	22-Jun-2017	Sub3_Trial42_1	1	4	4	0.633169	False	0.508
3	42	2	m	20	22-Jun-2017	Sub3_Trial42_1	1	5	5	0.717739	False	0.508
3	43	2	m	20	22-Jun-2017	Sub3_Trial43_0	0	0	0	1.60856	True	0.353
3	43	2	m	20	22-Jun-2017	Sub3_Trial43_0	0	1	1	0.559817	True	0.353
3	43	2	m	20	22-Jun-2017	Sub3_Trial43_0	0	2	2	1.402297	True	0.353
3	43	2	m	20	22-Jun-2017	Sub3_Trial43_0	0	3	3	1.113815	True	0.353
3	43	2	m	20	22-Jun-2017	Sub3_Trial43_0	0	4	4	1.458383	True	0.353
3	43	2	m	20	22-Jun-2017	Sub3_Trial43_0	0	5	5	0.698071	True	0.353
3	43	2	m	20	22-Jun-2017	Sub3_Trial43_1	1	0	0	0.976756	False	0.353
3	43	2	m	20	22-Jun-2017	Sub3_Trial43_1	1	1	1	0.889539	False	0.353
3	43	2	m	20	22-Jun-2017	Sub3_Trial43_1	1	2	2	1.383535	False	0.353
3	43	2	m	20	22-Jun-2017	Sub3_Trial43_1	1	3	3	0.766817	False	0.353
3	43	2	m	20	22-Jun-2017	Sub3_Trial43_1	1	4	4	0.673675	False	0.353
3	43	2	m	20	22-Jun-2017	Sub3_Trial43_1	1	5	5	0.929333	False	0.353
3	44	2	m	20	22-Jun-2017	Sub3_Trial44_0	0	0	0	1.342439	False	0.6
3	44	2	m	20	22-Jun-2017	Sub3_Trial44_0	0	1	1	1.517524	False	0.6
3	44	2	m	20	22-Jun-2017	Sub3_Trial44_0	0	2	2	0.750491	False	0.6
3	44	2	m	20	22-Jun-2017	Sub3_Trial44_0	0	3	3	1.464747	False	0.6
3	44	2	m	20	22-Jun-2017	Sub3_Trial44_0	0	4	4	1.357673	False	0.6
3	44	2	m	20	22-Jun-2017	Sub3_Trial44_0	0	5	5	1.206996	False	0.6
3	44	2	m	20	22-Jun-2017	Sub3_Trial44_1	1	0	0	0.692509	True	0.6
3	44	2	m	20	22-Jun-2017	Sub3_Trial44_1	1	1	1	1.47364	True	0.6
3	44	2	m	20	22-Jun-2017	Sub3_Trial44_1	1	2	2	1.245345	True	0.6
3	44	2	m	20	22-Jun-2017	Sub3_Trial44_1	1	3	3	1.537392	True	0.6
3	44	2	m	20	22-Jun-2017	Sub3_Trial44_1	1	4	4	1.12534	True	0.6
3	44	2	m	20	22-Jun-2017	Sub3_Trial44_1	1	5	5	1.342686	True	0.6
3	45	2	m	20	22-Jun-2017	Sub3_Trial45_0	0	0	0	0.736997	True	0.392
3	45	2	m	20	22-Jun-2017	Sub3_Trial45_0	0	1	1	0.828654	True	0.392
3	45	2	m	20	22-Jun-2017	Sub3_Trial45_0	0	2	2	1.507298	True	0.392
3	45	2	m	20	22-Jun-2017	Sub3_Trial45_0	0	3	3	1.082103	True	0.392
3	45	2	m	20	22-Jun-2017	Sub3_Trial45_0	0	4	4	1.060527	True	0.392
3	45	2	m	20	22-Jun-2017	Sub3_Trial45_0	0	5	5	1.559538	True	0.392
3	45	2	m	20	22-Jun-2017	Sub3_Trial45_1	1	0	0	1.418511	False	0.392
3	45	2	m	20	22-Jun-2017	Sub3_Trial45_1	1	1	1	1.409876	False	0.392
3	45	2	m	20	22-Jun-2017	Sub3_Trial45_1	1	2	2	1.142598	False	0.392
3	45	2	m	20	22-Jun-2017	Sub3_Trial45_1	1	3	3	1.016157	False	0.392
3	45	2	m	20	22-Jun-2017	Sub3_Trial45_1	1	4	4	1.311878	False	0.392
3	45	2	m	20	22-Jun-2017	Sub3_Trial45_1	1	5	5	0.888907	False	0.392
3	46	2	m	20	22-Jun-2017	Sub3_Trial46_0	0	0	0	1.391629	True	0.655
3	46	2	m	20	22-Jun-2017	Sub3_Trial46_0	0	1	1	1.050781	True	0.655
3	46	2	m	20	22-Jun-2017	Sub3_Trial46_0	0	2	2	0.903949	True	0.655
3	46	2	m	20	22-Jun-2017	Sub3_Trial46_0	0	3	3	0.943268	True	0.655
3	46	2	m	20	22-Jun-2017	Sub3_Trial46_0	0	4	4	0.790131	True	0.655
3	46	2	m	20	22-Jun-2017	Sub3_Trial46_0	0	5	5	1.338699	True	0.655
3	46	2	m	20	22-Jun-2017	Sub3_Trial46_1	1	0	0	1.254926	False	0.655
3	46	2	m	20	22-Jun-2017	Sub3_Trial46_1	1	1	1	1.331037	False	0.655
3	46	2	m	20	22-Jun-2017	Sub3_Trial46_1	1	2	2	0.608369	False	0.655
3	46	2	m	20	22-Jun-2017	Sub3_Trial46_1	1	3	3	1.170707	False	0.655
3	46	2	m	20	22-Jun-2017	Sub3_Trial46_1	1	4	4	1.208143	False	0.655
3	46	2	m	20	22-Jun-2017	Sub3_Trial46_1	1	5	5	1.45683	False	0.655
3	47	2	m	20	22-Jun-2017	Sub3_Trial47_0	0	0	0	1.010978	False	0.818
3	47	2	m	20	22-Jun-2017	Sub3_Trial47_0	0	1	1	0.916782	False	0.818
3	47	2	m	20	22-Jun-2017	Sub3_Trial47_0	0	2	2	1.363932	False	0.818
3	47	2	m	20	22-Jun-2017	Sub3_Trial47_0	0	3	3	1.306763	False	0.818
3	47	2	m	20	22-Jun-2017	Sub3_Trial47_0	0	4	4	0.898405	False	0.818
3	47	2	m	20	22-Jun-2017	Sub3_Trial47_0	0	5	5	1.174225	False	0.818
3	47	2	m	20	22-Jun-2017	Sub3_Trial47_1	1	0	0	1.25065	True	0.818
3	47	2	m	20	22-Jun-2017	Sub3_Trial47_1	1	1	1	0.853214	True	0.818
3	47	2	m	20	22-Jun-2017	Sub3_Trial47_1	1	2	2	1.443495	True	0.818
3	47	2	m	20	22-Jun-2017	Sub3_Trial47_1	1	3	3	1.240738	True	0.818
3	47	2	m	20	22-Jun-2017	Sub3_Trial47_1	1	4	4	0.729062	True	0.818
3	47	2	m	20	22-Jun-2017	Sub3_Trial47_1	1	5	5	1.287918	True	0.818
3	48	2	m	20	22-Jun-2017	Sub3_Trial48_0	0	0	0	0.985097	False	0.431
3	48	2	m	20	22-Jun-2017	Sub3_Trial48_0	0	1	1	1.599774	False	0.431
3	48	2	m	20	22-Jun-2017	Sub3_Trial48_0	0	2	2	0.893455	False	0.431
3	48	2	m	20	22-Jun-2017	Sub3_Trial48_0	0	3	3	0.94781	False	0.431
3	48	2	m	20	22-Jun-2017	Sub3_Trial48_0	0	4	4	0.692311	False	0.431
3	48	2	m	20	22-Jun-2017	Sub3_Trial48_0	0	5	5	0.841672	False	0.431
3	48	2	m	20	22-Jun-2017	Sub3_Trial48_1	1	0	0	1.481676	True	0.431
3	48	2	m	20	22-Jun-2017	Sub3_Trial48_1	1	1	1	1.381335	True	0.431
3	48	2	m	20	22-Jun-2017	Sub3_Trial48_1	1	2	2	0.666453	True	0.431
3	48	2	m	20	22-Jun-2017	Sub3_Trial48_1	1	3	3	0.891518	True	0.431
3	48	2	m	20	22-Jun-2017	Sub3_Trial48_1	1	4	4	1.251926	True	0.431
3	48	2	m	20	22-Jun-2017	Sub3_Trial48_1	1	5	5	0.792498	True	0.431
3	49	2	m	20	22-Jun-2017	Sub3_Trial49_0	0	0	0	1.511938	False	1.028
3	49	2	m	20	22-Jun-2017	Sub3_Trial49_0	0	1	1	0.610175	False	1.028
3	49	2	m	20	22-Jun-2017	Sub3_Trial49_0	0	2	2	1.317106	False	1.028
3	49	2	m	20	22-Jun-2017	Sub3_Trial49_0	0	3	3	1.046304	False	1.028
3	49	2	m	20	22-Jun-2017	Sub3_Trial49_0	0	4	4	0.815319	False	1.028
3	49	2	m	20	22-Jun-2017	Sub3_Trial49_0	0	5	5	0.37795	False	1.028
3	49	2	m	20	22-Jun-2017	Sub3_Trial49_1	1	0	0	0.791204	True	1.028
3	49	2	m	20	22-Jun-2017	Sub3_Trial49_1	1	1	1	1.166311	True	1.028
3	49	2	m	20	22-Jun-2017	Sub3_Trial49_1	1	2	2	1.091126	True	1.028
3	49	2	m	20	22-Jun-2017	Sub3_Trial49_1	1	3	3	0.902832	True	1.028
3	49	2	m	20	22-Jun-2017	Sub3_Trial49_1	1	4	4	0.941934	True	1.028
3	49	2	m	20	22-Jun-2017	Sub3_Trial49_1	1	5	5	1.415659	True	1.028
3	50	2	m	20	22-Jun-2017	Sub3_Trial50_0	0	0	0	0.746819	True	1.304
3	50	2	m	20	22-Jun-2017	Sub3_Trial50_0	0	1	1	0.832043	True	1.304
3	50	2	m	20	22-Jun-2017	Sub3_Trial50_0	0	2	2	1.158519	True	1.304
3	50	2	m	20	22-Jun-2017	Sub3_Trial50_0	0	3	3	1.243875	True	1.304
3	50	2	m	20	22-Jun-2017	Sub3_Trial50_0	0	4	4	1.613859	True	1.304
3	50	2	m	20	22-Jun-2017	Sub3_Trial50_0	0	5	5	1.11824	True	1.304
3	50	2	m	20	22-Jun-2017	Sub3_Trial50_1	1	0	0	0.572782	False	1.304
3	50	2	m	20	22-Jun-2017	Sub3_Trial50_1	1	1	1	0.424869	False	1.304
3	50	2	m	20	22-Jun-2017	Sub3_Trial50_1	1	2	2	1.22972	False	1.304
3	50	2	m	20	22-Jun-2017	Sub3_Trial50_1	1	3	3	0.987534	False	1.304
3	50	2	m	20	22-Jun-2017	Sub3_Trial50_1	1	4	4	0.806466	False	1.304
3	50	2	m	20	22-Jun-2017	Sub3_Trial50_1	1	5	5	0.829599	False	1.304
3	51	2	m	20	22-Jun-2017	Sub3_Trial51_0	0	0	0	0.70061	False	0.425
3	51	2	m	20	22-Jun-2017	Sub3_Trial51_0	0	1	1	1.277365	False	0.425
3	51	2	m	20	22-Jun-2017	Sub3_Trial51_0	0	2	2	0.610021	False	0.425
3	51	2	m	20	22-Jun-2017	Sub3_Trial51_0	0	3	3	0.36094	False	0.425
3	51	2	m	20	22-Jun-2017	Sub3_Trial51_0	0	4	4	0.657594	False	0.425
3	51	2	m	20	22-Jun-2017	Sub3_Trial51_0	0	5	5	1.42846	False	0.425
3	51	2	m	20	22-Jun-2017	Sub3_Trial51_1	1	0	0	0.818666	True	0.425
3	51	2	m	20	22-Jun-2017	Sub3_Trial51_1	1	1	1	0.967311	True	0.425
3	51	2	m	20	22-Jun-2017	Sub3_Trial51_1	1	2	2	1.365579	True	0.425
3	51	2	m	20	22-Jun-2017	Sub3_Trial51_1	1	3	3	1.069897	True	0.425
3	51	2	m	20	22-Jun-2017	Sub3_Trial51_1	1	4	4	0.809457	True	0.425
3	51	2	m	20	22-Jun-2017	Sub3_Trial51_1	1	5	5	1.077513	True	0.425
3	52	2	m	20	22-Jun-2017	Sub3_Trial52_0	0	0	0	0.387207	False	0.968
3	52	2	m	20	22-Jun-2017	Sub3_Trial52_0	0	1	1	1.048719	False	0.968
3	52	2	m	20	22-Jun-2017	Sub3_Trial52_0	0	2	2	0.554808	False	0.968
3	52	2	m	20	22-Jun-2017	Sub3_Trial52_0	0	3	3	0.822272	False	0.968
3	52	2	m	20	22-Jun-2017	Sub3_Trial52_0	0	4	4	0.779563	False	0.968
3	52	2	m	20	22-Jun-2017	Sub3_Trial52_0	0	5	5	0.830035	False	0.968
3	52	2	m	20	22-Jun-2017	Sub3_Trial52_1	1	0	0	0.717511	True	0.968
3	52	2	m	20	22-Jun-2017	Sub3_Trial52_1	1	1	1	0.531652	True	0.968
3	52	2	m	20	22-Jun-2017	Sub3_Trial52_1	1	2	2	1.343063	True	0.968
3	52	2	m	20	22-Jun-2017	Sub3_Trial52_1	1	3	3	1.239884	True	0.968
3	52	2	m	20	22-Jun-2017	Sub3_Trial52_1	1	4	4	1.127381	True	0.968
3	52	2	m	20	22-Jun-2017	Sub3_Trial52_1	1	5	5	1.376765	True	0.968
3	53	2	m	20	22-Jun-2017	Sub3_Trial53_0	0	0	0	1.115797	False	0.703
3	53	2	m	20	22-Jun-2017	Sub3_Trial53_0	0	1	1	0.89444	False	0.703
3	53	2	m	20	22-Jun-2017	Sub3_Trial53_0	0	2	2	1.171209	False	0.703
3	53	2	m	20	22-Jun-2017	Sub3_Trial53_0	0	3	3	0.77787	False	0.703
3	53	2	m	20	22-Jun-2017	Sub3_Trial53_0	0	4	4	0.901817	False	0.703
3	53	2	m	20	22-Jun-2017	Sub3_Trial53_0	0	5	5	0.826109	False	0.703
3	53	2	m	20	22-Jun-2017	Sub3_Trial53_1	1	0	0	1.171843	True	0.703
3	53	2	m	20	22-Jun-2017	Sub3_Trial53_1	1	1	1	1.11209	True	0.703
3	53	2	m	20	22-Jun-2017	Sub3_Trial53_1	1	2	2	1.15125	True	0.703
3	53	2	m	20	22-Jun-2017	Sub3_Trial53_1	1	3	3	1.415782	True	0.703
3	53	2	m	20	22-Jun-2017	Sub3_Trial53_1	1	4	4	0.826427	True	0.703
3	53	2	m	20	22-Jun-2017	Sub3_Trial53_1	1	5	5	1.163207	True	0.703
3	54	2	m	20	22-Jun-2017	Sub3_Trial54_0	0	0	0	0.835006	False	0.347
3	54	2	m	20	22-Jun-2017	Sub3_Trial54_0	0	1	1	0.820927	False	0.347
3	54	2	m	20	22-Jun-2017	Sub3_Trial54_0	0	2	2	0.974675	False	0.347
3	54	2	m	20	22-Jun-2017	Sub3_Trial54_0	0	3	3	1.403061	False	0.347
3	54	2	m	20	22-Jun-2017	Sub3_Trial54_0	0	4	4	0.957159	False	0.347
3	54	2	m	20	22-Jun-2017	Sub3_Trial54_0	0	5	5	0.664694	False	0.347
3	54	2	m	20	22-Jun-2017	Sub3_Trial54_1	1	0	0	0.936228	True	0.347
3	54	2	m	20	22-Jun-2017	Sub3_Trial54_1	1	1	1	0.366222	True	0.347
3	54	2	m	20	22-Jun-2017	Sub3_Trial54_1	1	2	2	0.807453	True	0.347
3	54	2	m	20	22-Jun-2017	Sub3_Trial54_1	1	3	3	1.334008	True	0.347
3	54	2	m	20	22-Jun-2017	Sub3_Trial54_1	1	4	4	0.997742	True	0.347
3	54	2	m	20	22-Jun-2017	Sub3_Trial54_1	1	5	5	0.747231	True	0.347
3	55	2	m	20	22-Jun-2017	Sub3_Trial55_0	0	0	0	0.959956	False	0.434
3	55	2	m	20	22-Jun-2017	Sub3_Trial55_0	0	1	1	1.225629	False	0.434
3	55	2	m	20	22-Jun-2017	Sub3_Trial55_0	0	2	2	1.080434	False	0.434
3	55	2	m	20	22-Jun-2017	Sub3_Trial55_0	0	3	3	1.333854	False	0.434
3	55	2	m	20	22-Jun-2017	Sub3_Trial55_0	0	4	4	0.505324	False	0.434
3	55	2	m	20	22-Jun-2017	Sub3_Trial55_0	0	5	5	0.727049	False	0.434
3	55	2	m	20	22-Jun-2017	Sub3_Trial55_1	1	0	0	1.5024	True	0.434
3	55	2	m	20	22-Jun-2017	Sub3_Trial55_1	1	1	1	0.620411	True	0.434
3	55	2	m	20	22-Jun-2017	Sub3_Trial55_1	1	2	2	1.414153	True	0.434
3	55	2	m	20	22-Jun-2017	Sub3_Trial55_1	1	3	3	1.178409	True	0.434
3	55	2	m	20	22-Jun-2017	Sub3_Trial55_1	1	4	4	1.259154	True	0.434
3	55	2	m	20	22-Jun-2017	Sub3_Trial55_1	1	5	5	1.376769	True	0.434
3	56	2	m	20	22-Jun-2017	Sub3_Trial56_0	0	0	0	0.818603	True	1.596
3	56	2	m	20	22-Jun-2017	Sub3_Trial56_0	0	1	1	1.466619	True	1.596
3	56	2	m	20	22-Jun-2017	Sub3_Trial56_0	0	2	2	1.510677	True	1.596
3	56	2	m	20	22-Jun-2017	Sub3_Trial56_0	0	3	3	0.766362	True	1.596
3	56	2	m	20	22-Jun-2017	Sub3_Trial56_0	0	4	4	0.529598	True	1.596
3	56	2	m	20	22-Jun-2017	Sub3_Trial56_0	0	5	5	0.992131	True	1.596
3	56	2	m	20	22-Jun-2017	Sub3_Trial56_1	1	0	0	1.497923	False	1.596
3	56	2	m	20	22-Jun-2017	Sub3_Trial56_1	1	1	1	1.2481	False	1.596
3	56	2	m	20	22-Jun-2017	Sub3_Trial56_1	1	2	2	0.706174	False	1.596
3	56	2	m	20	22-Jun-2017	Sub3_Trial56_1	1	3	3	0.669216	False	1.596
3	56	2	m	20	22-Jun-2017	Sub3_Trial56_1	1	4	4	0.649561	False	1.596
3	56	2	m	20	22-Jun-2017	Sub3_Trial56_1	1	5	5	1.01367	False	1.596
3	57	2	m	20	22-Jun-2017	Sub3_Trial57_0	0	0	0	0.683852	False	0.39
3	57	2	m	20	22-Jun-2017	Sub3_Trial57_0	0	1	1	1.261542	False	0.39
3	57	2	m	20	22-Jun-2017	Sub3_Trial57_0	0	2	2	0.893893	False	0.39
3	57	2	m	20	22-Jun-2017	Sub3_Trial57_0	0	3	3	1.168414	False	0.39
3	57	2	m	20	22-Jun-2017	Sub3_Trial57_0	0	4	4	0.604733	False	0.39
3	57	2	m	20	22-Jun-2017	Sub3_Trial57_0	0	5	5	1.340663	False	0.39
3	57	2	m	20	22-Jun-2017	Sub3_Trial57_1	1	0	0	1.266164	True	0.39
3	57	2	m	20	22-Jun-2017	Sub3_Trial57_1	1	1	1	0.581569	True	0.39
3	57	2	m	20	22-Jun-2017	Sub3_Trial57_1	1	2	2	0.731706	True	0.39
3	57	2	m	20	22-Jun-2017	Sub3_Trial57_1	1	3	3	0.983751	True	0.39
3	57	2	m	20	22-Jun-2017	Sub3_Trial57_1	1	4	4	1.432277	True	0.39
3	57	2	m	20	22-Jun-2017	Sub3_Trial57_1	1	5	5	0.574176	True	0.39
3	58	2	m	20	22-Jun-2017	Sub3_Trial58_0	0	0	0	1.117233	False	0.445
3	58	2	m	20	22-Jun-2017	Sub3_Trial58_0	0	1	1	0.907133	False	0.445
3	58	2	m	20	22-Jun-2017	Sub3_Trial58_0	0	2	2	0.857656	False	0.445
3	58	2	m	20	22-Jun-2017	Sub3_Trial58_0	0	3	3	1.052014	False	0.445
3	58	2	m	20	22-Jun-2017	Sub3_Trial58_0	0	4	4	0.710901	False	0.445
3	58	2	m	20	22-Jun-2017	Sub3_Trial58_0	0	5	5	0.566547	False	0.445
3	58	2	m	20	22-Jun-2017	Sub3_Trial58_1	1	0	0	0.611015	True	0.445
3	58	2	m	20	22-Jun-2017	Sub3_Trial58_1	1	1	1	1.151435	True	0.445
3	58	2	m	20	22-Jun-2017	Sub3_Trial58_1	1	2	2	0.658996	True	0.445
3	58	2	m	20	22-Jun-2017	Sub3_Trial58_1	1	3	3	1.469299	True	0.445
3	58	2	m	20	22-Jun-2017	Sub3_Trial58_1	1	4	4	1.444004	True	0.445
3	58	2	m	20	22-Jun-2017	Sub3_Trial58_1	1	5	5	1.497831	True	0.445
3	59	2	m	20	22-Jun-2017	Sub3_Trial59_0	0	0	0	0.880218	True	0.425
3	59	2	m	20	22-Jun-2017	Sub3_Trial59_0	0	1	1	0.919401	True	0.425
3	59	2	m	20	22-Jun-2017	Sub3_Trial59_0	0	2	2	0.842254	True	0.425
3	59	2	m	20	22-Jun-2017	Sub3_Trial59_0	0	3	3	0.488468	True	0.425
3	59	2	m	20	22-Jun-2017	Sub3_Trial59_0	0	4	4	1.421518	True	0.425
3	59	2	m	20	22-Jun-2017	Sub3_Trial59_0	0	5	5	0.96015	True	0.425
3	59	2	m	20	22-Jun-2017	Sub3_Trial59_1	1	0	0	1.275221	False	0.425
3	59	2	m	20	22-Jun-2017	Sub3_Trial59_1	1	1	1	0.823257	False	0.425
3	59	2	m	20	22-Jun-2017	Sub3_Trial59_1	1	2	2	0.370144	False	0.425
3	59	2	m	20	22-Jun-2017	Sub3_Trial59_1	1	3	3	0.81673	False	0.425
3	59	2	m	20	22-Jun-2017	Sub3_Trial59_1	1	4	4	0.971425	False	0.425
3	59	2	m	20	22-Jun-2017	Sub3_Trial59_1	1	5	5	0.50979	False	0.425
3	60	2	m	20	22-Jun-2017	Sub3_Trial60_0	0	0	0	0.989601	True	0.492
3	60	2	m	20	22-Jun-2017	Sub3_Trial60_0	0	1	1	0.630516	True	0.492
3	60	2	m	20	22-Jun-2017	Sub3_Trial60_0	0	2	2	1.18026	True	0.492
3	60	2	m	20	22-Jun-2017	Sub3_Trial60_0	0	3	3	0.802935	True	0.492
3	60	2	m	20	22-Jun-2017	Sub3_Trial60_0	0	4	4	1.473369	True	0.492
3	60	2	m	20	22-Jun-2017	Sub3_Trial60_0	0	5	5	0.846312	True	0.492
3	60	2	m	20	22-Jun-2017	Sub3_Trial60_1	1	0	0	1.138971	False	0.492
3	60	2	m	20	22-Jun-2017	Sub3_Trial60_1	1	1	1	1.418965	False	0.492
3	60	2	m	20	22-Jun-2017	Sub3_Trial60_1	1	2	2	1.060721	False	0.492
3	60	2	m	20	22-Jun-2017	Sub3_Trial60_1	1	3	3	1.051162	False	0.492
3	60	2	m	20	22-Jun-2017	Sub3_Trial60_1	1	4	4	1.476835	False	0.492
3	60	2	m	20	22-Jun-2017	Sub3_Trial60_1	1	5	5	0.6034	False	0.492
3	61	2	m	20	22-Jun-2017	Sub3_Trial61_0	0	0	0	1.024211	True	0.758
3	61	2	m	20	22-Jun-2017	Sub3_Trial61_0	0	1	1	0.88096	True	0.758
3	61	2	m	20	22-Jun-2017	Sub3_Trial61_0	0	2	2	0.920912	True	0.758
3	61	2	m	20	22-Jun-2017	Sub3_Trial61_0	0	3	3	0.985604	True	0.758
3	61	2	m	20	22-Jun-2017	Sub3_Trial61_0	0	4	4	1.176041	True	0.758
3	61	2	m	20	22-Jun-2017	Sub3_Trial61_0	0	5	5	0.917018	True	0.758
3	61	2	m	20	22-Jun-2017	Sub3_Trial61_1	1	0	0	1.029177	False	0.758
3	61	2	m	20	22-Jun-2017	Sub3_Trial61_1	1	1	1	0.954641	False	0.758
3	61	2	m	20	22-Jun-2017	Sub3_Trial61_1	1	2	2	0.736851	False	0.758
3	61	2	m	20	22-Jun-2017	Sub3_Trial61_1	1	3	3	0.905681	False	0.758
3	61	2	m	20	22-Jun-2017	Sub3_Trial61_1	1	4	4	1.181065	False	0.758
3	61	2	m	20	22-Jun-2017	Sub3_Trial61_1	1	5	5	1.131462	False	0.758
3	62	2	m	20	22-Jun-2017	Sub3_Trial62_0	0	0	0	1.101389	False	1.871
3	62	2	m	20	22-Jun-2017	Sub3_Trial62_0	0	1	1	0.729496	False	1.871
3	62	2	m	20	22-Jun-2017	Sub3_Trial62_0	0	2	2	0.79978	False	1.871
3	62	2	m	20	22-Jun-2017	Sub3_Trial62_0	0	3	3	1.128537	False	1.871
3	62	2	m	20	22-Jun-2017	Sub3_Trial62_0	0	4	4	0.717365	False	1.871
3	62	2	m	20	22-Jun-2017	Sub3_Trial62_0	0	5	5	1.49405	False	1.871
3	62	2	m	20	22-Jun-2017	Sub3_Trial62_1	1	0	0	1.051935	True	1.871
3	62	2	m	20	22-Jun-2017	Sub3_Trial62_1	1	1	1	0.712681	True	1.871
3	62	2	m	20	22-Jun-2017	Sub3_Trial62_1	1	2	2	0.968197	True	1.871
3	62	2	m	20	22-Jun-2017	Sub3_Trial62_1	1	3	3	1.44116	True	1.871
3	62	2	m	20	22-Jun-2017	Sub3_Trial62_1	1	4	4	1.107816	True	1.871
3	62	2	m	20	22-Jun-2017	Sub3_Trial62_1	1	5	5	1.633144	True	1.871
3	63	2	m	20	22-Jun-2017	Sub3_Trial63_0	0	0	0	0.921557	True	0.387
3	63	2	m	20	22-Jun-2017	Sub3_Trial63_0	0	1	1	0.971673	True	0.387
3	63	2	m	20	22-Jun-2017	Sub3_Trial63_0	0	2	2	1.173972	True	0.387
3	63	2	m	20	22-Jun-2017	Sub3_Trial63_0	0	3	3	0.671453	True	0.387
3	63	2	m	20	22-Jun-2017	Sub3_Trial63_0	0	4	4	1.085657	True	0.387
3	63	2	m	20	22-Jun-2017	Sub3_Trial63_0	0	5	5	0.640517	True	0.387
3	63	2	m	20	22-Jun-2017	Sub3_Trial63_1	1	0	0	0.802696	False	0.387
3	63	2	m	20	22-Jun-2017	Sub3_Trial63_1	1	1	1	1.617002	False	0.387
3	63	2	m	20	22-Jun-2017	Sub3_Trial63_1	1	2	2	1.306972	False	0.387
3	63	2	m	20	22-Jun-2017	Sub3_Trial63_1	1	3	3	0.743175	False	0.387
3	63	2	m	20	22-Jun-2017	Sub3_Trial63_1	1	4	4	0.59264	False	0.387
3	63	2	m	20	22-Jun-2017	Sub3_Trial63_1	1	5	5	1.529955	False	0.387
3	64	2	m	20	22-Jun-2017	Sub3_Trial64_0	0	0	0	0.505199	True	0.806
3	64	2	m	20	22-Jun-2017	Sub3_Trial64_0	0	1	1	1.018584	True	0.806
3	64	2	m	20	22-Jun-2017	Sub3_Trial64_0	0	2	2	1.008108	True	0.806
3	64	2	m	20	22-Jun-2017	Sub3_Trial64_0	0	3	3	0.879622	True	0.806
3	64	2	m	20	22-Jun-2017	Sub3_Trial64_0	0	4	4	1.375081	True	0.806
3	64	2	m	20	22-Jun-2017	Sub3_Trial64_0	0	5	5	1.101771	True	0.806
3	64	2	m	20	22-Jun-2017	Sub3_Trial64_1	1	0	0	1.406576	False	0.806
3	64	2	m	20	22-Jun-2017	Sub3_Trial64_1	1	1	1	1.086112	False	0.806
3	64	2	m	20	22-Jun-2017	Sub3_Trial64_1	1	2	2	0.942185	False	0.806
3	64	2	m	20	22-Jun-2017	Sub3_Trial64_1	1	3	3	1.638488	False	0.806
3	64	2	m	20	22-Jun-2017	Sub3_Trial64_1	1	4	4	0.446939	False	0.806
3	64	2	m	20	22-Jun-2017	Sub3_Trial64_1	1	5	5	0.439493	False	0.806
3	65	2	m	20	22-Jun-2017	Sub3_Trial65_0	0	0	0	1.250955	True	0.881
3	65	2	m	20	22-Jun-2017	Sub3_Trial65_0	0	1	1	1.173045	True	0.881
3	65	2	m	20	22-Jun-2017	Sub3_Trial65_0	0	2	2	1.038538	True	0.881
3	65	2	m	20	22-Jun-2017	Sub3_Trial65_0	0	3	3	1.05155	True	0.881
3	65	2	m	20	22-Jun-2017	Sub3_Trial65_0	0	4	4	1.318007	True	0.881
3	65	2	m	20	22-Jun-2017	Sub3_Trial65_0	0	5	5	0.74588	True	0.881
3	65	2	m	20	22-Jun-2017	Sub3_Trial65_1	1	0	0	1.340207	False	0.881
3	65	2	m	20	22-Jun-2017	Sub3_Trial65_1	1	1	1	0.991674	False	0.881
3	65	2	m	20	22-Jun-2017	Sub3_Trial65_1	1	2	2	0.961108	False	0.881
3	65	2	m	20	22-Jun-2017	Sub3_Trial65_1	1	3	3	0.516606	False	0.881
3	65	2	m	20	22-Jun-2017	Sub3_Trial65_1	1	4	4	1.216942	False	0.881
3	65	2	m	20	22-Jun-2017	Sub3_Trial65_1	1	5	5	1.156566	False	0.881
3	66	2	m	20	22-Jun-2017	Sub3_Trial66_0	0	0	0	0.822317	False	0.492
3	66	2	m	20	22-Jun-2017	Sub3_Trial66_0	0	1	1	0.967194	False	0.492
3	66	2	m	20	22-Jun-2017	Sub3_Trial66_0	0	2	2	0.93753	False	0.492
3	66	2	m	20	22-Jun-2017	Sub3_Trial66_0	0	3	3	1.044123	False	0.492
3	66	2	m	20	22-Jun-2017	Sub3_Trial66_0	0	4	4	1.003899	False	0.492
3	66	2	m	20	22-Jun-2017	Sub3_Trial66_0	0	5	5	0.525194	False	0.492
3	66	2	m	20	22-Jun-2017	Sub3_Trial66_1	1	0	0	0.862726	True	0.492
3	66	2	m	20	22-Jun-2017	Sub3_Trial66_1	1	1	1	0.690263	True	0.492
3	66	2	m	20	22-Jun-2017	Sub3_Trial66_1	1	2	2	1.038974	True	0.492
3	66	2	m	20	22-Jun-2017	Sub3_Trial66_1	1	3	3	0.880924	True	0.492
3	66	2	m	20	22-Jun-2017	Sub3_Trial66_1	1	4	4	1.169142	True	0.492
3	66	2	m	20	22-Jun-2017	Sub3_Trial66_1	1	5	5	0.941929	True	0.492
3	67	2	m	20	22-Jun-2017	Sub3_Trial67_0	0	0	0	0.985928	True	2.275
3	67	2	m	20	22-Jun-2017	Sub3_Trial67_0	0	1	1	1.502223	True	2.275
3	67	2	m	20	22-Jun-2017	Sub3_Trial67_0	0	2	2	0.954491	True	2.275
3	67	2	m	20	22-Jun-2017	Sub3_Trial67_0	0	3	3	0.556484	True	2.275
3	67	2	m	20	22-Jun-2017	Sub3_Trial67_0	0	4	4	0.639803	True	2.275
3	67	2	m	20	22-Jun-2017	Sub3_Trial67_0	0	5	5	0.943801	True	2.275
3	67	2	m	20	22-Jun-2017	Sub3_Trial67_1	1	0	0	1.100288	False	2.275
3	67	2	m	20	22-Jun-2017	Sub3_Trial67_1	1	1	1	0.386386	False	2.275
3	67	2	m	20	22-Jun-2017	Sub3_Trial67_1	1	2	2	1.33685	False	2.275
3	67	2	m	20	22-Jun-2017	Sub3_Trial67_1	1	3	3	0.79149	False	2.275
3	67	2	m	20	22-Jun-2017	Sub3_Trial67_1	1	4	4	0.626011	False	2.275
3	67	2	m	20	22-Jun-2017	Sub3_Trial67_1	1	5	5	0.751009	False	2.275
3	68	2	m	20	22-Jun-2017	Sub3_Trial68_0	0	0	0	1.048538	False	1.762
3	68	2	m	20	22-Jun-2017	Sub3_Trial68_0	0	1	1	1.292432	False	1.762
3	68	2	m	20	22-Jun-2017	Sub3_Trial68_0	0	2	2	0.431876	False	1.762
3	68	2	m	20	22-Jun-2017	Sub3_Trial68_0	0	3	3	0.656738	False	1.762
3	68	2	m	20	22-Jun-2017	Sub3_Trial68_0	0	4	4	0.445632	False	1.762
3	68	2	m	20	22-Jun-2017	Sub3_Trial68_0	0	5	5	1.509059	False	1.762
3	68	2	m	20	22-Jun-2017	Sub3_Trial68_1	1	0	0	0.957356	True	1.762
3	68	2	m	20	22-Jun-2017	Sub3_Trial68_1	1	1	1	0.775343	True	1.762
3	68	2	m	20	22-Jun-2017	Sub3_Trial68_1	1	2	2	1.469863	True	1.762
3	68	2	m	20	22-Jun-2017	Sub3_Trial68_1	1	3	3	0.786406	True	1.762
3	68	2	m	20	22-Jun-2017	Sub3_Trial68_1	1	4	4	0.629526	True	1.762
3	68	2	m	20	22-Jun-2017	Sub3_Trial68_1	1	5	5	0.691173	True	1.762
3	69	2	m	20	22-Jun-2017	Sub3_Trial69_0	0	0	0	0.612056	True	1.62
3	69	2	m	20	22-Jun-2017	Sub3_Trial69_0	0	1	1	1.295329	True	1.62
3	69	2	m	20	22-Jun-2017	Sub3_Trial69_0	0	2	2	1.270188	True	1.62
3	69	2	m	20	22-Jun-2017	Sub3_Trial69_0	0	3	3	1.299032	True	1.62
3	69	2	m	20	22-Jun-2017	Sub3_Trial69_0	0	4	4	1.341665	True	1.62
3	69	2	m	20	22-Jun-2017	Sub3_Trial69_0	0	5	5	1.250093	True	1.62
3	69	2	m	20	22-Jun-2017	Sub3_Trial69_1	1	0	0	0.867065	False	1.62
3	69	2	m	20	22-Jun-2017	Sub3_Trial69_1	1	1	1	0.881305	False	1.62
3	69	2	m	20	22-Jun-2017	Sub3_Trial69_1	1	2	2	1.382873	False	1.62
3	69	2	m	20	22-Jun-2017	Sub3_Trial69_1	1	3	3	1.549784	False	1.62
3	69	2	m	20	22-Jun-2017	Sub3_Trial69_1	1	4	4	1.175318	False	1.62
3	69	2	m	20	22-Jun-2017	Sub3_Trial69_1	1	5	5	1.112186	False	1.62
3	70	2	m	20	22-Jun-2017	Sub3_Trial70_0	0	0	0	1.029652	True	0.363
3	70	2	m	20	22-Jun-2017	Sub3_Trial70_0	0	1	1	1.145092	True	0.363
3	70	2	m	20	22-Jun-2017	Sub3_Trial70_0	0	2	2	0.827128	True	0.363
3	70	2	m	20	22-Jun-2017	Sub3_Trial70_0	0	3	3	1.35402	True	0.363
3	70	2	m	20	22-Jun-2017	Sub3_Trial70_0	0	4	4	1.011337	True	0.363
3	70	2	m	20	22-Jun-2017	Sub3_Trial70_0	0	5	5	1.198325	True	0.363
3	70	2	m	20	22-Jun-2017	Sub3_Trial70_1	1	0	0	1.465061	False	0.363
3	70	2	m	20	22-Jun-2017	Sub3_Trial70_1	1	1	1	0.45733	False	0.363
3	70	2	m	20	22-Jun-2017	Sub3_Trial70_1	1	2	2	0.366991	False	0.363
3	70	2	m	20	22-Jun-2017	Sub3_Trial70_1	1	3	3	1.192815	False	0.363
3	70	2	m	20	22-Jun-2017	Sub3_Trial70_1	1	4	4	0.916527	False	0.363
3	70	2	m	20	22-Jun-2017	Sub3_Trial70_1	1	5	5	0.951152	False	0.363
3	71	2	m	20	22-Jun-2017	Sub3_Trial71_0	0	0	0	0.491058	False	0.598
3	71	2	m	20	22-Jun-2017	Sub3_Trial71_0	0	1	1	0.632672	False	0.598
3	71	2	m	20	22-Jun-2017	Sub3_Trial71_0	0	2	2	1.167921	False	0.598
3	71	2	m	20	22-Jun-2017	Sub3_Trial71_0	0	3	3	0.622313	False	0.598
3	71	2	m	20	22-Jun-2017	Sub3_Trial71_0	0	4	4	0.950559	False	0.598
3	71	2	m	20	22-Jun-2017	Sub3_Trial71_0	0	5	5	0.704757	False	0.598
3	71	2	m	20	22-Jun-2017	Sub3_Trial71_1	1	0	0	0.474222	True	0.598
3	71	2	m	20	22-Jun-2017	Sub3_Trial71_1	1	1	1	1.195397	True	0.598
3	71	2	m	20	22-Jun-2017	Sub3_Trial71_1	1	2	2	1.322724	True	0.598
3	71	2	m	20	22-Jun-2017	Sub3_Trial71_1	1	3	3	0.678286	True	0.598
3	71	2	m	20	22-Jun-2017	Sub3_Trial71_1	1	4	4	1.058351	True	0.598
3	71	2	m	20	22-Jun-2017	Sub3_Trial71_1	1	5	5	0.768732	True	0.598
3	72	2	m	20	22-Jun-2017	Sub3_Trial72_0	0	0	0	0.984413	True	2.682
3	72	2	m	20	22-Jun-2017	Sub3_Trial72_0	0	1	1	1.320073	True	2.682
3	72	2	m	20	22-Jun-2017	Sub3_Trial72_0	0	2	2	1.164203	True	2.682
3	72	2	m	20	22-Jun-2017	Sub3_Trial72_0	0	3	3	0.609298	True	2.682
3	72	2	m	20	22-Jun-2017	Sub3_Trial72_0	0	4	4	1.281788	True	2.682
3	72	2	m	20	22-Jun-2017	Sub3_Trial72_0	0	5	5	1.297076	True	2.682
3	72	2	m	20	22-Jun-2017	Sub3_Trial72_1	1	0	0	0.621139	False	2.682
3	72	2	m	20	22-Jun-2017	Sub3_Trial72_1	1	1	1	1.054885	False	2.682
3	72	2	m	20	22-Jun-2017	Sub3_Trial72_1	1	2	2	1.099188	False	2.682
3	72	2	m	20	22-Jun-2017	Sub3_Trial72_1	1	3	3	1.252338	False	2.682
3	72	2	m	20	22-Jun-2017	Sub3_Trial72_1	1	4	4	0.544261	False	2.682
3	72	2	m	20	22-Jun-2017	Sub3_Trial72_1	1	5	5	0.921708	False	2.682
3	73	2	m	20	22-Jun-2017	Sub3_Trial73_0	0	0	0	1.433137	False	2.695
3	73	2	m	20	22-Jun-2017	Sub3_Trial73_0	0	1	1	0.873625	False	2.695
3	73	2	m	20	22-Jun-2017	Sub3_Trial73_0	0	2	2	0.654509	False	2.695
3	73	2	m	20	22-Jun-2017	Sub3_Trial73_0	0	3	3	1.125442	False	2.695
3	73	2	m	20	22-Jun-2017	Sub3_Trial73_0	0	4	4	1.362918	False	2.695
3	73	2	m	20	22-Jun-2017	Sub3_Trial73_0	0	5	5	0.765519	False	2.695
3	73	2	m	20	22-Jun-2017	Sub3_Trial73_1	1	0	0	0.6476	True	2.695
3	73	2	m	20	22-Jun-2017	Sub3_Trial73_1	1	1	1	0.559274	True	2.695
3	73	2	m	20	22-Jun-2017	Sub3_Trial73_1	1	2	2	0.632531	True	2.695
3	73	2	m	20	22-Jun-2017	Sub3_Trial73_1	1	3	3	0.624452	True	2.695
3	73	2	m	20	22-Jun-2017	Sub3_Trial73_1	1	4	4	0.946838	True	2.695
3	73	2	m	20	22-Jun-2017	Sub3_Trial73_1	1	5	5	1.59992	True	2.695
3	74	2	m	20	22-Jun-2017	Sub3_Trial74_0	0	0	0	1.301124	True	1.774
3	74	2	m	20	22-Jun-2017	Sub3_Trial74_0	0	1	1	0.627766	True	1.774
3	74	2	m	20	22-Jun-2017	Sub3_Trial74_0	0	2	2	0.938311	True	1.774
3	74	2	m	20	22-Jun-2017	Sub3_Trial74_0	0	3	3	1.152827	True	1.774
3	74	2	m	20	22-Jun-2017	Sub3_Trial74_0	0	4	4	1.257131	True	1.774
3	74	2	m	20	22-Jun-2017	Sub3_Trial74_0	0	5	5	1.202018	True	1.774
3	74	2	m	20	22-Jun-2017	Sub3_Trial74_1	1	0	0	0.707864	False	1.774
3	74	2	m	20	22-Jun-2017	Sub3_Trial74_1	1	1	1	0.517055	False	1.774
3	74	2	m	20	22-Jun-2017	Sub3_Trial74_1	1	2	2	1.333626	False	1.774
3	74	2	m	20	22-Jun-2017	Sub3_Trial74_1	1	3	3	0.95658	False	1.774
3	74	2	m	20	22-Jun-2017	Sub3_Trial74_1	1	4	4	1.108956	False	1.774
3	74	2	m	20	22-Jun-2017	Sub3_Trial74_1	1	5	5	0.698794	False	1.774
3	75	2	m	20	22-Jun-2017	Sub3_Trial75_0	0	0	0	1.037925	True	0.488
3	75	2	m	20	22-Jun-2017	Sub3_Trial75_0	0	1	1	0.620947	True	0.488
3	75	2	m	20	22-Jun-2017	Sub3_Trial75_0	0	2	2	1.411593	True	0.488
3	75	2	m	20	22-Jun-2017	Sub3_Trial75_0	0	3	3	1.157501	True	0.488
3	75	2	m	20	22-Jun-2017	Sub3_Trial75_0	0	4	4	1.18053	True	0.488
3	75	2	m	20	22-Jun-2017	Sub3_Trial75_0	0	5	5	1.4638	True	0.488
3	75	2	m	20	22-Jun-2017	Sub3_Trial75_1	1	0	0	1.035639	False	0.488
3	75	2	m	20	22-Jun-2017	Sub3_Trial75_1	1	1	1	0.991306	False	0.488
3	75	2	m	20	22-Jun-2017	Sub3_Trial75_1	1	2	2	0.98351	False	0.488
3	75	2	m	20	22-Jun-2017	Sub3_Trial75_1	1	3	3	1.450826	False	0.488
3	75	2	m	20	22-Jun-2017	Sub3_Trial75_1	1	4	4	0.702781	False	0.488
3	75	2	m	20	22-Jun-2017	Sub3_Trial75_1	1	5	5	1.234101	False	0.488
3	76	2	m	20	22-Jun-2017	Sub3_Trial76_0	0	0	0	1.134534	False	1.873
3	76	2	m	20	22-Jun-2017	Sub3_Trial76_0	0	1	1	0.833309	False	1.873
3	76	2	m	20	22-Jun-2017	Sub3_Trial76_0	0	2	2	0.508972	False	1.873
3	76	2	m	20	22-Jun-2017	Sub3_Trial76_0	0	3	3	0.795337	False	1.873
3	76	2	m	20	22-Jun-2017	Sub3_Trial76_0	0	4	4	0.711414	False	1.873
3	76	2	m	20	22-Jun-2017	Sub3_Trial76_0	0	5	5	1.004194	False	1.873
3	76	2	m	20	22-Jun-2017	Sub3_Trial76_1	1	0	0	0.951102	True	1.873
3	76	2	m	20	22-Jun-2017	Sub3_Trial76_1	1	1	1	0.689304	True	1.873
3	76	2	m	20	22-Jun-2017	Sub3_Trial76_1	1	2	2	0.994946	True	1.873
3	76	2	m	20	22-Jun-2017	Sub3_Trial76_1	1	3	3	1.505848	True	1.873
3	76	2	m	20	22-Jun-2017	Sub3_Trial76_1	1	4	4	0.995301	True	1.873
3	76	2	m	20	22-Jun-2017	Sub3_Trial76_1	1	5	5	1.133548	True	1.873
3	77	2	m	20	22-Jun-2017	Sub3_Trial77_0	0	0	0	1.023534	True	1.879
3	77	2	m	20	22-Jun-2017	Sub3_Trial77_0	0	1	1	0.794694	True	1.879
3	77	2	m	20	22-Jun-2017	Sub3_Trial77_0	0	2	2	1.047366	True	1.879
3	77	2	m	20	22-Jun-2017	Sub3_Trial77_0	0	3	3	1.404198	True	1.879
3	77	2	m	20	22-Jun-2017	Sub3_Trial77_0	0	4	4	1.366509	True	1.879
3	77	2	m	20	22-Jun-2017	Sub3_Trial77_0	0	5	5	0.89034	True	1.879
3	77	2	m	20	22-Jun-2017	Sub3_Trial77_1	1	0	0	1.423232	False	1.879
3	77	2	m	20	22-Jun-2017	Sub3_Trial77_1	1	1	1	1.115892	False	1.879
3	77	2	m	20	22-Jun-2017	Sub3_Trial77_1	1	2	2	1.264487	False	1.879
3	77	2	m	20	22-Jun-2017	Sub3_Trial77_1	1	3	3	1.409538	False	1.879
3	77	2	m	20	22-Jun-2017	Sub3_Trial77_1	1	4	4	0.785502	False	1.879
3	77	2	m	20	22-Jun-2017	Sub3_Trial77_1	1	5	5	0.49802	False	1.879
3	78	2	m	20	22-Jun-2017	Sub3_Trial78_0	0	0	0	1.223812	True	9.362
3	78	2	m	20	22-Jun-2017	Sub3_Trial78_0	0	1	1	1.220734	True	9.362
3	78	2	m	20	22-Jun-2017	Sub3_Trial78_0	0	2	2	0.594408	True	9.362
3	78	2	m	20	22-Jun-2017	Sub3_Trial78_0	0	3	3	0.943627	True	9.362
3	78	2	m	20	22-Jun-2017	Sub3_Trial78_0	0	4	4	1.104054	True	9.362
3	78	2	m	20	22-Jun-2017	Sub3_Trial78_0	0	5	5	1.635071	True	9.362
3	78	2	m	20	22-Jun-2017	Sub3_Trial78_1	1	0	0	0.544713	False	9.362
3	78	2	m	20	22-Jun-2017	Sub3_Trial78_1	1	1	1	0.614926	False	9.362
3	78	2	m	20	22-Jun-2017	Sub3_Trial78_1	1	2	2	0.417607	False	9.362
3	78	2	m	20	22-Jun-2017	Sub3_Trial78_1	1	3	3	1.476579	False	9.362
3	78	2	m	20	22-Jun-2017	Sub3_Trial78_1	1	4	4	1.016607	False	9.362
3	78	2	m	20	22-Jun-2017	Sub3_Trial78_1	1	5	5	0.756258	False	9.362
3	79	2	m	20	22-Jun-2017	Sub3_Trial79_0	0	0	0	0.967424	False	0.424
3	79	2	m	20	22-Jun-2017	Sub3_Trial79_0	0	1	1	0.792049	False	0.424
3	79	2	m	20	22-Jun-2017	Sub3_Trial79_0	0	2	2	0.671219	False	0.424
3	79	2	m	20	22-Jun-2017	Sub3_Trial79_0	0	3	3	1.545026	False	0.424
3	79	2	m	20	22-Jun-2017	Sub3_Trial79_0	0	4	4	1.0593	False	0.424
3	79	2	m	20	22-Jun-2017	Sub3_Trial79_0	0	5	5	1.053393	False	0.424
3	79	2	m	20	22-Jun-2017	Sub3_Trial79_1	1	0	0	0.93308	True	0.424
3	79	2	m	20	22-Jun-2017	Sub3_Trial79_1	1	1	1	1.324707	True	0.424
3	79	2	m	20	22-Jun-2017	Sub3_Trial79_1	1	2	2	0.389065	True	0.424
3	79	2	m	20	22-Jun-2017	Sub3_Trial79_1	1	3	3	1.599664	True	0.424
3	79	2	m	20	22-Jun-2017	Sub3_Trial79_1	1	4	4	1.224979	True	0.424
3	79	2	m	20	22-Jun-2017	Sub3_Trial79_1	1	5	5	1.199688	True	0.424
3	79	3	m	20	22-Jun-2017	Sub3_Trial79_0	0	0	0	0.967424	False	1.257
3	79	3	m	20	22-Jun-2017	Sub3_Trial79_0	0	1	1	0.792049	False	1.257
3	79	3	m	20	22-Jun-2017	Sub3_Trial79_0	0	2	2	0.671219	False	1.257
3	79	3	m	20	22-Jun-2017	Sub3_Trial79_0	0	3	3	1.545026	False	1.257
3	79	3	m	20	22-Jun-2017	Sub3_Trial79_0	0	4	4	1.0593	False	1.257
3	79	3	m	20	22-Jun-2017	Sub3_Trial79_0	0	5	5	1.053393	False	1.257
3	79	3	m	20	22-Jun-2017	Sub3_Trial79_1	1	0	0	0.93308	True	1.257
3	79	3	m	20	22-Jun-2017	Sub3_Trial79_1	1	1	1	1.324707	True	1.257
3	79	3	m	20	22-Jun-2017	Sub3_Trial79_1	1	2	2	0.389065	True	1.257
3	79	3	m	20	22-Jun-2017	Sub3_Trial79_1	1	3	3	1.599664	True	1.257
3	79	3	m	20	22-Jun-2017	Sub3_Trial79_1	1	4	4	1.224979	True	1.257
3	79	3	m	20	22-Jun-2017	Sub3_Trial79_1	1	5	5	1.199688	True	1.257
3	80	3	m	20	22-Jun-2017	Sub3_Trial80_0	0	0	0	1.584365	False	0.421
3	80	3	m	20	22-Jun-2017	Sub3_Trial80_0	0	1	1	0.58784	False	0.421
3	80	3	m	20	22-Jun-2017	Sub3_Trial80_0	0	2	2	1.277653	False	0.421
3	80	3	m	20	22-Jun-2017	Sub3_Trial80_0	0	3	3	1.05738	False	0.421
3	80	3	m	20	22-Jun-2017	Sub3_Trial80_0	0	4	4	0.508542	False	0.421
3	80	3	m	20	22-Jun-2017	Sub3_Trial80_0	0	5	5	1.059256	False	0.421
3	80	3	m	20	22-Jun-2017	Sub3_Trial80_1	1	0	0	1.496225	True	0.421
3	80	3	m	20	22-Jun-2017	Sub3_Trial80_1	1	1	1	0.6705	True	0.421
3	80	3	m	20	22-Jun-2017	Sub3_Trial80_1	1	2	2	1.060989	True	0.421
3	80	3	m	20	22-Jun-2017	Sub3_Trial80_1	1	3	3	0.446862	True	0.421
3	80	3	m	20	22-Jun-2017	Sub3_Trial80_1	1	4	4	0.840317	True	0.421
3	80	3	m	20	22-Jun-2017	Sub3_Trial80_1	1	5	5	1.182453	True	0.421
3	81	3	m	20	22-Jun-2017	Sub3_Trial81_0	0	0	0	0.855125	True	0.425
3	81	3	m	20	22-Jun-2017	Sub3_Trial81_0	0	1	1	1.463322	True	0.425
3	81	3	m	20	22-Jun-2017	Sub3_Trial81_0	0	2	2	1.216021	True	0.425
3	81	3	m	20	22-Jun-2017	Sub3_Trial81_0	0	3	3	1.089685	True	0.425
3	81	3	m	20	22-Jun-2017	Sub3_Trial81_0	0	4	4	0.776879	True	0.425
3	81	3	m	20	22-Jun-2017	Sub3_Trial81_0	0	5	5	0.940681	True	0.425
3	81	3	m	20	22-Jun-2017	Sub3_Trial81_1	1	0	0	0.489037	False	0.425
3	81	3	m	20	22-Jun-2017	Sub3_Trial81_1	1	1	1	1.306396	False	0.425
3	81	3	m	20	22-Jun-2017	Sub3_Trial81_1	1	2	2	0.63365	False	0.425
3	81	3	m	20	22-Jun-2017	Sub3_Trial81_1	1	3	3	0.673256	False	0.425
3	81	3	m	20	22-Jun-2017	Sub3_Trial81_1	1	4	4	0.643657	False	0.425
3	81	3	m	20	22-Jun-2017	Sub3_Trial81_1	1	5	5	0.712077	False	0.425
3	82	3	m	20	22-Jun-2017	Sub3_Trial82_0	0	0	0	0.728997	True	0.395
3	82	3	m	20	22-Jun-2017	Sub3_Trial82_0	0	1	1	1.1042	True	0.395
3	82	3	m	20	22-Jun-2017	Sub3_Trial82_0	0	2	2	1.562333	True	0.395
3	82	3	m	20	22-Jun-2017	Sub3_Trial82_0	0	3	3	0.891945	True	0.395
3	82	3	m	20	22-Jun-2017	Sub3_Trial82_0	0	4	4	1.317019	True	0.395
3	82	3	m	20	22-Jun-2017	Sub3_Trial82_0	0	5	5	1.572267	True	0.395
3	82	3	m	20	22-Jun-2017	Sub3_Trial82_1	1	0	0	0.773811	False	0.395
3	82	3	m	20	22-Jun-2017	Sub3_Trial82_1	1	1	1	0.966211	False	0.395
3	82	3	m	20	22-Jun-2017	Sub3_Trial82_1	1	2	2	1.342441	False	0.395
3	82	3	m	20	22-Jun-2017	Sub3_Trial82_1	1	3	3	0.513659	False	0.395
3	82	3	m	20	22-Jun-2017	Sub3_Trial82_1	1	4	4	1.061982	False	0.395
3	82	3	m	20	22-Jun-2017	Sub3_Trial82_1	1	5	5	0.868641	False	0.395
3	83	3	m	20	22-Jun-2017	Sub3_Trial83_0	0	0	0	1.568957	False	0.716
3	83	3	m	20	22-Jun-2017	Sub3_Trial83_0	0	1	1	1.478479	False	0.716
3	83	3	m	20	22-Jun-2017	Sub3_Trial83_0	0	2	2	1.579489	False	0.716
3	83	3	m	20	22-Jun-2017	Sub3_Trial83_0	0	3	3	0.776654	False	0.716
3	83	3	m	20	22-Jun-2017	Sub3_Trial83_0	0	4	4	0.779617	False	0.716
3	83	3	m	20	22-Jun-2017	Sub3_Trial83_0	0	5	5	0.74767	False	0.716
3	83	3	m	20	22-Jun-2017	Sub3_Trial83_1	1	0	0	1.124916	True	0.716
3	83	3	m	20	22-Jun-2017	Sub3_Trial83_1	1	1	1	0.394882	True	0.716
3	83	3	m	20	22-Jun-2017	Sub3_Trial83_1	1	2	2	0.956893	True	0.716
3	83	3	m	20	22-Jun-2017	Sub3_Trial83_1	1	3	3	0.516186	True	0.716
3	83	3	m	20	22-Jun-2017	Sub3_Trial83_1	1	4	4	0.776673	True	0.716
3	83	3	m	20	22-Jun-2017	Sub3_Trial83_1	1	5	5	1.192981	True	0.716
3	84	3	m	20	22-Jun-2017	Sub3_Trial84_0	0	0	0	1.053946	False	1.902
3	84	3	m	20	22-Jun-2017	Sub3_Trial84_0	0	1	1	0.864633	False	1.902
3	84	3	m	20	22-Jun-2017	Sub3_Trial84_0	0	2	2	0.800449	False	1.902
3	84	3	m	20	22-Jun-2017	Sub3_Trial84_0	0	3	3	1.116862	False	1.902
3	84	3	m	20	22-Jun-2017	Sub3_Trial84_0	0	4	4	1.525918	False	1.902
3	84	3	m	20	22-Jun-2017	Sub3_Trial84_0	0	5	5	0.389123	False	1.902
3	84	3	m	20	22-Jun-2017	Sub3_Trial84_1	1	0	0	0.969874	True	1.902
3	84	3	m	20	22-Jun-2017	Sub3_Trial84_1	1	1	1	0.703572	True	1.902
3	84	3	m	20	22-Jun-2017	Sub3_Trial84_1	1	2	2	1.319283	True	1.902
3	84	3	m	20	22-Jun-2017	Sub3_Trial84_1	1	3	3	0.693167	True	1.902
3	84	3	m	20	22-Jun-2017	Sub3_Trial84_1	1	4	4	1.1522	True	1.902
3	84	3	m	20	22-Jun-2017	Sub3_Trial84_1	1	5	5	1.086292	True	1.902
3	85	3	m	20	22-Jun-2017	Sub3_Trial85_0	0	0	0	1.637115	False	0.38
3	85	3	m	20	22-Jun-2017	Sub3_Trial85_0	0	1	1	0.898739	False	0.38
3	85	3	m	20	22-Jun-2017	Sub3_Trial85_0	0	2	2	1.108967	False	0.38
3	85	3	m	20	22-Jun-2017	Sub3_Trial85_0	0	3	3	1.422118	False	0.38
3	85	3	m	20	22-Jun-2017	Sub3_Trial85_0	0	4	4	1.181807	False	0.38
3	85	3	m	20	22-Jun-2017	Sub3_Trial85_0	0	5	5	1.040923	False	0.38
3	85	3	m	20	22-Jun-2017	Sub3_Trial85_1	1	0	0	1.099107	True	0.38
3	85	3	m	20	22-Jun-2017	Sub3_Trial85_1	1	1	1	0.912045	True	0.38
3	85	3	m	20	22-Jun-2017	Sub3_Trial85_1	1	2	2	0.919236	True	0.38
3	85	3	m	20	22-Jun-2017	Sub3_Trial85_1	1	3	3	1.505639	True	0.38
3	85	3	m	20	22-Jun-2017	Sub3_Trial85_1	1	4	4	1.177695	True	0.38
3	85	3	m	20	22-Jun-2017	Sub3_Trial85_1	1	5	5	1.16165	True	0.38
3	86	3	m	20	22-Jun-2017	Sub3_Trial86_0	0	0	0	1.496707	False	0.824
3	86	3	m	20	22-Jun-2017	Sub3_Trial86_0	0	1	1	1.117732	False	0.824
3	86	3	m	20	22-Jun-2017	Sub3_Trial86_0	0	2	2	0.927049	False	0.824
3	86	3	m	20	22-Jun-2017	Sub3_Trial86_0	0	3	3	0.94697	False	0.824
3	86	3	m	20	22-Jun-2017	Sub3_Trial86_0	0	4	4	1.537918	False	0.824
3	86	3	m	20	22-Jun-2017	Sub3_Trial86_0	0	5	5	1.115229	False	0.824
3	86	3	m	20	22-Jun-2017	Sub3_Trial86_1	1	0	0	0.691405	True	0.824
3	86	3	m	20	22-Jun-2017	Sub3_Trial86_1	1	1	1	1.233398	True	0.824
3	86	3	m	20	22-Jun-2017	Sub3_Trial86_1	1	2	2	1.030359	True	0.824
3	86	3	m	20	22-Jun-2017	Sub3_Trial86_1	1	3	3	0.917784	True	0.824
3	86	3	m	20	22-Jun-2017	Sub3_Trial86_1	1	4	4	1.214636	True	0.824
3	86	3	m	20	22-Jun-2017	Sub3_Trial86_1	1	5	5	1.491313	True	0.824
3	87	3	m	20	22-Jun-2017	Sub3_Trial87_0	0	0	0	1.433446	False	1.101
3	87	3	m	20	22-Jun-2017	Sub3_Trial87_0	0	1	1	0.388152	False	1.101
3	87	3	m	20	22-Jun-2017	Sub3_Trial87_0	0	2	2	0.981428	False	1.101
3	87	3	m	20	22-Jun-2017	Sub3_Trial87_0	0	3	3	0.953144	False	1.101
3	87	3	m	20	22-Jun-2017	Sub3_Trial87_0	0	4	4	1.133151	False	1.101
3	87	3	m	20	22-Jun-2017	Sub3_Trial87_0	0	5	5	1.296437	False	1.101
3	87	3	m	20	22-Jun-2017	Sub3_Trial87_1	1	0	0	0.986682	True	1.101
3	87	3	m	20	22-Jun-2017	Sub3_Trial87_1	1	1	1	1.598393	True	1.101
3	87	3	m	20	22-Jun-2017	Sub3_Trial87_1	1	2	2	1.117194	True	1.101
3	87	3	m	20	22-Jun-2017	Sub3_Trial87_1	1	3	3	1.442725	True	1.101
3	87	3	m	20	22-Jun-2017	Sub3_Trial87_1	1	4	4	1.143017	True	1.101
3	87	3	m	20	22-Jun-2017	Sub3_Trial87_1	1	5	5	0.546875	True	1.101
3	88	3	m	20	22-Jun-2017	Sub3_Trial88_0	0	0	0	1.115917	False	0.544
3	88	3	m	20	22-Jun-2017	Sub3_Trial88_0	0	1	1	0.481226	False	0.544
3	88	3	m	20	22-Jun-2017	Sub3_Trial88_0	0	2	2	0.490884	False	0.544
3	88	3	m	20	22-Jun-2017	Sub3_Trial88_0	0	3	3	0.417273	False	0.544
3	88	3	m	20	22-Jun-2017	Sub3_Trial88_0	0	4	4	0.423603	False	0.544
3	88	3	m	20	22-Jun-2017	Sub3_Trial88_0	0	5	5	1.551625	False	0.544
3	88	3	m	20	22-Jun-2017	Sub3_Trial88_1	1	0	0	0.886102	True	0.544
3	88	3	m	20	22-Jun-2017	Sub3_Trial88_1	1	1	1	1.270286	True	0.544
3	88	3	m	20	22-Jun-2017	Sub3_Trial88_1	1	2	2	0.938431	True	0.544
3	88	3	m	20	22-Jun-2017	Sub3_Trial88_1	1	3	3	0.867044	True	0.544
3	88	3	m	20	22-Jun-2017	Sub3_Trial88_1	1	4	4	0.455436	True	0.544
3	88	3	m	20	22-Jun-2017	Sub3_Trial88_1	1	5	5	0.711441	True	0.544
3	89	3	m	20	22-Jun-2017	Sub3_Trial89_0	0	0	0	0.463685	True	1.547
3	89	3	m	20	22-Jun-2017	Sub3_Trial89_0	0	1	1	1.067892	True	1.547
3	89	3	m	20	22-Jun-2017	Sub3_Trial89_0	0	2	2	1.330272	True	1.547
3	89	3	m	20	22-Jun-2017	Sub3_Trial89_0	0	3	3	1.139089	True	1.547
3	89	3	m	20	22-Jun-2017	Sub3_Trial89_0	0	4	4	1.042671	True	1.547
3	89	3	m	20	22-Jun-2017	Sub3_Trial89_0	0	5	5	0.59789	True	1.547
3	89	3	m	20	22-Jun-2017	Sub3_Trial89_1	1	0	0	0.759004	False	1.547
3	89	3	m	20	22-Jun-2017	Sub3_Trial89_1	1	1	1	0.729863	False	1.547
3	89	3	m	20	22-Jun-2017	Sub3_Trial89_1	1	2	2	1.320374	False	1.547
3	89	3	m	20	22-Jun-2017	Sub3_Trial89_1	1	3	3	1.043713	False	1.547
3	89	3	m	20	22-Jun-2017	Sub3_Trial89_1	1	4	4	0.593453	False	1.547
3	89	3	m	20	22-Jun-2017	Sub3_Trial89_1	1	5	5	1.173174	False	1.547
3	90	3	m	20	22-Jun-2017	Sub3_Trial90_0	0	0	0	1.507189	False	0.469
3	90	3	m	20	22-Jun-2017	Sub3_Trial90_0	0	1	1	0.802491	False	0.469
3	90	3	m	20	22-Jun-2017	Sub3_Trial90_0	0	2	2	1.383853	False	0.469
3	90	3	m	20	22-Jun-2017	Sub3_Trial90_0	0	3	3	0.994797	False	0.469
3	90	3	m	20	22-Jun-2017	Sub3_Trial90_0	0	4	4	1.024124	False	0.469
3	90	3	m	20	22-Jun-2017	Sub3_Trial90_0	0	5	5	0.821033	False	0.469
3	90	3	m	20	22-Jun-2017	Sub3_Trial90_1	1	0	0	1.150803	True	0.469
3	90	3	m	20	22-Jun-2017	Sub3_Trial90_1	1	1	1	0.74442	True	0.469
3	90	3	m	20	22-Jun-2017	Sub3_Trial90_1	1	2	2	1.384531	True	0.469
3	90	3	m	20	22-Jun-2017	Sub3_Trial90_1	1	3	3	1.013322	True	0.469
3	90	3	m	20	22-Jun-2017	Sub3_Trial90_1	1	4	4	1.209308	True	0.469
3	90	3	m	20	22-Jun-2017	Sub3_Trial90_1	1	5	5	1.320527	True	0.469
3	91	3	m	20	22-Jun-2017	Sub3_Trial91_0	0	0	0	0.699936	True	0.717
3	91	3	m	20	22-Jun-2017	Sub3_Trial91_0	0	1	1	1.362948	True	0.717
3	91	3	m	20	22-Jun-2017	Sub3_Trial91_0	0	2	2	1.03592	True	0.717
3	91	3	m	20	22-Jun-2017	Sub3_Trial91_0	0	3	3	1.63698	True	0.717
3	91	3	m	20	22-Jun-2017	Sub3_Trial91_0	0	4	4	0.834689	True	0.717
3	91	3	m	20	22-Jun-2017	Sub3_Trial91_0	0	5	5	1.059823	True	0.717
3	91	3	m	20	22-Jun-2017	Sub3_Trial91_1	1	0	0	1.021064	False	0.717
3	91	3	m	20	22-Jun-2017	Sub3_Trial91_1	1	1	1	1.165314	False	0.717
3	91	3	m	20	22-Jun-2017	Sub3_Trial91_1	1	2	2	1.447049	False	0.717
3	91	3	m	20	22-Jun-2017	Sub3_Trial91_1	1	3	3	0.469714	False	0.717
3	91	3	m	20	22-Jun-2017	Sub3_Trial91_1	1	4	4	0.838674	False	0.717
3	91	3	m	20	22-Jun-2017	Sub3_Trial91_1	1	5	5	0.620247	False	0.717
3	92	3	m	20	22-Jun-2017	Sub3_Trial92_0	0	0	0	0.984807	False	0.783
3	92	3	m	20	22-Jun-2017	Sub3_Trial92_0	0	1	1	0.951532	False	0.783
3	92	3	m	20	22-Jun-2017	Sub3_Trial92_0	0	2	2	0.541875	False	0.783
3	92	3	m	20	22-Jun-2017	Sub3_Trial92_0	0	3	3	1.416224	False	0.783
3	92	3	m	20	22-Jun-2017	Sub3_Trial92_0	0	4	4	1.045297	False	0.783
3	92	3	m	20	22-Jun-2017	Sub3_Trial92_0	0	5	5	1.067327	False	0.783
3	92	3	m	20	22-Jun-2017	Sub3_Trial92_1	1	0	0	0.430689	True	0.783
3	92	3	m	20	22-Jun-2017	Sub3_Trial92_1	1	1	1	0.797077	True	0.783
3	92	3	m	20	22-Jun-2017	Sub3_Trial92_1	1	2	2	1.204034	True	0.783
3	92	3	m	20	22-Jun-2017	Sub3_Trial92_1	1	3	3	1.494486	True	0.783
3	92	3	m	20	22-Jun-2017	Sub3_Trial92_1	1	4	4	1.528607	True	0.783
3	92	3	m	20	22-Jun-2017	Sub3_Trial92_1	1	5	5	0.792636	True	0.783
3	93	3	m	20	22-Jun-2017	Sub3_Trial93_0	0	0	0	1.252585	False	0.324
3	93	3	m	20	22-Jun-2017	Sub3_Trial93_0	0	1	1	1.022464	False	0.324
3	93	3	m	20	22-Jun-2017	Sub3_Trial93_0	0	2	2	0.978238	False	0.324
3	93	3	m	20	22-Jun-2017	Sub3_Trial93_0	0	3	3	1.149132	False	0.324
3	93	3	m	20	22-Jun-2017	Sub3_Trial93_0	0	4	4	0.893079	False	0.324
3	93	3	m	20	22-Jun-2017	Sub3_Trial93_0	0	5	5	0.800666	False	0.324
3	93	3	m	20	22-Jun-2017	Sub3_Trial93_1	1	0	0	1.066254	True	0.324
3	93	3	m	20	22-Jun-2017	Sub3_Trial93_1	1	1	1	1.164226	True	0.324
3	93	3	m	20	22-Jun-2017	Sub3_Trial93_1	1	2	2	1.166617	True	0.324
3	93	3	m	20	22-Jun-2017	Sub3_Trial93_1	1	3	3	1.184078	True	0.324
3	93	3	m	20	22-Jun-2017	Sub3_Trial93_1	1	4	4	1.536257	True	0.324
3	93	3	m	20	22-Jun-2017	Sub3_Trial93_1	1	5	5	0.939737	True	0.324
3	94	3	m	20	22-Jun-2017	Sub3_Trial94_0	0	0	0	1.067721	False	1.709
3	94	3	m	20	22-Jun-2017	Sub3_Trial94_0	0	1	1	0.506993	False	1.709
3	94	3	m	20	22-Jun-2017	Sub3_Trial94_0	0	2	2	1.167207	False	1.709
3	94	3	m	20	22-Jun-2017	Sub3_Trial94_0	0	3	3	1.352171	False	1.709
3	94	3	m	20	22-Jun-2017	Sub3_Trial94_0	0	4	4	0.929188	False	1.709
3	94	3	m	20	22-Jun-2017	Sub3_Trial94_0	0	5	5	1.036998	False	1.709
3	94	3	m	20	22-Jun-2017	Sub3_Trial94_1	1	0	0	1.446002	True	1.709
3	94	3	m	20	22-Jun-2017	Sub3_Trial94_1	1	1	1	1.568763	True	1.709
3	94	3	m	20	22-Jun-2017	Sub3_Trial94_1	1	2	2	0.842714	True	1.709
3	94	3	m	20	22-Jun-2017	Sub3_Trial94_1	1	3	3	1.176399	True	1.709
3	94	3	m	20	22-Jun-2017	Sub3_Trial94_1	1	4	4	1.174519	True	1.709
3	94	3	m	20	22-Jun-2017	Sub3_Trial94_1	1	5	5	1.033858	True	1.709
3	95	3	m	20	22-Jun-2017	Sub3_Trial95_0	0	0	0	0.633242	True	2.576
3	95	3	m	20	22-Jun-2017	Sub3_Trial95_0	0	1	1	0.822873	True	2.576
3	95	3	m	20	22-Jun-2017	Sub3_Trial95_0	0	2	2	0.950749	True	2.576
3	95	3	m	20	22-Jun-2017	Sub3_Trial95_0	0	3	3	1.289181	True	2.576
3	95	3	m	20	22-Jun-2017	Sub3_Trial95_0	0	4	4	1.168865	True	2.576
3	95	3	m	20	22-Jun-2017	Sub3_Trial95_0	0	5	5	1.309973	True	2.576
3	95	3	m	20	22-Jun-2017	Sub3_Trial95_1	1	0	0	1.272393	False	2.576
3	95	3	m	20	22-Jun-2017	Sub3_Trial95_1	1	1	1	0.839361	False	2.576
3	95	3	m	20	22-Jun-2017	Sub3_Trial95_1	1	2	2	0.780999	False	2.576
3	95	3	m	20	22-Jun-2017	Sub3_Trial95_1	1	3	3	0.969096	False	2.576
3	95	3	m	20	22-Jun-2017	Sub3_Trial95_1	1	4	4	1.065868	False	2.576
3	95	3	m	20	22-Jun-2017	Sub3_Trial95_1	1	5	5	0.643057	False	2.576
3	96	3	m	20	22-Jun-2017	Sub3_Trial96_0	0	0	0	0.418538	False	0.508
3	96	3	m	20	22-Jun-2017	Sub3_Trial96_0	0	1	1	0.699915	False	0.508
3	96	3	m	20	22-Jun-2017	Sub3_Trial96_0	0	2	2	0.993522	False	0.508
3	96	3	m	20	22-Jun-2017	Sub3_Trial96_0	0	3	3	0.790065	False	0.508
3	96	3	m	20	22-Jun-2017	Sub3_Trial96_0	0	4	4	0.963405	False	0.508
3	96	3	m	20	22-Jun-2017	Sub3_Trial96_0	0	5	5	0.472216	False	0.508
3	96	3	m	20	22-Jun-2017	Sub3_Trial96_1	1	0	0	1.1593	True	0.508
3	96	3	m	20	22-Jun-2017	Sub3_Trial96_1	1	1	1	0.85223	True	0.508
3	96	3	m	20	22-Jun-2017	Sub3_Trial96_1	1	2	2	0.864456	True	0.508
3	96	3	m	20	22-Jun-2017	Sub3_Trial96_1	1	3	3	1.450502	True	0.508
3	96	3	m	20	22-Jun-2017	Sub3_Trial96_1	1	4	4	1.531762	True	0.508
3	96	3	m	20	22-Jun-2017	Sub3_Trial96_1	1	5	5	0.763009	True	0.508
3	97	3	m	20	22-Jun-2017	Sub3_Trial97_0	0	0	0	1.099013	False	2.987
3	97	3	m	20	22-Jun-2017	Sub3_Trial97_0	0	1	1	0.922628	False	2.987
3	97	3	m	20	22-Jun-2017	Sub3_Trial97_0	0	2	2	1.078775	False	2.987
3	97	3	m	20	22-Jun-2017	Sub3_Trial97_0	0	3	3	1.073455	False	2.987
3	97	3	m	20	22-Jun-2017	Sub3_Trial97_0	0	4	4	1.220374	False	2.987
3	97	3	m	20	22-Jun-2017	Sub3_Trial97_0	0	5	5	1.337661	False	2.987
3	97	3	m	20	22-Jun-2017	Sub3_Trial97_1	1	0	0	0.842534	True	2.987
3	97	3	m	20	22-Jun-2017	Sub3_Trial97_1	1	1	1	0.623425	True	2.987
3	97	3	m	20	22-Jun-2017	Sub3_Trial97_1	1	2	2	0.732786	True	2.987
3	97	3	m	20	22-Jun-2017	Sub3_Trial97_1	1	3	3	0.586967	True	2.987
3	97	3	m	20	22-Jun-2017	Sub3_Trial97_1	1	4	4	0.963701	True	2.987
3	97	3	m	20	22-Jun-2017	Sub3_Trial97_1	1	5	5	1.471263	True	2.987
3	98	3	m	20	22-Jun-2017	Sub3_Trial98_0	0	0	0	0.978062	False	0.418
3	98	3	m	20	22-Jun-2017	Sub3_Trial98_0	0	1	1	0.987578	False	0.418
3	98	3	m	20	22-Jun-2017	Sub3_Trial98_0	0	2	2	0.981562	False	0.418
3	98	3	m	20	22-Jun-2017	Sub3_Trial98_0	0	3	3	1.097066	False	0.418
3	98	3	m	20	22-Jun-2017	Sub3_Trial98_0	0	4	4	0.712148	False	0.418
3	98	3	m	20	22-Jun-2017	Sub3_Trial98_0	0	5	5	0.372532	False	0.418
3	98	3	m	20	22-Jun-2017	Sub3_Trial98_1	1	0	0	0.958102	True	0.418
3	98	3	m	20	22-Jun-2017	Sub3_Trial98_1	1	1	1	1.585195	True	0.418
3	98	3	m	20	22-Jun-2017	Sub3_Trial98_1	1	2	2	0.73787	True	0.418
3	98	3	m	20	22-Jun-2017	Sub3_Trial98_1	1	3	3	0.893051	True	0.418
3	98	3	m	20	22-Jun-2017	Sub3_Trial98_1	1	4	4	1.269143	True	0.418
3	98	3	m	20	22-Jun-2017	Sub3_Trial98_1	1	5	5	1.20015	True	0.418
3	99	3	m	20	22-Jun-2017	Sub3_Trial99_0	0	0	0	0.936084	False	0.647
3	99	3	m	20	22-Jun-2017	Sub3_Trial99_0	0	1	1	0.999674	False	0.647
3	99	3	m	20	22-Jun-2017	Sub3_Trial99_0	0	2	2	0.768241	False	0.647
3	99	3	m	20	22-Jun-2017	Sub3_Trial99_0	0	3	3	1.539119	False	0.647
3	99	3	m	20	22-Jun-2017	Sub3_Trial99_0	0	4	4	1.37911	False	0.647
3	99	3	m	20	22-Jun-2017	Sub3_Trial99_0	0	5	5	1.0303	False	0.647
3	99	3	m	20	22-Jun-2017	Sub3_Trial99_1	1	0	0	0.544651	True	0.647
3	99	3	m	20	22-Jun-2017	Sub3_Trial99_1	1	1	1	1.1216	True	0.647
3	99	3	m	20	22-Jun-2017	Sub3_Trial99_1	1	2	2	1.345065	True	0.647
3	99	3	m	20	22-Jun-2017	Sub3_Trial99_1	1	3	3	0.776563	True	0.647
3	99	3	m	20	22-Jun-2017	Sub3_Trial99_1	1	4	4	1.099807	True	0.647
3	99	3	m	20	22-Jun-2017	Sub3_Trial99_1	1	5	5	0.805311	True	0.647
3	100	3	m	20	22-Jun-2017	Sub3_Trial100_0	0	0	0	1.358583	False	0.62
3	100	3	m	20	22-Jun-2017	Sub3_Trial100_0	0	1	1	0.99896	False	0.62
3	100	3	m	20	22-Jun-2017	Sub3_Trial100_0	0	2	2	0.756476	False	0.62
3	100	3	m	20	22-Jun-2017	Sub3_Trial100_0	0	3	3	0.895841	False	0.62
3	100	3	m	20	22-Jun-2017	Sub3_Trial100_0	0	4	4	0.489868	False	0.62
3	100	3	m	20	22-Jun-2017	Sub3_Trial100_0	0	5	5	0.997949	False	0.62
3	100	3	m	20	22-Jun-2017	Sub3_Trial100_1	1	0	0	1.533668	True	0.62
3	100	3	m	20	22-Jun-2017	Sub3_Trial100_1	1	1	1	0.669394	True	0.62
3	100	3	m	20	22-Jun-2017	Sub3_Trial100_1	1	2	2	0.405471	True	0.62
3	100	3	m	20	22-Jun-2017	Sub3_Trial100_1	1	3	3	0.980289	True	0.62
3	100	3	m	20	22-Jun-2017	Sub3_Trial100_1	1	4	4	1.369574	True	0.62
3	100	3	m	20	22-Jun-2017	Sub3_Trial100_1	1	5	5	0.819639	True	0.62
3	101	3	m	20	22-Jun-2017	Sub3_Trial101_0	0	0	0	0.594972	True	1.068
3	101	3	m	20	22-Jun-2017	Sub3_Trial101_0	0	1	1	0.475238	True	1.068
3	101	3	m	20	22-Jun-2017	Sub3_Trial101_0	0	2	2	0.921585	True	1.068
3	101	3	m	20	22-Jun-2017	Sub3_Trial101_0	0	3	3	0.682116	True	1.068
3	101	3	m	20	22-Jun-2017	Sub3_Trial101_0	0	4	4	1.420135	True	1.068
3	101	3	m	20	22-Jun-2017	Sub3_Trial101_0	0	5	5	0.941789	True	1.068
3	101	3	m	20	22-Jun-2017	Sub3_Trial101_1	1	0	0	1.104123	False	1.068
3	101	3	m	20	22-Jun-2017	Sub3_Trial101_1	1	1	1	1.396453	False	1.068
3	101	3	m	20	22-Jun-2017	Sub3_Trial101_1	1	2	2	1.075165	False	1.068
3	101	3	m	20	22-Jun-2017	Sub3_Trial101_1	1	3	3	0.919973	False	1.068
3	101	3	m	20	22-Jun-2017	Sub3_Trial101_1	1	4	4	0.487212	False	1.068
3	101	3	m	20	22-Jun-2017	Sub3_Trial101_1	1	5	5	1.185657	False	1.068
3	102	3	m	20	22-Jun-2017	Sub3_Trial102_0	0	0	0	0.77141	False	0.72
3	102	3	m	20	22-Jun-2017	Sub3_Trial102_0	0	1	1	0.936866	False	0.72
3	102	3	m	20	22-Jun-2017	Sub3_Trial102_0	0	2	2	0.583495	False	0.72
3	102	3	m	20	22-Jun-2017	Sub3_Trial102_0	0	3	3	0.916277	False	0.72
3	102	3	m	20	22-Jun-2017	Sub3_Trial102_0	0	4	4	1.488295	False	0.72
3	102	3	m	20	22-Jun-2017	Sub3_Trial102_0	0	5	5	0.589173	False	0.72
3	102	3	m	20	22-Jun-2017	Sub3_Trial102_1	1	0	0	1.147692	True	0.72
3	102	3	m	20	22-Jun-2017	Sub3_Trial102_1	1	1	1	1.406455	True	0.72
3	102	3	m	20	22-Jun-2017	Sub3_Trial102_1	1	2	2	1.559993	True	0.72
3	102	3	m	20	22-Jun-2017	Sub3_Trial102_1	1	3	3	1.009931	True	0.72
3	102	3	m	20	22-Jun-2017	Sub3_Trial102_1	1	4	4	1.068043	True	0.72
3	102	3	m	20	22-Jun-2017	Sub3_Trial102_1	1	5	5	1.40935	True	0.72
3	103	3	m	20	22-Jun-2017	Sub3_Trial103_0	0	0	0	0.647394	False	1.747
3	103	3	m	20	22-Jun-2017	Sub3_Trial103_0	0	1	1	1.082959	False	1.747
3	103	3	m	20	22-Jun-2017	Sub3_Trial103_0	0	2	2	1.062544	False	1.747
3	103	3	m	20	22-Jun-2017	Sub3_Trial103_0	0	3	3	0.675494	False	1.747
3	103	3	m	20	22-Jun-2017	Sub3_Trial103_0	0	4	4	1.173815	False	1.747
3	103	3	m	20	22-Jun-2017	Sub3_Trial103_0	0	5	5	0.682521	False	1.747
3	103	3	m	20	22-Jun-2017	Sub3_Trial103_1	1	0	0	1.064959	True	1.747
3	103	3	m	20	22-Jun-2017	Sub3_Trial103_1	1	1	1	1.051356	True	1.747
3	103	3	m	20	22-Jun-2017	Sub3_Trial103_1	1	2	2	0.785054	True	1.747
3	103	3	m	20	22-Jun-2017	Sub3_Trial103_1	1	3	3	1.538361	True	1.747
3	103	3	m	20	22-Jun-2017	Sub3_Trial103_1	1	4	4	1.518312	True	1.747
3	103	3	m	20	22-Jun-2017	Sub3_Trial103_1	1	5	5	0.920175	True	1.747
3	104	3	m	20	22-Jun-2017	Sub3_Trial104_0	0	0	0	0.799111	True	0.756
3	104	3	m	20	22-Jun-2017	Sub3_Trial104_0	0	1	1	1.472496	True	0.756
3	104	3	m	20	22-Jun-2017	Sub3_Trial104_0	0	2	2	1.192436	True	0.756
3	104	3	m	20	22-Jun-2017	Sub3_Trial104_0	0	3	3	0.74784	True	0.756
3	104	3	m	20	22-Jun-2017	Sub3_Trial104_0	0	4	4	1.507184	True	0.756
3	104	3	m	20	22-Jun-2017	Sub3_Trial104_0	0	5	5	1.32268	True	0.756
3	104	3	m	20	22-Jun-2017	Sub3_Trial104_1	1	0	0	0.720487	False	0.756
3	104	3	m	20	22-Jun-2017	Sub3_Trial104_1	1	1	1	0.742844	False	0.756
3	104	3	m	20	22-Jun-2017	Sub3_Trial104_1	1	2	2	0.991786	False	0.756
3	104	3	m	20	22-Jun-2017	Sub3_Trial104_1	1	3	3	1.170295	False	0.756
3	104	3	m	20	22-Jun-2017	Sub3_Trial104_1	1	4	4	1.106197	False	0.756
3	104	3	m	20	22-Jun-2017	Sub3_Trial104_1	1	5	5	1.206021	False	0.756
3	105	3	m	20	22-Jun-2017	Sub3_Trial105_0	0	0	0	0.960686	True	1.241
3	105	3	m	20	22-Jun-2017	Sub3_Trial105_0	0	1	1	0.74617	True	1.241
3	105	3	m	20	22-Jun-2017	Sub3_Trial105_0	0	2	2	1.469121	True	1.241
3	105	3	m	20	22-Jun-2017	Sub3_Trial105_0	0	3	3	1.475101	True	1.241
3	105	3	m	20	22-Jun-2017	Sub3_Trial105_0	0	4	4	0.945567	True	1.241
3	105	3	m	20	22-Jun-2017	Sub3_Trial105_0	0	5	5	1.140308	True	1.241
3	105	3	m	20	22-Jun-2017	Sub3_Trial105_1	1	0	0	0.889755	False	1.241
3	105	3	m	20	22-Jun-2017	Sub3_Trial105_1	1	1	1	0.400899	False	1.241
3	105	3	m	20	22-Jun-2017	Sub3_Trial105_1	1	2	2	0.489686	False	1.241
3	105	3	m	20	22-Jun-2017	Sub3_Trial105_1	1	3	3	0.680847	False	1.241
3	105	3	m	20	22-Jun-2017	Sub3_Trial105_1	1	4	4	0.373424	False	1.241
3	105	3	m	20	22-Jun-2017	Sub3_Trial105_1	1	5	5	0.63224	False	1.241
3	106	3	m	20	22-Jun-2017	Sub3_Trial106_0	0	0	0	1.215367	True	0.895
3	106	3	m	20	22-Jun-2017	Sub3_Trial106_0	0	1	1	0.516509	True	0.895
3	106	3	m	20	22-Jun-2017	Sub3_Trial106_0	0	2	2	0.719733	True	0.895
3	106	3	m	20	22-Jun-2017	Sub3_Trial106_0	0	3	3	1.046752	True	0.895
3	106	3	m	20	22-Jun-2017	Sub3_Trial106_0	0	4	4	1.092008	True	0.895
3	106	3	m	20	22-Jun-2017	Sub3_Trial106_0	0	5	5	1.187188	True	0.895
3	106	3	m	20	22-Jun-2017	Sub3_Trial106_1	1	0	0	0.899439	False	0.895
3	106	3	m	20	22-Jun-2017	Sub3_Trial106_1	1	1	1	1.108372	False	0.895
3	106	3	m	20	22-Jun-2017	Sub3_Trial106_1	1	2	2	0.861995	False	0.895
3	106	3	m	20	22-Jun-2017	Sub3_Trial106_1	1	3	3	0.657379	False	0.895
3	106	3	m	20	22-Jun-2017	Sub3_Trial106_1	1	4	4	0.935189	False	0.895
3	106	3	m	20	22-Jun-2017	Sub3_Trial106_1	1	5	5	0.931192	False	0.895
3	107	3	m	20	22-Jun-2017	Sub3_Trial107_0	0	0	0	0.76426	False	0.729
3	107	3	m	20	22-Jun-2017	Sub3_Trial107_0	0	1	1	1.520321	False	0.729
3	107	3	m	20	22-Jun-2017	Sub3_Trial107_0	0	2	2	1.405722	False	0.729
3	107	3	m	20	22-Jun-2017	Sub3_Trial107_0	0	3	3	0.802888	False	0.729
3	107	3	m	20	22-Jun-2017	Sub3_Trial107_0	0	4	4	0.73691	False	0.729
3	107	3	m	20	22-Jun-2017	Sub3_Trial107_0	0	5	5	0.875171	False	0.729
3	107	3	m	20	22-Jun-2017	Sub3_Trial107_1	1	0	0	1.198252	True	0.729
3	107	3	m	20	22-Jun-2017	Sub3_Trial107_1	1	1	1	1.536286	True	0.729
3	107	3	m	20	22-Jun-2017	Sub3_Trial107_1	1	2	2	1.349889	True	0.729
3	107	3	m	20	22-Jun-2017	Sub3_Trial107_1	1	3	3	0.950445	True	0.729
3	107	3	m	20	22-Jun-2017	Sub3_Trial107_1	1	4	4	1.065408	True	0.729
3	107	3	m	20	22-Jun-2017	Sub3_Trial107_1	1	5	5	0.903472	True	0.729
3	108	3	m	20	22-Jun-2017	Sub3_Trial108_0	0	0	0	0.713404	False	0.496
3	108	3	m	20	22-Jun-2017	Sub3_Trial108_0	0	1	1	0.957423	False	0.496
3	108	3	m	20	22-Jun-2017	Sub3_Trial108_0	0	2	2	1.343587	False	0.496
3	108	3	m	20	22-Jun-2017	Sub3_Trial108_0	0	3	3	0.536106	False	0.496
3	108	3	m	20	22-Jun-2017	Sub3_Trial108_0	0	4	4	1.382902	False	0.496
3	108	3	m	20	22-Jun-2017	Sub3_Trial108_0	0	5	5	0.80227	False	0.496
3	108	3	m	20	22-Jun-2017	Sub3_Trial108_1	1	0	0	0.79259	True	0.496
3	108	3	m	20	22-Jun-2017	Sub3_Trial108_1	1	1	1	1.034672	True	0.496
3	108	3	m	20	22-Jun-2017	Sub3_Trial108_1	1	2	2	0.841286	True	0.496
3	108	3	m	20	22-Jun-2017	Sub3_Trial108_1	1	3	3	0.936654	True	0.496
3	108	3	m	20	22-Jun-2017	Sub3_Trial108_1	1	4	4	1.139924	True	0.496
3	108	3	m	20	22-Jun-2017	Sub3_Trial108_1	1	5	5	0.951447	True	0.496
3	109	3	m	20	22-Jun-2017	Sub3_Trial109_0	0	0	0	1.037569	False	0.839
3	109	3	m	20	22-Jun-2017	Sub3_Trial109_0	0	1	1	0.988071	False	0.839
3	109	3	m	20	22-Jun-2017	Sub3_Trial109_0	0	2	2	0.72666	False	0.839
3	109	3	m	20	22-Jun-2017	Sub3_Trial109_0	0	3	3	0.629751	False	0.839
3	109	3	m	20	22-Jun-2017	Sub3_Trial109_0	0	4	4	0.797553	False	0.839
3	109	3	m	20	22-Jun-2017	Sub3_Trial109_0	0	5	5	1.307932	False	0.839
3	109	3	m	20	22-Jun-2017	Sub3_Trial109_1	1	0	0	0.755293	True	0.839
3	109	3	m	20	22-Jun-2017	Sub3_Trial109_1	1	1	1	0.71331	True	0.839
3	109	3	m	20	22-Jun-2017	Sub3_Trial109_1	1	2	2	1.359356	True	0.839
3	109	3	m	20	22-Jun-2017	Sub3_Trial109_1	1	3	3	1.079857	True	0.839
3	109	3	m	20	22-Jun-2017	Sub3_Trial109_1	1	4	4	0.596683	True	0.839
3	109	3	m	20	22-Jun-2017	Sub3_Trial109_1	1	5	5	1.332796	True	0.839
3	110	3	m	20	22-Jun-2017	Sub3_Trial110_0	0	0	0	1.542894	False	2.623
3	110	3	m	20	22-Jun-2017	Sub3_Trial110_0	0	1	1	1.208691	False	2.623
3	110	3	m	20	22-Jun-2017	Sub3_Trial110_0	0	2	2	0.865944	False	2.623
3	110	3	m	20	22-Jun-2017	Sub3_Trial110_0	0	3	3	1.460962	False	2.623
3	110	3	m	20	22-Jun-2017	Sub3_Trial110_0	0	4	4	1.25932	False	2.623
3	110	3	m	20	22-Jun-2017	Sub3_Trial110_0	0	5	5	0.538587	False	2.623
3	110	3	m	20	22-Jun-2017	Sub3_Trial110_1	1	0	0	1.282521	True	2.623
3	110	3	m	20	22-Jun-2017	Sub3_Trial110_1	1	1	1	0.839245	True	2.623
3	110	3	m	20	22-Jun-2017	Sub3_Trial110_1	1	2	2	0.956444	True	2.623
3	110	3	m	20	22-Jun-2017	Sub3_Trial110_1	1	3	3	0.87414	True	2.623
3	110	3	m	20	22-Jun-2017	Sub3_Trial110_1	1	4	4	0.70747	True	2.623
3	110	3	m	20	22-Jun-2017	Sub3_Trial110_1	1	5	5	1.25504	True	2.623
3	111	3	m	20	22-Jun-2017	Sub3_Trial111_0	0	0	0	1.130836	True	2.782
3	111	3	m	20	22-Jun-2017	Sub3_Trial111_0	0	1	1	1.021399	True	2.782
3	111	3	m	20	22-Jun-2017	Sub3_Trial111_0	0	2	2	1.364585	True	2.782
3	111	3	m	20	22-Jun-2017	Sub3_Trial111_0	0	3	3	1.005213	True	2.782
3	111	3	m	20	22-Jun-2017	Sub3_Trial111_0	0	4	4	0.998405	True	2.782
3	111	3	m	20	22-Jun-2017	Sub3_Trial111_0	0	5	5	1.198022	True	2.782
3	111	3	m	20	22-Jun-2017	Sub3_Trial111_1	1	0	0	0.68016	False	2.782
3	111	3	m	20	22-Jun-2017	Sub3_Trial111_1	1	1	1	0.551462	False	2.782
3	111	3	m	20	22-Jun-2017	Sub3_Trial111_1	1	2	2	0.65724	False	2.782
3	111	3	m	20	22-Jun-2017	Sub3_Trial111_1	1	3	3	1.351093	False	2.782
3	111	3	m	20	22-Jun-2017	Sub3_Trial111_1	1	4	4	0.6223	False	2.782
3	111	3	m	20	22-Jun-2017	Sub3_Trial111_1	1	5	5	1.44314	False	2.782
3	112	3	m	20	22-Jun-2017	Sub3_Trial112_0	0	0	0	0.931759	False	2.302
3	112	3	m	20	22-Jun-2017	Sub3_Trial112_0	0	1	1	1.623365	False	2.302
3	112	3	m	20	22-Jun-2017	Sub3_Trial112_0	0	2	2	0.481207	False	2.302
3	112	3	m	20	22-Jun-2017	Sub3_Trial112_0	0	3	3	0.888689	False	2.302
3	112	3	m	20	22-Jun-2017	Sub3_Trial112_0	0	4	4	0.881792	False	2.302
3	112	3	m	20	22-Jun-2017	Sub3_Trial112_0	0	5	5	1.270277	False	2.302
3	112	3	m	20	22-Jun-2017	Sub3_Trial112_1	1	0	0	0.917717	True	2.302
3	112	3	m	20	22-Jun-2017	Sub3_Trial112_1	1	1	1	0.927985	True	2.302
3	112	3	m	20	22-Jun-2017	Sub3_Trial112_1	1	2	2	1.25673	True	2.302
3	112	3	m	20	22-Jun-2017	Sub3_Trial112_1	1	3	3	1.097353	True	2.302
3	112	3	m	20	22-Jun-2017	Sub3_Trial112_1	1	4	4	0.630932	True	2.302
3	112	3	m	20	22-Jun-2017	Sub3_Trial112_1	1	5	5	1.396431	True	2.302
3	113	3	m	20	22-Jun-2017	Sub3_Trial113_0	0	0	0	1.475016	True	1.956
3	113	3	m	20	22-Jun-2017	Sub3_Trial113_0	0	1	1	0.688236	True	1.956
3	113	3	m	20	22-Jun-2017	Sub3_Trial113_0	0	2	2	0.656121	True	1.956
3	113	3	m	20	22-Jun-2017	Sub3_Trial113_0	0	3	3	1.282577	True	1.956
3	113	3	m	20	22-Jun-2017	Sub3_Trial113_0	0	4	4	1.24438	True	1.956
3	113	3	m	20	22-Jun-2017	Sub3_Trial113_0	0	5	5	0.806832	True	1.956
3	113	3	m	20	22-Jun-2017	Sub3_Trial113_1	1	0	0	1.234444	False	1.956
3	113	3	m	20	22-Jun-2017	Sub3_Trial113_1	1	1	1	1.102416	False	1.956
3	113	3	m	20	22-Jun-2017	Sub3_Trial113_1	1	2	2	0.580713	False	1.956
3	113	3	m	20	22-Jun-2017	Sub3_Trial113_1	1	3	3	1.629254	False	1.956
3	113	3	m	20	22-Jun-2017	Sub3_Trial113_1	1	4	4	0.449703	False	1.956
3	113	3	m	20	22-Jun-2017	Sub3_Trial113_1	1	5	5	1.26002	False	1.956
3	114	3	m	20	22-Jun-2017	Sub3_Trial114_0	0	0	0	0.426678	False	1.227
3	114	3	m	20	22-Jun-2017	Sub3_Trial114_0	0	1	1	1.632146	False	1.227
3	114	3	m	20	22-Jun-2017	Sub3_Trial114_0	0	2	2	0.591479	False	1.227
3	114	3	m	20	22-Jun-2017	Sub3_Trial114_0	0	3	3	1.190782	False	1.227
3	114	3	m	20	22-Jun-2017	Sub3_Trial114_0	0	4	4	1.104563	False	1.227
3	114	3	m	20	22-Jun-2017	Sub3_Trial114_0	0	5	5	1.059411	False	1.227
3	114	3	m	20	22-Jun-2017	Sub3_Trial114_1	1	0	0	1.395605	True	1.227
3	114	3	m	20	22-Jun-2017	Sub3_Trial114_1	1	1	1	0.979998	True	1.227
3	114	3	m	20	22-Jun-2017	Sub3_Trial114_1	1	2	2	1.579164	True	1.227
3	114	3	m	20	22-Jun-2017	Sub3_Trial114_1	1	3	3	0.645207	True	1.227
3	114	3	m	20	22-Jun-2017	Sub3_Trial114_1	1	4	4	0.410486	True	1.227
3	114	3	m	20	22-Jun-2017	Sub3_Trial114_1	1	5	5	0.969121	True	1.227
3	115	3	m	20	22-Jun-2017	Sub3_Trial115_0	0	0	0	0.636261	True	0.487
3	115	3	m	20	22-Jun-2017	Sub3_Trial115_0	0	1	1	1.541143	True	0.487
3	115	3	m	20	22-Jun-2017	Sub3_Trial115_0	0	2	2	0.863835	True	0.487
3	115	3	m	20	22-Jun-2017	Sub3_Trial115_0	0	3	3	1.041892	True	0.487
3	115	3	m	20	22-Jun-2017	Sub3_Trial115_0	0	4	4	1.282607	True	0.487
3	115	3	m	20	22-Jun-2017	Sub3_Trial115_0	0	5	5	1.241025	True	0.487
3	115	3	m	20	22-Jun-2017	Sub3_Trial115_1	1	0	0	0.546307	False	0.487
3	115	3	m	20	22-Jun-2017	Sub3_Trial115_1	1	1	1	0.883512	False	0.487
3	115	3	m	20	22-Jun-2017	Sub3_Trial115_1	1	2	2	0.617841	False	0.487
3	115	3	m	20	22-Jun-2017	Sub3_Trial115_1	1	3	3	1.043181	False	0.487
3	115	3	m	20	22-Jun-2017	Sub3_Trial115_1	1	4	4	0.75555	False	0.487
3	115	3	m	20	22-Jun-2017	Sub3_Trial115_1	1	5	5	0.732802	False	0.487
3	116	3	m	20	22-Jun-2017	Sub3_Trial116_0	0	0	0	0.800491	True	0.181
3	116	3	m	20	22-Jun-2017	Sub3_Trial116_0	0	1	1	0.812029	True	0.181
3	116	3	m	20	22-Jun-2017	Sub3_Trial116_0	0	2	2	1.269012	True	0.181
3	116	3	m	20	22-Jun-2017	Sub3_Trial116_0	0	3	3	0.903179	True	0.181
3	116	3	m	20	22-Jun-2017	Sub3_Trial116_0	0	4	4	1.396882	True	0.181
3	116	3	m	20	22-Jun-2017	Sub3_Trial116_0	0	5	5	1.218793	True	0.181
3	116	3	m	20	22-Jun-2017	Sub3_Trial116_1	1	0	0	1.248899	False	0.181
3	116	3	m	20	22-Jun-2017	Sub3_Trial116_1	1	1	1	0.682021	False	0.181
3	116	3	m	20	22-Jun-2017	Sub3_Trial116_1	1	2	2	1.249563	False	0.181
3	116	3	m	20	22-Jun-2017	Sub3_Trial116_1	1	3	3	0.392967	False	0.181
3	116	3	m	20	22-Jun-2017	Sub3_Trial116_1	1	4	4	0.818845	False	0.181
3	116	3	m	20	22-Jun-2017	Sub3_Trial116_1	1	5	5	1.314744	False	0.181
3	117	3	m	20	22-Jun-2017	Sub3_Trial117_0	0	0	0	1.397216	False	0.196
3	117	3	m	20	22-Jun-2017	Sub3_Trial117_0	0	1	1	0.764386	False	0.196
3	117	3	m	20	22-Jun-2017	Sub3_Trial117_0	0	2	2	1.067578	False	0.196
3	117	3	m	20	22-Jun-2017	Sub3_Trial117_0	0	3	3	0.658603	False	0.196
3	117	3	m	20	22-Jun-2017	Sub3_Trial117_0	0	4	4	0.507972	False	0.196
3	117	3	m	20	22-Jun-2017	Sub3_Trial117_0	0	5	5	0.577233	False	0.196
3	117	3	m	20	22-Jun-2017	Sub3_Trial117_1	1	0	0	1.068553	True	0.196
3	117	3	m	20	22-Jun-2017	Sub3_Trial117_1	1	1	1	1.06293	True	0.196
3	117	3	m	20	22-Jun-2017	Sub3_Trial117_1	1	2	2	0.924594	True	0.196
3	117	3	m	20	22-Jun-2017	Sub3_Trial117_1	1	3	3	0.593008	True	0.196
3	117	3	m	20	22-Jun-2017	Sub3_Trial117_1	1	4	4	1.496321	True	0.196
3	117	3	m	20	22-Jun-2017	Sub3_Trial117_1	1	5	5	1.260992	True	0.196
3	118	3	m	20	22-Jun-2017	Sub3_Trial118_0	0	0	0	0.989566	False	0.372
3	118	3	m	20	22-Jun-2017	Sub3_Trial118_0	0	1	1	1.552914	False	0.372
3	118	3	m	20	22-Jun-2017	Sub3_Trial118_0	0	2	2	1.263831	False	0.372
3	118	3	m	20	22-Jun-2017	Sub3_Trial118_0	0	3	3	0.706684	False	0.372
3	118	3	m	20	22-Jun-2017	Sub3_Trial118_0	0	4	4	0.774345	False	0.372
3	118	3	m	20	22-Jun-2017	Sub3_Trial118_0	0	5	5	0.910978	False	0.372
3	118	3	m	20	22-Jun-2017	Sub3_Trial118_1	1	0	0	0.991791	True	0.372
3	118	3	m	20	22-Jun-2017	Sub3_Trial118_1	1	1	1	0.836758	True	0.372
3	118	3	m	20	22-Jun-2017	Sub3_Trial118_1	1	2	2	0.92919	True	0.372
3	118	3	m	20	22-Jun-2017	Sub3_Trial118_1	1	3	3	1.454879	True	0.372
3	118	3	m	20	22-Jun-2017	Sub3_Trial118_1	1	4	4	1.298407	True	0.372
3	118	3	m	20	22-Jun-2017	Sub3_Trial118_1	1	5	5	1.371334	True	0.372
3	118	4	m	20	22-Jun-2017	Sub3_Trial118_0	0	0	0	0.989566	False	0.716
3	118	4	m	20	22-Jun-2017	Sub3_Trial118_0	0	1	1	1.552914	False	0.716
3	118	4	m	20	22-Jun-2017	Sub3_Trial118_0	0	2	2	1.263831	False	0.716
3	118	4	m	20	22-Jun-2017	Sub3_Trial118_0	0	3	3	0.706684	False	0.716
3	118	4	m	20	22-Jun-2017	Sub3_Trial118_0	0	4	4	0.774345	False	0.716
3	118	4	m	20	22-Jun-2017	Sub3_Trial118_0	0	5	5	0.910978	False	0.716
3	118	4	m	20	22-Jun-2017	Sub3_Trial118_1	1	0	0	0.991791	True	0.716
3	118	4	m	20	22-Jun-2017	Sub3_Trial118_1	1	1	1	0.836758	True	0.716
3	118	4	m	20	22-Jun-2017	Sub3_Trial118_1	1	2	2	0.92919	True	0.716
3	118	4	m	20	22-Jun-2017	Sub3_Trial118_1	1	3	3	1.454879	True	0.716
3	118	4	m	20	22-Jun-2017	Sub3_Trial118_1	1	4	4	1.298407	True	0.716
3	118	4	m	20	22-Jun-2017	Sub3_Trial118_1	1	5	5	1.371334	True	0.716
3	119	4	m	20	22-Jun-2017	Sub3_Trial119_0	0	0	0	0.961533	True	0.641
3	119	4	m	20	22-Jun-2017	Sub3_Trial119_0	0	1	1	0.987536	True	0.641
3	119	4	m	20	22-Jun-2017	Sub3_Trial119_0	0	2	2	1.532201	True	0.641
3	119	4	m	20	22-Jun-2017	Sub3_Trial119_0	0	3	3	1.025441	True	0.641
3	119	4	m	20	22-Jun-2017	Sub3_Trial119_0	0	4	4	1.288643	True	0.641
3	119	4	m	20	22-Jun-2017	Sub3_Trial119_0	0	5	5	1.349998	True	0.641
3	119	4	m	20	22-Jun-2017	Sub3_Trial119_1	1	0	0	1.085682	False	0.641
3	119	4	m	20	22-Jun-2017	Sub3_Trial119_1	1	1	1	0.848748	False	0.641
3	119	4	m	20	22-Jun-2017	Sub3_Trial119_1	1	2	2	1.04067	False	0.641
3	119	4	m	20	22-Jun-2017	Sub3_Trial119_1	1	3	3	0.837099	False	0.641
3	119	4	m	20	22-Jun-2017	Sub3_Trial119_1	1	4	4	1.348416	False	0.641
3	119	4	m	20	22-Jun-2017	Sub3_Trial119_1	1	5	5	0.604074	False	0.641
3	120	4	m	20	22-Jun-2017	Sub3_Trial120_0	0	0	0	0.64212	True	0.34
3	120	4	m	20	22-Jun-2017	Sub3_Trial120_0	0	1	1	0.71608	True	0.34
3	120	4	m	20	22-Jun-2017	Sub3_Trial120_0	0	2	2	1.452492	True	0.34
3	120	4	m	20	22-Jun-2017	Sub3_Trial120_0	0	3	3	1.083048	True	0.34
3	120	4	m	20	22-Jun-2017	Sub3_Trial120_0	0	4	4	1.215991	True	0.34
3	120	4	m	20	22-Jun-2017	Sub3_Trial120_0	0	5	5	0.91644	True	0.34
3	120	4	m	20	22-Jun-2017	Sub3_Trial120_1	1	0	0	1.399666	False	0.34
3	120	4	m	20	22-Jun-2017	Sub3_Trial120_1	1	1	1	0.906023	False	0.34
3	120	4	m	20	22-Jun-2017	Sub3_Trial120_1	1	2	2	1.052604	False	0.34
3	120	4	m	20	22-Jun-2017	Sub3_Trial120_1	1	3	3	0.665253	False	0.34
3	120	4	m	20	22-Jun-2017	Sub3_Trial120_1	1	4	4	1.333541	False	0.34
3	120	4	m	20	22-Jun-2017	Sub3_Trial120_1	1	5	5	0.868601	False	0.34
3	121	4	m	20	22-Jun-2017	Sub3_Trial121_0	0	0	0	0.834265	False	0.53
3	121	4	m	20	22-Jun-2017	Sub3_Trial121_0	0	1	1	1.068254	False	0.53
3	121	4	m	20	22-Jun-2017	Sub3_Trial121_0	0	2	2	1.192104	False	0.53
3	121	4	m	20	22-Jun-2017	Sub3_Trial121_0	0	3	3	0.496743	False	0.53
3	121	4	m	20	22-Jun-2017	Sub3_Trial121_0	0	4	4	1.232389	False	0.53
3	121	4	m	20	22-Jun-2017	Sub3_Trial121_0	0	5	5	0.930489	False	0.53
3	121	4	m	20	22-Jun-2017	Sub3_Trial121_1	1	0	0	0.609156	True	0.53
3	121	4	m	20	22-Jun-2017	Sub3_Trial121_1	1	1	1	0.856113	True	0.53
3	121	4	m	20	22-Jun-2017	Sub3_Trial121_1	1	2	2	0.866286	True	0.53
3	121	4	m	20	22-Jun-2017	Sub3_Trial121_1	1	3	3	0.917018	True	0.53
3	121	4	m	20	22-Jun-2017	Sub3_Trial121_1	1	4	4	1.305191	True	0.53
3	121	4	m	20	22-Jun-2017	Sub3_Trial121_1	1	5	5	0.778883	True	0.53
3	122	4	m	20	22-Jun-2017	Sub3_Trial122_0	0	0	0	1.122292	False	0.436
3	122	4	m	20	22-Jun-2017	Sub3_Trial122_0	0	1	1	1.244638	False	0.436
3	122	4	m	20	22-Jun-2017	Sub3_Trial122_0	0	2	2	1.482709	False	0.436
3	122	4	m	20	22-Jun-2017	Sub3_Trial122_0	0	3	3	0.865401	False	0.436
3	122	4	m	20	22-Jun-2017	Sub3_Trial122_0	0	4	4	0.554816	False	0.436
3	122	4	m	20	22-Jun-2017	Sub3_Trial122_0	0	5	5	1.277468	False	0.436
3	122	4	m	20	22-Jun-2017	Sub3_Trial122_1	1	0	0	1.171621	True	0.436
3	122	4	m	20	22-Jun-2017	Sub3_Trial122_1	1	1	1	0.430744	True	0.436
3	122	4	m	20	22-Jun-2017	Sub3_Trial122_1	1	2	2	1.463925	True	0.436
3	122	4	m	20	22-Jun-2017	Sub3_Trial122_1	1	3	3	0.778183	True	0.436
3	122	4	m	20	22-Jun-2017	Sub3_Trial122_1	1	4	4	1.557266	True	0.436
3	122	4	m	20	22-Jun-2017	Sub3_Trial122_1	1	5	5	0.906068	True	0.436
3	123	4	m	20	22-Jun-2017	Sub3_Trial123_0	0	0	0	1.278701	False	0.712
3	123	4	m	20	22-Jun-2017	Sub3_Trial123_0	0	1	1	0.542062	False	0.712
3	123	4	m	20	22-Jun-2017	Sub3_Trial123_0	0	2	2	0.405828	False	0.712
3	123	4	m	20	22-Jun-2017	Sub3_Trial123_0	0	3	3	1.058908	False	0.712
3	123	4	m	20	22-Jun-2017	Sub3_Trial123_0	0	4	4	1.200494	False	0.712
3	123	4	m	20	22-Jun-2017	Sub3_Trial123_0	0	5	5	1.172621	False	0.712
3	123	4	m	20	22-Jun-2017	Sub3_Trial123_1	1	0	0	1.186312	True	0.712
3	123	4	m	20	22-Jun-2017	Sub3_Trial123_1	1	1	1	0.99727	True	0.712
3	123	4	m	20	22-Jun-2017	Sub3_Trial123_1	1	2	2	1.225344	True	0.712
3	123	4	m	20	22-Jun-2017	Sub3_Trial123_1	1	3	3	0.876699	True	0.712
3	123	4	m	20	22-Jun-2017	Sub3_Trial123_1	1	4	4	0.680562	True	0.712
3	123	4	m	20	22-Jun-2017	Sub3_Trial123_1	1	5	5	0.497004	True	0.712
3	124	4	m	20	22-Jun-2017	Sub3_Trial124_0	0	0	0	0.408074	False	0.371
3	124	4	m	20	22-Jun-2017	Sub3_Trial124_0	0	1	1	0.835557	False	0.371
3	124	4	m	20	22-Jun-2017	Sub3_Trial124_0	0	2	2	0.985996	False	0.371
3	124	4	m	20	22-Jun-2017	Sub3_Trial124_0	0	3	3	0.443	False	0.371
3	124	4	m	20	22-Jun-2017	Sub3_Trial124_0	0	4	4	1.219589	False	0.371
3	124	4	m	20	22-Jun-2017	Sub3_Trial124_0	0	5	5	1.569096	False	0.371
3	124	4	m	20	22-Jun-2017	Sub3_Trial124_1	1	0	0	0.829155	True	0.371
3	124	4	m	20	22-Jun-2017	Sub3_Trial124_1	1	1	1	1.50994	True	0.371
3	124	4	m	20	22-Jun-2017	Sub3_Trial124_1	1	2	2	0.638678	True	0.371
3	124	4	m	20	22-Jun-2017	Sub3_Trial124_1	1	3	3	1.522421	True	0.371
3	124	4	m	20	22-Jun-2017	Sub3_Trial124_1	1	4	4	1.304698	True	0.371
3	124	4	m	20	22-Jun-2017	Sub3_Trial124_1	1	5	5	1.082645	True	0.371
3	125	4	m	20	22-Jun-2017	Sub3_Trial125_0	0	0	0	1.000522	True	1.29
3	125	4	m	20	22-Jun-2017	Sub3_Trial125_0	0	1	1	0.54548	True	1.29
3	125	4	m	20	22-Jun-2017	Sub3_Trial125_0	0	2	2	1.409749	True	1.29
3	125	4	m	20	22-Jun-2017	Sub3_Trial125_0	0	3	3	1.136152	True	1.29
3	125	4	m	20	22-Jun-2017	Sub3_Trial125_0	0	4	4	1.543946	True	1.29
3	125	4	m	20	22-Jun-2017	Sub3_Trial125_0	0	5	5	1.351111	True	1.29
3	125	4	m	20	22-Jun-2017	Sub3_Trial125_1	1	0	0	1.601259	False	1.29
3	125	4	m	20	22-Jun-2017	Sub3_Trial125_1	1	1	1	1.013565	False	1.29
3	125	4	m	20	22-Jun-2017	Sub3_Trial125_1	1	2	2	1.090451	False	1.29
3	125	4	m	20	22-Jun-2017	Sub3_Trial125_1	1	3	3	0.977553	False	1.29
3	125	4	m	20	22-Jun-2017	Sub3_Trial125_1	1	4	4	1.364435	False	1.29
3	125	4	m	20	22-Jun-2017	Sub3_Trial125_1	1	5	5	0.743709	False	1.29
3	126	4	m	20	22-Jun-2017	Sub3_Trial126_0	0	0	0	1.487919	True	0.199
3	126	4	m	20	22-Jun-2017	Sub3_Trial126_0	0	1	1	1.053043	True	0.199
3	126	4	m	20	22-Jun-2017	Sub3_Trial126_0	0	2	2	0.968364	True	0.199
3	126	4	m	20	22-Jun-2017	Sub3_Trial126_0	0	3	3	0.953734	True	0.199
3	126	4	m	20	22-Jun-2017	Sub3_Trial126_0	0	4	4	1.150134	True	0.199
3	126	4	m	20	22-Jun-2017	Sub3_Trial126_0	0	5	5	0.987132	True	0.199
3	126	4	m	20	22-Jun-2017	Sub3_Trial126_1	1	0	0	1.076165	False	0.199
3	126	4	m	20	22-Jun-2017	Sub3_Trial126_1	1	1	1	0.591971	False	0.199
3	126	4	m	20	22-Jun-2017	Sub3_Trial126_1	1	2	2	0.57411	False	0.199
3	126	4	m	20	22-Jun-2017	Sub3_Trial126_1	1	3	3	0.799952	False	0.199
3	126	4	m	20	22-Jun-2017	Sub3_Trial126_1	1	4	4	0.879753	False	0.199
3	126	4	m	20	22-Jun-2017	Sub3_Trial126_1	1	5	5	0.930095	False	0.199
3	127	4	m	20	22-Jun-2017	Sub3_Trial127_0	0	0	0	0.85556	True	0.419
3	127	4	m	20	22-Jun-2017	Sub3_Trial127_0	0	1	1	1.378981	True	0.419
3	127	4	m	20	22-Jun-2017	Sub3_Trial127_0	0	2	2	1.017705	True	0.419
3	127	4	m	20	22-Jun-2017	Sub3_Trial127_0	0	3	3	0.823569	True	0.419
3	127	4	m	20	22-Jun-2017	Sub3_Trial127_0	0	4	4	1.157498	True	0.419
3	127	4	m	20	22-Jun-2017	Sub3_Trial127_0	0	5	5	0.711813	True	0.419
3	127	4	m	20	22-Jun-2017	Sub3_Trial127_1	1	0	0	1.230189	False	0.419
3	127	4	m	20	22-Jun-2017	Sub3_Trial127_1	1	1	1	1.579821	False	0.419
3	127	4	m	20	22-Jun-2017	Sub3_Trial127_1	1	2	2	0.496617	False	0.419
3	127	4	m	20	22-Jun-2017	Sub3_Trial127_1	1	3	3	0.775716	False	0.419
3	127	4	m	20	22-Jun-2017	Sub3_Trial127_1	1	4	4	0.719629	False	0.419
3	127	4	m	20	22-Jun-2017	Sub3_Trial127_1	1	5	5	0.569824	False	0.419
3	128	4	m	20	22-Jun-2017	Sub3_Trial128_0	0	0	0	1.135962	False	1.324
3	128	4	m	20	22-Jun-2017	Sub3_Trial128_0	0	1	1	1.133318	False	1.324
3	128	4	m	20	22-Jun-2017	Sub3_Trial128_0	0	2	2	0.503173	False	1.324
3	128	4	m	20	22-Jun-2017	Sub3_Trial128_0	0	3	3	0.882296	False	1.324
3	128	4	m	20	22-Jun-2017	Sub3_Trial128_0	0	4	4	1.043765	False	1.324
3	128	4	m	20	22-Jun-2017	Sub3_Trial128_0	0	5	5	1.369096	False	1.324
3	128	4	m	20	22-Jun-2017	Sub3_Trial128_1	1	0	0	1.133123	True	1.324
3	128	4	m	20	22-Jun-2017	Sub3_Trial128_1	1	1	1	0.897912	True	1.324
3	128	4	m	20	22-Jun-2017	Sub3_Trial128_1	1	2	2	1.590803	True	1.324
3	128	4	m	20	22-Jun-2017	Sub3_Trial128_1	1	3	3	0.428712	True	1.324
3	128	4	m	20	22-Jun-2017	Sub3_Trial128_1	1	4	4	1.045354	True	1.324
3	128	4	m	20	22-Jun-2017	Sub3_Trial128_1	1	5	5	1.633582	True	1.324
3	129	4	m	20	22-Jun-2017	Sub3_Trial129_0	0	0	0	1.121217	False	0.497
3	129	4	m	20	22-Jun-2017	Sub3_Trial129_0	0	1	1	1.232992	False	0.497
3	129	4	m	20	22-Jun-2017	Sub3_Trial129_0	0	2	2	0.899702	False	0.497
3	129	4	m	20	22-Jun-2017	Sub3_Trial129_0	0	3	3	0.831159	False	0.497
3	129	4	m	20	22-Jun-2017	Sub3_Trial129_0	0	4	4	0.584237	False	0.497
3	129	4	m	20	22-Jun-2017	Sub3_Trial129_0	0	5	5	1.50868	False	0.497
3	129	4	m	20	22-Jun-2017	Sub3_Trial129_1	1	0	0	0.63443	True	0.497
3	129	4	m	20	22-Jun-2017	Sub3_Trial129_1	1	1	1	1.268337	True	0.497
3	129	4	m	20	22-Jun-2017	Sub3_Trial129_1	1	2	2	0.899748	True	0.497
3	129	4	m	20	22-Jun-2017	Sub3_Trial129_1	1	3	3	1.109133	True	0.497
3	129	4	m	20	22-Jun-2017	Sub3_Trial129_1	1	4	4	0.724597	True	0.497
3	129	4	m	20	22-Jun-2017	Sub3_Trial129_1	1	5	5	1.179946	True	0.497
3	130	4	m	20	22-Jun-2017	Sub3_Trial130_0	0	0	0	0.657719	False	1.414
3	130	4	m	20	22-Jun-2017	Sub3_Trial130_0	0	1	1	0.756555	False	1.414
3	130	4	m	20	22-Jun-2017	Sub3_Trial130_0	0	2	2	1.256674	False	1.414
3	130	4	m	20	22-Jun-2017	Sub3_Trial130_0	0	3	3	0.876002	False	1.414
3	130	4	m	20	22-Jun-2017	Sub3_Trial130_0	0	4	4	0.618332	False	1.414
3	130	4	m	20	22-Jun-2017	Sub3_Trial130_0	0	5	5	0.571127	False	1.414
3	130	4	m	20	22-Jun-2017	Sub3_Trial130_1	1	0	0	0.803312	True	1.414
3	130	4	m	20	22-Jun-2017	Sub3_Trial130_1	1	1	1	0.606895	True	1.414
3	130	4	m	20	22-Jun-2017	Sub3_Trial130_1	1	2	2	1.327098	True	1.414
3	130	4	m	20	22-Jun-2017	Sub3_Trial130_1	1	3	3	1.174041	True	1.414
3	130	4	m	20	22-Jun-2017	Sub3_Trial130_1	1	4	4	1.494476	True	1.414
3	130	4	m	20	22-Jun-2017	Sub3_Trial130_1	1	5	5	0.752743	True	1.414
3	131	4	m	20	22-Jun-2017	Sub3_Trial131_0	0	0	0	0.901012	False	0.302
3	131	4	m	20	22-Jun-2017	Sub3_Trial131_0	0	1	1	1.437947	False	0.302
3	131	4	m	20	22-Jun-2017	Sub3_Trial131_0	0	2	2	0.87654	False	0.302
3	131	4	m	20	22-Jun-2017	Sub3_Trial131_0	0	3	3	0.576451	False	0.302
3	131	4	m	20	22-Jun-2017	Sub3_Trial131_0	0	4	4	0.505601	False	0.302
3	131	4	m	20	22-Jun-2017	Sub3_Trial131_0	0	5	5	1.207134	False	0.302
3	131	4	m	20	22-Jun-2017	Sub3_Trial131_1	1	0	0	1.571542	True	0.302
3	131	4	m	20	22-Jun-2017	Sub3_Trial131_1	1	1	1	1.098454	True	0.302
3	131	4	m	20	22-Jun-2017	Sub3_Trial131_1	1	2	2	0.375693	True	0.302
3	131	4	m	20	22-Jun-2017	Sub3_Trial131_1	1	3	3	1.044703	True	0.302
3	131	4	m	20	22-Jun-2017	Sub3_Trial131_1	1	4	4	0.67404	True	0.302
3	131	4	m	20	22-Jun-2017	Sub3_Trial131_1	1	5	5	0.756429	True	0.302
3	132	4	m	20	22-Jun-2017	Sub3_Trial132_0	0	0	0	1.192028	True	0.663
3	132	4	m	20	22-Jun-2017	Sub3_Trial132_0	0	1	1	1.340389	True	0.663
3	132	4	m	20	22-Jun-2017	Sub3_Trial132_0	0	2	2	0.744989	True	0.663
3	132	4	m	20	22-Jun-2017	Sub3_Trial132_0	0	3	3	0.915231	True	0.663
3	132	4	m	20	22-Jun-2017	Sub3_Trial132_0	0	4	4	0.824561	True	0.663
3	132	4	m	20	22-Jun-2017	Sub3_Trial132_0	0	5	5	1.270937	True	0.663
3	132	4	m	20	22-Jun-2017	Sub3_Trial132_1	1	0	0	0.54147	False	0.663
3	132	4	m	20	22-Jun-2017	Sub3_Trial132_1	1	1	1	1.254328	False	0.663
3	132	4	m	20	22-Jun-2017	Sub3_Trial132_1	1	2	2	1.168361	False	0.663
3	132	4	m	20	22-Jun-2017	Sub3_Trial132_1	1	3	3	1.470469	False	0.663
3	132	4	m	20	22-Jun-2017	Sub3_Trial132_1	1	4	4	0.747313	False	0.663
3	132	4	m	20	22-Jun-2017	Sub3_Trial132_1	1	5	5	1.308272	False	0.663
3	133	4	m	20	22-Jun-2017	Sub3_Trial133_0	0	0	0	1.555235	False	0.298
3	133	4	m	20	22-Jun-2017	Sub3_Trial133_0	0	1	1	0.628005	False	0.298
3	133	4	m	20	22-Jun-2017	Sub3_Trial133_0	0	2	2	0.73631	False	0.298
3	133	4	m	20	22-Jun-2017	Sub3_Trial133_0	0	3	3	1.017047	False	0.298
3	133	4	m	20	22-Jun-2017	Sub3_Trial133_0	0	4	4	0.749049	False	0.298
3	133	4	m	20	22-Jun-2017	Sub3_Trial133_0	0	5	5	1.544161	False	0.298
3	133	4	m	20	22-Jun-2017	Sub3_Trial133_1	1	0	0	0.634287	True	0.298
3	133	4	m	20	22-Jun-2017	Sub3_Trial133_1	1	1	1	0.630291	True	0.298
3	133	4	m	20	22-Jun-2017	Sub3_Trial133_1	1	2	2	1.571455	True	0.298
3	133	4	m	20	22-Jun-2017	Sub3_Trial133_1	1	3	3	0.84632	True	0.298
3	133	4	m	20	22-Jun-2017	Sub3_Trial133_1	1	4	4	0.866387	True	0.298
3	133	4	m	20	22-Jun-2017	Sub3_Trial133_1	1	5	5	1.24875	True	0.298
3	134	4	m	20	22-Jun-2017	Sub3_Trial134_0	0	0	0	1.227837	False	0.295
3	134	4	m	20	22-Jun-2017	Sub3_Trial134_0	0	1	1	0.691588	False	0.295
3	134	4	m	20	22-Jun-2017	Sub3_Trial134_0	0	2	2	1.331171	False	0.295
3	134	4	m	20	22-Jun-2017	Sub3_Trial134_0	0	3	3	1.206441	False	0.295
3	134	4	m	20	22-Jun-2017	Sub3_Trial134_0	0	4	4	0.481852	False	0.295
3	134	4	m	20	22-Jun-2017	Sub3_Trial134_0	0	5	5	1.414123	False	0.295
3	134	4	m	20	22-Jun-2017	Sub3_Trial134_1	1	0	0	0.794912	True	0.295
3	134	4	m	20	22-Jun-2017	Sub3_Trial134_1	1	1	1	1.371959	True	0.295
3	134	4	m	20	22-Jun-2017	Sub3_Trial134_1	1	2	2	1.108263	True	0.295
3	134	4	m	20	22-Jun-2017	Sub3_Trial134_1	1	3	3	0.626364	True	0.295
3	134	4	m	20	22-Jun-2017	Sub3_Trial134_1	1	4	4	1.173794	True	0.295
3	134	4	m	20	22-Jun-2017	Sub3_Trial134_1	1	5	5	0.571881	True	0.295
3	135	4	m	20	22-Jun-2017	Sub3_Trial135_0	0	0	0	1.116828	False	1.286
3	135	4	m	20	22-Jun-2017	Sub3_Trial135_0	0	1	1	1.459212	False	1.286
3	135	4	m	20	22-Jun-2017	Sub3_Trial135_0	0	2	2	0.971869	False	1.286
3	135	4	m	20	22-Jun-2017	Sub3_Trial135_0	0	3	3	0.570227	False	1.286
3	135	4	m	20	22-Jun-2017	Sub3_Trial135_0	0	4	4	1.082286	False	1.286
3	135	4	m	20	22-Jun-2017	Sub3_Trial135_0	0	5	5	1.163947	False	1.286
3	135	4	m	20	22-Jun-2017	Sub3_Trial135_1	1	0	0	0.6541	True	1.286
3	135	4	m	20	22-Jun-2017	Sub3_Trial135_1	1	1	1	0.790876	True	1.286
3	135	4	m	20	22-Jun-2017	Sub3_Trial135_1	1	2	2	1.596422	True	1.286
3	135	4	m	20	22-Jun-2017	Sub3_Trial135_1	1	3	3	1.265779	True	1.286
3	135	4	m	20	22-Jun-2017	Sub3_Trial135_1	1	4	4	0.777132	True	1.286
3	135	4	m	20	22-Jun-2017	Sub3_Trial135_1	1	5	5	1.385505	True	1.286
3	136	4	m	20	22-Jun-2017	Sub3_Trial136_0	0	0	0	0.577394	False	0.189
3	136	4	m	20	22-Jun-2017	Sub3_Trial136_0	0	1	1	0.933985	False	0.189
3	136	4	m	20	22-Jun-2017	Sub3_Trial136_0	0	2	2	0.455818	False	0.189
3	136	4	m	20	22-Jun-2017	Sub3_Trial136_0	0	3	3	0.995127	False	0.189
3	136	4	m	20	22-Jun-2017	Sub3_Trial136_0	0	4	4	1.218813	False	0.189
3	136	4	m	20	22-Jun-2017	Sub3_Trial136_0	0	5	5	1.198702	False	0.189
3	136	4	m	20	22-Jun-2017	Sub3_Trial136_1	1	0	0	1.147284	True	0.189
3	136	4	m	20	22-Jun-2017	Sub3_Trial136_1	1	1	1	0.814166	True	0.189
3	136	4	m	20	22-Jun-2017	Sub3_Trial136_1	1	2	2	0.866363	True	0.189
3	136	4	m	20	22-Jun-2017	Sub3_Trial136_1	1	3	3	0.858902	True	0.189
3	136	4	m	20	22-Jun-2017	Sub3_Trial136_1	1	4	4	0.714994	True	0.189
3	136	4	m	20	22-Jun-2017	Sub3_Trial136_1	1	5	5	1.283161	True	0.189
3	137	4	m	20	22-Jun-2017	Sub3_Trial137_0	0	0	0	0.710717	True	0.61
3	137	4	m	20	22-Jun-2017	Sub3_Trial137_0	0	1	1	0.987391	True	0.61
3	137	4	m	20	22-Jun-2017	Sub3_Trial137_0	0	2	2	0.806172	True	0.61
3	137	4	m	20	22-Jun-2017	Sub3_Trial137_0	0	3	3	1.226957	True	0.61
3	137	4	m	20	22-Jun-2017	Sub3_Trial137_0	0	4	4	1.435099	True	0.61
3	137	4	m	20	22-Jun-2017	Sub3_Trial137_0	0	5	5	1.305841	True	0.61
3	137	4	m	20	22-Jun-2017	Sub3_Trial137_1	1	0	0	0.565597	False	0.61
3	137	4	m	20	22-Jun-2017	Sub3_Trial137_1	1	1	1	1.365337	False	0.61
3	137	4	m	20	22-Jun-2017	Sub3_Trial137_1	1	2	2	0.577898	False	0.61
3	137	4	m	20	22-Jun-2017	Sub3_Trial137_1	1	3	3	0.965337	False	0.61
3	137	4	m	20	22-Jun-2017	Sub3_Trial137_1	1	4	4	1.275601	False	0.61
3	137	4	m	20	22-Jun-2017	Sub3_Trial137_1	1	5	5	1.482912	False	0.61
3	138	4	m	20	22-Jun-2017	Sub3_Trial138_0	0	0	0	0.987622	False	0.205
3	138	4	m	20	22-Jun-2017	Sub3_Trial138_0	0	1	1	1.572942	False	0.205
3	138	4	m	20	22-Jun-2017	Sub3_Trial138_0	0	2	2	0.882795	False	0.205
3	138	4	m	20	22-Jun-2017	Sub3_Trial138_0	0	3	3	1.282016	False	0.205
3	138	4	m	20	22-Jun-2017	Sub3_Trial138_0	0	4	4	0.585081	False	0.205
3	138	4	m	20	22-Jun-2017	Sub3_Trial138_0	0	5	5	1.369452	False	0.205
3	138	4	m	20	22-Jun-2017	Sub3_Trial138_1	1	0	0	0.884044	True	0.205
3	138	4	m	20	22-Jun-2017	Sub3_Trial138_1	1	1	1	1.235706	True	0.205
3	138	4	m	20	22-Jun-2017	Sub3_Trial138_1	1	2	2	1.543337	True	0.205
3	138	4	m	20	22-Jun-2017	Sub3_Trial138_1	1	3	3	1.302815	True	0.205
3	138	4	m	20	22-Jun-2017	Sub3_Trial138_1	1	4	4	1.078526	True	0.205
3	138	4	m	20	22-Jun-2017	Sub3_Trial138_1	1	5	5	1.432856	True	0.205
3	139	4	m	20	22-Jun-2017	Sub3_Trial139_0	0	0	0	1.23509	False	0.301
3	139	4	m	20	22-Jun-2017	Sub3_Trial139_0	0	1	1	0.993644	False	0.301
3	139	4	m	20	22-Jun-2017	Sub3_Trial139_0	0	2	2	0.897923	False	0.301
3	139	4	m	20	22-Jun-2017	Sub3_Trial139_0	0	3	3	0.710915	False	0.301
3	139	4	m	20	22-Jun-2017	Sub3_Trial139_0	0	4	4	0.810865	False	0.301
3	139	4	m	20	22-Jun-2017	Sub3_Trial139_0	0	5	5	0.481796	False	0.301
3	139	4	m	20	22-Jun-2017	Sub3_Trial139_1	1	0	0	0.884716	True	0.301
3	139	4	m	20	22-Jun-2017	Sub3_Trial139_1	1	1	1	0.856642	True	0.301
3	139	4	m	20	22-Jun-2017	Sub3_Trial139_1	1	2	2	1.4853	True	0.301
3	139	4	m	20	22-Jun-2017	Sub3_Trial139_1	1	3	3	1.085553	True	0.301
3	139	4	m	20	22-Jun-2017	Sub3_Trial139_1	1	4	4	1.392008	True	0.301
3	139	4	m	20	22-Jun-2017	Sub3_Trial139_1	1	5	5	1.184595	True	0.301
3	140	4	m	20	22-Jun-2017	Sub3_Trial140_0	0	0	0	1.09824	False	0.891
3	140	4	m	20	22-Jun-2017	Sub3_Trial140_0	0	1	1	1.396291	False	0.891
3	140	4	m	20	22-Jun-2017	Sub3_Trial140_0	0	2	2	0.966224	False	0.891
3	140	4	m	20	22-Jun-2017	Sub3_Trial140_0	0	3	3	1.490893	False	0.891
3	140	4	m	20	22-Jun-2017	Sub3_Trial140_0	0	4	4	0.93118	False	0.891
3	140	4	m	20	22-Jun-2017	Sub3_Trial140_0	0	5	5	0.800044	False	0.891
3	140	4	m	20	22-Jun-2017	Sub3_Trial140_1	1	0	0	1.402669	True	0.891
3	140	4	m	20	22-Jun-2017	Sub3_Trial140_1	1	1	1	0.962604	True	0.891
3	140	4	m	20	22-Jun-2017	Sub3_Trial140_1	1	2	2	0.378339	True	0.891
3	140	4	m	20	22-Jun-2017	Sub3_Trial140_1	1	3	3	0.541579	True	0.891
3	140	4	m	20	22-Jun-2017	Sub3_Trial140_1	1	4	4	1.476311	True	0.891
3	140	4	m	20	22-Jun-2017	Sub3_Trial140_1	1	5	5	1.351201	True	0.891
3	141	4	m	20	22-Jun-2017	Sub3_Trial141_0	0	0	0	1.228631	True	0.74
3	141	4	m	20	22-Jun-2017	Sub3_Trial141_0	0	1	1	0.759892	True	0.74
3	141	4	m	20	22-Jun-2017	Sub3_Trial141_0	0	2	2	1.156372	True	0.74
3	141	4	m	20	22-Jun-2017	Sub3_Trial141_0	0	3	3	0.903936	True	0.74
3	141	4	m	20	22-Jun-2017	Sub3_Trial141_0	0	4	4	1.259497	True	0.74
3	141	4	m	20	22-Jun-2017	Sub3_Trial141_0	0	5	5	1.181644	True	0.74
3	141	4	m	20	22-Jun-2017	Sub3_Trial141_1	1	0	0	1.028019	False	0.74
3	141	4	m	20	22-Jun-2017	Sub3_Trial141_1	1	1	1	0.66361	False	0.74
3	141	4	m	20	22-Jun-2017	Sub3_Trial141_1	1	2	2	0.772386	False	0.74
3	141	4	m	20	22-Jun-2017	Sub3_Trial141_1	1	3	3	1.249184	False	0.74
3	141	4	m	20	22-Jun-2017	Sub3_Trial141_1	1	4	4	1.450608	False	0.74
3	141	4	m	20	22-Jun-2017	Sub3_Trial141_1	1	5	5	1.205684	False	0.74
3	142	4	m	20	22-Jun-2017	Sub3_Trial142_0	0	0	0	1.211307	True	1.546
3	142	4	m	20	22-Jun-2017	Sub3_Trial142_0	0	1	1	1.034976	True	1.546
3	142	4	m	20	22-Jun-2017	Sub3_Trial142_0	0	2	2	1.308392	True	1.546
3	142	4	m	20	22-Jun-2017	Sub3_Trial142_0	0	3	3	0.981122	True	1.546
3	142	4	m	20	22-Jun-2017	Sub3_Trial142_0	0	4	4	1.107742	True	1.546
3	142	4	m	20	22-Jun-2017	Sub3_Trial142_0	0	5	5	0.592037	True	1.546
3	142	4	m	20	22-Jun-2017	Sub3_Trial142_1	1	0	0	0.493923	False	1.546
3	142	4	m	20	22-Jun-2017	Sub3_Trial142_1	1	1	1	1.279681	False	1.546
3	142	4	m	20	22-Jun-2017	Sub3_Trial142_1	1	2	2	1.319554	False	1.546
3	142	4	m	20	22-Jun-2017	Sub3_Trial142_1	1	3	3	1.481299	False	1.546
3	142	4	m	20	22-Jun-2017	Sub3_Trial142_1	1	4	4	0.923479	False	1.546
3	142	4	m	20	22-Jun-2017	Sub3_Trial142_1	1	5	5	0.79693	False	1.546
3	143	4	m	20	22-Jun-2017	Sub3_Trial143_0	0	0	0	1.540029	False	3.007
3	143	4	m	20	22-Jun-2017	Sub3_Trial143_0	0	1	1	1.438202	False	3.007
3	143	4	m	20	22-Jun-2017	Sub3_Trial143_0	0	2	2	1.566252	False	3.007
3	143	4	m	20	22-Jun-2017	Sub3_Trial143_0	0	3	3	1.114121	False	3.007
3	143	4	m	20	22-Jun-2017	Sub3_Trial143_0	0	4	4	1.297549	False	3.007
3	143	4	m	20	22-Jun-2017	Sub3_Trial143_0	0	5	5	0.748232	False	3.007
3	143	4	m	20	22-Jun-2017	Sub3_Trial143_1	1	0	0	1.22242	True	3.007
3	143	4	m	20	22-Jun-2017	Sub3_Trial143_1	1	1	1	1.467753	True	3.007
3	143	4	m	20	22-Jun-2017	Sub3_Trial143_1	1	2	2	1.210041	True	3.007
3	143	4	m	20	22-Jun-2017	Sub3_Trial143_1	1	3	3	1.431267	True	3.007
3	143	4	m	20	22-Jun-2017	Sub3_Trial143_1	1	4	4	1.374825	True	3.007
3	143	4	m	20	22-Jun-2017	Sub3_Trial143_1	1	5	5	1.197347	True	3.007
3	144	4	m	20	22-Jun-2017	Sub3_Trial144_0	0	0	0	0.804279	False	0.434
3	144	4	m	20	22-Jun-2017	Sub3_Trial144_0	0	1	1	0.808021	False	0.434
3	144	4	m	20	22-Jun-2017	Sub3_Trial144_0	0	2	2	1.008679	False	0.434
3	144	4	m	20	22-Jun-2017	Sub3_Trial144_0	0	3	3	1.062738	False	0.434
3	144	4	m	20	22-Jun-2017	Sub3_Trial144_0	0	4	4	0.535722	False	0.434
3	144	4	m	20	22-Jun-2017	Sub3_Trial144_0	0	5	5	0.99463	False	0.434
3	144	4	m	20	22-Jun-2017	Sub3_Trial144_1	1	0	0	1.153075	True	0.434
3	144	4	m	20	22-Jun-2017	Sub3_Trial144_1	1	1	1	1.57384	True	0.434
3	144	4	m	20	22-Jun-2017	Sub3_Trial144_1	1	2	2	1.562946	True	0.434
3	144	4	m	20	22-Jun-2017	Sub3_Trial144_1	1	3	3	0.828055	True	0.434
3	144	4	m	20	22-Jun-2017	Sub3_Trial144_1	1	4	4	1.407242	True	0.434
3	144	4	m	20	22-Jun-2017	Sub3_Trial144_1	1	5	5	0.417129	True	0.434
3	145	4	m	20	22-Jun-2017	Sub3_Trial145_0	0	0	0	0.512855	True	1.387
3	145	4	m	20	22-Jun-2017	Sub3_Trial145_0	0	1	1	1.290568	True	1.387
3	145	4	m	20	22-Jun-2017	Sub3_Trial145_0	0	2	2	1.36781	True	1.387
3	145	4	m	20	22-Jun-2017	Sub3_Trial145_0	0	3	3	0.937758	True	1.387
3	145	4	m	20	22-Jun-2017	Sub3_Trial145_0	0	4	4	0.649142	True	1.387
3	145	4	m	20	22-Jun-2017	Sub3_Trial145_0	0	5	5	1.097091	True	1.387
3	145	4	m	20	22-Jun-2017	Sub3_Trial145_1	1	0	0	0.879757	False	1.387
3	145	4	m	20	22-Jun-2017	Sub3_Trial145_1	1	1	1	0.730833	False	1.387
3	145	4	m	20	22-Jun-2017	Sub3_Trial145_1	1	2	2	0.989181	False	1.387
3	145	4	m	20	22-Jun-2017	Sub3_Trial145_1	1	3	3	1.029321	False	1.387
3	145	4	m	20	22-Jun-2017	Sub3_Trial145_1	1	4	4	0.732652	False	1.387
3	145	4	m	20	22-Jun-2017	Sub3_Trial145_1	1	5	5	0.793842	False	1.387
3	146	4	m	20	22-Jun-2017	Sub3_Trial146_0	0	0	0	0.766715	False	0.295
3	146	4	m	20	22-Jun-2017	Sub3_Trial146_0	0	1	1	1.29589	False	0.295
3	146	4	m	20	22-Jun-2017	Sub3_Trial146_0	0	2	2	1.310469	False	0.295
3	146	4	m	20	22-Jun-2017	Sub3_Trial146_0	0	3	3	0.558356	False	0.295
3	146	4	m	20	22-Jun-2017	Sub3_Trial146_0	0	4	4	0.481734	False	0.295
3	146	4	m	20	22-Jun-2017	Sub3_Trial146_0	0	5	5	1.37017	False	0.295
3	146	4	m	20	22-Jun-2017	Sub3_Trial146_1	1	0	0	0.953486	True	0.295
3	146	4	m	20	22-Jun-2017	Sub3_Trial146_1	1	1	1	0.372676	True	0.295
3	146	4	m	20	22-Jun-2017	Sub3_Trial146_1	1	2	2	0.793585	True	0.295
3	146	4	m	20	22-Jun-2017	Sub3_Trial146_1	1	3	3	1.436804	True	0.295
3	146	4	m	20	22-Jun-2017	Sub3_Trial146_1	1	4	4	0.788144	True	0.295
3	146	4	m	20	22-Jun-2017	Sub3_Trial146_1	1	5	5	1.256607	True	0.295
3	147	4	m	20	22-Jun-2017	Sub3_Trial147_0	0	0	0	0.727556	False	0.394
3	147	4	m	20	22-Jun-2017	Sub3_Trial147_0	0	1	1	1.479815	False	0.394
3	147	4	m	20	22-Jun-2017	Sub3_Trial147_0	0	2	2	1.293567	False	0.394
3	147	4	m	20	22-Jun-2017	Sub3_Trial147_0	0	3	3	1.021058	False	0.394
3	147	4	m	20	22-Jun-2017	Sub3_Trial147_0	0	4	4	0.438469	False	0.394
3	147	4	m	20	22-Jun-2017	Sub3_Trial147_0	0	5	5	1.169579	False	0.394
3	147	4	m	20	22-Jun-2017	Sub3_Trial147_1	1	0	0	0.738569	True	0.394
3	147	4	m	20	22-Jun-2017	Sub3_Trial147_1	1	1	1	1.282477	True	0.394
3	147	4	m	20	22-Jun-2017	Sub3_Trial147_1	1	2	2	1.078903	True	0.394
3	147	4	m	20	22-Jun-2017	Sub3_Trial147_1	1	3	3	1.244632	True	0.394
3	147	4	m	20	22-Jun-2017	Sub3_Trial147_1	1	4	4	1.148035	True	0.394
3	147	4	m	20	22-Jun-2017	Sub3_Trial147_1	1	5	5	1.334274	True	0.394
3	148	4	m	20	22-Jun-2017	Sub3_Trial148_0	0	0	0	0.700219	False	11.983
3	148	4	m	20	22-Jun-2017	Sub3_Trial148_0	0	1	1	1.040569	False	11.983
3	148	4	m	20	22-Jun-2017	Sub3_Trial148_0	0	2	2	0.427213	False	11.983
3	148	4	m	20	22-Jun-2017	Sub3_Trial148_0	0	3	3	1.04889	False	11.983
3	148	4	m	20	22-Jun-2017	Sub3_Trial148_0	0	4	4	1.118095	False	11.983
3	148	4	m	20	22-Jun-2017	Sub3_Trial148_0	0	5	5	0.956113	False	11.983
3	148	4	m	20	22-Jun-2017	Sub3_Trial148_1	1	0	0	0.974268	True	11.983
3	148	4	m	20	22-Jun-2017	Sub3_Trial148_1	1	1	1	1.213585	True	11.983
3	148	4	m	20	22-Jun-2017	Sub3_Trial148_1	1	2	2	1.107266	True	11.983
3	148	4	m	20	22-Jun-2017	Sub3_Trial148_1	1	3	3	1.020212	True	11.983
3	148	4	m	20	22-Jun-2017	Sub3_Trial148_1	1	4	4	0.804792	True	11.983
3	148	4	m	20	22-Jun-2017	Sub3_Trial148_1	1	5	5	0.693986	True	11.983
3	149	4	m	20	22-Jun-2017	Sub3_Trial149_0	0	0	0	0.728766	False	0.862
3	149	4	m	20	22-Jun-2017	Sub3_Trial149_0	0	1	1	1.18493	False	0.862
3	149	4	m	20	22-Jun-2017	Sub3_Trial149_0	0	2	2	0.463399	False	0.862
3	149	4	m	20	22-Jun-2017	Sub3_Trial149_0	0	3	3	0.515999	False	0.862
3	149	4	m	20	22-Jun-2017	Sub3_Trial149_0	0	4	4	0.883631	False	0.862
3	149	4	m	20	22-Jun-2017	Sub3_Trial149_0	0	5	5	0.99919	False	0.862
3	149	4	m	20	22-Jun-2017	Sub3_Trial149_1	1	0	0	0.803542	True	0.862
3	149	4	m	20	22-Jun-2017	Sub3_Trial149_1	1	1	1	1.1911	True	0.862
3	149	4	m	20	22-Jun-2017	Sub3_Trial149_1	1	2	2	0.809299	True	0.862
3	149	4	m	20	22-Jun-2017	Sub3_Trial149_1	1	3	3	1.465986	True	0.862
3	149	4	m	20	22-Jun-2017	Sub3_Trial149_1	1	4	4	1.401009	True	0.862
3	149	4	m	20	22-Jun-2017	Sub3_Trial149_1	1	5	5	1.327745	True	0.862
3	150	4	m	20	22-Jun-2017	Sub3_Trial150_0	0	0	0	0.533904	False	0.336
3	150	4	m	20	22-Jun-2017	Sub3_Trial150_0	0	1	1	0.613872	False	0.336
3	150	4	m	20	22-Jun-2017	Sub3_Trial150_0	0	2	2	1.081098	False	0.336
3	150	4	m	20	22-Jun-2017	Sub3_Trial150_0	0	3	3	1.202625	False	0.336
3	150	4	m	20	22-Jun-2017	Sub3_Trial150_0	0	4	4	1.187147	False	0.336
3	150	4	m	20	22-Jun-2017	Sub3_Trial150_0	0	5	5	1.155762	False	0.336
3	150	4	m	20	22-Jun-2017	Sub3_Trial150_1	1	0	0	1.131625	True	0.336
3	150	4	m	20	22-Jun-2017	Sub3_Trial150_1	1	1	1	1.635934	True	0.336
3	150	4	m	20	22-Jun-2017	Sub3_Trial150_1	1	2	2	1.068987	True	0.336
3	150	4	m	20	22-Jun-2017	Sub3_Trial150_1	1	3	3	1.053641	True	0.336
3	150	4	m	20	22-Jun-2017	Sub3_Trial150_1	1	4	4	1.059457	True	0.336
3	150	4	m	20	22-Jun-2017	Sub3_Trial150_1	1	5	5	1.624622	True	0.336
3	151	4	m	20	22-Jun-2017	Sub3_Trial151_0	0	0	0	1.091163	False	0.261
3	151	4	m	20	22-Jun-2017	Sub3_Trial151_0	0	1	1	0.875435	False	0.261
3	151	4	m	20	22-Jun-2017	Sub3_Trial151_0	0	2	2	0.986979	False	0.261
3	151	4	m	20	22-Jun-2017	Sub3_Trial151_0	0	3	3	0.94699	False	0.261
3	151	4	m	20	22-Jun-2017	Sub3_Trial151_0	0	4	4	1.253297	False	0.261
3	151	4	m	20	22-Jun-2017	Sub3_Trial151_0	0	5	5	0.605424	False	0.261
3	151	4	m	20	22-Jun-2017	Sub3_Trial151_1	1	0	0	0.937609	True	0.261
3	151	4	m	20	22-Jun-2017	Sub3_Trial151_1	1	1	1	0.967367	True	0.261
3	151	4	m	20	22-Jun-2017	Sub3_Trial151_1	1	2	2	0.839766	True	0.261
3	151	4	m	20	22-Jun-2017	Sub3_Trial151_1	1	3	3	1.020869	True	0.261
3	151	4	m	20	22-Jun-2017	Sub3_Trial151_1	1	4	4	0.89485	True	0.261
3	151	4	m	20	22-Jun-2017	Sub3_Trial151_1	1	5	5	0.989364	True	0.261
3	152	4	m	20	22-Jun-2017	Sub3_Trial152_0	0	0	0	1.105624	False	0.391
3	152	4	m	20	22-Jun-2017	Sub3_Trial152_0	0	1	1	1.047454	False	0.391
3	152	4	m	20	22-Jun-2017	Sub3_Trial152_0	0	2	2	0.778604	False	0.391
3	152	4	m	20	22-Jun-2017	Sub3_Trial152_0	0	3	3	1.559527	False	0.391
3	152	4	m	20	22-Jun-2017	Sub3_Trial152_0	0	4	4	0.873874	False	0.391
3	152	4	m	20	22-Jun-2017	Sub3_Trial152_0	0	5	5	1.259014	False	0.391
3	152	4	m	20	22-Jun-2017	Sub3_Trial152_1	1	0	0	1.579649	True	0.391
3	152	4	m	20	22-Jun-2017	Sub3_Trial152_1	1	1	1	0.819467	True	0.391
3	152	4	m	20	22-Jun-2017	Sub3_Trial152_1	1	2	2	1.189266	True	0.391
3	152	4	m	20	22-Jun-2017	Sub3_Trial152_1	1	3	3	0.822123	True	0.391
3	152	4	m	20	22-Jun-2017	Sub3_Trial152_1	1	4	4	0.99705	True	0.391
3	152	4	m	20	22-Jun-2017	Sub3_Trial152_1	1	5	5	1.075611	True	0.391
3	153	4	m	20	22-Jun-2017	Sub3_Trial153_0	0	0	0	1.495034	False	0.807
3	153	4	m	20	22-Jun-2017	Sub3_Trial153_0	0	1	1	1.230328	False	0.807
3	153	4	m	20	22-Jun-2017	Sub3_Trial153_0	0	2	2	0.835199	False	0.807
3	153	4	m	20	22-Jun-2017	Sub3_Trial153_0	0	3	3	0.568921	False	0.807
3	153	4	m	20	22-Jun-2017	Sub3_Trial153_0	0	4	4	1.252254	False	0.807
3	153	4	m	20	22-Jun-2017	Sub3_Trial153_0	0	5	5	1.033213	False	0.807
3	153	4	m	20	22-Jun-2017	Sub3_Trial153_1	1	0	0	1.072812	True	0.807
3	153	4	m	20	22-Jun-2017	Sub3_Trial153_1	1	1	1	1.25481	True	0.807
3	153	4	m	20	22-Jun-2017	Sub3_Trial153_1	1	2	2	0.839703	True	0.807
3	153	4	m	20	22-Jun-2017	Sub3_Trial153_1	1	3	3	1.05605	True	0.807
3	153	4	m	20	22-Jun-2017	Sub3_Trial153_1	1	4	4	0.916079	True	0.807
3	153	4	m	20	22-Jun-2017	Sub3_Trial153_1	1	5	5	0.913329	True	0.807
3	154	4	m	20	22-Jun-2017	Sub3_Trial154_0	0	0	0	1.405133	False	0.417
3	154	4	m	20	22-Jun-2017	Sub3_Trial154_0	0	1	1	1.308042	False	0.417
3	154	4	m	20	22-Jun-2017	Sub3_Trial154_0	0	2	2	1.101935	False	0.417
3	154	4	m	20	22-Jun-2017	Sub3_Trial154_0	0	3	3	0.854278	False	0.417
3	154	4	m	20	22-Jun-2017	Sub3_Trial154_0	0	4	4	0.810073	False	0.417
3	154	4	m	20	22-Jun-2017	Sub3_Trial154_0	0	5	5	0.937949	False	0.417
3	154	4	m	20	22-Jun-2017	Sub3_Trial154_1	1	0	0	1.281348	True	0.417
3	154	4	m	20	22-Jun-2017	Sub3_Trial154_1	1	1	1	0.663932	True	0.417
3	154	4	m	20	22-Jun-2017	Sub3_Trial154_1	1	2	2	1.292311	True	0.417
3	154	4	m	20	22-Jun-2017	Sub3_Trial154_1	1	3	3	0.693344	True	0.417
3	154	4	m	20	22-Jun-2017	Sub3_Trial154_1	1	4	4	1.179111	True	0.417
3	154	4	m	20	22-Jun-2017	Sub3_Trial154_1	1	5	5	0.727111	True	0.417
3	155	4	m	20	22-Jun-2017	Sub3_Trial155_0	0	0	0	1.510505	False	0.469
3	155	4	m	20	22-Jun-2017	Sub3_Trial155_0	0	1	1	1.344209	False	0.469
3	155	4	m	20	22-Jun-2017	Sub3_Trial155_0	0	2	2	0.887761	False	0.469
3	155	4	m	20	22-Jun-2017	Sub3_Trial155_0	0	3	3	1.338646	False	0.469
3	155	4	m	20	22-Jun-2017	Sub3_Trial155_0	0	4	4	1.232512	False	0.469
3	155	4	m	20	22-Jun-2017	Sub3_Trial155_0	0	5	5	0.38831	False	0.469
3	155	4	m	20	22-Jun-2017	Sub3_Trial155_1	1	0	0	1.305975	True	0.469
3	155	4	m	20	22-Jun-2017	Sub3_Trial155_1	1	1	1	0.697766	True	0.469
3	155	4	m	20	22-Jun-2017	Sub3_Trial155_1	1	2	2	1.34805	True	0.469
3	155	4	m	20	22-Jun-2017	Sub3_Trial155_1	1	3	3	1.158857	True	0.469
3	155	4	m	20	22-Jun-2017	Sub3_Trial155_1	1	4	4	1.242689	True	0.469
3	155	4	m	20	22-Jun-2017	Sub3_Trial155_1	1	5	5	0.964453	True	0.469
3	156	4	m	20	22-Jun-2017	Sub3_Trial156_0	0	0	0	0.439255	False	0.159
3	156	4	m	20	22-Jun-2017	Sub3_Trial156_0	0	1	1	1.029409	False	0.159
3	156	4	m	20	22-Jun-2017	Sub3_Trial156_0	0	2	2	0.890975	False	0.159
3	156	4	m	20	22-Jun-2017	Sub3_Trial156_0	0	3	3	1.026772	False	0.159
3	156	4	m	20	22-Jun-2017	Sub3_Trial156_0	0	4	4	1.308889	False	0.159
3	156	4	m	20	22-Jun-2017	Sub3_Trial156_0	0	5	5	0.934285	False	0.159
3	156	4	m	20	22-Jun-2017	Sub3_Trial156_1	1	0	0	1.113224	True	0.159
3	156	4	m	20	22-Jun-2017	Sub3_Trial156_1	1	1	1	1.22241	True	0.159
3	156	4	m	20	22-Jun-2017	Sub3_Trial156_1	1	2	2	0.780735	True	0.159
3	156	4	m	20	22-Jun-2017	Sub3_Trial156_1	1	3	3	1.109197	True	0.159
3	156	4	m	20	22-Jun-2017	Sub3_Trial156_1	1	4	4	0.909641	True	0.159
3	156	4	m	20	22-Jun-2017	Sub3_Trial156_1	1	5	5	0.96049	True	0.159
3	157	4	m	20	22-Jun-2017	Sub3_Trial157_0	0	0	0	1.007363	False	5.013
3	157	4	m	20	22-Jun-2017	Sub3_Trial157_0	0	1	1	1.111613	False	5.013
3	157	4	m	20	22-Jun-2017	Sub3_Trial157_0	0	2	2	1.140468	False	5.013
3	157	4	m	20	22-Jun-2017	Sub3_Trial157_0	0	3	3	1.179769	False	5.013
3	157	4	m	20	22-Jun-2017	Sub3_Trial157_0	0	4	4	1.069607	False	5.013
3	157	4	m	20	22-Jun-2017	Sub3_Trial157_0	0	5	5	0.993908	False	5.013
3	157	4	m	20	22-Jun-2017	Sub3_Trial157_1	1	0	0	1.594614	True	5.013
3	157	4	m	20	22-Jun-2017	Sub3_Trial157_1	1	1	1	0.993936	True	5.013
3	157	4	m	20	22-Jun-2017	Sub3_Trial157_1	1	2	2	0.50845	True	5.013
3	157	4	m	20	22-Jun-2017	Sub3_Trial157_1	1	3	3	1.560179	True	5.013
3	157	4	m	20	22-Jun-2017	Sub3_Trial157_1	1	4	4	1.216976	True	5.013
3	157	4	m	20	22-Jun-2017	Sub3_Trial157_1	1	5	5	0.966633	True	5.013
3	157	5	m	20	22-Jun-2017	Sub3_Trial157_0	0	0	0	1.007363	False	1.805
3	157	5	m	20	22-Jun-2017	Sub3_Trial157_0	0	1	1	1.111613	False	1.805
3	157	5	m	20	22-Jun-2017	Sub3_Trial157_0	0	2	2	1.140468	False	1.805
3	157	5	m	20	22-Jun-2017	Sub3_Trial157_0	0	3	3	1.179769	False	1.805
3	157	5	m	20	22-Jun-2017	Sub3_Trial157_0	0	4	4	1.069607	False	1.805
3	157	5	m	20	22-Jun-2017	Sub3_Trial157_0	0	5	5	0.993908	False	1.805
3	157	5	m	20	22-Jun-2017	Sub3_Trial157_1	1	0	0	1.594614	True	1.805
3	157	5	m	20	22-Jun-2017	Sub3_Trial157_1	1	1	1	0.993936	True	1.805
3	157	5	m	20	22-Jun-2017	Sub3_Trial157_1	1	2	2	0.50845	True	1.805
3	157	5	m	20	22-Jun-2017	Sub3_Trial157_1	1	3	3	1.560179	True	1.805
3	157	5	m	20	22-Jun-2017	Sub3_Trial157_1	1	4	4	1.216976	True	1.805
3	157	5	m	20	22-Jun-2017	Sub3_Trial157_1	1	5	5	0.966633	True	1.805
3	158	5	m	20	22-Jun-2017	Sub3_Trial158_0	0	0	0	1.354879	False	0.476
3	158	5	m	20	22-Jun-2017	Sub3_Trial158_0	0	1	1	1.037134	False	0.476
3	158	5	m	20	22-Jun-2017	Sub3_Trial158_0	0	2	2	0.802383	False	0.476
3	158	5	m	20	22-Jun-2017	Sub3_Trial158_0	0	3	3	0.7134	False	0.476
3	158	5	m	20	22-Jun-2017	Sub3_Trial158_0	0	4	4	1.21025	False	0.476
3	158	5	m	20	22-Jun-2017	Sub3_Trial158_0	0	5	5	0.476639	False	0.476
3	158	5	m	20	22-Jun-2017	Sub3_Trial158_1	1	0	0	1.091631	True	0.476
3	158	5	m	20	22-Jun-2017	Sub3_Trial158_1	1	1	1	1.144226	True	0.476
3	158	5	m	20	22-Jun-2017	Sub3_Trial158_1	1	2	2	0.514272	True	0.476
3	158	5	m	20	22-Jun-2017	Sub3_Trial158_1	1	3	3	0.772371	True	0.476
3	158	5	m	20	22-Jun-2017	Sub3_Trial158_1	1	4	4	0.524124	True	0.476
3	158	5	m	20	22-Jun-2017	Sub3_Trial158_1	1	5	5	1.088222	True	0.476
3	159	5	m	20	22-Jun-2017	Sub3_Trial159_0	0	0	0	0.800149	True	0.281
3	159	5	m	20	22-Jun-2017	Sub3_Trial159_0	0	1	1	1.26405	True	0.281
3	159	5	m	20	22-Jun-2017	Sub3_Trial159_0	0	2	2	0.709662	True	0.281
3	159	5	m	20	22-Jun-2017	Sub3_Trial159_0	0	3	3	0.831458	True	0.281
3	159	5	m	20	22-Jun-2017	Sub3_Trial159_0	0	4	4	0.786554	True	0.281
3	159	5	m	20	22-Jun-2017	Sub3_Trial159_0	0	5	5	1.379776	True	0.281
3	159	5	m	20	22-Jun-2017	Sub3_Trial159_1	1	0	0	1.129122	False	0.281
3	159	5	m	20	22-Jun-2017	Sub3_Trial159_1	1	1	1	1.345556	False	0.281
3	159	5	m	20	22-Jun-2017	Sub3_Trial159_1	1	2	2	1.476148	False	0.281
3	159	5	m	20	22-Jun-2017	Sub3_Trial159_1	1	3	3	1.299555	False	0.281
3	159	5	m	20	22-Jun-2017	Sub3_Trial159_1	1	4	4	0.424948	False	0.281
3	159	5	m	20	22-Jun-2017	Sub3_Trial159_1	1	5	5	1.639263	False	0.281
3	160	5	m	20	22-Jun-2017	Sub3_Trial160_0	0	0	0	0.96466	True	0.341
3	160	5	m	20	22-Jun-2017	Sub3_Trial160_0	0	1	1	1.136968	True	0.341
3	160	5	m	20	22-Jun-2017	Sub3_Trial160_0	0	2	2	1.034433	True	0.341
3	160	5	m	20	22-Jun-2017	Sub3_Trial160_0	0	3	3	0.854593	True	0.341
3	160	5	m	20	22-Jun-2017	Sub3_Trial160_0	0	4	4	0.805024	True	0.341
3	160	5	m	20	22-Jun-2017	Sub3_Trial160_0	0	5	5	0.912443	True	0.341
3	160	5	m	20	22-Jun-2017	Sub3_Trial160_1	1	0	0	0.430493	False	0.341
3	160	5	m	20	22-Jun-2017	Sub3_Trial160_1	1	1	1	1.289553	False	0.341
3	160	5	m	20	22-Jun-2017	Sub3_Trial160_1	1	2	2	0.588924	False	0.341
3	160	5	m	20	22-Jun-2017	Sub3_Trial160_1	1	3	3	1.254575	False	0.341
3	160	5	m	20	22-Jun-2017	Sub3_Trial160_1	1	4	4	0.598721	False	0.341
3	160	5	m	20	22-Jun-2017	Sub3_Trial160_1	1	5	5	0.848489	False	0.341
3	161	5	m	20	22-Jun-2017	Sub3_Trial161_0	0	0	0	0.610772	True	0.945
3	161	5	m	20	22-Jun-2017	Sub3_Trial161_0	0	1	1	0.97806	True	0.945
3	161	5	m	20	22-Jun-2017	Sub3_Trial161_0	0	2	2	1.058046	True	0.945
3	161	5	m	20	22-Jun-2017	Sub3_Trial161_0	0	3	3	1.294716	True	0.945
3	161	5	m	20	22-Jun-2017	Sub3_Trial161_0	0	4	4	0.923583	True	0.945
3	161	5	m	20	22-Jun-2017	Sub3_Trial161_0	0	5	5	0.402084	True	0.945
3	161	5	m	20	22-Jun-2017	Sub3_Trial161_1	1	0	0	1.272776	False	0.945
3	161	5	m	20	22-Jun-2017	Sub3_Trial161_1	1	1	1	0.515622	False	0.945
3	161	5	m	20	22-Jun-2017	Sub3_Trial161_1	1	2	2	1.638921	False	0.945
3	161	5	m	20	22-Jun-2017	Sub3_Trial161_1	1	3	3	1.529151	False	0.945
3	161	5	m	20	22-Jun-2017	Sub3_Trial161_1	1	4	4	0.717296	False	0.945
3	161	5	m	20	22-Jun-2017	Sub3_Trial161_1	1	5	5	0.940728	False	0.945
3	162	5	m	20	22-Jun-2017	Sub3_Trial162_0	0	0	0	0.813812	True	1.115
3	162	5	m	20	22-Jun-2017	Sub3_Trial162_0	0	1	1	1.200808	True	1.115
3	162	5	m	20	22-Jun-2017	Sub3_Trial162_0	0	2	2	1.160204	True	1.115
3	162	5	m	20	22-Jun-2017	Sub3_Trial162_0	0	3	3	0.653837	True	1.115
3	162	5	m	20	22-Jun-2017	Sub3_Trial162_0	0	4	4	1.158179	True	1.115
3	162	5	m	20	22-Jun-2017	Sub3_Trial162_0	0	5	5	1.43231	True	1.115
3	162	5	m	20	22-Jun-2017	Sub3_Trial162_1	1	0	0	1.259418	False	1.115
3	162	5	m	20	22-Jun-2017	Sub3_Trial162_1	1	1	1	1.40193	False	1.115
3	162	5	m	20	22-Jun-2017	Sub3_Trial162_1	1	2	2	0.63967	False	1.115
3	162	5	m	20	22-Jun-2017	Sub3_Trial162_1	1	3	3	1.423181	False	1.115
3	162	5	m	20	22-Jun-2017	Sub3_Trial162_1	1	4	4	0.508219	False	1.115
3	162	5	m	20	22-Jun-2017	Sub3_Trial162_1	1	5	5	1.103394	False	1.115
3	163	5	m	20	22-Jun-2017	Sub3_Trial163_0	0	0	0	0.820966	False	0.386
3	163	5	m	20	22-Jun-2017	Sub3_Trial163_0	0	1	1	1.445579	False	0.386
3	163	5	m	20	22-Jun-2017	Sub3_Trial163_0	0	2	2	1.340506	False	0.386
3	163	5	m	20	22-Jun-2017	Sub3_Trial163_0	0	3	3	0.767236	False	0.386
3	163	5	m	20	22-Jun-2017	Sub3_Trial163_0	0	4	4	0.913778	False	0.386
3	163	5	m	20	22-Jun-2017	Sub3_Trial163_0	0	5	5	1.194964	False	0.386
3	163	5	m	20	22-Jun-2017	Sub3_Trial163_1	1	0	0	1.630809	True	0.386
[truncated: 1,841 more rows]
