# Supplementary material for: CLEESE: An open-source audio-transformation toolbox for data-driven experiments in speech and music cognition
Source: PLoS One. 2019 Apr 4;14(4):e0205943. doi: 10.1371/journal.pone.0205943 (PMC6448843; doi:10.1371/journal.pone.0205943)
Supplement: S1 Data — See provided Python notebook for format and analysis. (ZIP) [file pone.0205943.s005.zip › data/birthday/results/results_subj4_180518_15.11.csv]

subj	trial	block	sex	age	date	stim	stim_order	segment	segment_time	stretch	response	rt
4	1	1	m	20	22-Jun-2017	Sub4_Trial1_0	0	0	0	0.927461	False	9.794
4	1	1	m	20	22-Jun-2017	Sub4_Trial1_0	0	1	1	0.992759	False	9.794
4	1	1	m	20	22-Jun-2017	Sub4_Trial1_0	0	2	2	1.217907	False	9.794
4	1	1	m	20	22-Jun-2017	Sub4_Trial1_0	0	3	3	0.950415	False	9.794
4	1	1	m	20	22-Jun-2017	Sub4_Trial1_0	0	4	4	1.602584	False	9.794
4	1	1	m	20	22-Jun-2017	Sub4_Trial1_0	0	5	5	1.038452	False	9.794
4	1	1	m	20	22-Jun-2017	Sub4_Trial1_1	1	0	0	1.324982	True	9.794
4	1	1	m	20	22-Jun-2017	Sub4_Trial1_1	1	1	1	0.801933	True	9.794
4	1	1	m	20	22-Jun-2017	Sub4_Trial1_1	1	2	2	1.357798	True	9.794
4	1	1	m	20	22-Jun-2017	Sub4_Trial1_1	1	3	3	0.92745	True	9.794
4	1	1	m	20	22-Jun-2017	Sub4_Trial1_1	1	4	4	0.7279	True	9.794
4	1	1	m	20	22-Jun-2017	Sub4_Trial1_1	1	5	5	1.009856	True	9.794
4	2	1	m	20	22-Jun-2017	Sub4_Trial2_0	0	0	0	0.765449	False	5.011
4	2	1	m	20	22-Jun-2017	Sub4_Trial2_0	0	1	1	1.498312	False	5.011
4	2	1	m	20	22-Jun-2017	Sub4_Trial2_0	0	2	2	1.004533	False	5.011
4	2	1	m	20	22-Jun-2017	Sub4_Trial2_0	0	3	3	1.02162	False	5.011
4	2	1	m	20	22-Jun-2017	Sub4_Trial2_0	0	4	4	0.686579	False	5.011
4	2	1	m	20	22-Jun-2017	Sub4_Trial2_0	0	5	5	1.25024	False	5.011
4	2	1	m	20	22-Jun-2017	Sub4_Trial2_1	1	0	0	0.915768	True	5.011
4	2	1	m	20	22-Jun-2017	Sub4_Trial2_1	1	1	1	1.009102	True	5.011
4	2	1	m	20	22-Jun-2017	Sub4_Trial2_1	1	2	2	1.180874	True	5.011
4	2	1	m	20	22-Jun-2017	Sub4_Trial2_1	1	3	3	0.794369	True	5.011
4	2	1	m	20	22-Jun-2017	Sub4_Trial2_1	1	4	4	1.208194	True	5.011
4	2	1	m	20	22-Jun-2017	Sub4_Trial2_1	1	5	5	0.988147	True	5.011
4	3	1	m	20	22-Jun-2017	Sub4_Trial3_0	0	0	0	1.377667	False	2.369
4	3	1	m	20	22-Jun-2017	Sub4_Trial3_0	0	1	1	0.969601	False	2.369
4	3	1	m	20	22-Jun-2017	Sub4_Trial3_0	0	2	2	0.935934	False	2.369
4	3	1	m	20	22-Jun-2017	Sub4_Trial3_0	0	3	3	1.118764	False	2.369
4	3	1	m	20	22-Jun-2017	Sub4_Trial3_0	0	4	4	0.835246	False	2.369
4	3	1	m	20	22-Jun-2017	Sub4_Trial3_0	0	5	5	1.063929	False	2.369
4	3	1	m	20	22-Jun-2017	Sub4_Trial3_1	1	0	0	0.75652	True	2.369
4	3	1	m	20	22-Jun-2017	Sub4_Trial3_1	1	1	1	0.560207	True	2.369
4	3	1	m	20	22-Jun-2017	Sub4_Trial3_1	1	2	2	1.189254	True	2.369
4	3	1	m	20	22-Jun-2017	Sub4_Trial3_1	1	3	3	1.569177	True	2.369
4	3	1	m	20	22-Jun-2017	Sub4_Trial3_1	1	4	4	0.820143	True	2.369
4	3	1	m	20	22-Jun-2017	Sub4_Trial3_1	1	5	5	1.265651	True	2.369
4	4	1	m	20	22-Jun-2017	Sub4_Trial4_0	0	0	0	0.990429	False	2.567
4	4	1	m	20	22-Jun-2017	Sub4_Trial4_0	0	1	1	0.61902	False	2.567
4	4	1	m	20	22-Jun-2017	Sub4_Trial4_0	0	2	2	0.856014	False	2.567
4	4	1	m	20	22-Jun-2017	Sub4_Trial4_0	0	3	3	0.701388	False	2.567
4	4	1	m	20	22-Jun-2017	Sub4_Trial4_0	0	4	4	1.166681	False	2.567
4	4	1	m	20	22-Jun-2017	Sub4_Trial4_0	0	5	5	1.423159	False	2.567
4	4	1	m	20	22-Jun-2017	Sub4_Trial4_1	1	0	0	1.610657	True	2.567
4	4	1	m	20	22-Jun-2017	Sub4_Trial4_1	1	1	1	0.839041	True	2.567
4	4	1	m	20	22-Jun-2017	Sub4_Trial4_1	1	2	2	0.727852	True	2.567
4	4	1	m	20	22-Jun-2017	Sub4_Trial4_1	1	3	3	1.631267	True	2.567
4	4	1	m	20	22-Jun-2017	Sub4_Trial4_1	1	4	4	1.06426	True	2.567
4	4	1	m	20	22-Jun-2017	Sub4_Trial4_1	1	5	5	0.820006	True	2.567
4	5	1	m	20	22-Jun-2017	Sub4_Trial5_0	0	0	0	1.306178	True	2.67
4	5	1	m	20	22-Jun-2017	Sub4_Trial5_0	0	1	1	0.96243	True	2.67
4	5	1	m	20	22-Jun-2017	Sub4_Trial5_0	0	2	2	0.778121	True	2.67
4	5	1	m	20	22-Jun-2017	Sub4_Trial5_0	0	3	3	0.734628	True	2.67
4	5	1	m	20	22-Jun-2017	Sub4_Trial5_0	0	4	4	0.565587	True	2.67
4	5	1	m	20	22-Jun-2017	Sub4_Trial5_0	0	5	5	1.490464	True	2.67
4	5	1	m	20	22-Jun-2017	Sub4_Trial5_1	1	0	0	0.879693	False	2.67
4	5	1	m	20	22-Jun-2017	Sub4_Trial5_1	1	1	1	1.39993	False	2.67
4	5	1	m	20	22-Jun-2017	Sub4_Trial5_1	1	2	2	1.086077	False	2.67
4	5	1	m	20	22-Jun-2017	Sub4_Trial5_1	1	3	3	0.955982	False	2.67
4	5	1	m	20	22-Jun-2017	Sub4_Trial5_1	1	4	4	0.363025	False	2.67
4	5	1	m	20	22-Jun-2017	Sub4_Trial5_1	1	5	5	1.183992	False	2.67
4	6	1	m	20	22-Jun-2017	Sub4_Trial6_0	0	0	0	0.832324	False	2.305
4	6	1	m	20	22-Jun-2017	Sub4_Trial6_0	0	1	1	0.593308	False	2.305
4	6	1	m	20	22-Jun-2017	Sub4_Trial6_0	0	2	2	1.363285	False	2.305
4	6	1	m	20	22-Jun-2017	Sub4_Trial6_0	0	3	3	1.185933	False	2.305
4	6	1	m	20	22-Jun-2017	Sub4_Trial6_0	0	4	4	0.540245	False	2.305
4	6	1	m	20	22-Jun-2017	Sub4_Trial6_0	0	5	5	1.191028	False	2.305
4	6	1	m	20	22-Jun-2017	Sub4_Trial6_1	1	0	0	0.55442	True	2.305
4	6	1	m	20	22-Jun-2017	Sub4_Trial6_1	1	1	1	0.80401	True	2.305
4	6	1	m	20	22-Jun-2017	Sub4_Trial6_1	1	2	2	0.938178	True	2.305
4	6	1	m	20	22-Jun-2017	Sub4_Trial6_1	1	3	3	0.826295	True	2.305
4	6	1	m	20	22-Jun-2017	Sub4_Trial6_1	1	4	4	1.2061	True	2.305
4	6	1	m	20	22-Jun-2017	Sub4_Trial6_1	1	5	5	0.859247	True	2.305
4	7	1	m	20	22-Jun-2017	Sub4_Trial7_0	0	0	0	0.762882	False	2.787
4	7	1	m	20	22-Jun-2017	Sub4_Trial7_0	0	1	1	0.834455	False	2.787
4	7	1	m	20	22-Jun-2017	Sub4_Trial7_0	0	2	2	1.106824	False	2.787
4	7	1	m	20	22-Jun-2017	Sub4_Trial7_0	0	3	3	0.579368	False	2.787
4	7	1	m	20	22-Jun-2017	Sub4_Trial7_0	0	4	4	0.900389	False	2.787
4	7	1	m	20	22-Jun-2017	Sub4_Trial7_0	0	5	5	0.763648	False	2.787
4	7	1	m	20	22-Jun-2017	Sub4_Trial7_1	1	0	0	0.618773	True	2.787
4	7	1	m	20	22-Jun-2017	Sub4_Trial7_1	1	1	1	1.104328	True	2.787
4	7	1	m	20	22-Jun-2017	Sub4_Trial7_1	1	2	2	0.860445	True	2.787
4	7	1	m	20	22-Jun-2017	Sub4_Trial7_1	1	3	3	0.997737	True	2.787
4	7	1	m	20	22-Jun-2017	Sub4_Trial7_1	1	4	4	0.61981	True	2.787
4	7	1	m	20	22-Jun-2017	Sub4_Trial7_1	1	5	5	1.550147	True	2.787
4	8	1	m	20	22-Jun-2017	Sub4_Trial8_0	0	0	0	0.963667	True	1.615
4	8	1	m	20	22-Jun-2017	Sub4_Trial8_0	0	1	1	0.803014	True	1.615
4	8	1	m	20	22-Jun-2017	Sub4_Trial8_0	0	2	2	1.314294	True	1.615
4	8	1	m	20	22-Jun-2017	Sub4_Trial8_0	0	3	3	1.356427	True	1.615
4	8	1	m	20	22-Jun-2017	Sub4_Trial8_0	0	4	4	1.562258	True	1.615
4	8	1	m	20	22-Jun-2017	Sub4_Trial8_0	0	5	5	0.589104	True	1.615
4	8	1	m	20	22-Jun-2017	Sub4_Trial8_1	1	0	0	1.371884	False	1.615
4	8	1	m	20	22-Jun-2017	Sub4_Trial8_1	1	1	1	1.132235	False	1.615
4	8	1	m	20	22-Jun-2017	Sub4_Trial8_1	1	2	2	1.455392	False	1.615
4	8	1	m	20	22-Jun-2017	Sub4_Trial8_1	1	3	3	1.418605	False	1.615
4	8	1	m	20	22-Jun-2017	Sub4_Trial8_1	1	4	4	1.195661	False	1.615
4	8	1	m	20	22-Jun-2017	Sub4_Trial8_1	1	5	5	0.602623	False	1.615
4	9	1	m	20	22-Jun-2017	Sub4_Trial9_0	0	0	0	0.828657	True	1.834
4	9	1	m	20	22-Jun-2017	Sub4_Trial9_0	0	1	1	0.801673	True	1.834
4	9	1	m	20	22-Jun-2017	Sub4_Trial9_0	0	2	2	0.722579	True	1.834
4	9	1	m	20	22-Jun-2017	Sub4_Trial9_0	0	3	3	0.482195	True	1.834
4	9	1	m	20	22-Jun-2017	Sub4_Trial9_0	0	4	4	0.879583	True	1.834
4	9	1	m	20	22-Jun-2017	Sub4_Trial9_0	0	5	5	0.774863	True	1.834
4	9	1	m	20	22-Jun-2017	Sub4_Trial9_1	1	0	0	1.312748	False	1.834
4	9	1	m	20	22-Jun-2017	Sub4_Trial9_1	1	1	1	0.636409	False	1.834
4	9	1	m	20	22-Jun-2017	Sub4_Trial9_1	1	2	2	0.459232	False	1.834
4	9	1	m	20	22-Jun-2017	Sub4_Trial9_1	1	3	3	1.195746	False	1.834
4	9	1	m	20	22-Jun-2017	Sub4_Trial9_1	1	4	4	0.647355	False	1.834
4	9	1	m	20	22-Jun-2017	Sub4_Trial9_1	1	5	5	1.150558	False	1.834
4	10	1	m	20	22-Jun-2017	Sub4_Trial10_0	0	0	0	1.161294	True	1.043
4	10	1	m	20	22-Jun-2017	Sub4_Trial10_0	0	1	1	0.827785	True	1.043
4	10	1	m	20	22-Jun-2017	Sub4_Trial10_0	0	2	2	1.292858	True	1.043
4	10	1	m	20	22-Jun-2017	Sub4_Trial10_0	0	3	3	1.06355	True	1.043
4	10	1	m	20	22-Jun-2017	Sub4_Trial10_0	0	4	4	1.042727	True	1.043
4	10	1	m	20	22-Jun-2017	Sub4_Trial10_0	0	5	5	0.96851	True	1.043
4	10	1	m	20	22-Jun-2017	Sub4_Trial10_1	1	0	0	1.144556	False	1.043
4	10	1	m	20	22-Jun-2017	Sub4_Trial10_1	1	1	1	0.872624	False	1.043
4	10	1	m	20	22-Jun-2017	Sub4_Trial10_1	1	2	2	0.738215	False	1.043
4	10	1	m	20	22-Jun-2017	Sub4_Trial10_1	1	3	3	0.429283	False	1.043
4	10	1	m	20	22-Jun-2017	Sub4_Trial10_1	1	4	4	0.719308	False	1.043
4	10	1	m	20	22-Jun-2017	Sub4_Trial10_1	1	5	5	0.797406	False	1.043
4	11	1	m	20	22-Jun-2017	Sub4_Trial11_0	0	0	0	1.093714	True	5.718
4	11	1	m	20	22-Jun-2017	Sub4_Trial11_0	0	1	1	1.162433	True	5.718
4	11	1	m	20	22-Jun-2017	Sub4_Trial11_0	0	2	2	1.569986	True	5.718
4	11	1	m	20	22-Jun-2017	Sub4_Trial11_0	0	3	3	0.633381	True	5.718
4	11	1	m	20	22-Jun-2017	Sub4_Trial11_0	0	4	4	1.459369	True	5.718
4	11	1	m	20	22-Jun-2017	Sub4_Trial11_0	0	5	5	1.536909	True	5.718
4	11	1	m	20	22-Jun-2017	Sub4_Trial11_1	1	0	0	0.630643	False	5.718
4	11	1	m	20	22-Jun-2017	Sub4_Trial11_1	1	1	1	0.913697	False	5.718
4	11	1	m	20	22-Jun-2017	Sub4_Trial11_1	1	2	2	0.979236	False	5.718
4	11	1	m	20	22-Jun-2017	Sub4_Trial11_1	1	3	3	0.78567	False	5.718
4	11	1	m	20	22-Jun-2017	Sub4_Trial11_1	1	4	4	0.953292	False	5.718
4	11	1	m	20	22-Jun-2017	Sub4_Trial11_1	1	5	5	1.423387	False	5.718
4	12	1	m	20	22-Jun-2017	Sub4_Trial12_0	0	0	0	1.166307	True	1.011
4	12	1	m	20	22-Jun-2017	Sub4_Trial12_0	0	1	1	0.571642	True	1.011
4	12	1	m	20	22-Jun-2017	Sub4_Trial12_0	0	2	2	0.858127	True	1.011
4	12	1	m	20	22-Jun-2017	Sub4_Trial12_0	0	3	3	1.363517	True	1.011
4	12	1	m	20	22-Jun-2017	Sub4_Trial12_0	0	4	4	1.478163	True	1.011
4	12	1	m	20	22-Jun-2017	Sub4_Trial12_0	0	5	5	1.193916	True	1.011
4	12	1	m	20	22-Jun-2017	Sub4_Trial12_1	1	0	0	0.808781	False	1.011
4	12	1	m	20	22-Jun-2017	Sub4_Trial12_1	1	1	1	0.742911	False	1.011
4	12	1	m	20	22-Jun-2017	Sub4_Trial12_1	1	2	2	1.573072	False	1.011
4	12	1	m	20	22-Jun-2017	Sub4_Trial12_1	1	3	3	0.865574	False	1.011
4	12	1	m	20	22-Jun-2017	Sub4_Trial12_1	1	4	4	0.804325	False	1.011
4	12	1	m	20	22-Jun-2017	Sub4_Trial12_1	1	5	5	0.921991	False	1.011
4	13	1	m	20	22-Jun-2017	Sub4_Trial13_0	0	0	0	1.027898	False	1.75
4	13	1	m	20	22-Jun-2017	Sub4_Trial13_0	0	1	1	1.537641	False	1.75
4	13	1	m	20	22-Jun-2017	Sub4_Trial13_0	0	2	2	0.442746	False	1.75
4	13	1	m	20	22-Jun-2017	Sub4_Trial13_0	0	3	3	0.713339	False	1.75
4	13	1	m	20	22-Jun-2017	Sub4_Trial13_0	0	4	4	1.193802	False	1.75
4	13	1	m	20	22-Jun-2017	Sub4_Trial13_0	0	5	5	0.882544	False	1.75
4	13	1	m	20	22-Jun-2017	Sub4_Trial13_1	1	0	0	1.167211	True	1.75
4	13	1	m	20	22-Jun-2017	Sub4_Trial13_1	1	1	1	0.892095	True	1.75
4	13	1	m	20	22-Jun-2017	Sub4_Trial13_1	1	2	2	0.529893	True	1.75
4	13	1	m	20	22-Jun-2017	Sub4_Trial13_1	1	3	3	0.982999	True	1.75
4	13	1	m	20	22-Jun-2017	Sub4_Trial13_1	1	4	4	1.331694	True	1.75
4	13	1	m	20	22-Jun-2017	Sub4_Trial13_1	1	5	5	1.383713	True	1.75
4	14	1	m	20	22-Jun-2017	Sub4_Trial14_0	0	0	0	1.107171	True	7.168
4	14	1	m	20	22-Jun-2017	Sub4_Trial14_0	0	1	1	0.950025	True	7.168
4	14	1	m	20	22-Jun-2017	Sub4_Trial14_0	0	2	2	0.716961	True	7.168
4	14	1	m	20	22-Jun-2017	Sub4_Trial14_0	0	3	3	0.742219	True	7.168
4	14	1	m	20	22-Jun-2017	Sub4_Trial14_0	0	4	4	1.289416	True	7.168
4	14	1	m	20	22-Jun-2017	Sub4_Trial14_0	0	5	5	1.085585	True	7.168
4	14	1	m	20	22-Jun-2017	Sub4_Trial14_1	1	0	0	0.69163	False	7.168
4	14	1	m	20	22-Jun-2017	Sub4_Trial14_1	1	1	1	0.798568	False	7.168
4	14	1	m	20	22-Jun-2017	Sub4_Trial14_1	1	2	2	1.118629	False	7.168
4	14	1	m	20	22-Jun-2017	Sub4_Trial14_1	1	3	3	0.84386	False	7.168
4	14	1	m	20	22-Jun-2017	Sub4_Trial14_1	1	4	4	0.972309	False	7.168
4	14	1	m	20	22-Jun-2017	Sub4_Trial14_1	1	5	5	0.687232	False	7.168
4	15	1	m	20	22-Jun-2017	Sub4_Trial15_0	0	0	0	0.391926	True	0.751
4	15	1	m	20	22-Jun-2017	Sub4_Trial15_0	0	1	1	0.426187	True	0.751
4	15	1	m	20	22-Jun-2017	Sub4_Trial15_0	0	2	2	1.239265	True	0.751
4	15	1	m	20	22-Jun-2017	Sub4_Trial15_0	0	3	3	1.401792	True	0.751
4	15	1	m	20	22-Jun-2017	Sub4_Trial15_0	0	4	4	0.691424	True	0.751
4	15	1	m	20	22-Jun-2017	Sub4_Trial15_0	0	5	5	0.818931	True	0.751
4	15	1	m	20	22-Jun-2017	Sub4_Trial15_1	1	0	0	1.588859	False	0.751
4	15	1	m	20	22-Jun-2017	Sub4_Trial15_1	1	1	1	0.707065	False	0.751
4	15	1	m	20	22-Jun-2017	Sub4_Trial15_1	1	2	2	0.646532	False	0.751
4	15	1	m	20	22-Jun-2017	Sub4_Trial15_1	1	3	3	0.852343	False	0.751
4	15	1	m	20	22-Jun-2017	Sub4_Trial15_1	1	4	4	0.947934	False	0.751
4	15	1	m	20	22-Jun-2017	Sub4_Trial15_1	1	5	5	1.007357	False	0.751
4	16	1	m	20	22-Jun-2017	Sub4_Trial16_0	0	0	0	0.685731	False	0.636
4	16	1	m	20	22-Jun-2017	Sub4_Trial16_0	0	1	1	0.827914	False	0.636
4	16	1	m	20	22-Jun-2017	Sub4_Trial16_0	0	2	2	1.383447	False	0.636
4	16	1	m	20	22-Jun-2017	Sub4_Trial16_0	0	3	3	1.395832	False	0.636
4	16	1	m	20	22-Jun-2017	Sub4_Trial16_0	0	4	4	0.957974	False	0.636
4	16	1	m	20	22-Jun-2017	Sub4_Trial16_0	0	5	5	0.711993	False	0.636
4	16	1	m	20	22-Jun-2017	Sub4_Trial16_1	1	0	0	1.037943	True	0.636
4	16	1	m	20	22-Jun-2017	Sub4_Trial16_1	1	1	1	1.430863	True	0.636
4	16	1	m	20	22-Jun-2017	Sub4_Trial16_1	1	2	2	0.926068	True	0.636
4	16	1	m	20	22-Jun-2017	Sub4_Trial16_1	1	3	3	1.361136	True	0.636
4	16	1	m	20	22-Jun-2017	Sub4_Trial16_1	1	4	4	1.093582	True	0.636
4	16	1	m	20	22-Jun-2017	Sub4_Trial16_1	1	5	5	0.97405	True	0.636
4	17	1	m	20	22-Jun-2017	Sub4_Trial17_0	0	0	0	1.055517	False	0.47
4	17	1	m	20	22-Jun-2017	Sub4_Trial17_0	0	1	1	0.780437	False	0.47
4	17	1	m	20	22-Jun-2017	Sub4_Trial17_0	0	2	2	0.888803	False	0.47
4	17	1	m	20	22-Jun-2017	Sub4_Trial17_0	0	3	3	1.144914	False	0.47
4	17	1	m	20	22-Jun-2017	Sub4_Trial17_0	0	4	4	0.941201	False	0.47
4	17	1	m	20	22-Jun-2017	Sub4_Trial17_0	0	5	5	1.083722	False	0.47
4	17	1	m	20	22-Jun-2017	Sub4_Trial17_1	1	0	0	0.519403	True	0.47
4	17	1	m	20	22-Jun-2017	Sub4_Trial17_1	1	1	1	0.702413	True	0.47
4	17	1	m	20	22-Jun-2017	Sub4_Trial17_1	1	2	2	1.009965	True	0.47
4	17	1	m	20	22-Jun-2017	Sub4_Trial17_1	1	3	3	1.155601	True	0.47
4	17	1	m	20	22-Jun-2017	Sub4_Trial17_1	1	4	4	1.344238	True	0.47
4	17	1	m	20	22-Jun-2017	Sub4_Trial17_1	1	5	5	1.105399	True	0.47
4	18	1	m	20	22-Jun-2017	Sub4_Trial18_0	0	0	0	0.738097	False	0.524
4	18	1	m	20	22-Jun-2017	Sub4_Trial18_0	0	1	1	0.477751	False	0.524
4	18	1	m	20	22-Jun-2017	Sub4_Trial18_0	0	2	2	0.669931	False	0.524
4	18	1	m	20	22-Jun-2017	Sub4_Trial18_0	0	3	3	1.195223	False	0.524
4	18	1	m	20	22-Jun-2017	Sub4_Trial18_0	0	4	4	1.583632	False	0.524
4	18	1	m	20	22-Jun-2017	Sub4_Trial18_0	0	5	5	0.558689	False	0.524
4	18	1	m	20	22-Jun-2017	Sub4_Trial18_1	1	0	0	1.252448	True	0.524
4	18	1	m	20	22-Jun-2017	Sub4_Trial18_1	1	1	1	0.768857	True	0.524
4	18	1	m	20	22-Jun-2017	Sub4_Trial18_1	1	2	2	1.471965	True	0.524
4	18	1	m	20	22-Jun-2017	Sub4_Trial18_1	1	3	3	0.916151	True	0.524
4	18	1	m	20	22-Jun-2017	Sub4_Trial18_1	1	4	4	1.637364	True	0.524
4	18	1	m	20	22-Jun-2017	Sub4_Trial18_1	1	5	5	1.569062	True	0.524
4	19	1	m	20	22-Jun-2017	Sub4_Trial19_0	0	0	0	1.603541	True	0.6
4	19	1	m	20	22-Jun-2017	Sub4_Trial19_0	0	1	1	0.497694	True	0.6
4	19	1	m	20	22-Jun-2017	Sub4_Trial19_0	0	2	2	0.818064	True	0.6
4	19	1	m	20	22-Jun-2017	Sub4_Trial19_0	0	3	3	1.435544	True	0.6
4	19	1	m	20	22-Jun-2017	Sub4_Trial19_0	0	4	4	1.219502	True	0.6
4	19	1	m	20	22-Jun-2017	Sub4_Trial19_0	0	5	5	0.598581	True	0.6
4	19	1	m	20	22-Jun-2017	Sub4_Trial19_1	1	0	0	0.969779	False	0.6
4	19	1	m	20	22-Jun-2017	Sub4_Trial19_1	1	1	1	1.482522	False	0.6
4	19	1	m	20	22-Jun-2017	Sub4_Trial19_1	1	2	2	1.496507	False	0.6
4	19	1	m	20	22-Jun-2017	Sub4_Trial19_1	1	3	3	1.066448	False	0.6
4	19	1	m	20	22-Jun-2017	Sub4_Trial19_1	1	4	4	0.622751	False	0.6
4	19	1	m	20	22-Jun-2017	Sub4_Trial19_1	1	5	5	0.5454	False	0.6
4	20	1	m	20	22-Jun-2017	Sub4_Trial20_0	0	0	0	1.149603	False	4.019
4	20	1	m	20	22-Jun-2017	Sub4_Trial20_0	0	1	1	1.384046	False	4.019
4	20	1	m	20	22-Jun-2017	Sub4_Trial20_0	0	2	2	1.143006	False	4.019
4	20	1	m	20	22-Jun-2017	Sub4_Trial20_0	0	3	3	0.516621	False	4.019
4	20	1	m	20	22-Jun-2017	Sub4_Trial20_0	0	4	4	0.848473	False	4.019
4	20	1	m	20	22-Jun-2017	Sub4_Trial20_0	0	5	5	1.500975	False	4.019
4	20	1	m	20	22-Jun-2017	Sub4_Trial20_1	1	0	0	1.511895	True	4.019
4	20	1	m	20	22-Jun-2017	Sub4_Trial20_1	1	1	1	0.498863	True	4.019
4	20	1	m	20	22-Jun-2017	Sub4_Trial20_1	1	2	2	0.763971	True	4.019
4	20	1	m	20	22-Jun-2017	Sub4_Trial20_1	1	3	3	0.645889	True	4.019
4	20	1	m	20	22-Jun-2017	Sub4_Trial20_1	1	4	4	1.095247	True	4.019
4	20	1	m	20	22-Jun-2017	Sub4_Trial20_1	1	5	5	0.809423	True	4.019
4	21	1	m	20	22-Jun-2017	Sub4_Trial21_0	0	0	0	0.919829	True	0.825
4	21	1	m	20	22-Jun-2017	Sub4_Trial21_0	0	1	1	1.042975	True	0.825
4	21	1	m	20	22-Jun-2017	Sub4_Trial21_0	0	2	2	1.405769	True	0.825
4	21	1	m	20	22-Jun-2017	Sub4_Trial21_0	0	3	3	1.2425	True	0.825
4	21	1	m	20	22-Jun-2017	Sub4_Trial21_0	0	4	4	1.364995	True	0.825
4	21	1	m	20	22-Jun-2017	Sub4_Trial21_0	0	5	5	0.580751	True	0.825
4	21	1	m	20	22-Jun-2017	Sub4_Trial21_1	1	0	0	0.982484	False	0.825
4	21	1	m	20	22-Jun-2017	Sub4_Trial21_1	1	1	1	1.581204	False	0.825
4	21	1	m	20	22-Jun-2017	Sub4_Trial21_1	1	2	2	0.991354	False	0.825
4	21	1	m	20	22-Jun-2017	Sub4_Trial21_1	1	3	3	1.026222	False	0.825
4	21	1	m	20	22-Jun-2017	Sub4_Trial21_1	1	4	4	1.205392	False	0.825
4	21	1	m	20	22-Jun-2017	Sub4_Trial21_1	1	5	5	1.632621	False	0.825
4	22	1	m	20	22-Jun-2017	Sub4_Trial22_0	0	0	0	0.722998	False	0.919
4	22	1	m	20	22-Jun-2017	Sub4_Trial22_0	0	1	1	1.190508	False	0.919
4	22	1	m	20	22-Jun-2017	Sub4_Trial22_0	0	2	2	1.263288	False	0.919
4	22	1	m	20	22-Jun-2017	Sub4_Trial22_0	0	3	3	0.879467	False	0.919
4	22	1	m	20	22-Jun-2017	Sub4_Trial22_0	0	4	4	1.118326	False	0.919
4	22	1	m	20	22-Jun-2017	Sub4_Trial22_0	0	5	5	1.336644	False	0.919
4	22	1	m	20	22-Jun-2017	Sub4_Trial22_1	1	0	0	0.446847	True	0.919
4	22	1	m	20	22-Jun-2017	Sub4_Trial22_1	1	1	1	0.545496	True	0.919
4	22	1	m	20	22-Jun-2017	Sub4_Trial22_1	1	2	2	0.893876	True	0.919
4	22	1	m	20	22-Jun-2017	Sub4_Trial22_1	1	3	3	1.078299	True	0.919
4	22	1	m	20	22-Jun-2017	Sub4_Trial22_1	1	4	4	0.944222	True	0.919
4	22	1	m	20	22-Jun-2017	Sub4_Trial22_1	1	5	5	0.576141	True	0.919
4	23	1	m	20	22-Jun-2017	Sub4_Trial23_0	0	0	0	0.970045	True	0.679
4	23	1	m	20	22-Jun-2017	Sub4_Trial23_0	0	1	1	1.299772	True	0.679
4	23	1	m	20	22-Jun-2017	Sub4_Trial23_0	0	2	2	1.068193	True	0.679
4	23	1	m	20	22-Jun-2017	Sub4_Trial23_0	0	3	3	0.687915	True	0.679
4	23	1	m	20	22-Jun-2017	Sub4_Trial23_0	0	4	4	1.072963	True	0.679
4	23	1	m	20	22-Jun-2017	Sub4_Trial23_0	0	5	5	1.207049	True	0.679
4	23	1	m	20	22-Jun-2017	Sub4_Trial23_1	1	0	0	0.61834	False	0.679
4	23	1	m	20	22-Jun-2017	Sub4_Trial23_1	1	1	1	1.290742	False	0.679
4	23	1	m	20	22-Jun-2017	Sub4_Trial23_1	1	2	2	1.167733	False	0.679
4	23	1	m	20	22-Jun-2017	Sub4_Trial23_1	1	3	3	0.789075	False	0.679
4	23	1	m	20	22-Jun-2017	Sub4_Trial23_1	1	4	4	0.520916	False	0.679
4	23	1	m	20	22-Jun-2017	Sub4_Trial23_1	1	5	5	1.035483	False	0.679
4	24	1	m	20	22-Jun-2017	Sub4_Trial24_0	0	0	0	0.722794	True	4.373
4	24	1	m	20	22-Jun-2017	Sub4_Trial24_0	0	1	1	0.830549	True	4.373
4	24	1	m	20	22-Jun-2017	Sub4_Trial24_0	0	2	2	0.453209	True	4.373
4	24	1	m	20	22-Jun-2017	Sub4_Trial24_0	0	3	3	1.241128	True	4.373
4	24	1	m	20	22-Jun-2017	Sub4_Trial24_0	0	4	4	0.979883	True	4.373
4	24	1	m	20	22-Jun-2017	Sub4_Trial24_0	0	5	5	0.915411	True	4.373
4	24	1	m	20	22-Jun-2017	Sub4_Trial24_1	1	0	0	1.374761	False	4.373
4	24	1	m	20	22-Jun-2017	Sub4_Trial24_1	1	1	1	0.696591	False	4.373
4	24	1	m	20	22-Jun-2017	Sub4_Trial24_1	1	2	2	1.445312	False	4.373
4	24	1	m	20	22-Jun-2017	Sub4_Trial24_1	1	3	3	1.26561	False	4.373
4	24	1	m	20	22-Jun-2017	Sub4_Trial24_1	1	4	4	0.797315	False	4.373
4	24	1	m	20	22-Jun-2017	Sub4_Trial24_1	1	5	5	0.916453	False	4.373
4	25	1	m	20	22-Jun-2017	Sub4_Trial25_0	0	0	0	0.368612	False	0.847
4	25	1	m	20	22-Jun-2017	Sub4_Trial25_0	0	1	1	1.072805	False	0.847
4	25	1	m	20	22-Jun-2017	Sub4_Trial25_0	0	2	2	0.993132	False	0.847
4	25	1	m	20	22-Jun-2017	Sub4_Trial25_0	0	3	3	1.145735	False	0.847
4	25	1	m	20	22-Jun-2017	Sub4_Trial25_0	0	4	4	0.966177	False	0.847
4	25	1	m	20	22-Jun-2017	Sub4_Trial25_0	0	5	5	0.578597	False	0.847
4	25	1	m	20	22-Jun-2017	Sub4_Trial25_1	1	0	0	1.131193	True	0.847
4	25	1	m	20	22-Jun-2017	Sub4_Trial25_1	1	1	1	1.549593	True	0.847
4	25	1	m	20	22-Jun-2017	Sub4_Trial25_1	1	2	2	1.053526	True	0.847
4	25	1	m	20	22-Jun-2017	Sub4_Trial25_1	1	3	3	0.901629	True	0.847
4	25	1	m	20	22-Jun-2017	Sub4_Trial25_1	1	4	4	1.538956	True	0.847
4	25	1	m	20	22-Jun-2017	Sub4_Trial25_1	1	5	5	0.526909	True	0.847
4	26	1	m	20	22-Jun-2017	Sub4_Trial26_0	0	0	0	0.658627	False	3.842
4	26	1	m	20	22-Jun-2017	Sub4_Trial26_0	0	1	1	0.767892	False	3.842
4	26	1	m	20	22-Jun-2017	Sub4_Trial26_0	0	2	2	0.774365	False	3.842
4	26	1	m	20	22-Jun-2017	Sub4_Trial26_0	0	3	3	1.100284	False	3.842
4	26	1	m	20	22-Jun-2017	Sub4_Trial26_0	0	4	4	1.108283	False	3.842
4	26	1	m	20	22-Jun-2017	Sub4_Trial26_0	0	5	5	0.514789	False	3.842
4	26	1	m	20	22-Jun-2017	Sub4_Trial26_1	1	0	0	0.883606	True	3.842
4	26	1	m	20	22-Jun-2017	Sub4_Trial26_1	1	1	1	1.205835	True	3.842
4	26	1	m	20	22-Jun-2017	Sub4_Trial26_1	1	2	2	1.329093	True	3.842
4	26	1	m	20	22-Jun-2017	Sub4_Trial26_1	1	3	3	1.061907	True	3.842
4	26	1	m	20	22-Jun-2017	Sub4_Trial26_1	1	4	4	0.715422	True	3.842
4	26	1	m	20	22-Jun-2017	Sub4_Trial26_1	1	5	5	1.141834	True	3.842
4	27	1	m	20	22-Jun-2017	Sub4_Trial27_0	0	0	0	1.441807	False	0.95
4	27	1	m	20	22-Jun-2017	Sub4_Trial27_0	0	1	1	1.486243	False	0.95
4	27	1	m	20	22-Jun-2017	Sub4_Trial27_0	0	2	2	0.526338	False	0.95
4	27	1	m	20	22-Jun-2017	Sub4_Trial27_0	0	3	3	1.19982	False	0.95
4	27	1	m	20	22-Jun-2017	Sub4_Trial27_0	0	4	4	1.16792	False	0.95
4	27	1	m	20	22-Jun-2017	Sub4_Trial27_0	0	5	5	1.166395	False	0.95
4	27	1	m	20	22-Jun-2017	Sub4_Trial27_1	1	0	0	1.297245	True	0.95
4	27	1	m	20	22-Jun-2017	Sub4_Trial27_1	1	1	1	0.875105	True	0.95
4	27	1	m	20	22-Jun-2017	Sub4_Trial27_1	1	2	2	0.718731	True	0.95
4	27	1	m	20	22-Jun-2017	Sub4_Trial27_1	1	3	3	0.898281	True	0.95
4	27	1	m	20	22-Jun-2017	Sub4_Trial27_1	1	4	4	1.256301	True	0.95
4	27	1	m	20	22-Jun-2017	Sub4_Trial27_1	1	5	5	1.245693	True	0.95
4	28	1	m	20	22-Jun-2017	Sub4_Trial28_0	0	0	0	0.824498	False	0.455
4	28	1	m	20	22-Jun-2017	Sub4_Trial28_0	0	1	1	1.132435	False	0.455
4	28	1	m	20	22-Jun-2017	Sub4_Trial28_0	0	2	2	1.249582	False	0.455
4	28	1	m	20	22-Jun-2017	Sub4_Trial28_0	0	3	3	1.162443	False	0.455
4	28	1	m	20	22-Jun-2017	Sub4_Trial28_0	0	4	4	0.576088	False	0.455
4	28	1	m	20	22-Jun-2017	Sub4_Trial28_0	0	5	5	1.102885	False	0.455
4	28	1	m	20	22-Jun-2017	Sub4_Trial28_1	1	0	0	0.923868	True	0.455
4	28	1	m	20	22-Jun-2017	Sub4_Trial28_1	1	1	1	1.064686	True	0.455
4	28	1	m	20	22-Jun-2017	Sub4_Trial28_1	1	2	2	0.698825	True	0.455
4	28	1	m	20	22-Jun-2017	Sub4_Trial28_1	1	3	3	1.135924	True	0.455
4	28	1	m	20	22-Jun-2017	Sub4_Trial28_1	1	4	4	0.973209	True	0.455
4	28	1	m	20	22-Jun-2017	Sub4_Trial28_1	1	5	5	0.852149	True	0.455
4	29	1	m	20	22-Jun-2017	Sub4_Trial29_0	0	0	0	0.441208	True	1.337
4	29	1	m	20	22-Jun-2017	Sub4_Trial29_0	0	1	1	0.653338	True	1.337
4	29	1	m	20	22-Jun-2017	Sub4_Trial29_0	0	2	2	0.500118	True	1.337
4	29	1	m	20	22-Jun-2017	Sub4_Trial29_0	0	3	3	0.965065	True	1.337
4	29	1	m	20	22-Jun-2017	Sub4_Trial29_0	0	4	4	0.880876	True	1.337
4	29	1	m	20	22-Jun-2017	Sub4_Trial29_0	0	5	5	0.855984	True	1.337
4	29	1	m	20	22-Jun-2017	Sub4_Trial29_1	1	0	0	0.815245	False	1.337
4	29	1	m	20	22-Jun-2017	Sub4_Trial29_1	1	1	1	0.83842	False	1.337
4	29	1	m	20	22-Jun-2017	Sub4_Trial29_1	1	2	2	1.190056	False	1.337
4	29	1	m	20	22-Jun-2017	Sub4_Trial29_1	1	3	3	0.390761	False	1.337
4	29	1	m	20	22-Jun-2017	Sub4_Trial29_1	1	4	4	0.482303	False	1.337
4	29	1	m	20	22-Jun-2017	Sub4_Trial29_1	1	5	5	0.993278	False	1.337
4	30	1	m	20	22-Jun-2017	Sub4_Trial30_0	0	0	0	1.13746	True	0.918
4	30	1	m	20	22-Jun-2017	Sub4_Trial30_0	0	1	1	1.400798	True	0.918
4	30	1	m	20	22-Jun-2017	Sub4_Trial30_0	0	2	2	0.515403	True	0.918
4	30	1	m	20	22-Jun-2017	Sub4_Trial30_0	0	3	3	1.487029	True	0.918
4	30	1	m	20	22-Jun-2017	Sub4_Trial30_0	0	4	4	1.244828	True	0.918
4	30	1	m	20	22-Jun-2017	Sub4_Trial30_0	0	5	5	1.531985	True	0.918
4	30	1	m	20	22-Jun-2017	Sub4_Trial30_1	1	0	0	0.418898	False	0.918
4	30	1	m	20	22-Jun-2017	Sub4_Trial30_1	1	1	1	1.375016	False	0.918
4	30	1	m	20	22-Jun-2017	Sub4_Trial30_1	1	2	2	0.668929	False	0.918
4	30	1	m	20	22-Jun-2017	Sub4_Trial30_1	1	3	3	0.790642	False	0.918
4	30	1	m	20	22-Jun-2017	Sub4_Trial30_1	1	4	4	0.552815	False	0.918
4	30	1	m	20	22-Jun-2017	Sub4_Trial30_1	1	5	5	0.730096	False	0.918
4	31	1	m	20	22-Jun-2017	Sub4_Trial31_0	0	0	0	1.56386	False	0.678
4	31	1	m	20	22-Jun-2017	Sub4_Trial31_0	0	1	1	1.140043	False	0.678
4	31	1	m	20	22-Jun-2017	Sub4_Trial31_0	0	2	2	0.76908	False	0.678
4	31	1	m	20	22-Jun-2017	Sub4_Trial31_0	0	3	3	0.957411	False	0.678
4	31	1	m	20	22-Jun-2017	Sub4_Trial31_0	0	4	4	0.776563	False	0.678
4	31	1	m	20	22-Jun-2017	Sub4_Trial31_0	0	5	5	0.484017	False	0.678
4	31	1	m	20	22-Jun-2017	Sub4_Trial31_1	1	0	0	1.057789	True	0.678
4	31	1	m	20	22-Jun-2017	Sub4_Trial31_1	1	1	1	0.760339	True	0.678
4	31	1	m	20	22-Jun-2017	Sub4_Trial31_1	1	2	2	0.973452	True	0.678
4	31	1	m	20	22-Jun-2017	Sub4_Trial31_1	1	3	3	0.470441	True	0.678
4	31	1	m	20	22-Jun-2017	Sub4_Trial31_1	1	4	4	0.781448	True	0.678
4	31	1	m	20	22-Jun-2017	Sub4_Trial31_1	1	5	5	1.327815	True	0.678
4	32	1	m	20	22-Jun-2017	Sub4_Trial32_0	0	0	0	1.019281	True	0.789
4	32	1	m	20	22-Jun-2017	Sub4_Trial32_0	0	1	1	1.339917	True	0.789
4	32	1	m	20	22-Jun-2017	Sub4_Trial32_0	0	2	2	1.121177	True	0.789
4	32	1	m	20	22-Jun-2017	Sub4_Trial32_0	0	3	3	1.327944	True	0.789
4	32	1	m	20	22-Jun-2017	Sub4_Trial32_0	0	4	4	0.929629	True	0.789
4	32	1	m	20	22-Jun-2017	Sub4_Trial32_0	0	5	5	1.327356	True	0.789
4	32	1	m	20	22-Jun-2017	Sub4_Trial32_1	1	0	0	1.489708	False	0.789
4	32	1	m	20	22-Jun-2017	Sub4_Trial32_1	1	1	1	1.562224	False	0.789
4	32	1	m	20	22-Jun-2017	Sub4_Trial32_1	1	2	2	1.453225	False	0.789
4	32	1	m	20	22-Jun-2017	Sub4_Trial32_1	1	3	3	1.059446	False	0.789
4	32	1	m	20	22-Jun-2017	Sub4_Trial32_1	1	4	4	0.751616	False	0.789
4	32	1	m	20	22-Jun-2017	Sub4_Trial32_1	1	5	5	1.13712	False	0.789
4	33	1	m	20	22-Jun-2017	Sub4_Trial33_0	0	0	0	1.165917	True	1.351
4	33	1	m	20	22-Jun-2017	Sub4_Trial33_0	0	1	1	1.07604	True	1.351
4	33	1	m	20	22-Jun-2017	Sub4_Trial33_0	0	2	2	1.3816	True	1.351
4	33	1	m	20	22-Jun-2017	Sub4_Trial33_0	0	3	3	1.220175	True	1.351
4	33	1	m	20	22-Jun-2017	Sub4_Trial33_0	0	4	4	1.112418	True	1.351
4	33	1	m	20	22-Jun-2017	Sub4_Trial33_0	0	5	5	1.387306	True	1.351
4	33	1	m	20	22-Jun-2017	Sub4_Trial33_1	1	0	0	0.499491	False	1.351
4	33	1	m	20	22-Jun-2017	Sub4_Trial33_1	1	1	1	0.552005	False	1.351
4	33	1	m	20	22-Jun-2017	Sub4_Trial33_1	1	2	2	1.061699	False	1.351
4	33	1	m	20	22-Jun-2017	Sub4_Trial33_1	1	3	3	0.62303	False	1.351
4	33	1	m	20	22-Jun-2017	Sub4_Trial33_1	1	4	4	0.868105	False	1.351
4	33	1	m	20	22-Jun-2017	Sub4_Trial33_1	1	5	5	1.323968	False	1.351
4	34	1	m	20	22-Jun-2017	Sub4_Trial34_0	0	0	0	1.169124	False	1.068
4	34	1	m	20	22-Jun-2017	Sub4_Trial34_0	0	1	1	1.463505	False	1.068
4	34	1	m	20	22-Jun-2017	Sub4_Trial34_0	0	2	2	0.831314	False	1.068
4	34	1	m	20	22-Jun-2017	Sub4_Trial34_0	0	3	3	1.110867	False	1.068
4	34	1	m	20	22-Jun-2017	Sub4_Trial34_0	0	4	4	0.952465	False	1.068
4	34	1	m	20	22-Jun-2017	Sub4_Trial34_0	0	5	5	1.118459	False	1.068
4	34	1	m	20	22-Jun-2017	Sub4_Trial34_1	1	0	0	1.092659	True	1.068
4	34	1	m	20	22-Jun-2017	Sub4_Trial34_1	1	1	1	0.948821	True	1.068
4	34	1	m	20	22-Jun-2017	Sub4_Trial34_1	1	2	2	1.245391	True	1.068
4	34	1	m	20	22-Jun-2017	Sub4_Trial34_1	1	3	3	0.940172	True	1.068
4	34	1	m	20	22-Jun-2017	Sub4_Trial34_1	1	4	4	1.360217	True	1.068
4	34	1	m	20	22-Jun-2017	Sub4_Trial34_1	1	5	5	0.739177	True	1.068
4	35	1	m	20	22-Jun-2017	Sub4_Trial35_0	0	0	0	0.995581	True	1.119
4	35	1	m	20	22-Jun-2017	Sub4_Trial35_0	0	1	1	1.06259	True	1.119
4	35	1	m	20	22-Jun-2017	Sub4_Trial35_0	0	2	2	0.881142	True	1.119
4	35	1	m	20	22-Jun-2017	Sub4_Trial35_0	0	3	3	0.915648	True	1.119
4	35	1	m	20	22-Jun-2017	Sub4_Trial35_0	0	4	4	1.210144	True	1.119
4	35	1	m	20	22-Jun-2017	Sub4_Trial35_0	0	5	5	0.378566	True	1.119
4	35	1	m	20	22-Jun-2017	Sub4_Trial35_1	1	0	0	1.201122	False	1.119
4	35	1	m	20	22-Jun-2017	Sub4_Trial35_1	1	1	1	1.386727	False	1.119
4	35	1	m	20	22-Jun-2017	Sub4_Trial35_1	1	2	2	1.122985	False	1.119
4	35	1	m	20	22-Jun-2017	Sub4_Trial35_1	1	3	3	0.770513	False	1.119
4	35	1	m	20	22-Jun-2017	Sub4_Trial35_1	1	4	4	0.493372	False	1.119
4	35	1	m	20	22-Jun-2017	Sub4_Trial35_1	1	5	5	1.334259	False	1.119
4	36	1	m	20	22-Jun-2017	Sub4_Trial36_0	0	0	0	0.904344	False	2.034
4	36	1	m	20	22-Jun-2017	Sub4_Trial36_0	0	1	1	0.53879	False	2.034
4	36	1	m	20	22-Jun-2017	Sub4_Trial36_0	0	2	2	0.861084	False	2.034
4	36	1	m	20	22-Jun-2017	Sub4_Trial36_0	0	3	3	1.309232	False	2.034
4	36	1	m	20	22-Jun-2017	Sub4_Trial36_0	0	4	4	0.957551	False	2.034
4	36	1	m	20	22-Jun-2017	Sub4_Trial36_0	0	5	5	0.441608	False	2.034
4	36	1	m	20	22-Jun-2017	Sub4_Trial36_1	1	0	0	1.31747	True	2.034
4	36	1	m	20	22-Jun-2017	Sub4_Trial36_1	1	1	1	0.940847	True	2.034
4	36	1	m	20	22-Jun-2017	Sub4_Trial36_1	1	2	2	1.567476	True	2.034
4	36	1	m	20	22-Jun-2017	Sub4_Trial36_1	1	3	3	1.408978	True	2.034
4	36	1	m	20	22-Jun-2017	Sub4_Trial36_1	1	4	4	0.995333	True	2.034
4	36	1	m	20	22-Jun-2017	Sub4_Trial36_1	1	5	5	1.390881	True	2.034
4	37	1	m	20	22-Jun-2017	Sub4_Trial37_0	0	0	0	0.783924	False	2.908
4	37	1	m	20	22-Jun-2017	Sub4_Trial37_0	0	1	1	0.701457	False	2.908
4	37	1	m	20	22-Jun-2017	Sub4_Trial37_0	0	2	2	1.001063	False	2.908
4	37	1	m	20	22-Jun-2017	Sub4_Trial37_0	0	3	3	1.457999	False	2.908
4	37	1	m	20	22-Jun-2017	Sub4_Trial37_0	0	4	4	0.656551	False	2.908
4	37	1	m	20	22-Jun-2017	Sub4_Trial37_0	0	5	5	0.889958	False	2.908
4	37	1	m	20	22-Jun-2017	Sub4_Trial37_1	1	0	0	0.839739	True	2.908
4	37	1	m	20	22-Jun-2017	Sub4_Trial37_1	1	1	1	0.805806	True	2.908
4	37	1	m	20	22-Jun-2017	Sub4_Trial37_1	1	2	2	1.574486	True	2.908
4	37	1	m	20	22-Jun-2017	Sub4_Trial37_1	1	3	3	1.248037	True	2.908
4	37	1	m	20	22-Jun-2017	Sub4_Trial37_1	1	4	4	0.636147	True	2.908
4	37	1	m	20	22-Jun-2017	Sub4_Trial37_1	1	5	5	1.330597	True	2.908
4	38	1	m	20	22-Jun-2017	Sub4_Trial38_0	0	0	0	0.961738	False	0.477
4	38	1	m	20	22-Jun-2017	Sub4_Trial38_0	0	1	1	0.572399	False	0.477
4	38	1	m	20	22-Jun-2017	Sub4_Trial38_0	0	2	2	1.033793	False	0.477
4	38	1	m	20	22-Jun-2017	Sub4_Trial38_0	0	3	3	1.355973	False	0.477
4	38	1	m	20	22-Jun-2017	Sub4_Trial38_0	0	4	4	0.514628	False	0.477
4	38	1	m	20	22-Jun-2017	Sub4_Trial38_0	0	5	5	0.884985	False	0.477
4	38	1	m	20	22-Jun-2017	Sub4_Trial38_1	1	0	0	0.797417	True	0.477
4	38	1	m	20	22-Jun-2017	Sub4_Trial38_1	1	1	1	1.189001	True	0.477
4	38	1	m	20	22-Jun-2017	Sub4_Trial38_1	1	2	2	1.261031	True	0.477
4	38	1	m	20	22-Jun-2017	Sub4_Trial38_1	1	3	3	1.168381	True	0.477
4	38	1	m	20	22-Jun-2017	Sub4_Trial38_1	1	4	4	1.560684	True	0.477
4	38	1	m	20	22-Jun-2017	Sub4_Trial38_1	1	5	5	1.53298	True	0.477
4	39	1	m	20	22-Jun-2017	Sub4_Trial39_0	0	0	0	0.701472	False	0.75
4	39	1	m	20	22-Jun-2017	Sub4_Trial39_0	0	1	1	0.673243	False	0.75
4	39	1	m	20	22-Jun-2017	Sub4_Trial39_0	0	2	2	0.734419	False	0.75
4	39	1	m	20	22-Jun-2017	Sub4_Trial39_0	0	3	3	1.416631	False	0.75
4	39	1	m	20	22-Jun-2017	Sub4_Trial39_0	0	4	4	1.09842	False	0.75
4	39	1	m	20	22-Jun-2017	Sub4_Trial39_0	0	5	5	0.920005	False	0.75
4	39	1	m	20	22-Jun-2017	Sub4_Trial39_1	1	0	0	1.31909	True	0.75
4	39	1	m	20	22-Jun-2017	Sub4_Trial39_1	1	1	1	0.767048	True	0.75
4	39	1	m	20	22-Jun-2017	Sub4_Trial39_1	1	2	2	1.185911	True	0.75
4	39	1	m	20	22-Jun-2017	Sub4_Trial39_1	1	3	3	0.768707	True	0.75
4	39	1	m	20	22-Jun-2017	Sub4_Trial39_1	1	4	4	0.680643	True	0.75
4	39	1	m	20	22-Jun-2017	Sub4_Trial39_1	1	5	5	1.545315	True	0.75
4	40	1	m	20	22-Jun-2017	Sub4_Trial40_0	0	0	0	0.955402	False	5.066
4	40	1	m	20	22-Jun-2017	Sub4_Trial40_0	0	1	1	0.735559	False	5.066
4	40	1	m	20	22-Jun-2017	Sub4_Trial40_0	0	2	2	1.053775	False	5.066
4	40	1	m	20	22-Jun-2017	Sub4_Trial40_0	0	3	3	1.560042	False	5.066
4	40	1	m	20	22-Jun-2017	Sub4_Trial40_0	0	4	4	0.667835	False	5.066
4	40	1	m	20	22-Jun-2017	Sub4_Trial40_0	0	5	5	1.146743	False	5.066
4	40	1	m	20	22-Jun-2017	Sub4_Trial40_1	1	0	0	1.189169	True	5.066
4	40	1	m	20	22-Jun-2017	Sub4_Trial40_1	1	1	1	1.17343	True	5.066
4	40	1	m	20	22-Jun-2017	Sub4_Trial40_1	1	2	2	1.0875	True	5.066
4	40	1	m	20	22-Jun-2017	Sub4_Trial40_1	1	3	3	1.076441	True	5.066
4	40	1	m	20	22-Jun-2017	Sub4_Trial40_1	1	4	4	1.023742	True	5.066
4	40	1	m	20	22-Jun-2017	Sub4_Trial40_1	1	5	5	0.540725	True	5.066
4	40	2	m	20	22-Jun-2017	Sub4_Trial40_0	0	0	0	0.955402	False	6.184
4	40	2	m	20	22-Jun-2017	Sub4_Trial40_0	0	1	1	0.735559	False	6.184
4	40	2	m	20	22-Jun-2017	Sub4_Trial40_0	0	2	2	1.053775	False	6.184
4	40	2	m	20	22-Jun-2017	Sub4_Trial40_0	0	3	3	1.560042	False	6.184
4	40	2	m	20	22-Jun-2017	Sub4_Trial40_0	0	4	4	0.667835	False	6.184
4	40	2	m	20	22-Jun-2017	Sub4_Trial40_0	0	5	5	1.146743	False	6.184
4	40	2	m	20	22-Jun-2017	Sub4_Trial40_1	1	0	0	1.189169	True	6.184
4	40	2	m	20	22-Jun-2017	Sub4_Trial40_1	1	1	1	1.17343	True	6.184
4	40	2	m	20	22-Jun-2017	Sub4_Trial40_1	1	2	2	1.0875	True	6.184
4	40	2	m	20	22-Jun-2017	Sub4_Trial40_1	1	3	3	1.076441	True	6.184
4	40	2	m	20	22-Jun-2017	Sub4_Trial40_1	1	4	4	1.023742	True	6.184
4	40	2	m	20	22-Jun-2017	Sub4_Trial40_1	1	5	5	0.540725	True	6.184
4	41	2	m	20	22-Jun-2017	Sub4_Trial41_0	0	0	0	1.405346	True	1.058
4	41	2	m	20	22-Jun-2017	Sub4_Trial41_0	0	1	1	1.592614	True	1.058
4	41	2	m	20	22-Jun-2017	Sub4_Trial41_0	0	2	2	1.006605	True	1.058
4	41	2	m	20	22-Jun-2017	Sub4_Trial41_0	0	3	3	1.483416	True	1.058
4	41	2	m	20	22-Jun-2017	Sub4_Trial41_0	0	4	4	1.40649	True	1.058
4	41	2	m	20	22-Jun-2017	Sub4_Trial41_0	0	5	5	0.401661	True	1.058
4	41	2	m	20	22-Jun-2017	Sub4_Trial41_1	1	0	0	0.874701	False	1.058
4	41	2	m	20	22-Jun-2017	Sub4_Trial41_1	1	1	1	0.729262	False	1.058
4	41	2	m	20	22-Jun-2017	Sub4_Trial41_1	1	2	2	0.6941	False	1.058
4	41	2	m	20	22-Jun-2017	Sub4_Trial41_1	1	3	3	1.214696	False	1.058
4	41	2	m	20	22-Jun-2017	Sub4_Trial41_1	1	4	4	1.296449	False	1.058
4	41	2	m	20	22-Jun-2017	Sub4_Trial41_1	1	5	5	0.958679	False	1.058
4	42	2	m	20	22-Jun-2017	Sub4_Trial42_0	0	0	0	0.800443	True	0.428
4	42	2	m	20	22-Jun-2017	Sub4_Trial42_0	0	1	1	0.730778	True	0.428
4	42	2	m	20	22-Jun-2017	Sub4_Trial42_0	0	2	2	1.027628	True	0.428
4	42	2	m	20	22-Jun-2017	Sub4_Trial42_0	0	3	3	1.133308	True	0.428
4	42	2	m	20	22-Jun-2017	Sub4_Trial42_0	0	4	4	1.094204	True	0.428
4	42	2	m	20	22-Jun-2017	Sub4_Trial42_0	0	5	5	0.653644	True	0.428
4	42	2	m	20	22-Jun-2017	Sub4_Trial42_1	1	0	0	0.377089	False	0.428
4	42	2	m	20	22-Jun-2017	Sub4_Trial42_1	1	1	1	0.937196	False	0.428
4	42	2	m	20	22-Jun-2017	Sub4_Trial42_1	1	2	2	0.768114	False	0.428
4	42	2	m	20	22-Jun-2017	Sub4_Trial42_1	1	3	3	0.994279	False	0.428
4	42	2	m	20	22-Jun-2017	Sub4_Trial42_1	1	4	4	1.4882	False	0.428
4	42	2	m	20	22-Jun-2017	Sub4_Trial42_1	1	5	5	1.603216	False	0.428
4	43	2	m	20	22-Jun-2017	Sub4_Trial43_0	0	0	0	0.641326	True	0.693
4	43	2	m	20	22-Jun-2017	Sub4_Trial43_0	0	1	1	0.898467	True	0.693
4	43	2	m	20	22-Jun-2017	Sub4_Trial43_0	0	2	2	1.56573	True	0.693
4	43	2	m	20	22-Jun-2017	Sub4_Trial43_0	0	3	3	0.361808	True	0.693
4	43	2	m	20	22-Jun-2017	Sub4_Trial43_0	0	4	4	1.166975	True	0.693
4	43	2	m	20	22-Jun-2017	Sub4_Trial43_0	0	5	5	0.986103	True	0.693
4	43	2	m	20	22-Jun-2017	Sub4_Trial43_1	1	0	0	0.529254	False	0.693
4	43	2	m	20	22-Jun-2017	Sub4_Trial43_1	1	1	1	0.612078	False	0.693
4	43	2	m	20	22-Jun-2017	Sub4_Trial43_1	1	2	2	0.38849	False	0.693
4	43	2	m	20	22-Jun-2017	Sub4_Trial43_1	1	3	3	1.470046	False	0.693
4	43	2	m	20	22-Jun-2017	Sub4_Trial43_1	1	4	4	1.303052	False	0.693
4	43	2	m	20	22-Jun-2017	Sub4_Trial43_1	1	5	5	1.258087	False	0.693
4	44	2	m	20	22-Jun-2017	Sub4_Trial44_0	0	0	0	1.460917	False	2.476
4	44	2	m	20	22-Jun-2017	Sub4_Trial44_0	0	1	1	1.638177	False	2.476
4	44	2	m	20	22-Jun-2017	Sub4_Trial44_0	0	2	2	0.508204	False	2.476
4	44	2	m	20	22-Jun-2017	Sub4_Trial44_0	0	3	3	1.132825	False	2.476
4	44	2	m	20	22-Jun-2017	Sub4_Trial44_0	0	4	4	1.036096	False	2.476
4	44	2	m	20	22-Jun-2017	Sub4_Trial44_0	0	5	5	0.701888	False	2.476
4	44	2	m	20	22-Jun-2017	Sub4_Trial44_1	1	0	0	1.404915	True	2.476
4	44	2	m	20	22-Jun-2017	Sub4_Trial44_1	1	1	1	0.523725	True	2.476
4	44	2	m	20	22-Jun-2017	Sub4_Trial44_1	1	2	2	0.821	True	2.476
4	44	2	m	20	22-Jun-2017	Sub4_Trial44_1	1	3	3	1.168518	True	2.476
4	44	2	m	20	22-Jun-2017	Sub4_Trial44_1	1	4	4	1.340823	True	2.476
4	44	2	m	20	22-Jun-2017	Sub4_Trial44_1	1	5	5	0.968727	True	2.476
4	45	2	m	20	22-Jun-2017	Sub4_Trial45_0	0	0	0	1.07277	True	1.545
4	45	2	m	20	22-Jun-2017	Sub4_Trial45_0	0	1	1	1.433789	True	1.545
4	45	2	m	20	22-Jun-2017	Sub4_Trial45_0	0	2	2	1.123636	True	1.545
4	45	2	m	20	22-Jun-2017	Sub4_Trial45_0	0	3	3	0.498161	True	1.545
4	45	2	m	20	22-Jun-2017	Sub4_Trial45_0	0	4	4	0.737972	True	1.545
4	45	2	m	20	22-Jun-2017	Sub4_Trial45_0	0	5	5	0.998568	True	1.545
4	45	2	m	20	22-Jun-2017	Sub4_Trial45_1	1	0	0	0.978	False	1.545
4	45	2	m	20	22-Jun-2017	Sub4_Trial45_1	1	1	1	1.00887	False	1.545
4	45	2	m	20	22-Jun-2017	Sub4_Trial45_1	1	2	2	1.029843	False	1.545
4	45	2	m	20	22-Jun-2017	Sub4_Trial45_1	1	3	3	0.90538	False	1.545
4	45	2	m	20	22-Jun-2017	Sub4_Trial45_1	1	4	4	0.600901	False	1.545
4	45	2	m	20	22-Jun-2017	Sub4_Trial45_1	1	5	5	0.714218	False	1.545
4	46	2	m	20	22-Jun-2017	Sub4_Trial46_0	0	0	0	1.537365	False	0.64
4	46	2	m	20	22-Jun-2017	Sub4_Trial46_0	0	1	1	1.237201	False	0.64
4	46	2	m	20	22-Jun-2017	Sub4_Trial46_0	0	2	2	0.891511	False	0.64
4	46	2	m	20	22-Jun-2017	Sub4_Trial46_0	0	3	3	1.125958	False	0.64
4	46	2	m	20	22-Jun-2017	Sub4_Trial46_0	0	4	4	0.881518	False	0.64
4	46	2	m	20	22-Jun-2017	Sub4_Trial46_0	0	5	5	1.090745	False	0.64
4	46	2	m	20	22-Jun-2017	Sub4_Trial46_1	1	0	0	1.387053	True	0.64
4	46	2	m	20	22-Jun-2017	Sub4_Trial46_1	1	1	1	1.267027	True	0.64
4	46	2	m	20	22-Jun-2017	Sub4_Trial46_1	1	2	2	1.035716	True	0.64
4	46	2	m	20	22-Jun-2017	Sub4_Trial46_1	1	3	3	0.990846	True	0.64
4	46	2	m	20	22-Jun-2017	Sub4_Trial46_1	1	4	4	1.262347	True	0.64
4	46	2	m	20	22-Jun-2017	Sub4_Trial46_1	1	5	5	0.976892	True	0.64
4	47	2	m	20	22-Jun-2017	Sub4_Trial47_0	0	0	0	1.038528	False	0.414
4	47	2	m	20	22-Jun-2017	Sub4_Trial47_0	0	1	1	0.614395	False	0.414
4	47	2	m	20	22-Jun-2017	Sub4_Trial47_0	0	2	2	1.077734	False	0.414
4	47	2	m	20	22-Jun-2017	Sub4_Trial47_0	0	3	3	0.493064	False	0.414
4	47	2	m	20	22-Jun-2017	Sub4_Trial47_0	0	4	4	0.582507	False	0.414
4	47	2	m	20	22-Jun-2017	Sub4_Trial47_0	0	5	5	0.98501	False	0.414
4	47	2	m	20	22-Jun-2017	Sub4_Trial47_1	1	0	0	1.638508	True	0.414
4	47	2	m	20	22-Jun-2017	Sub4_Trial47_1	1	1	1	1.061673	True	0.414
4	47	2	m	20	22-Jun-2017	Sub4_Trial47_1	1	2	2	1.15881	True	0.414
4	47	2	m	20	22-Jun-2017	Sub4_Trial47_1	1	3	3	1.044337	True	0.414
4	47	2	m	20	22-Jun-2017	Sub4_Trial47_1	1	4	4	1.049305	True	0.414
4	47	2	m	20	22-Jun-2017	Sub4_Trial47_1	1	5	5	1.545697	True	0.414
4	48	2	m	20	22-Jun-2017	Sub4_Trial48_0	0	0	0	1.285359	False	0.462
4	48	2	m	20	22-Jun-2017	Sub4_Trial48_0	0	1	1	1.370036	False	0.462
4	48	2	m	20	22-Jun-2017	Sub4_Trial48_0	0	2	2	1.4716	False	0.462
4	48	2	m	20	22-Jun-2017	Sub4_Trial48_0	0	3	3	1.067399	False	0.462
4	48	2	m	20	22-Jun-2017	Sub4_Trial48_0	0	4	4	0.775456	False	0.462
4	48	2	m	20	22-Jun-2017	Sub4_Trial48_0	0	5	5	1.157699	False	0.462
4	48	2	m	20	22-Jun-2017	Sub4_Trial48_1	1	0	0	0.518914	True	0.462
4	48	2	m	20	22-Jun-2017	Sub4_Trial48_1	1	1	1	0.623878	True	0.462
4	48	2	m	20	22-Jun-2017	Sub4_Trial48_1	1	2	2	0.844506	True	0.462
4	48	2	m	20	22-Jun-2017	Sub4_Trial48_1	1	3	3	1.301199	True	0.462
4	48	2	m	20	22-Jun-2017	Sub4_Trial48_1	1	4	4	1.222578	True	0.462
4	48	2	m	20	22-Jun-2017	Sub4_Trial48_1	1	5	5	1.085942	True	0.462
4	49	2	m	20	22-Jun-2017	Sub4_Trial49_0	0	0	0	0.575815	True	4.793
4	49	2	m	20	22-Jun-2017	Sub4_Trial49_0	0	1	1	1.002208	True	4.793
4	49	2	m	20	22-Jun-2017	Sub4_Trial49_0	0	2	2	1.113198	True	4.793
4	49	2	m	20	22-Jun-2017	Sub4_Trial49_0	0	3	3	0.927191	True	4.793
4	49	2	m	20	22-Jun-2017	Sub4_Trial49_0	0	4	4	1.346223	True	4.793
4	49	2	m	20	22-Jun-2017	Sub4_Trial49_0	0	5	5	1.178034	True	4.793
4	49	2	m	20	22-Jun-2017	Sub4_Trial49_1	1	0	0	1.18641	False	4.793
4	49	2	m	20	22-Jun-2017	Sub4_Trial49_1	1	1	1	0.549511	False	4.793
4	49	2	m	20	22-Jun-2017	Sub4_Trial49_1	1	2	2	1.124677	False	4.793
4	49	2	m	20	22-Jun-2017	Sub4_Trial49_1	1	3	3	1.539476	False	4.793
4	49	2	m	20	22-Jun-2017	Sub4_Trial49_1	1	4	4	1.218823	False	4.793
4	49	2	m	20	22-Jun-2017	Sub4_Trial49_1	1	5	5	0.673365	False	4.793
4	50	2	m	20	22-Jun-2017	Sub4_Trial50_0	0	0	0	0.712276	True	2.145
4	50	2	m	20	22-Jun-2017	Sub4_Trial50_0	0	1	1	1.32683	True	2.145
4	50	2	m	20	22-Jun-2017	Sub4_Trial50_0	0	2	2	1.526594	True	2.145
4	50	2	m	20	22-Jun-2017	Sub4_Trial50_0	0	3	3	1.192206	True	2.145
4	50	2	m	20	22-Jun-2017	Sub4_Trial50_0	0	4	4	1.192627	True	2.145
4	50	2	m	20	22-Jun-2017	Sub4_Trial50_0	0	5	5	0.687209	True	2.145
4	50	2	m	20	22-Jun-2017	Sub4_Trial50_1	1	0	0	1.174867	False	2.145
4	50	2	m	20	22-Jun-2017	Sub4_Trial50_1	1	1	1	0.48179	False	2.145
4	50	2	m	20	22-Jun-2017	Sub4_Trial50_1	1	2	2	0.917381	False	2.145
4	50	2	m	20	22-Jun-2017	Sub4_Trial50_1	1	3	3	1.507555	False	2.145
4	50	2	m	20	22-Jun-2017	Sub4_Trial50_1	1	4	4	1.011747	False	2.145
4	50	2	m	20	22-Jun-2017	Sub4_Trial50_1	1	5	5	0.859408	False	2.145
4	51	2	m	20	22-Jun-2017	Sub4_Trial51_0	0	0	0	1.331713	True	1.616
4	51	2	m	20	22-Jun-2017	Sub4_Trial51_0	0	1	1	0.740748	True	1.616
4	51	2	m	20	22-Jun-2017	Sub4_Trial51_0	0	2	2	1.317734	True	1.616
4	51	2	m	20	22-Jun-2017	Sub4_Trial51_0	0	3	3	0.784503	True	1.616
4	51	2	m	20	22-Jun-2017	Sub4_Trial51_0	0	4	4	0.612133	True	1.616
4	51	2	m	20	22-Jun-2017	Sub4_Trial51_0	0	5	5	0.885542	True	1.616
4	51	2	m	20	22-Jun-2017	Sub4_Trial51_1	1	0	0	0.398693	False	1.616
4	51	2	m	20	22-Jun-2017	Sub4_Trial51_1	1	1	1	1.11082	False	1.616
4	51	2	m	20	22-Jun-2017	Sub4_Trial51_1	1	2	2	0.531047	False	1.616
4	51	2	m	20	22-Jun-2017	Sub4_Trial51_1	1	3	3	0.689973	False	1.616
4	51	2	m	20	22-Jun-2017	Sub4_Trial51_1	1	4	4	0.863829	False	1.616
4	51	2	m	20	22-Jun-2017	Sub4_Trial51_1	1	5	5	1.258835	False	1.616
4	52	2	m	20	22-Jun-2017	Sub4_Trial52_0	0	0	0	1.481655	False	2.88
4	52	2	m	20	22-Jun-2017	Sub4_Trial52_0	0	1	1	0.834804	False	2.88
4	52	2	m	20	22-Jun-2017	Sub4_Trial52_0	0	2	2	0.655045	False	2.88
4	52	2	m	20	22-Jun-2017	Sub4_Trial52_0	0	3	3	0.809241	False	2.88
4	52	2	m	20	22-Jun-2017	Sub4_Trial52_0	0	4	4	1.301768	False	2.88
4	52	2	m	20	22-Jun-2017	Sub4_Trial52_0	0	5	5	0.534395	False	2.88
4	52	2	m	20	22-Jun-2017	Sub4_Trial52_1	1	0	0	0.716228	True	2.88
4	52	2	m	20	22-Jun-2017	Sub4_Trial52_1	1	1	1	0.572801	True	2.88
4	52	2	m	20	22-Jun-2017	Sub4_Trial52_1	1	2	2	0.870776	True	2.88
4	52	2	m	20	22-Jun-2017	Sub4_Trial52_1	1	3	3	0.903174	True	2.88
4	52	2	m	20	22-Jun-2017	Sub4_Trial52_1	1	4	4	0.625059	True	2.88
4	52	2	m	20	22-Jun-2017	Sub4_Trial52_1	1	5	5	1.212909	True	2.88
4	53	2	m	20	22-Jun-2017	Sub4_Trial53_0	0	0	0	0.397212	True	0.692
4	53	2	m	20	22-Jun-2017	Sub4_Trial53_0	0	1	1	1.144775	True	0.692
4	53	2	m	20	22-Jun-2017	Sub4_Trial53_0	0	2	2	1.223922	True	0.692
4	53	2	m	20	22-Jun-2017	Sub4_Trial53_0	0	3	3	0.967767	True	0.692
4	53	2	m	20	22-Jun-2017	Sub4_Trial53_0	0	4	4	1.354898	True	0.692
4	53	2	m	20	22-Jun-2017	Sub4_Trial53_0	0	5	5	0.965944	True	0.692
4	53	2	m	20	22-Jun-2017	Sub4_Trial53_1	1	0	0	1.22212	False	0.692
4	53	2	m	20	22-Jun-2017	Sub4_Trial53_1	1	1	1	0.965361	False	0.692
4	53	2	m	20	22-Jun-2017	Sub4_Trial53_1	1	2	2	1.013132	False	0.692
4	53	2	m	20	22-Jun-2017	Sub4_Trial53_1	1	3	3	1.23355	False	0.692
4	53	2	m	20	22-Jun-2017	Sub4_Trial53_1	1	4	4	1.022144	False	0.692
4	53	2	m	20	22-Jun-2017	Sub4_Trial53_1	1	5	5	0.543051	False	0.692
4	54	2	m	20	22-Jun-2017	Sub4_Trial54_0	0	0	0	0.711618	False	1.412
4	54	2	m	20	22-Jun-2017	Sub4_Trial54_0	0	1	1	1.435431	False	1.412
4	54	2	m	20	22-Jun-2017	Sub4_Trial54_0	0	2	2	0.678898	False	1.412
4	54	2	m	20	22-Jun-2017	Sub4_Trial54_0	0	3	3	0.859526	False	1.412
4	54	2	m	20	22-Jun-2017	Sub4_Trial54_0	0	4	4	0.465835	False	1.412
4	54	2	m	20	22-Jun-2017	Sub4_Trial54_0	0	5	5	0.836917	False	1.412
4	54	2	m	20	22-Jun-2017	Sub4_Trial54_1	1	0	0	0.71268	True	1.412
4	54	2	m	20	22-Jun-2017	Sub4_Trial54_1	1	1	1	1.623035	True	1.412
4	54	2	m	20	22-Jun-2017	Sub4_Trial54_1	1	2	2	1.411711	True	1.412
4	54	2	m	20	22-Jun-2017	Sub4_Trial54_1	1	3	3	0.639297	True	1.412
4	54	2	m	20	22-Jun-2017	Sub4_Trial54_1	1	4	4	1.258941	True	1.412
4	54	2	m	20	22-Jun-2017	Sub4_Trial54_1	1	5	5	1.55255	True	1.412
4	55	2	m	20	22-Jun-2017	Sub4_Trial55_0	0	0	0	1.062031	True	0.986
4	55	2	m	20	22-Jun-2017	Sub4_Trial55_0	0	1	1	0.688156	True	0.986
4	55	2	m	20	22-Jun-2017	Sub4_Trial55_0	0	2	2	0.787646	True	0.986
4	55	2	m	20	22-Jun-2017	Sub4_Trial55_0	0	3	3	1.475279	True	0.986
4	55	2	m	20	22-Jun-2017	Sub4_Trial55_0	0	4	4	1.151424	True	0.986
4	55	2	m	20	22-Jun-2017	Sub4_Trial55_0	0	5	5	0.380283	True	0.986
4	55	2	m	20	22-Jun-2017	Sub4_Trial55_1	1	0	0	1.411061	False	0.986
4	55	2	m	20	22-Jun-2017	Sub4_Trial55_1	1	1	1	1.080502	False	0.986
4	55	2	m	20	22-Jun-2017	Sub4_Trial55_1	1	2	2	0.588965	False	0.986
4	55	2	m	20	22-Jun-2017	Sub4_Trial55_1	1	3	3	1.034786	False	0.986
4	55	2	m	20	22-Jun-2017	Sub4_Trial55_1	1	4	4	0.773168	False	0.986
4	55	2	m	20	22-Jun-2017	Sub4_Trial55_1	1	5	5	1.154268	False	0.986
4	56	2	m	20	22-Jun-2017	Sub4_Trial56_0	0	0	0	1.183638	True	0.364
4	56	2	m	20	22-Jun-2017	Sub4_Trial56_0	0	1	1	0.675942	True	0.364
4	56	2	m	20	22-Jun-2017	Sub4_Trial56_0	0	2	2	0.74224	True	0.364
4	56	2	m	20	22-Jun-2017	Sub4_Trial56_0	0	3	3	1.566425	True	0.364
4	56	2	m	20	22-Jun-2017	Sub4_Trial56_0	0	4	4	1.087605	True	0.364
4	56	2	m	20	22-Jun-2017	Sub4_Trial56_0	0	5	5	1.183182	True	0.364
4	56	2	m	20	22-Jun-2017	Sub4_Trial56_1	1	0	0	0.484708	False	0.364
4	56	2	m	20	22-Jun-2017	Sub4_Trial56_1	1	1	1	0.819736	False	0.364
4	56	2	m	20	22-Jun-2017	Sub4_Trial56_1	1	2	2	0.600757	False	0.364
4	56	2	m	20	22-Jun-2017	Sub4_Trial56_1	1	3	3	1.424654	False	0.364
4	56	2	m	20	22-Jun-2017	Sub4_Trial56_1	1	4	4	1.287387	False	0.364
4	56	2	m	20	22-Jun-2017	Sub4_Trial56_1	1	5	5	1.596572	False	0.364
4	57	2	m	20	22-Jun-2017	Sub4_Trial57_0	0	0	0	0.956884	True	0.652
4	57	2	m	20	22-Jun-2017	Sub4_Trial57_0	0	1	1	0.989013	True	0.652
4	57	2	m	20	22-Jun-2017	Sub4_Trial57_0	0	2	2	1.299589	True	0.652
4	57	2	m	20	22-Jun-2017	Sub4_Trial57_0	0	3	3	1.02688	True	0.652
4	57	2	m	20	22-Jun-2017	Sub4_Trial57_0	0	4	4	0.765039	True	0.652
4	57	2	m	20	22-Jun-2017	Sub4_Trial57_0	0	5	5	0.934006	True	0.652
4	57	2	m	20	22-Jun-2017	Sub4_Trial57_1	1	0	0	1.284519	False	0.652
4	57	2	m	20	22-Jun-2017	Sub4_Trial57_1	1	1	1	1.116759	False	0.652
4	57	2	m	20	22-Jun-2017	Sub4_Trial57_1	1	2	2	0.854162	False	0.652
4	57	2	m	20	22-Jun-2017	Sub4_Trial57_1	1	3	3	0.423393	False	0.652
4	57	2	m	20	22-Jun-2017	Sub4_Trial57_1	1	4	4	1.133972	False	0.652
4	57	2	m	20	22-Jun-2017	Sub4_Trial57_1	1	5	5	1.024631	False	0.652
4	58	2	m	20	22-Jun-2017	Sub4_Trial58_0	0	0	0	1.355853	True	0.409
4	58	2	m	20	22-Jun-2017	Sub4_Trial58_0	0	1	1	0.418113	True	0.409
4	58	2	m	20	22-Jun-2017	Sub4_Trial58_0	0	2	2	1.1272	True	0.409
4	58	2	m	20	22-Jun-2017	Sub4_Trial58_0	0	3	3	0.781966	True	0.409
4	58	2	m	20	22-Jun-2017	Sub4_Trial58_0	0	4	4	0.9188	True	0.409
4	58	2	m	20	22-Jun-2017	Sub4_Trial58_0	0	5	5	1.395047	True	0.409
4	58	2	m	20	22-Jun-2017	Sub4_Trial58_1	1	0	0	0.786318	False	0.409
4	58	2	m	20	22-Jun-2017	Sub4_Trial58_1	1	1	1	0.636938	False	0.409
4	58	2	m	20	22-Jun-2017	Sub4_Trial58_1	1	2	2	0.46666	False	0.409
4	58	2	m	20	22-Jun-2017	Sub4_Trial58_1	1	3	3	0.716115	False	0.409
4	58	2	m	20	22-Jun-2017	Sub4_Trial58_1	1	4	4	0.84821	False	0.409
4	58	2	m	20	22-Jun-2017	Sub4_Trial58_1	1	5	5	1.265459	False	0.409
4	59	2	m	20	22-Jun-2017	Sub4_Trial59_0	0	0	0	0.869392	False	3.782
4	59	2	m	20	22-Jun-2017	Sub4_Trial59_0	0	1	1	0.85462	False	3.782
4	59	2	m	20	22-Jun-2017	Sub4_Trial59_0	0	2	2	1.445219	False	3.782
4	59	2	m	20	22-Jun-2017	Sub4_Trial59_0	0	3	3	1.167293	False	3.782
4	59	2	m	20	22-Jun-2017	Sub4_Trial59_0	0	4	4	0.855985	False	3.782
4	59	2	m	20	22-Jun-2017	Sub4_Trial59_0	0	5	5	0.753409	False	3.782
4	59	2	m	20	22-Jun-2017	Sub4_Trial59_1	1	0	0	1.358066	True	3.782
4	59	2	m	20	22-Jun-2017	Sub4_Trial59_1	1	1	1	1.567158	True	3.782
4	59	2	m	20	22-Jun-2017	Sub4_Trial59_1	1	2	2	1.186412	True	3.782
4	59	2	m	20	22-Jun-2017	Sub4_Trial59_1	1	3	3	1.014315	True	3.782
4	59	2	m	20	22-Jun-2017	Sub4_Trial59_1	1	4	4	0.825899	True	3.782
4	59	2	m	20	22-Jun-2017	Sub4_Trial59_1	1	5	5	0.366097	True	3.782
4	60	2	m	20	22-Jun-2017	Sub4_Trial60_0	0	0	0	1.282771	True	1.89
4	60	2	m	20	22-Jun-2017	Sub4_Trial60_0	0	1	1	1.349486	True	1.89
4	60	2	m	20	22-Jun-2017	Sub4_Trial60_0	0	2	2	1.016037	True	1.89
4	60	2	m	20	22-Jun-2017	Sub4_Trial60_0	0	3	3	1.163761	True	1.89
4	60	2	m	20	22-Jun-2017	Sub4_Trial60_0	0	4	4	1.311674	True	1.89
4	60	2	m	20	22-Jun-2017	Sub4_Trial60_0	0	5	5	0.82783	True	1.89
4	60	2	m	20	22-Jun-2017	Sub4_Trial60_1	1	0	0	1.253404	False	1.89
4	60	2	m	20	22-Jun-2017	Sub4_Trial60_1	1	1	1	1.485185	False	1.89
4	60	2	m	20	22-Jun-2017	Sub4_Trial60_1	1	2	2	1.045683	False	1.89
4	60	2	m	20	22-Jun-2017	Sub4_Trial60_1	1	3	3	1.459707	False	1.89
4	60	2	m	20	22-Jun-2017	Sub4_Trial60_1	1	4	4	1.406423	False	1.89
4	60	2	m	20	22-Jun-2017	Sub4_Trial60_1	1	5	5	0.888542	False	1.89
4	61	2	m	20	22-Jun-2017	Sub4_Trial61_0	0	0	0	1.216553	False	1.266
4	61	2	m	20	22-Jun-2017	Sub4_Trial61_0	0	1	1	1.152792	False	1.266
4	61	2	m	20	22-Jun-2017	Sub4_Trial61_0	0	2	2	1.519535	False	1.266
4	61	2	m	20	22-Jun-2017	Sub4_Trial61_0	0	3	3	0.435398	False	1.266
4	61	2	m	20	22-Jun-2017	Sub4_Trial61_0	0	4	4	0.709625	False	1.266
4	61	2	m	20	22-Jun-2017	Sub4_Trial61_0	0	5	5	0.682736	False	1.266
4	61	2	m	20	22-Jun-2017	Sub4_Trial61_1	1	0	0	0.752046	True	1.266
4	61	2	m	20	22-Jun-2017	Sub4_Trial61_1	1	1	1	1.129661	True	1.266
4	61	2	m	20	22-Jun-2017	Sub4_Trial61_1	1	2	2	0.645228	True	1.266
4	61	2	m	20	22-Jun-2017	Sub4_Trial61_1	1	3	3	0.530285	True	1.266
4	61	2	m	20	22-Jun-2017	Sub4_Trial61_1	1	4	4	0.97665	True	1.266
4	61	2	m	20	22-Jun-2017	Sub4_Trial61_1	1	5	5	1.103659	True	1.266
4	62	2	m	20	22-Jun-2017	Sub4_Trial62_0	0	0	0	0.455129	True	1.425
4	62	2	m	20	22-Jun-2017	Sub4_Trial62_0	0	1	1	1.180286	True	1.425
4	62	2	m	20	22-Jun-2017	Sub4_Trial62_0	0	2	2	0.553897	True	1.425
4	62	2	m	20	22-Jun-2017	Sub4_Trial62_0	0	3	3	1.587165	True	1.425
4	62	2	m	20	22-Jun-2017	Sub4_Trial62_0	0	4	4	0.935924	True	1.425
4	62	2	m	20	22-Jun-2017	Sub4_Trial62_0	0	5	5	0.74488	True	1.425
4	62	2	m	20	22-Jun-2017	Sub4_Trial62_1	1	0	0	1.209086	False	1.425
4	62	2	m	20	22-Jun-2017	Sub4_Trial62_1	1	1	1	1.041361	False	1.425
4	62	2	m	20	22-Jun-2017	Sub4_Trial62_1	1	2	2	1.527571	False	1.425
4	62	2	m	20	22-Jun-2017	Sub4_Trial62_1	1	3	3	1.103003	False	1.425
4	62	2	m	20	22-Jun-2017	Sub4_Trial62_1	1	4	4	0.492221	False	1.425
4	62	2	m	20	22-Jun-2017	Sub4_Trial62_1	1	5	5	0.804131	False	1.425
4	63	2	m	20	22-Jun-2017	Sub4_Trial63_0	0	0	0	0.917813	True	0.486
4	63	2	m	20	22-Jun-2017	Sub4_Trial63_0	0	1	1	0.813052	True	0.486
4	63	2	m	20	22-Jun-2017	Sub4_Trial63_0	0	2	2	0.831597	True	0.486
4	63	2	m	20	22-Jun-2017	Sub4_Trial63_0	0	3	3	1.208467	True	0.486
4	63	2	m	20	22-Jun-2017	Sub4_Trial63_0	0	4	4	1.550943	True	0.486
4	63	2	m	20	22-Jun-2017	Sub4_Trial63_0	0	5	5	0.736694	True	0.486
4	63	2	m	20	22-Jun-2017	Sub4_Trial63_1	1	0	0	1.018311	False	0.486
4	63	2	m	20	22-Jun-2017	Sub4_Trial63_1	1	1	1	1.343308	False	0.486
4	63	2	m	20	22-Jun-2017	Sub4_Trial63_1	1	2	2	1.134781	False	0.486
4	63	2	m	20	22-Jun-2017	Sub4_Trial63_1	1	3	3	0.716825	False	0.486
4	63	2	m	20	22-Jun-2017	Sub4_Trial63_1	1	4	4	1.327299	False	0.486
4	63	2	m	20	22-Jun-2017	Sub4_Trial63_1	1	5	5	0.999406	False	0.486
4	64	2	m	20	22-Jun-2017	Sub4_Trial64_0	0	0	0	1.160571	False	0.925
4	64	2	m	20	22-Jun-2017	Sub4_Trial64_0	0	1	1	0.596427	False	0.925
4	64	2	m	20	22-Jun-2017	Sub4_Trial64_0	0	2	2	0.732344	False	0.925
4	64	2	m	20	22-Jun-2017	Sub4_Trial64_0	0	3	3	1.008446	False	0.925
4	64	2	m	20	22-Jun-2017	Sub4_Trial64_0	0	4	4	0.374059	False	0.925
4	64	2	m	20	22-Jun-2017	Sub4_Trial64_0	0	5	5	0.837531	False	0.925
4	64	2	m	20	22-Jun-2017	Sub4_Trial64_1	1	0	0	1.171361	True	0.925
4	64	2	m	20	22-Jun-2017	Sub4_Trial64_1	1	1	1	0.727176	True	0.925
4	64	2	m	20	22-Jun-2017	Sub4_Trial64_1	1	2	2	1.093867	True	0.925
4	64	2	m	20	22-Jun-2017	Sub4_Trial64_1	1	3	3	1.027493	True	0.925
4	64	2	m	20	22-Jun-2017	Sub4_Trial64_1	1	4	4	1.392833	True	0.925
4	64	2	m	20	22-Jun-2017	Sub4_Trial64_1	1	5	5	0.798464	True	0.925
4	65	2	m	20	22-Jun-2017	Sub4_Trial65_0	0	0	0	1.331914	False	0.883
4	65	2	m	20	22-Jun-2017	Sub4_Trial65_0	0	1	1	0.810859	False	0.883
4	65	2	m	20	22-Jun-2017	Sub4_Trial65_0	0	2	2	1.499846	False	0.883
4	65	2	m	20	22-Jun-2017	Sub4_Trial65_0	0	3	3	1.027387	False	0.883
4	65	2	m	20	22-Jun-2017	Sub4_Trial65_0	0	4	4	0.516481	False	0.883
4	65	2	m	20	22-Jun-2017	Sub4_Trial65_0	0	5	5	0.941326	False	0.883
4	65	2	m	20	22-Jun-2017	Sub4_Trial65_1	1	0	0	1.202661	True	0.883
4	65	2	m	20	22-Jun-2017	Sub4_Trial65_1	1	1	1	0.683746	True	0.883
4	65	2	m	20	22-Jun-2017	Sub4_Trial65_1	1	2	2	1.181613	True	0.883
4	65	2	m	20	22-Jun-2017	Sub4_Trial65_1	1	3	3	1.54874	True	0.883
4	65	2	m	20	22-Jun-2017	Sub4_Trial65_1	1	4	4	1.308192	True	0.883
4	65	2	m	20	22-Jun-2017	Sub4_Trial65_1	1	5	5	1.050309	True	0.883
4	66	2	m	20	22-Jun-2017	Sub4_Trial66_0	0	0	0	1.486273	False	0.445
4	66	2	m	20	22-Jun-2017	Sub4_Trial66_0	0	1	1	1.087696	False	0.445
4	66	2	m	20	22-Jun-2017	Sub4_Trial66_0	0	2	2	1.113443	False	0.445
4	66	2	m	20	22-Jun-2017	Sub4_Trial66_0	0	3	3	0.952823	False	0.445
4	66	2	m	20	22-Jun-2017	Sub4_Trial66_0	0	4	4	0.851725	False	0.445
4	66	2	m	20	22-Jun-2017	Sub4_Trial66_0	0	5	5	1.464911	False	0.445
4	66	2	m	20	22-Jun-2017	Sub4_Trial66_1	1	0	0	1.050635	True	0.445
4	66	2	m	20	22-Jun-2017	Sub4_Trial66_1	1	1	1	0.486079	True	0.445
4	66	2	m	20	22-Jun-2017	Sub4_Trial66_1	1	2	2	1.015728	True	0.445
4	66	2	m	20	22-Jun-2017	Sub4_Trial66_1	1	3	3	0.61051	True	0.445
4	66	2	m	20	22-Jun-2017	Sub4_Trial66_1	1	4	4	1.563407	True	0.445
4	66	2	m	20	22-Jun-2017	Sub4_Trial66_1	1	5	5	1.152569	True	0.445
4	67	2	m	20	22-Jun-2017	Sub4_Trial67_0	0	0	0	0.880125	True	3.335
4	67	2	m	20	22-Jun-2017	Sub4_Trial67_0	0	1	1	0.731672	True	3.335
4	67	2	m	20	22-Jun-2017	Sub4_Trial67_0	0	2	2	1.003389	True	3.335
4	67	2	m	20	22-Jun-2017	Sub4_Trial67_0	0	3	3	1.28225	True	3.335
4	67	2	m	20	22-Jun-2017	Sub4_Trial67_0	0	4	4	0.906998	True	3.335
4	67	2	m	20	22-Jun-2017	Sub4_Trial67_0	0	5	5	1.225953	True	3.335
4	67	2	m	20	22-Jun-2017	Sub4_Trial67_1	1	0	0	1.274044	False	3.335
4	67	2	m	20	22-Jun-2017	Sub4_Trial67_1	1	1	1	1.596986	False	3.335
4	67	2	m	20	22-Jun-2017	Sub4_Trial67_1	1	2	2	1.319852	False	3.335
4	67	2	m	20	22-Jun-2017	Sub4_Trial67_1	1	3	3	1.207603	False	3.335
4	67	2	m	20	22-Jun-2017	Sub4_Trial67_1	1	4	4	1.14728	False	3.335
4	67	2	m	20	22-Jun-2017	Sub4_Trial67_1	1	5	5	1.068917	False	3.335
4	68	2	m	20	22-Jun-2017	Sub4_Trial68_0	0	0	0	1.627101	False	0.426
4	68	2	m	20	22-Jun-2017	Sub4_Trial68_0	0	1	1	0.823948	False	0.426
4	68	2	m	20	22-Jun-2017	Sub4_Trial68_0	0	2	2	1.373976	False	0.426
4	68	2	m	20	22-Jun-2017	Sub4_Trial68_0	0	3	3	1.410652	False	0.426
4	68	2	m	20	22-Jun-2017	Sub4_Trial68_0	0	4	4	0.579651	False	0.426
4	68	2	m	20	22-Jun-2017	Sub4_Trial68_0	0	5	5	0.992289	False	0.426
4	68	2	m	20	22-Jun-2017	Sub4_Trial68_1	1	0	0	0.725273	True	0.426
4	68	2	m	20	22-Jun-2017	Sub4_Trial68_1	1	1	1	0.500716	True	0.426
4	68	2	m	20	22-Jun-2017	Sub4_Trial68_1	1	2	2	0.993588	True	0.426
4	68	2	m	20	22-Jun-2017	Sub4_Trial68_1	1	3	3	0.98933	True	0.426
4	68	2	m	20	22-Jun-2017	Sub4_Trial68_1	1	4	4	1.210613	True	0.426
4	68	2	m	20	22-Jun-2017	Sub4_Trial68_1	1	5	5	0.9786	True	0.426
4	69	2	m	20	22-Jun-2017	Sub4_Trial69_0	0	0	0	1.489936	True	1.288
4	69	2	m	20	22-Jun-2017	Sub4_Trial69_0	0	1	1	0.713659	True	1.288
4	69	2	m	20	22-Jun-2017	Sub4_Trial69_0	0	2	2	1.389979	True	1.288
4	69	2	m	20	22-Jun-2017	Sub4_Trial69_0	0	3	3	0.925787	True	1.288
4	69	2	m	20	22-Jun-2017	Sub4_Trial69_0	0	4	4	0.854627	True	1.288
4	69	2	m	20	22-Jun-2017	Sub4_Trial69_0	0	5	5	0.90678	True	1.288
4	69	2	m	20	22-Jun-2017	Sub4_Trial69_1	1	0	0	1.523867	False	1.288
4	69	2	m	20	22-Jun-2017	Sub4_Trial69_1	1	1	1	1.025634	False	1.288
4	69	2	m	20	22-Jun-2017	Sub4_Trial69_1	1	2	2	0.631934	False	1.288
4	69	2	m	20	22-Jun-2017	Sub4_Trial69_1	1	3	3	1.565075	False	1.288
4	69	2	m	20	22-Jun-2017	Sub4_Trial69_1	1	4	4	0.801652	False	1.288
4	69	2	m	20	22-Jun-2017	Sub4_Trial69_1	1	5	5	0.963912	False	1.288
4	70	2	m	20	22-Jun-2017	Sub4_Trial70_0	0	0	0	0.731923	False	5.251
4	70	2	m	20	22-Jun-2017	Sub4_Trial70_0	0	1	1	1.3164	False	5.251
4	70	2	m	20	22-Jun-2017	Sub4_Trial70_0	0	2	2	1.361579	False	5.251
4	70	2	m	20	22-Jun-2017	Sub4_Trial70_0	0	3	3	0.960465	False	5.251
4	70	2	m	20	22-Jun-2017	Sub4_Trial70_0	0	4	4	1.015236	False	5.251
4	70	2	m	20	22-Jun-2017	Sub4_Trial70_0	0	5	5	0.585793	False	5.251
4	70	2	m	20	22-Jun-2017	Sub4_Trial70_1	1	0	0	0.486303	True	5.251
4	70	2	m	20	22-Jun-2017	Sub4_Trial70_1	1	1	1	0.548856	True	5.251
4	70	2	m	20	22-Jun-2017	Sub4_Trial70_1	1	2	2	1.05811	True	5.251
4	70	2	m	20	22-Jun-2017	Sub4_Trial70_1	1	3	3	1.585163	True	5.251
4	70	2	m	20	22-Jun-2017	Sub4_Trial70_1	1	4	4	1.335228	True	5.251
4	70	2	m	20	22-Jun-2017	Sub4_Trial70_1	1	5	5	0.79982	True	5.251
4	71	2	m	20	22-Jun-2017	Sub4_Trial71_0	0	0	0	1.345171	True	1.629
4	71	2	m	20	22-Jun-2017	Sub4_Trial71_0	0	1	1	1.506581	True	1.629
4	71	2	m	20	22-Jun-2017	Sub4_Trial71_0	0	2	2	0.823647	True	1.629
4	71	2	m	20	22-Jun-2017	Sub4_Trial71_0	0	3	3	1.348786	True	1.629
4	71	2	m	20	22-Jun-2017	Sub4_Trial71_0	0	4	4	0.999428	True	1.629
4	71	2	m	20	22-Jun-2017	Sub4_Trial71_0	0	5	5	1.440351	True	1.629
4	71	2	m	20	22-Jun-2017	Sub4_Trial71_1	1	0	0	0.425383	False	1.629
4	71	2	m	20	22-Jun-2017	Sub4_Trial71_1	1	1	1	1.344239	False	1.629
4	71	2	m	20	22-Jun-2017	Sub4_Trial71_1	1	2	2	1.039188	False	1.629
4	71	2	m	20	22-Jun-2017	Sub4_Trial71_1	1	3	3	1.228845	False	1.629
4	71	2	m	20	22-Jun-2017	Sub4_Trial71_1	1	4	4	0.76176	False	1.629
4	71	2	m	20	22-Jun-2017	Sub4_Trial71_1	1	5	5	1.009173	False	1.629
4	72	2	m	20	22-Jun-2017	Sub4_Trial72_0	0	0	0	0.691197	True	2.663
4	72	2	m	20	22-Jun-2017	Sub4_Trial72_0	0	1	1	0.607815	True	2.663
4	72	2	m	20	22-Jun-2017	Sub4_Trial72_0	0	2	2	1.560353	True	2.663
4	72	2	m	20	22-Jun-2017	Sub4_Trial72_0	0	3	3	0.970863	True	2.663
4	72	2	m	20	22-Jun-2017	Sub4_Trial72_0	0	4	4	0.566973	True	2.663
4	72	2	m	20	22-Jun-2017	Sub4_Trial72_0	0	5	5	1.068601	True	2.663
4	72	2	m	20	22-Jun-2017	Sub4_Trial72_1	1	0	0	1.128794	False	2.663
4	72	2	m	20	22-Jun-2017	Sub4_Trial72_1	1	1	1	1.313002	False	2.663
4	72	2	m	20	22-Jun-2017	Sub4_Trial72_1	1	2	2	1.170476	False	2.663
4	72	2	m	20	22-Jun-2017	Sub4_Trial72_1	1	3	3	0.657639	False	2.663
4	72	2	m	20	22-Jun-2017	Sub4_Trial72_1	1	4	4	0.887897	False	2.663
4	72	2	m	20	22-Jun-2017	Sub4_Trial72_1	1	5	5	1.554143	False	2.663
4	73	2	m	20	22-Jun-2017	Sub4_Trial73_0	0	0	0	1.181659	False	0.369
4	73	2	m	20	22-Jun-2017	Sub4_Trial73_0	0	1	1	1.464694	False	0.369
4	73	2	m	20	22-Jun-2017	Sub4_Trial73_0	0	2	2	0.631432	False	0.369
4	73	2	m	20	22-Jun-2017	Sub4_Trial73_0	0	3	3	0.566151	False	0.369
4	73	2	m	20	22-Jun-2017	Sub4_Trial73_0	0	4	4	0.640859	False	0.369
4	73	2	m	20	22-Jun-2017	Sub4_Trial73_0	0	5	5	1.137668	False	0.369
4	73	2	m	20	22-Jun-2017	Sub4_Trial73_1	1	0	0	0.652653	True	0.369
4	73	2	m	20	22-Jun-2017	Sub4_Trial73_1	1	1	1	0.458329	True	0.369
4	73	2	m	20	22-Jun-2017	Sub4_Trial73_1	1	2	2	1.479563	True	0.369
4	73	2	m	20	22-Jun-2017	Sub4_Trial73_1	1	3	3	0.782252	True	0.369
4	73	2	m	20	22-Jun-2017	Sub4_Trial73_1	1	4	4	0.920628	True	0.369
4	73	2	m	20	22-Jun-2017	Sub4_Trial73_1	1	5	5	0.978926	True	0.369
4	74	2	m	20	22-Jun-2017	Sub4_Trial74_0	0	0	0	0.647448	True	1.812
4	74	2	m	20	22-Jun-2017	Sub4_Trial74_0	0	1	1	0.877	True	1.812
4	74	2	m	20	22-Jun-2017	Sub4_Trial74_0	0	2	2	1.07233	True	1.812
4	74	2	m	20	22-Jun-2017	Sub4_Trial74_0	0	3	3	1.38052	True	1.812
4	74	2	m	20	22-Jun-2017	Sub4_Trial74_0	0	4	4	0.817555	True	1.812
4	74	2	m	20	22-Jun-2017	Sub4_Trial74_0	0	5	5	1.182277	True	1.812
4	74	2	m	20	22-Jun-2017	Sub4_Trial74_1	1	0	0	1.249608	False	1.812
4	74	2	m	20	22-Jun-2017	Sub4_Trial74_1	1	1	1	0.949185	False	1.812
4	74	2	m	20	22-Jun-2017	Sub4_Trial74_1	1	2	2	0.8446	False	1.812
4	74	2	m	20	22-Jun-2017	Sub4_Trial74_1	1	3	3	0.779824	False	1.812
4	74	2	m	20	22-Jun-2017	Sub4_Trial74_1	1	4	4	0.799251	False	1.812
4	74	2	m	20	22-Jun-2017	Sub4_Trial74_1	1	5	5	0.716504	False	1.812
4	75	2	m	20	22-Jun-2017	Sub4_Trial75_0	0	0	0	0.877149	False	0.99
4	75	2	m	20	22-Jun-2017	Sub4_Trial75_0	0	1	1	1.164471	False	0.99
4	75	2	m	20	22-Jun-2017	Sub4_Trial75_0	0	2	2	1.501265	False	0.99
4	75	2	m	20	22-Jun-2017	Sub4_Trial75_0	0	3	3	1.017666	False	0.99
4	75	2	m	20	22-Jun-2017	Sub4_Trial75_0	0	4	4	1.151365	False	0.99
4	75	2	m	20	22-Jun-2017	Sub4_Trial75_0	0	5	5	0.723334	False	0.99
4	75	2	m	20	22-Jun-2017	Sub4_Trial75_1	1	0	0	0.823711	True	0.99
4	75	2	m	20	22-Jun-2017	Sub4_Trial75_1	1	1	1	0.951272	True	0.99
4	75	2	m	20	22-Jun-2017	Sub4_Trial75_1	1	2	2	0.981736	True	0.99
4	75	2	m	20	22-Jun-2017	Sub4_Trial75_1	1	3	3	0.838362	True	0.99
4	75	2	m	20	22-Jun-2017	Sub4_Trial75_1	1	4	4	1.56486	True	0.99
4	75	2	m	20	22-Jun-2017	Sub4_Trial75_1	1	5	5	0.830847	True	0.99
4	76	2	m	20	22-Jun-2017	Sub4_Trial76_0	0	0	0	1.087135	False	0.43
4	76	2	m	20	22-Jun-2017	Sub4_Trial76_0	0	1	1	1.000777	False	0.43
4	76	2	m	20	22-Jun-2017	Sub4_Trial76_0	0	2	2	0.568413	False	0.43
4	76	2	m	20	22-Jun-2017	Sub4_Trial76_0	0	3	3	0.821209	False	0.43
4	76	2	m	20	22-Jun-2017	Sub4_Trial76_0	0	4	4	1.622378	False	0.43
4	76	2	m	20	22-Jun-2017	Sub4_Trial76_0	0	5	5	0.531925	False	0.43
4	76	2	m	20	22-Jun-2017	Sub4_Trial76_1	1	0	0	1.22019	True	0.43
4	76	2	m	20	22-Jun-2017	Sub4_Trial76_1	1	1	1	0.901851	True	0.43
4	76	2	m	20	22-Jun-2017	Sub4_Trial76_1	1	2	2	1.003739	True	0.43
4	76	2	m	20	22-Jun-2017	Sub4_Trial76_1	1	3	3	1.401266	True	0.43
4	76	2	m	20	22-Jun-2017	Sub4_Trial76_1	1	4	4	1.359869	True	0.43
4	76	2	m	20	22-Jun-2017	Sub4_Trial76_1	1	5	5	0.985336	True	0.43
4	77	2	m	20	22-Jun-2017	Sub4_Trial77_0	0	0	0	1.230943	True	0.553
4	77	2	m	20	22-Jun-2017	Sub4_Trial77_0	0	1	1	0.880183	True	0.553
4	77	2	m	20	22-Jun-2017	Sub4_Trial77_0	0	2	2	0.483819	True	0.553
4	77	2	m	20	22-Jun-2017	Sub4_Trial77_0	0	3	3	1.097434	True	0.553
4	77	2	m	20	22-Jun-2017	Sub4_Trial77_0	0	4	4	1.223517	True	0.553
4	77	2	m	20	22-Jun-2017	Sub4_Trial77_0	0	5	5	0.520782	True	0.553
4	77	2	m	20	22-Jun-2017	Sub4_Trial77_1	1	0	0	0.695188	False	0.553
4	77	2	m	20	22-Jun-2017	Sub4_Trial77_1	1	1	1	1.322048	False	0.553
4	77	2	m	20	22-Jun-2017	Sub4_Trial77_1	1	2	2	1.022256	False	0.553
4	77	2	m	20	22-Jun-2017	Sub4_Trial77_1	1	3	3	0.663302	False	0.553
4	77	2	m	20	22-Jun-2017	Sub4_Trial77_1	1	4	4	1.09732	False	0.553
4	77	2	m	20	22-Jun-2017	Sub4_Trial77_1	1	5	5	1.330221	False	0.553
4	78	2	m	20	22-Jun-2017	Sub4_Trial78_0	0	0	0	1.041588	True	1.154
4	78	2	m	20	22-Jun-2017	Sub4_Trial78_0	0	1	1	0.553725	True	1.154
4	78	2	m	20	22-Jun-2017	Sub4_Trial78_0	0	2	2	0.602893	True	1.154
4	78	2	m	20	22-Jun-2017	Sub4_Trial78_0	0	3	3	1.056554	True	1.154
4	78	2	m	20	22-Jun-2017	Sub4_Trial78_0	0	4	4	1.029325	True	1.154
4	78	2	m	20	22-Jun-2017	Sub4_Trial78_0	0	5	5	0.726485	True	1.154
4	78	2	m	20	22-Jun-2017	Sub4_Trial78_1	1	0	0	1.270261	False	1.154
4	78	2	m	20	22-Jun-2017	Sub4_Trial78_1	1	1	1	0.664818	False	1.154
4	78	2	m	20	22-Jun-2017	Sub4_Trial78_1	1	2	2	1.264362	False	1.154
4	78	2	m	20	22-Jun-2017	Sub4_Trial78_1	1	3	3	1.477323	False	1.154
4	78	2	m	20	22-Jun-2017	Sub4_Trial78_1	1	4	4	0.941934	False	1.154
4	78	2	m	20	22-Jun-2017	Sub4_Trial78_1	1	5	5	1.218583	False	1.154
4	79	2	m	20	22-Jun-2017	Sub4_Trial79_0	0	0	0	0.979866	True	2.503
4	79	2	m	20	22-Jun-2017	Sub4_Trial79_0	0	1	1	0.927828	True	2.503
4	79	2	m	20	22-Jun-2017	Sub4_Trial79_0	0	2	2	0.48074	True	2.503
4	79	2	m	20	22-Jun-2017	Sub4_Trial79_0	0	3	3	1.017974	True	2.503
4	79	2	m	20	22-Jun-2017	Sub4_Trial79_0	0	4	4	0.536667	True	2.503
4	79	2	m	20	22-Jun-2017	Sub4_Trial79_0	0	5	5	1.254383	True	2.503
4	79	2	m	20	22-Jun-2017	Sub4_Trial79_1	1	0	0	1.048708	False	2.503
4	79	2	m	20	22-Jun-2017	Sub4_Trial79_1	1	1	1	1.387987	False	2.503
4	79	2	m	20	22-Jun-2017	Sub4_Trial79_1	1	2	2	0.780299	False	2.503
4	79	2	m	20	22-Jun-2017	Sub4_Trial79_1	1	3	3	1.122694	False	2.503
4	79	2	m	20	22-Jun-2017	Sub4_Trial79_1	1	4	4	1.147895	False	2.503
4	79	2	m	20	22-Jun-2017	Sub4_Trial79_1	1	5	5	0.760945	False	2.503
4	79	3	m	20	22-Jun-2017	Sub4_Trial79_0	0	0	0	0.979866	False	1.11
4	79	3	m	20	22-Jun-2017	Sub4_Trial79_0	0	1	1	0.927828	False	1.11
4	79	3	m	20	22-Jun-2017	Sub4_Trial79_0	0	2	2	0.48074	False	1.11
4	79	3	m	20	22-Jun-2017	Sub4_Trial79_0	0	3	3	1.017974	False	1.11
4	79	3	m	20	22-Jun-2017	Sub4_Trial79_0	0	4	4	0.536667	False	1.11
4	79	3	m	20	22-Jun-2017	Sub4_Trial79_0	0	5	5	1.254383	False	1.11
4	79	3	m	20	22-Jun-2017	Sub4_Trial79_1	1	0	0	1.048708	True	1.11
4	79	3	m	20	22-Jun-2017	Sub4_Trial79_1	1	1	1	1.387987	True	1.11
4	79	3	m	20	22-Jun-2017	Sub4_Trial79_1	1	2	2	0.780299	True	1.11
4	79	3	m	20	22-Jun-2017	Sub4_Trial79_1	1	3	3	1.122694	True	1.11
4	79	3	m	20	22-Jun-2017	Sub4_Trial79_1	1	4	4	1.147895	True	1.11
4	79	3	m	20	22-Jun-2017	Sub4_Trial79_1	1	5	5	0.760945	True	1.11
4	80	3	m	20	22-Jun-2017	Sub4_Trial80_0	0	0	0	1.168176	False	0.642
4	80	3	m	20	22-Jun-2017	Sub4_Trial80_0	0	1	1	1.346988	False	0.642
4	80	3	m	20	22-Jun-2017	Sub4_Trial80_0	0	2	2	0.777261	False	0.642
4	80	3	m	20	22-Jun-2017	Sub4_Trial80_0	0	3	3	1.058909	False	0.642
4	80	3	m	20	22-Jun-2017	Sub4_Trial80_0	0	4	4	1.172144	False	0.642
4	80	3	m	20	22-Jun-2017	Sub4_Trial80_0	0	5	5	0.94077	False	0.642
4	80	3	m	20	22-Jun-2017	Sub4_Trial80_1	1	0	0	0.727831	True	0.642
4	80	3	m	20	22-Jun-2017	Sub4_Trial80_1	1	1	1	1.053721	True	0.642
4	80	3	m	20	22-Jun-2017	Sub4_Trial80_1	1	2	2	1.209911	True	0.642
4	80	3	m	20	22-Jun-2017	Sub4_Trial80_1	1	3	3	0.542523	True	0.642
4	80	3	m	20	22-Jun-2017	Sub4_Trial80_1	1	4	4	1.488777	True	0.642
4	80	3	m	20	22-Jun-2017	Sub4_Trial80_1	1	5	5	0.716701	True	0.642
4	81	3	m	20	22-Jun-2017	Sub4_Trial81_0	0	0	0	0.882259	False	2.186
4	81	3	m	20	22-Jun-2017	Sub4_Trial81_0	0	1	1	0.998859	False	2.186
4	81	3	m	20	22-Jun-2017	Sub4_Trial81_0	0	2	2	1.187347	False	2.186
4	81	3	m	20	22-Jun-2017	Sub4_Trial81_0	0	3	3	1.059735	False	2.186
4	81	3	m	20	22-Jun-2017	Sub4_Trial81_0	0	4	4	1.215211	False	2.186
4	81	3	m	20	22-Jun-2017	Sub4_Trial81_0	0	5	5	1.057085	False	2.186
4	81	3	m	20	22-Jun-2017	Sub4_Trial81_1	1	0	0	0.641174	True	2.186
4	81	3	m	20	22-Jun-2017	Sub4_Trial81_1	1	1	1	1.169394	True	2.186
4	81	3	m	20	22-Jun-2017	Sub4_Trial81_1	1	2	2	1.187746	True	2.186
4	81	3	m	20	22-Jun-2017	Sub4_Trial81_1	1	3	3	0.826878	True	2.186
4	81	3	m	20	22-Jun-2017	Sub4_Trial81_1	1	4	4	1.017133	True	2.186
4	81	3	m	20	22-Jun-2017	Sub4_Trial81_1	1	5	5	1.433211	True	2.186
4	82	3	m	20	22-Jun-2017	Sub4_Trial82_0	0	0	0	1.155694	False	0.635
4	82	3	m	20	22-Jun-2017	Sub4_Trial82_0	0	1	1	0.500226	False	0.635
4	82	3	m	20	22-Jun-2017	Sub4_Trial82_0	0	2	2	0.548681	False	0.635
4	82	3	m	20	22-Jun-2017	Sub4_Trial82_0	0	3	3	0.744832	False	0.635
4	82	3	m	20	22-Jun-2017	Sub4_Trial82_0	0	4	4	1.048769	False	0.635
4	82	3	m	20	22-Jun-2017	Sub4_Trial82_0	0	5	5	1.258587	False	0.635
4	82	3	m	20	22-Jun-2017	Sub4_Trial82_1	1	0	0	1.569876	True	0.635
4	82	3	m	20	22-Jun-2017	Sub4_Trial82_1	1	1	1	0.938775	True	0.635
4	82	3	m	20	22-Jun-2017	Sub4_Trial82_1	1	2	2	0.96429	True	0.635
4	82	3	m	20	22-Jun-2017	Sub4_Trial82_1	1	3	3	1.211419	True	0.635
4	82	3	m	20	22-Jun-2017	Sub4_Trial82_1	1	4	4	1.127799	True	0.635
4	82	3	m	20	22-Jun-2017	Sub4_Trial82_1	1	5	5	1.281799	True	0.635
4	83	3	m	20	22-Jun-2017	Sub4_Trial83_0	0	0	0	0.613308	True	0.52
4	83	3	m	20	22-Jun-2017	Sub4_Trial83_0	0	1	1	0.839815	True	0.52
4	83	3	m	20	22-Jun-2017	Sub4_Trial83_0	0	2	2	1.161349	True	0.52
4	83	3	m	20	22-Jun-2017	Sub4_Trial83_0	0	3	3	0.672035	True	0.52
4	83	3	m	20	22-Jun-2017	Sub4_Trial83_0	0	4	4	1.163002	True	0.52
4	83	3	m	20	22-Jun-2017	Sub4_Trial83_0	0	5	5	0.873076	True	0.52
4	83	3	m	20	22-Jun-2017	Sub4_Trial83_1	1	0	0	1.474888	False	0.52
4	83	3	m	20	22-Jun-2017	Sub4_Trial83_1	1	1	1	0.951727	False	0.52
4	83	3	m	20	22-Jun-2017	Sub4_Trial83_1	1	2	2	0.574358	False	0.52
4	83	3	m	20	22-Jun-2017	Sub4_Trial83_1	1	3	3	1.335237	False	0.52
4	83	3	m	20	22-Jun-2017	Sub4_Trial83_1	1	4	4	1.146296	False	0.52
4	83	3	m	20	22-Jun-2017	Sub4_Trial83_1	1	5	5	1.369946	False	0.52
4	84	3	m	20	22-Jun-2017	Sub4_Trial84_0	0	0	0	0.549157	False	0.383
4	84	3	m	20	22-Jun-2017	Sub4_Trial84_0	0	1	1	1.096597	False	0.383
4	84	3	m	20	22-Jun-2017	Sub4_Trial84_0	0	2	2	1.370151	False	0.383
4	84	3	m	20	22-Jun-2017	Sub4_Trial84_0	0	3	3	1.460573	False	0.383
4	84	3	m	20	22-Jun-2017	Sub4_Trial84_0	0	4	4	0.961349	False	0.383
4	84	3	m	20	22-Jun-2017	Sub4_Trial84_0	0	5	5	0.645693	False	0.383
4	84	3	m	20	22-Jun-2017	Sub4_Trial84_1	1	0	0	0.631581	True	0.383
4	84	3	m	20	22-Jun-2017	Sub4_Trial84_1	1	1	1	0.905611	True	0.383
4	84	3	m	20	22-Jun-2017	Sub4_Trial84_1	1	2	2	1.35679	True	0.383
4	84	3	m	20	22-Jun-2017	Sub4_Trial84_1	1	3	3	0.768369	True	0.383
4	84	3	m	20	22-Jun-2017	Sub4_Trial84_1	1	4	4	1.171124	True	0.383
4	84	3	m	20	22-Jun-2017	Sub4_Trial84_1	1	5	5	1.227954	True	0.383
4	85	3	m	20	22-Jun-2017	Sub4_Trial85_0	0	0	0	1.248008	True	0.555
4	85	3	m	20	22-Jun-2017	Sub4_Trial85_0	0	1	1	1.33736	True	0.555
4	85	3	m	20	22-Jun-2017	Sub4_Trial85_0	0	2	2	0.943263	True	0.555
4	85	3	m	20	22-Jun-2017	Sub4_Trial85_0	0	3	3	1.353163	True	0.555
4	85	3	m	20	22-Jun-2017	Sub4_Trial85_0	0	4	4	1.008078	True	0.555
4	85	3	m	20	22-Jun-2017	Sub4_Trial85_0	0	5	5	1.613239	True	0.555
4	85	3	m	20	22-Jun-2017	Sub4_Trial85_1	1	0	0	1.021626	False	0.555
4	85	3	m	20	22-Jun-2017	Sub4_Trial85_1	1	1	1	1.080244	False	0.555
4	85	3	m	20	22-Jun-2017	Sub4_Trial85_1	1	2	2	0.587129	False	0.555
4	85	3	m	20	22-Jun-2017	Sub4_Trial85_1	1	3	3	0.992614	False	0.555
4	85	3	m	20	22-Jun-2017	Sub4_Trial85_1	1	4	4	1.003751	False	0.555
4	85	3	m	20	22-Jun-2017	Sub4_Trial85_1	1	5	5	1.098867	False	0.555
4	86	3	m	20	22-Jun-2017	Sub4_Trial86_0	0	0	0	0.511021	False	1.813
4	86	3	m	20	22-Jun-2017	Sub4_Trial86_0	0	1	1	1.347036	False	1.813
4	86	3	m	20	22-Jun-2017	Sub4_Trial86_0	0	2	2	1.061856	False	1.813
4	86	3	m	20	22-Jun-2017	Sub4_Trial86_0	0	3	3	0.85244	False	1.813
4	86	3	m	20	22-Jun-2017	Sub4_Trial86_0	0	4	4	0.946411	False	1.813
4	86	3	m	20	22-Jun-2017	Sub4_Trial86_0	0	5	5	0.818066	False	1.813
4	86	3	m	20	22-Jun-2017	Sub4_Trial86_1	1	0	0	0.607543	True	1.813
4	86	3	m	20	22-Jun-2017	Sub4_Trial86_1	1	1	1	0.879447	True	1.813
4	86	3	m	20	22-Jun-2017	Sub4_Trial86_1	1	2	2	0.913075	True	1.813
4	86	3	m	20	22-Jun-2017	Sub4_Trial86_1	1	3	3	1.028521	True	1.813
4	86	3	m	20	22-Jun-2017	Sub4_Trial86_1	1	4	4	0.942541	True	1.813
4	86	3	m	20	22-Jun-2017	Sub4_Trial86_1	1	5	5	1.267146	True	1.813
4	87	3	m	20	22-Jun-2017	Sub4_Trial87_0	0	0	0	0.663225	True	1.258
4	87	3	m	20	22-Jun-2017	Sub4_Trial87_0	0	1	1	1.022344	True	1.258
4	87	3	m	20	22-Jun-2017	Sub4_Trial87_0	0	2	2	0.849837	True	1.258
4	87	3	m	20	22-Jun-2017	Sub4_Trial87_0	0	3	3	0.72242	True	1.258
4	87	3	m	20	22-Jun-2017	Sub4_Trial87_0	0	4	4	1.179431	True	1.258
4	87	3	m	20	22-Jun-2017	Sub4_Trial87_0	0	5	5	1.12225	True	1.258
4	87	3	m	20	22-Jun-2017	Sub4_Trial87_1	1	0	0	1.452659	False	1.258
4	87	3	m	20	22-Jun-2017	Sub4_Trial87_1	1	1	1	1.253962	False	1.258
4	87	3	m	20	22-Jun-2017	Sub4_Trial87_1	1	2	2	1.124751	False	1.258
4	87	3	m	20	22-Jun-2017	Sub4_Trial87_1	1	3	3	0.749874	False	1.258
4	87	3	m	20	22-Jun-2017	Sub4_Trial87_1	1	4	4	0.801806	False	1.258
4	87	3	m	20	22-Jun-2017	Sub4_Trial87_1	1	5	5	0.434774	False	1.258
4	88	3	m	20	22-Jun-2017	Sub4_Trial88_0	0	0	0	1.156299	False	0.918
4	88	3	m	20	22-Jun-2017	Sub4_Trial88_0	0	1	1	1.042285	False	0.918
4	88	3	m	20	22-Jun-2017	Sub4_Trial88_0	0	2	2	0.542893	False	0.918
4	88	3	m	20	22-Jun-2017	Sub4_Trial88_0	0	3	3	0.561964	False	0.918
4	88	3	m	20	22-Jun-2017	Sub4_Trial88_0	0	4	4	1.24274	False	0.918
4	88	3	m	20	22-Jun-2017	Sub4_Trial88_0	0	5	5	1.149535	False	0.918
4	88	3	m	20	22-Jun-2017	Sub4_Trial88_1	1	0	0	1.217176	True	0.918
4	88	3	m	20	22-Jun-2017	Sub4_Trial88_1	1	1	1	0.755083	True	0.918
4	88	3	m	20	22-Jun-2017	Sub4_Trial88_1	1	2	2	1.396511	True	0.918
4	88	3	m	20	22-Jun-2017	Sub4_Trial88_1	1	3	3	1.265848	True	0.918
4	88	3	m	20	22-Jun-2017	Sub4_Trial88_1	1	4	4	1.498784	True	0.918
4	88	3	m	20	22-Jun-2017	Sub4_Trial88_1	1	5	5	0.782923	True	0.918
4	89	3	m	20	22-Jun-2017	Sub4_Trial89_0	0	0	0	0.981466	True	0.824
4	89	3	m	20	22-Jun-2017	Sub4_Trial89_0	0	1	1	1.174125	True	0.824
4	89	3	m	20	22-Jun-2017	Sub4_Trial89_0	0	2	2	1.382147	True	0.824
4	89	3	m	20	22-Jun-2017	Sub4_Trial89_0	0	3	3	1.121635	True	0.824
4	89	3	m	20	22-Jun-2017	Sub4_Trial89_0	0	4	4	0.622616	True	0.824
4	89	3	m	20	22-Jun-2017	Sub4_Trial89_0	0	5	5	0.843005	True	0.824
4	89	3	m	20	22-Jun-2017	Sub4_Trial89_1	1	0	0	1.528346	False	0.824
4	89	3	m	20	22-Jun-2017	Sub4_Trial89_1	1	1	1	1.051209	False	0.824
4	89	3	m	20	22-Jun-2017	Sub4_Trial89_1	1	2	2	0.871058	False	0.824
4	89	3	m	20	22-Jun-2017	Sub4_Trial89_1	1	3	3	0.362765	False	0.824
4	89	3	m	20	22-Jun-2017	Sub4_Trial89_1	1	4	4	0.784729	False	0.824
4	89	3	m	20	22-Jun-2017	Sub4_Trial89_1	1	5	5	0.842411	False	0.824
4	90	3	m	20	22-Jun-2017	Sub4_Trial90_0	0	0	0	1.420162	False	1.431
4	90	3	m	20	22-Jun-2017	Sub4_Trial90_0	0	1	1	1.012592	False	1.431
4	90	3	m	20	22-Jun-2017	Sub4_Trial90_0	0	2	2	1.010792	False	1.431
4	90	3	m	20	22-Jun-2017	Sub4_Trial90_0	0	3	3	0.613269	False	1.431
4	90	3	m	20	22-Jun-2017	Sub4_Trial90_0	0	4	4	0.61824	False	1.431
4	90	3	m	20	22-Jun-2017	Sub4_Trial90_0	0	5	5	0.892704	False	1.431
4	90	3	m	20	22-Jun-2017	Sub4_Trial90_1	1	0	0	1.074184	True	1.431
4	90	3	m	20	22-Jun-2017	Sub4_Trial90_1	1	1	1	1.101697	True	1.431
4	90	3	m	20	22-Jun-2017	Sub4_Trial90_1	1	2	2	1.406105	True	1.431
4	90	3	m	20	22-Jun-2017	Sub4_Trial90_1	1	3	3	0.641684	True	1.431
4	90	3	m	20	22-Jun-2017	Sub4_Trial90_1	1	4	4	0.998274	True	1.431
4	90	3	m	20	22-Jun-2017	Sub4_Trial90_1	1	5	5	1.198221	True	1.431
4	91	3	m	20	22-Jun-2017	Sub4_Trial91_0	0	0	0	0.938855	True	1.457
4	91	3	m	20	22-Jun-2017	Sub4_Trial91_0	0	1	1	0.698996	True	1.457
4	91	3	m	20	22-Jun-2017	Sub4_Trial91_0	0	2	2	0.873415	True	1.457
4	91	3	m	20	22-Jun-2017	Sub4_Trial91_0	0	3	3	1.128777	True	1.457
4	91	3	m	20	22-Jun-2017	Sub4_Trial91_0	0	4	4	0.808247	True	1.457
4	91	3	m	20	22-Jun-2017	Sub4_Trial91_0	0	5	5	1.428713	True	1.457
4	91	3	m	20	22-Jun-2017	Sub4_Trial91_1	1	0	0	1.056002	False	1.457
4	91	3	m	20	22-Jun-2017	Sub4_Trial91_1	1	1	1	0.798729	False	1.457
4	91	3	m	20	22-Jun-2017	Sub4_Trial91_1	1	2	2	1.504989	False	1.457
4	91	3	m	20	22-Jun-2017	Sub4_Trial91_1	1	3	3	0.687745	False	1.457
4	91	3	m	20	22-Jun-2017	Sub4_Trial91_1	1	4	4	1.053652	False	1.457
4	91	3	m	20	22-Jun-2017	Sub4_Trial91_1	1	5	5	1.509662	False	1.457
4	92	3	m	20	22-Jun-2017	Sub4_Trial92_0	0	0	0	1.569043	True	2.259
4	92	3	m	20	22-Jun-2017	Sub4_Trial92_0	0	1	1	0.46042	True	2.259
4	92	3	m	20	22-Jun-2017	Sub4_Trial92_0	0	2	2	0.37811	True	2.259
4	92	3	m	20	22-Jun-2017	Sub4_Trial92_0	0	3	3	1.141487	True	2.259
4	92	3	m	20	22-Jun-2017	Sub4_Trial92_0	0	4	4	1.613034	True	2.259
4	92	3	m	20	22-Jun-2017	Sub4_Trial92_0	0	5	5	1.38934	True	2.259
4	92	3	m	20	22-Jun-2017	Sub4_Trial92_1	1	0	0	0.765432	False	2.259
4	92	3	m	20	22-Jun-2017	Sub4_Trial92_1	1	1	1	0.988175	False	2.259
4	92	3	m	20	22-Jun-2017	Sub4_Trial92_1	1	2	2	1.48538	False	2.259
4	92	3	m	20	22-Jun-2017	Sub4_Trial92_1	1	3	3	1.333212	False	2.259
4	92	3	m	20	22-Jun-2017	Sub4_Trial92_1	1	4	4	0.373205	False	2.259
4	92	3	m	20	22-Jun-2017	Sub4_Trial92_1	1	5	5	1.040025	False	2.259
4	93	3	m	20	22-Jun-2017	Sub4_Trial93_0	0	0	0	0.92023	False	4.749
4	93	3	m	20	22-Jun-2017	Sub4_Trial93_0	0	1	1	0.907857	False	4.749
4	93	3	m	20	22-Jun-2017	Sub4_Trial93_0	0	2	2	1.159664	False	4.749
4	93	3	m	20	22-Jun-2017	Sub4_Trial93_0	0	3	3	0.491179	False	4.749
4	93	3	m	20	22-Jun-2017	Sub4_Trial93_0	0	4	4	0.850864	False	4.749
4	93	3	m	20	22-Jun-2017	Sub4_Trial93_0	0	5	5	0.797731	False	4.749
4	93	3	m	20	22-Jun-2017	Sub4_Trial93_1	1	0	0	0.497933	True	4.749
4	93	3	m	20	22-Jun-2017	Sub4_Trial93_1	1	1	1	0.587791	True	4.749
4	93	3	m	20	22-Jun-2017	Sub4_Trial93_1	1	2	2	1.21384	True	4.749
4	93	3	m	20	22-Jun-2017	Sub4_Trial93_1	1	3	3	0.538407	True	4.749
4	93	3	m	20	22-Jun-2017	Sub4_Trial93_1	1	4	4	0.997125	True	4.749
4	93	3	m	20	22-Jun-2017	Sub4_Trial93_1	1	5	5	0.999521	True	4.749
4	94	3	m	20	22-Jun-2017	Sub4_Trial94_0	0	0	0	0.651405	False	3.154
4	94	3	m	20	22-Jun-2017	Sub4_Trial94_0	0	1	1	1.065646	False	3.154
4	94	3	m	20	22-Jun-2017	Sub4_Trial94_0	0	2	2	0.972779	False	3.154
4	94	3	m	20	22-Jun-2017	Sub4_Trial94_0	0	3	3	1.489504	False	3.154
4	94	3	m	20	22-Jun-2017	Sub4_Trial94_0	0	4	4	1.070062	False	3.154
4	94	3	m	20	22-Jun-2017	Sub4_Trial94_0	0	5	5	1.478948	False	3.154
4	94	3	m	20	22-Jun-2017	Sub4_Trial94_1	1	0	0	0.387598	True	3.154
4	94	3	m	20	22-Jun-2017	Sub4_Trial94_1	1	1	1	0.959472	True	3.154
4	94	3	m	20	22-Jun-2017	Sub4_Trial94_1	1	2	2	1.375482	True	3.154
4	94	3	m	20	22-Jun-2017	Sub4_Trial94_1	1	3	3	1.204749	True	3.154
4	94	3	m	20	22-Jun-2017	Sub4_Trial94_1	1	4	4	1.208851	True	3.154
4	94	3	m	20	22-Jun-2017	Sub4_Trial94_1	1	5	5	1.068117	True	3.154
4	95	3	m	20	22-Jun-2017	Sub4_Trial95_0	0	0	0	1.42964	False	0.449
4	95	3	m	20	22-Jun-2017	Sub4_Trial95_0	0	1	1	0.60262	False	0.449
4	95	3	m	20	22-Jun-2017	Sub4_Trial95_0	0	2	2	0.872614	False	0.449
4	95	3	m	20	22-Jun-2017	Sub4_Trial95_0	0	3	3	1.119152	False	0.449
4	95	3	m	20	22-Jun-2017	Sub4_Trial95_0	0	4	4	0.824059	False	0.449
4	95	3	m	20	22-Jun-2017	Sub4_Trial95_0	0	5	5	0.861888	False	0.449
4	95	3	m	20	22-Jun-2017	Sub4_Trial95_1	1	0	0	0.715479	True	0.449
4	95	3	m	20	22-Jun-2017	Sub4_Trial95_1	1	1	1	0.44545	True	0.449
4	95	3	m	20	22-Jun-2017	Sub4_Trial95_1	1	2	2	1.05043	True	0.449
4	95	3	m	20	22-Jun-2017	Sub4_Trial95_1	1	3	3	0.549048	True	0.449
4	95	3	m	20	22-Jun-2017	Sub4_Trial95_1	1	4	4	1.439518	True	0.449
4	95	3	m	20	22-Jun-2017	Sub4_Trial95_1	1	5	5	0.896111	True	0.449
4	96	3	m	20	22-Jun-2017	Sub4_Trial96_0	0	0	0	1.245299	True	2.225
4	96	3	m	20	22-Jun-2017	Sub4_Trial96_0	0	1	1	0.998066	True	2.225
4	96	3	m	20	22-Jun-2017	Sub4_Trial96_0	0	2	2	1.406475	True	2.225
4	96	3	m	20	22-Jun-2017	Sub4_Trial96_0	0	3	3	0.77825	True	2.225
4	96	3	m	20	22-Jun-2017	Sub4_Trial96_0	0	4	4	1.270139	True	2.225
4	96	3	m	20	22-Jun-2017	Sub4_Trial96_0	0	5	5	1.5263	True	2.225
4	96	3	m	20	22-Jun-2017	Sub4_Trial96_1	1	0	0	1.023858	False	2.225
4	96	3	m	20	22-Jun-2017	Sub4_Trial96_1	1	1	1	1.21574	False	2.225
4	96	3	m	20	22-Jun-2017	Sub4_Trial96_1	1	2	2	0.836035	False	2.225
4	96	3	m	20	22-Jun-2017	Sub4_Trial96_1	1	3	3	0.588796	False	2.225
4	96	3	m	20	22-Jun-2017	Sub4_Trial96_1	1	4	4	1.444837	False	2.225
4	96	3	m	20	22-Jun-2017	Sub4_Trial96_1	1	5	5	0.678786	False	2.225
4	97	3	m	20	22-Jun-2017	Sub4_Trial97_0	0	0	0	0.902004	True	0.699
4	97	3	m	20	22-Jun-2017	Sub4_Trial97_0	0	1	1	1.207837	True	0.699
4	97	3	m	20	22-Jun-2017	Sub4_Trial97_0	0	2	2	1.511235	True	0.699
4	97	3	m	20	22-Jun-2017	Sub4_Trial97_0	0	3	3	1.144459	True	0.699
4	97	3	m	20	22-Jun-2017	Sub4_Trial97_0	0	4	4	1.119559	True	0.699
4	97	3	m	20	22-Jun-2017	Sub4_Trial97_0	0	5	5	1.506336	True	0.699
4	97	3	m	20	22-Jun-2017	Sub4_Trial97_1	1	0	0	0.634912	False	0.699
4	97	3	m	20	22-Jun-2017	Sub4_Trial97_1	1	1	1	1.025356	False	0.699
4	97	3	m	20	22-Jun-2017	Sub4_Trial97_1	1	2	2	1.032863	False	0.699
4	97	3	m	20	22-Jun-2017	Sub4_Trial97_1	1	3	3	0.812705	False	0.699
4	97	3	m	20	22-Jun-2017	Sub4_Trial97_1	1	4	4	0.693861	False	0.699
4	97	3	m	20	22-Jun-2017	Sub4_Trial97_1	1	5	5	1.005511	False	0.699
4	98	3	m	20	22-Jun-2017	Sub4_Trial98_0	0	0	0	1.19713	True	0.5
4	98	3	m	20	22-Jun-2017	Sub4_Trial98_0	0	1	1	0.46609	True	0.5
4	98	3	m	20	22-Jun-2017	Sub4_Trial98_0	0	2	2	1.204328	True	0.5
4	98	3	m	20	22-Jun-2017	Sub4_Trial98_0	0	3	3	1.399913	True	0.5
4	98	3	m	20	22-Jun-2017	Sub4_Trial98_0	0	4	4	1.113274	True	0.5
4	98	3	m	20	22-Jun-2017	Sub4_Trial98_0	0	5	5	0.958492	True	0.5
4	98	3	m	20	22-Jun-2017	Sub4_Trial98_1	1	0	0	1.537368	False	0.5
4	98	3	m	20	22-Jun-2017	Sub4_Trial98_1	1	1	1	1.384398	False	0.5
4	98	3	m	20	22-Jun-2017	Sub4_Trial98_1	1	2	2	1.237062	False	0.5
4	98	3	m	20	22-Jun-2017	Sub4_Trial98_1	1	3	3	1.605487	False	0.5
4	98	3	m	20	22-Jun-2017	Sub4_Trial98_1	1	4	4	1.601534	False	0.5
4	98	3	m	20	22-Jun-2017	Sub4_Trial98_1	1	5	5	0.476583	False	0.5
4	99	3	m	20	22-Jun-2017	Sub4_Trial99_0	0	0	0	1.611485	False	6.04
4	99	3	m	20	22-Jun-2017	Sub4_Trial99_0	0	1	1	0.417886	False	6.04
4	99	3	m	20	22-Jun-2017	Sub4_Trial99_0	0	2	2	1.248547	False	6.04
4	99	3	m	20	22-Jun-2017	Sub4_Trial99_0	0	3	3	1.130449	False	6.04
4	99	3	m	20	22-Jun-2017	Sub4_Trial99_0	0	4	4	1.494424	False	6.04
4	99	3	m	20	22-Jun-2017	Sub4_Trial99_0	0	5	5	0.481151	False	6.04
4	99	3	m	20	22-Jun-2017	Sub4_Trial99_1	1	0	0	0.517191	True	6.04
4	99	3	m	20	22-Jun-2017	Sub4_Trial99_1	1	1	1	1.167487	True	6.04
4	99	3	m	20	22-Jun-2017	Sub4_Trial99_1	1	2	2	1.480744	True	6.04
4	99	3	m	20	22-Jun-2017	Sub4_Trial99_1	1	3	3	0.834783	True	6.04
4	99	3	m	20	22-Jun-2017	Sub4_Trial99_1	1	4	4	1.167218	True	6.04
4	99	3	m	20	22-Jun-2017	Sub4_Trial99_1	1	5	5	0.400251	True	6.04
4	100	3	m	20	22-Jun-2017	Sub4_Trial100_0	0	0	0	0.682329	True	0.991
4	100	3	m	20	22-Jun-2017	Sub4_Trial100_0	0	1	1	0.742018	True	0.991
4	100	3	m	20	22-Jun-2017	Sub4_Trial100_0	0	2	2	1.00945	True	0.991
4	100	3	m	20	22-Jun-2017	Sub4_Trial100_0	0	3	3	1.619061	True	0.991
4	100	3	m	20	22-Jun-2017	Sub4_Trial100_0	0	4	4	1.379066	True	0.991
4	100	3	m	20	22-Jun-2017	Sub4_Trial100_0	0	5	5	1.240434	True	0.991
4	100	3	m	20	22-Jun-2017	Sub4_Trial100_1	1	0	0	1.15069	False	0.991
4	100	3	m	20	22-Jun-2017	Sub4_Trial100_1	1	1	1	1.263343	False	0.991
4	100	3	m	20	22-Jun-2017	Sub4_Trial100_1	1	2	2	1.434071	False	0.991
4	100	3	m	20	22-Jun-2017	Sub4_Trial100_1	1	3	3	1.23701	False	0.991
4	100	3	m	20	22-Jun-2017	Sub4_Trial100_1	1	4	4	1.112277	False	0.991
4	100	3	m	20	22-Jun-2017	Sub4_Trial100_1	1	5	5	1.151503	False	0.991
4	101	3	m	20	22-Jun-2017	Sub4_Trial101_0	0	0	0	1.17727	False	1.455
4	101	3	m	20	22-Jun-2017	Sub4_Trial101_0	0	1	1	0.993824	False	1.455
4	101	3	m	20	22-Jun-2017	Sub4_Trial101_0	0	2	2	1.595582	False	1.455
4	101	3	m	20	22-Jun-2017	Sub4_Trial101_0	0	3	3	1.14616	False	1.455
4	101	3	m	20	22-Jun-2017	Sub4_Trial101_0	0	4	4	0.872701	False	1.455
4	101	3	m	20	22-Jun-2017	Sub4_Trial101_0	0	5	5	1.231162	False	1.455
4	101	3	m	20	22-Jun-2017	Sub4_Trial101_1	1	0	0	1.005247	True	1.455
4	101	3	m	20	22-Jun-2017	Sub4_Trial101_1	1	1	1	1.184242	True	1.455
4	101	3	m	20	22-Jun-2017	Sub4_Trial101_1	1	2	2	1.465724	True	1.455
4	101	3	m	20	22-Jun-2017	Sub4_Trial101_1	1	3	3	1.272734	True	1.455
4	101	3	m	20	22-Jun-2017	Sub4_Trial101_1	1	4	4	1.571361	True	1.455
4	101	3	m	20	22-Jun-2017	Sub4_Trial101_1	1	5	5	0.743494	True	1.455
4	102	3	m	20	22-Jun-2017	Sub4_Trial102_0	0	0	0	0.887621	True	1.006
4	102	3	m	20	22-Jun-2017	Sub4_Trial102_0	0	1	1	1.111306	True	1.006
4	102	3	m	20	22-Jun-2017	Sub4_Trial102_0	0	2	2	0.499194	True	1.006
4	102	3	m	20	22-Jun-2017	Sub4_Trial102_0	0	3	3	1.037533	True	1.006
4	102	3	m	20	22-Jun-2017	Sub4_Trial102_0	0	4	4	1.419136	True	1.006
4	102	3	m	20	22-Jun-2017	Sub4_Trial102_0	0	5	5	1.357338	True	1.006
4	102	3	m	20	22-Jun-2017	Sub4_Trial102_1	1	0	0	1.335942	False	1.006
4	102	3	m	20	22-Jun-2017	Sub4_Trial102_1	1	1	1	0.821935	False	1.006
4	102	3	m	20	22-Jun-2017	Sub4_Trial102_1	1	2	2	1.001205	False	1.006
4	102	3	m	20	22-Jun-2017	Sub4_Trial102_1	1	3	3	0.735098	False	1.006
4	102	3	m	20	22-Jun-2017	Sub4_Trial102_1	1	4	4	0.713717	False	1.006
4	102	3	m	20	22-Jun-2017	Sub4_Trial102_1	1	5	5	0.832751	False	1.006
4	103	3	m	20	22-Jun-2017	Sub4_Trial103_0	0	0	0	0.767928	False	0.48
4	103	3	m	20	22-Jun-2017	Sub4_Trial103_0	0	1	1	1.246445	False	0.48
4	103	3	m	20	22-Jun-2017	Sub4_Trial103_0	0	2	2	0.635904	False	0.48
4	103	3	m	20	22-Jun-2017	Sub4_Trial103_0	0	3	3	0.465988	False	0.48
4	103	3	m	20	22-Jun-2017	Sub4_Trial103_0	0	4	4	1.256743	False	0.48
4	103	3	m	20	22-Jun-2017	Sub4_Trial103_0	0	5	5	1.131561	False	0.48
4	103	3	m	20	22-Jun-2017	Sub4_Trial103_1	1	0	0	0.611977	True	0.48
4	103	3	m	20	22-Jun-2017	Sub4_Trial103_1	1	1	1	0.761822	True	0.48
4	103	3	m	20	22-Jun-2017	Sub4_Trial103_1	1	2	2	0.744421	True	0.48
4	103	3	m	20	22-Jun-2017	Sub4_Trial103_1	1	3	3	1.568484	True	0.48
4	103	3	m	20	22-Jun-2017	Sub4_Trial103_1	1	4	4	1.367335	True	0.48
4	103	3	m	20	22-Jun-2017	Sub4_Trial103_1	1	5	5	1.253545	True	0.48
4	104	3	m	20	22-Jun-2017	Sub4_Trial104_0	0	0	0	1.241079	True	1.869
4	104	3	m	20	22-Jun-2017	Sub4_Trial104_0	0	1	1	1.567026	True	1.869
4	104	3	m	20	22-Jun-2017	Sub4_Trial104_0	0	2	2	1.003375	True	1.869
4	104	3	m	20	22-Jun-2017	Sub4_Trial104_0	0	3	3	1.530961	True	1.869
4	104	3	m	20	22-Jun-2017	Sub4_Trial104_0	0	4	4	1.17486	True	1.869
4	104	3	m	20	22-Jun-2017	Sub4_Trial104_0	0	5	5	0.668388	True	1.869
4	104	3	m	20	22-Jun-2017	Sub4_Trial104_1	1	0	0	1.382843	False	1.869
4	104	3	m	20	22-Jun-2017	Sub4_Trial104_1	1	1	1	1.350036	False	1.869
4	104	3	m	20	22-Jun-2017	Sub4_Trial104_1	1	2	2	1.286908	False	1.869
4	104	3	m	20	22-Jun-2017	Sub4_Trial104_1	1	3	3	1.181989	False	1.869
4	104	3	m	20	22-Jun-2017	Sub4_Trial104_1	1	4	4	1.400006	False	1.869
4	104	3	m	20	22-Jun-2017	Sub4_Trial104_1	1	5	5	1.091568	False	1.869
4	105	3	m	20	22-Jun-2017	Sub4_Trial105_0	0	0	0	1.567575	True	1.408
4	105	3	m	20	22-Jun-2017	Sub4_Trial105_0	0	1	1	0.94622	True	1.408
4	105	3	m	20	22-Jun-2017	Sub4_Trial105_0	0	2	2	0.497024	True	1.408
4	105	3	m	20	22-Jun-2017	Sub4_Trial105_0	0	3	3	1.244498	True	1.408
4	105	3	m	20	22-Jun-2017	Sub4_Trial105_0	0	4	4	1.28666	True	1.408
4	105	3	m	20	22-Jun-2017	Sub4_Trial105_0	0	5	5	0.700048	True	1.408
4	105	3	m	20	22-Jun-2017	Sub4_Trial105_1	1	0	0	1.54838	False	1.408
4	105	3	m	20	22-Jun-2017	Sub4_Trial105_1	1	1	1	1.025159	False	1.408
4	105	3	m	20	22-Jun-2017	Sub4_Trial105_1	1	2	2	1.302448	False	1.408
4	105	3	m	20	22-Jun-2017	Sub4_Trial105_1	1	3	3	1.447847	False	1.408
4	105	3	m	20	22-Jun-2017	Sub4_Trial105_1	1	4	4	0.506309	False	1.408
4	105	3	m	20	22-Jun-2017	Sub4_Trial105_1	1	5	5	1.067903	False	1.408
4	106	3	m	20	22-Jun-2017	Sub4_Trial106_0	0	0	0	1.156432	False	2.809
4	106	3	m	20	22-Jun-2017	Sub4_Trial106_0	0	1	1	1.088145	False	2.809
4	106	3	m	20	22-Jun-2017	Sub4_Trial106_0	0	2	2	0.80957	False	2.809
4	106	3	m	20	22-Jun-2017	Sub4_Trial106_0	0	3	3	1.261784	False	2.809
4	106	3	m	20	22-Jun-2017	Sub4_Trial106_0	0	4	4	0.994054	False	2.809
4	106	3	m	20	22-Jun-2017	Sub4_Trial106_0	0	5	5	1.556417	False	2.809
4	106	3	m	20	22-Jun-2017	Sub4_Trial106_1	1	0	0	1.171501	True	2.809
4	106	3	m	20	22-Jun-2017	Sub4_Trial106_1	1	1	1	1.58496	True	2.809
4	106	3	m	20	22-Jun-2017	Sub4_Trial106_1	1	2	2	1.08446	True	2.809
4	106	3	m	20	22-Jun-2017	Sub4_Trial106_1	1	3	3	0.660278	True	2.809
4	106	3	m	20	22-Jun-2017	Sub4_Trial106_1	1	4	4	1.256654	True	2.809
4	106	3	m	20	22-Jun-2017	Sub4_Trial106_1	1	5	5	0.668899	True	2.809
4	107	3	m	20	22-Jun-2017	Sub4_Trial107_0	0	0	0	1.259206	True	0.854
4	107	3	m	20	22-Jun-2017	Sub4_Trial107_0	0	1	1	1.128151	True	0.854
4	107	3	m	20	22-Jun-2017	Sub4_Trial107_0	0	2	2	1.184759	True	0.854
4	107	3	m	20	22-Jun-2017	Sub4_Trial107_0	0	3	3	1.133631	True	0.854
4	107	3	m	20	22-Jun-2017	Sub4_Trial107_0	0	4	4	1.283842	True	0.854
4	107	3	m	20	22-Jun-2017	Sub4_Trial107_0	0	5	5	0.849039	True	0.854
4	107	3	m	20	22-Jun-2017	Sub4_Trial107_1	1	0	0	0.946628	False	0.854
4	107	3	m	20	22-Jun-2017	Sub4_Trial107_1	1	1	1	0.740119	False	0.854
4	107	3	m	20	22-Jun-2017	Sub4_Trial107_1	1	2	2	1.494567	False	0.854
4	107	3	m	20	22-Jun-2017	Sub4_Trial107_1	1	3	3	0.632144	False	0.854
4	107	3	m	20	22-Jun-2017	Sub4_Trial107_1	1	4	4	0.998637	False	0.854
4	107	3	m	20	22-Jun-2017	Sub4_Trial107_1	1	5	5	0.847977	False	0.854
4	108	3	m	20	22-Jun-2017	Sub4_Trial108_0	0	0	0	1.431699	True	0.728
4	108	3	m	20	22-Jun-2017	Sub4_Trial108_0	0	1	1	1.049846	True	0.728
4	108	3	m	20	22-Jun-2017	Sub4_Trial108_0	0	2	2	0.821653	True	0.728
4	108	3	m	20	22-Jun-2017	Sub4_Trial108_0	0	3	3	1.027442	True	0.728
4	108	3	m	20	22-Jun-2017	Sub4_Trial108_0	0	4	4	1.299436	True	0.728
4	108	3	m	20	22-Jun-2017	Sub4_Trial108_0	0	5	5	1.08381	True	0.728
4	108	3	m	20	22-Jun-2017	Sub4_Trial108_1	1	0	0	0.994937	False	0.728
4	108	3	m	20	22-Jun-2017	Sub4_Trial108_1	1	1	1	1.226694	False	0.728
4	108	3	m	20	22-Jun-2017	Sub4_Trial108_1	1	2	2	1.280129	False	0.728
4	108	3	m	20	22-Jun-2017	Sub4_Trial108_1	1	3	3	0.960564	False	0.728
4	108	3	m	20	22-Jun-2017	Sub4_Trial108_1	1	4	4	0.552363	False	0.728
4	108	3	m	20	22-Jun-2017	Sub4_Trial108_1	1	5	5	1.396586	False	0.728
4	109	3	m	20	22-Jun-2017	Sub4_Trial109_0	0	0	0	1.262919	True	0.455
4	109	3	m	20	22-Jun-2017	Sub4_Trial109_0	0	1	1	0.812344	True	0.455
4	109	3	m	20	22-Jun-2017	Sub4_Trial109_0	0	2	2	1.497242	True	0.455
4	109	3	m	20	22-Jun-2017	Sub4_Trial109_0	0	3	3	1.191364	True	0.455
4	109	3	m	20	22-Jun-2017	Sub4_Trial109_0	0	4	4	0.818025	True	0.455
4	109	3	m	20	22-Jun-2017	Sub4_Trial109_0	0	5	5	1.424226	True	0.455
4	109	3	m	20	22-Jun-2017	Sub4_Trial109_1	1	0	0	1.349725	False	0.455
4	109	3	m	20	22-Jun-2017	Sub4_Trial109_1	1	1	1	0.812362	False	0.455
4	109	3	m	20	22-Jun-2017	Sub4_Trial109_1	1	2	2	1.298559	False	0.455
4	109	3	m	20	22-Jun-2017	Sub4_Trial109_1	1	3	3	0.653277	False	0.455
4	109	3	m	20	22-Jun-2017	Sub4_Trial109_1	1	4	4	0.794423	False	0.455
4	109	3	m	20	22-Jun-2017	Sub4_Trial109_1	1	5	5	1.492397	False	0.455
4	110	3	m	20	22-Jun-2017	Sub4_Trial110_0	0	0	0	0.865488	True	0.364
4	110	3	m	20	22-Jun-2017	Sub4_Trial110_0	0	1	1	0.814594	True	0.364
4	110	3	m	20	22-Jun-2017	Sub4_Trial110_0	0	2	2	1.209581	True	0.364
4	110	3	m	20	22-Jun-2017	Sub4_Trial110_0	0	3	3	1.542537	True	0.364
4	110	3	m	20	22-Jun-2017	Sub4_Trial110_0	0	4	4	1.427255	True	0.364
4	110	3	m	20	22-Jun-2017	Sub4_Trial110_0	0	5	5	1.339628	True	0.364
4	110	3	m	20	22-Jun-2017	Sub4_Trial110_1	1	0	0	0.990879	False	0.364
4	110	3	m	20	22-Jun-2017	Sub4_Trial110_1	1	1	1	0.550591	False	0.364
4	110	3	m	20	22-Jun-2017	Sub4_Trial110_1	1	2	2	0.622596	False	0.364
4	110	3	m	20	22-Jun-2017	Sub4_Trial110_1	1	3	3	0.615591	False	0.364
4	110	3	m	20	22-Jun-2017	Sub4_Trial110_1	1	4	4	1.263627	False	0.364
4	110	3	m	20	22-Jun-2017	Sub4_Trial110_1	1	5	5	0.936266	False	0.364
4	111	3	m	20	22-Jun-2017	Sub4_Trial111_0	0	0	0	0.713272	True	0.849
4	111	3	m	20	22-Jun-2017	Sub4_Trial111_0	0	1	1	0.554218	True	0.849
4	111	3	m	20	22-Jun-2017	Sub4_Trial111_0	0	2	2	0.647144	True	0.849
4	111	3	m	20	22-Jun-2017	Sub4_Trial111_0	0	3	3	1.602607	True	0.849
4	111	3	m	20	22-Jun-2017	Sub4_Trial111_0	0	4	4	0.575389	True	0.849
4	111	3	m	20	22-Jun-2017	Sub4_Trial111_0	0	5	5	1.276815	True	0.849
4	111	3	m	20	22-Jun-2017	Sub4_Trial111_1	1	0	0	1.009431	False	0.849
4	111	3	m	20	22-Jun-2017	Sub4_Trial111_1	1	1	1	1.288996	False	0.849
4	111	3	m	20	22-Jun-2017	Sub4_Trial111_1	1	2	2	1.576848	False	0.849
4	111	3	m	20	22-Jun-2017	Sub4_Trial111_1	1	3	3	1.419249	False	0.849
4	111	3	m	20	22-Jun-2017	Sub4_Trial111_1	1	4	4	0.685583	False	0.849
4	111	3	m	20	22-Jun-2017	Sub4_Trial111_1	1	5	5	1.327294	False	0.849
4	112	3	m	20	22-Jun-2017	Sub4_Trial112_0	0	0	0	1.601762	True	0.575
4	112	3	m	20	22-Jun-2017	Sub4_Trial112_0	0	1	1	0.660911	True	0.575
4	112	3	m	20	22-Jun-2017	Sub4_Trial112_0	0	2	2	0.864225	True	0.575
4	112	3	m	20	22-Jun-2017	Sub4_Trial112_0	0	3	3	0.896071	True	0.575
4	112	3	m	20	22-Jun-2017	Sub4_Trial112_0	0	4	4	1.295165	True	0.575
4	112	3	m	20	22-Jun-2017	Sub4_Trial112_0	0	5	5	1.038548	True	0.575
4	112	3	m	20	22-Jun-2017	Sub4_Trial112_1	1	0	0	1.282232	False	0.575
4	112	3	m	20	22-Jun-2017	Sub4_Trial112_1	1	1	1	1.09999	False	0.575
4	112	3	m	20	22-Jun-2017	Sub4_Trial112_1	1	2	2	1.53672	False	0.575
4	112	3	m	20	22-Jun-2017	Sub4_Trial112_1	1	3	3	1.128362	False	0.575
4	112	3	m	20	22-Jun-2017	Sub4_Trial112_1	1	4	4	0.881279	False	0.575
4	112	3	m	20	22-Jun-2017	Sub4_Trial112_1	1	5	5	0.972435	False	0.575
4	113	3	m	20	22-Jun-2017	Sub4_Trial113_0	0	0	0	0.61827	True	0.642
4	113	3	m	20	22-Jun-2017	Sub4_Trial113_0	0	1	1	1.010203	True	0.642
4	113	3	m	20	22-Jun-2017	Sub4_Trial113_0	0	2	2	1.373708	True	0.642
4	113	3	m	20	22-Jun-2017	Sub4_Trial113_0	0	3	3	0.843118	True	0.642
4	113	3	m	20	22-Jun-2017	Sub4_Trial113_0	0	4	4	0.918636	True	0.642
4	113	3	m	20	22-Jun-2017	Sub4_Trial113_0	0	5	5	1.56987	True	0.642
4	113	3	m	20	22-Jun-2017	Sub4_Trial113_1	1	0	0	0.924464	False	0.642
4	113	3	m	20	22-Jun-2017	Sub4_Trial113_1	1	1	1	1.405694	False	0.642
4	113	3	m	20	22-Jun-2017	Sub4_Trial113_1	1	2	2	0.579945	False	0.642
4	113	3	m	20	22-Jun-2017	Sub4_Trial113_1	1	3	3	0.911074	False	0.642
4	113	3	m	20	22-Jun-2017	Sub4_Trial113_1	1	4	4	0.420146	False	0.642
4	113	3	m	20	22-Jun-2017	Sub4_Trial113_1	1	5	5	0.733004	False	0.642
4	114	3	m	20	22-Jun-2017	Sub4_Trial114_0	0	0	0	1.287346	False	5.211
4	114	3	m	20	22-Jun-2017	Sub4_Trial114_0	0	1	1	0.872375	False	5.211
4	114	3	m	20	22-Jun-2017	Sub4_Trial114_0	0	2	2	0.503183	False	5.211
4	114	3	m	20	22-Jun-2017	Sub4_Trial114_0	0	3	3	0.592728	False	5.211
4	114	3	m	20	22-Jun-2017	Sub4_Trial114_0	0	4	4	0.806968	False	5.211
4	114	3	m	20	22-Jun-2017	Sub4_Trial114_0	0	5	5	1.143897	False	5.211
4	114	3	m	20	22-Jun-2017	Sub4_Trial114_1	1	0	0	0.663497	True	5.211
4	114	3	m	20	22-Jun-2017	Sub4_Trial114_1	1	1	1	1.064941	True	5.211
4	114	3	m	20	22-Jun-2017	Sub4_Trial114_1	1	2	2	1.324266	True	5.211
4	114	3	m	20	22-Jun-2017	Sub4_Trial114_1	1	3	3	0.70349	True	5.211
4	114	3	m	20	22-Jun-2017	Sub4_Trial114_1	1	4	4	0.631396	True	5.211
4	114	3	m	20	22-Jun-2017	Sub4_Trial114_1	1	5	5	1.350678	True	5.211
4	115	3	m	20	22-Jun-2017	Sub4_Trial115_0	0	0	0	1.269281	False	0.437
4	115	3	m	20	22-Jun-2017	Sub4_Trial115_0	0	1	1	0.436743	False	0.437
4	115	3	m	20	22-Jun-2017	Sub4_Trial115_0	0	2	2	0.883491	False	0.437
4	115	3	m	20	22-Jun-2017	Sub4_Trial115_0	0	3	3	0.79988	False	0.437
4	115	3	m	20	22-Jun-2017	Sub4_Trial115_0	0	4	4	0.458901	False	0.437
4	115	3	m	20	22-Jun-2017	Sub4_Trial115_0	0	5	5	0.975719	False	0.437
4	115	3	m	20	22-Jun-2017	Sub4_Trial115_1	1	0	0	1.052963	True	0.437
4	115	3	m	20	22-Jun-2017	Sub4_Trial115_1	1	1	1	0.548977	True	0.437
4	115	3	m	20	22-Jun-2017	Sub4_Trial115_1	1	2	2	0.830933	True	0.437
4	115	3	m	20	22-Jun-2017	Sub4_Trial115_1	1	3	3	1.038238	True	0.437
4	115	3	m	20	22-Jun-2017	Sub4_Trial115_1	1	4	4	0.962046	True	0.437
4	115	3	m	20	22-Jun-2017	Sub4_Trial115_1	1	5	5	0.85146	True	0.437
4	116	3	m	20	22-Jun-2017	Sub4_Trial116_0	0	0	0	1.064942	True	5.051
4	116	3	m	20	22-Jun-2017	Sub4_Trial116_0	0	1	1	0.855036	True	5.051
4	116	3	m	20	22-Jun-2017	Sub4_Trial116_0	0	2	2	1.208027	True	5.051
4	116	3	m	20	22-Jun-2017	Sub4_Trial116_0	0	3	3	1.317133	True	5.051
4	116	3	m	20	22-Jun-2017	Sub4_Trial116_0	0	4	4	1.011927	True	5.051
4	116	3	m	20	22-Jun-2017	Sub4_Trial116_0	0	5	5	0.937409	True	5.051
4	116	3	m	20	22-Jun-2017	Sub4_Trial116_1	1	0	0	1.026758	False	5.051
4	116	3	m	20	22-Jun-2017	Sub4_Trial116_1	1	1	1	1.12496	False	5.051
4	116	3	m	20	22-Jun-2017	Sub4_Trial116_1	1	2	2	0.730277	False	5.051
4	116	3	m	20	22-Jun-2017	Sub4_Trial116_1	1	3	3	0.87338	False	5.051
4	116	3	m	20	22-Jun-2017	Sub4_Trial116_1	1	4	4	1.556243	False	5.051
4	116	3	m	20	22-Jun-2017	Sub4_Trial116_1	1	5	5	1.627261	False	5.051
4	117	3	m	20	22-Jun-2017	Sub4_Trial117_0	0	0	0	1.395067	False	0.502
4	117	3	m	20	22-Jun-2017	Sub4_Trial117_0	0	1	1	0.819409	False	0.502
4	117	3	m	20	22-Jun-2017	Sub4_Trial117_0	0	2	2	0.571482	False	0.502
4	117	3	m	20	22-Jun-2017	Sub4_Trial117_0	0	3	3	0.844438	False	0.502
4	117	3	m	20	22-Jun-2017	Sub4_Trial117_0	0	4	4	0.934625	False	0.502
4	117	3	m	20	22-Jun-2017	Sub4_Trial117_0	0	5	5	1.509874	False	0.502
4	117	3	m	20	22-Jun-2017	Sub4_Trial117_1	1	0	0	1.299471	True	0.502
4	117	3	m	20	22-Jun-2017	Sub4_Trial117_1	1	1	1	0.392809	True	0.502
4	117	3	m	20	22-Jun-2017	Sub4_Trial117_1	1	2	2	1.015499	True	0.502
4	117	3	m	20	22-Jun-2017	Sub4_Trial117_1	1	3	3	1.507702	True	0.502
4	117	3	m	20	22-Jun-2017	Sub4_Trial117_1	1	4	4	1.182584	True	0.502
4	117	3	m	20	22-Jun-2017	Sub4_Trial117_1	1	5	5	1.059495	True	0.502
4	118	3	m	20	22-Jun-2017	Sub4_Trial118_0	0	0	0	1.197011	True	0.566
4	118	3	m	20	22-Jun-2017	Sub4_Trial118_0	0	1	1	0.680522	True	0.566
4	118	3	m	20	22-Jun-2017	Sub4_Trial118_0	0	2	2	1.129975	True	0.566
4	118	3	m	20	22-Jun-2017	Sub4_Trial118_0	0	3	3	1.150399	True	0.566
4	118	3	m	20	22-Jun-2017	Sub4_Trial118_0	0	4	4	1.425353	True	0.566
4	118	3	m	20	22-Jun-2017	Sub4_Trial118_0	0	5	5	0.688235	True	0.566
4	118	3	m	20	22-Jun-2017	Sub4_Trial118_1	1	0	0	1.355301	False	0.566
4	118	3	m	20	22-Jun-2017	Sub4_Trial118_1	1	1	1	1.193676	False	0.566
4	118	3	m	20	22-Jun-2017	Sub4_Trial118_1	1	2	2	1.465954	False	0.566
4	118	3	m	20	22-Jun-2017	Sub4_Trial118_1	1	3	3	0.73435	False	0.566
4	118	3	m	20	22-Jun-2017	Sub4_Trial118_1	1	4	4	1.126107	False	0.566
4	118	3	m	20	22-Jun-2017	Sub4_Trial118_1	1	5	5	1.002905	False	0.566
4	118	4	m	20	22-Jun-2017	Sub4_Trial118_0	0	0	0	1.197011	True	1.54
4	118	4	m	20	22-Jun-2017	Sub4_Trial118_0	0	1	1	0.680522	True	1.54
4	118	4	m	20	22-Jun-2017	Sub4_Trial118_0	0	2	2	1.129975	True	1.54
4	118	4	m	20	22-Jun-2017	Sub4_Trial118_0	0	3	3	1.150399	True	1.54
4	118	4	m	20	22-Jun-2017	Sub4_Trial118_0	0	4	4	1.425353	True	1.54
4	118	4	m	20	22-Jun-2017	Sub4_Trial118_0	0	5	5	0.688235	True	1.54
4	118	4	m	20	22-Jun-2017	Sub4_Trial118_1	1	0	0	1.355301	False	1.54
4	118	4	m	20	22-Jun-2017	Sub4_Trial118_1	1	1	1	1.193676	False	1.54
4	118	4	m	20	22-Jun-2017	Sub4_Trial118_1	1	2	2	1.465954	False	1.54
4	118	4	m	20	22-Jun-2017	Sub4_Trial118_1	1	3	3	0.73435	False	1.54
4	118	4	m	20	22-Jun-2017	Sub4_Trial118_1	1	4	4	1.126107	False	1.54
4	118	4	m	20	22-Jun-2017	Sub4_Trial118_1	1	5	5	1.002905	False	1.54
4	119	4	m	20	22-Jun-2017	Sub4_Trial119_0	0	0	0	0.809651	True	0.42
4	119	4	m	20	22-Jun-2017	Sub4_Trial119_0	0	1	1	1.134432	True	0.42
4	119	4	m	20	22-Jun-2017	Sub4_Trial119_0	0	2	2	1.485772	True	0.42
4	119	4	m	20	22-Jun-2017	Sub4_Trial119_0	0	3	3	1.10466	True	0.42
4	119	4	m	20	22-Jun-2017	Sub4_Trial119_0	0	4	4	0.778371	True	0.42
4	119	4	m	20	22-Jun-2017	Sub4_Trial119_0	0	5	5	1.239612	True	0.42
4	119	4	m	20	22-Jun-2017	Sub4_Trial119_1	1	0	0	0.833316	False	0.42
4	119	4	m	20	22-Jun-2017	Sub4_Trial119_1	1	1	1	1.006203	False	0.42
4	119	4	m	20	22-Jun-2017	Sub4_Trial119_1	1	2	2	0.515469	False	0.42
4	119	4	m	20	22-Jun-2017	Sub4_Trial119_1	1	3	3	0.88492	False	0.42
4	119	4	m	20	22-Jun-2017	Sub4_Trial119_1	1	4	4	1.169843	False	0.42
4	119	4	m	20	22-Jun-2017	Sub4_Trial119_1	1	5	5	0.936073	False	0.42
4	120	4	m	20	22-Jun-2017	Sub4_Trial120_0	0	0	0	0.965821	False	0.483
4	120	4	m	20	22-Jun-2017	Sub4_Trial120_0	0	1	1	1.417891	False	0.483
4	120	4	m	20	22-Jun-2017	Sub4_Trial120_0	0	2	2	0.983006	False	0.483
4	120	4	m	20	22-Jun-2017	Sub4_Trial120_0	0	3	3	0.661462	False	0.483
4	120	4	m	20	22-Jun-2017	Sub4_Trial120_0	0	4	4	0.813985	False	0.483
4	120	4	m	20	22-Jun-2017	Sub4_Trial120_0	0	5	5	0.814088	False	0.483
4	120	4	m	20	22-Jun-2017	Sub4_Trial120_1	1	0	0	1.009849	True	0.483
4	120	4	m	20	22-Jun-2017	Sub4_Trial120_1	1	1	1	1.181212	True	0.483
4	120	4	m	20	22-Jun-2017	Sub4_Trial120_1	1	2	2	1.322358	True	0.483
4	120	4	m	20	22-Jun-2017	Sub4_Trial120_1	1	3	3	1.072741	True	0.483
4	120	4	m	20	22-Jun-2017	Sub4_Trial120_1	1	4	4	1.362478	True	0.483
4	120	4	m	20	22-Jun-2017	Sub4_Trial120_1	1	5	5	0.652171	True	0.483
4	121	4	m	20	22-Jun-2017	Sub4_Trial121_0	0	0	0	0.550177	False	11.777
4	121	4	m	20	22-Jun-2017	Sub4_Trial121_0	0	1	1	1.267891	False	11.777
4	121	4	m	20	22-Jun-2017	Sub4_Trial121_0	0	2	2	0.812599	False	11.777
4	121	4	m	20	22-Jun-2017	Sub4_Trial121_0	0	3	3	0.792288	False	11.777
4	121	4	m	20	22-Jun-2017	Sub4_Trial121_0	0	4	4	1.169648	False	11.777
4	121	4	m	20	22-Jun-2017	Sub4_Trial121_0	0	5	5	0.428457	False	11.777
4	121	4	m	20	22-Jun-2017	Sub4_Trial121_1	1	0	0	1.231035	True	11.777
4	121	4	m	20	22-Jun-2017	Sub4_Trial121_1	1	1	1	1.009326	True	11.777
4	121	4	m	20	22-Jun-2017	Sub4_Trial121_1	1	2	2	0.80221	True	11.777
4	121	4	m	20	22-Jun-2017	Sub4_Trial121_1	1	3	3	0.930667	True	11.777
4	121	4	m	20	22-Jun-2017	Sub4_Trial121_1	1	4	4	1.539423	True	11.777
4	121	4	m	20	22-Jun-2017	Sub4_Trial121_1	1	5	5	1.038589	True	11.777
4	122	4	m	20	22-Jun-2017	Sub4_Trial122_0	0	0	0	1.229939	False	0.392
4	122	4	m	20	22-Jun-2017	Sub4_Trial122_0	0	1	1	1.205772	False	0.392
4	122	4	m	20	22-Jun-2017	Sub4_Trial122_0	0	2	2	0.641682	False	0.392
4	122	4	m	20	22-Jun-2017	Sub4_Trial122_0	0	3	3	0.741004	False	0.392
4	122	4	m	20	22-Jun-2017	Sub4_Trial122_0	0	4	4	0.530066	False	0.392
4	122	4	m	20	22-Jun-2017	Sub4_Trial122_0	0	5	5	1.080449	False	0.392
4	122	4	m	20	22-Jun-2017	Sub4_Trial122_1	1	0	0	0.634422	True	0.392
4	122	4	m	20	22-Jun-2017	Sub4_Trial122_1	1	1	1	1.431241	True	0.392
4	122	4	m	20	22-Jun-2017	Sub4_Trial122_1	1	2	2	0.985589	True	0.392
4	122	4	m	20	22-Jun-2017	Sub4_Trial122_1	1	3	3	1.057531	True	0.392
4	122	4	m	20	22-Jun-2017	Sub4_Trial122_1	1	4	4	1.151143	True	0.392
4	122	4	m	20	22-Jun-2017	Sub4_Trial122_1	1	5	5	1.239155	True	0.392
4	123	4	m	20	22-Jun-2017	Sub4_Trial123_0	0	0	0	0.699903	False	0.922
4	123	4	m	20	22-Jun-2017	Sub4_Trial123_0	0	1	1	1.471454	False	0.922
4	123	4	m	20	22-Jun-2017	Sub4_Trial123_0	0	2	2	0.968379	False	0.922
4	123	4	m	20	22-Jun-2017	Sub4_Trial123_0	0	3	3	0.544659	False	0.922
4	123	4	m	20	22-Jun-2017	Sub4_Trial123_0	0	4	4	0.381984	False	0.922
4	123	4	m	20	22-Jun-2017	Sub4_Trial123_0	0	5	5	1.07955	False	0.922
4	123	4	m	20	22-Jun-2017	Sub4_Trial123_1	1	0	0	1.491965	True	0.922
4	123	4	m	20	22-Jun-2017	Sub4_Trial123_1	1	1	1	0.452017	True	0.922
4	123	4	m	20	22-Jun-2017	Sub4_Trial123_1	1	2	2	0.973002	True	0.922
4	123	4	m	20	22-Jun-2017	Sub4_Trial123_1	1	3	3	1.028141	True	0.922
4	123	4	m	20	22-Jun-2017	Sub4_Trial123_1	1	4	4	0.928532	True	0.922
4	123	4	m	20	22-Jun-2017	Sub4_Trial123_1	1	5	5	0.745013	True	0.922
4	124	4	m	20	22-Jun-2017	Sub4_Trial124_0	0	0	0	1.1147	True	0.766
4	124	4	m	20	22-Jun-2017	Sub4_Trial124_0	0	1	1	1.164484	True	0.766
4	124	4	m	20	22-Jun-2017	Sub4_Trial124_0	0	2	2	1.62501	True	0.766
4	124	4	m	20	22-Jun-2017	Sub4_Trial124_0	0	3	3	0.860527	True	0.766
4	124	4	m	20	22-Jun-2017	Sub4_Trial124_0	0	4	4	0.499561	True	0.766
4	124	4	m	20	22-Jun-2017	Sub4_Trial124_0	0	5	5	0.845662	True	0.766
4	124	4	m	20	22-Jun-2017	Sub4_Trial124_1	1	0	0	1.430867	False	0.766
4	124	4	m	20	22-Jun-2017	Sub4_Trial124_1	1	1	1	1.305962	False	0.766
4	124	4	m	20	22-Jun-2017	Sub4_Trial124_1	1	2	2	1.113822	False	0.766
4	124	4	m	20	22-Jun-2017	Sub4_Trial124_1	1	3	3	0.823986	False	0.766
4	124	4	m	20	22-Jun-2017	Sub4_Trial124_1	1	4	4	0.587912	False	0.766
4	124	4	m	20	22-Jun-2017	Sub4_Trial124_1	1	5	5	1.209429	False	0.766
4	125	4	m	20	22-Jun-2017	Sub4_Trial125_0	0	0	0	1.053334	False	0.421
4	125	4	m	20	22-Jun-2017	Sub4_Trial125_0	0	1	1	0.758471	False	0.421
4	125	4	m	20	22-Jun-2017	Sub4_Trial125_0	0	2	2	0.460406	False	0.421
4	125	4	m	20	22-Jun-2017	Sub4_Trial125_0	0	3	3	1.289959	False	0.421
4	125	4	m	20	22-Jun-2017	Sub4_Trial125_0	0	4	4	0.577849	False	0.421
4	125	4	m	20	22-Jun-2017	Sub4_Trial125_0	0	5	5	0.97716	False	0.421
4	125	4	m	20	22-Jun-2017	Sub4_Trial125_1	1	0	0	1.416889	True	0.421
4	125	4	m	20	22-Jun-2017	Sub4_Trial125_1	1	1	1	1.042522	True	0.421
4	125	4	m	20	22-Jun-2017	Sub4_Trial125_1	1	2	2	1.114202	True	0.421
4	125	4	m	20	22-Jun-2017	Sub4_Trial125_1	1	3	3	0.871035	True	0.421
4	125	4	m	20	22-Jun-2017	Sub4_Trial125_1	1	4	4	1.089146	True	0.421
4	125	4	m	20	22-Jun-2017	Sub4_Trial125_1	1	5	5	1.580986	True	0.421
4	126	4	m	20	22-Jun-2017	Sub4_Trial126_0	0	0	0	0.69253	True	0.376
4	126	4	m	20	22-Jun-2017	Sub4_Trial126_0	0	1	1	0.455865	True	0.376
4	126	4	m	20	22-Jun-2017	Sub4_Trial126_0	0	2	2	0.959237	True	0.376
4	126	4	m	20	22-Jun-2017	Sub4_Trial126_0	0	3	3	1.31999	True	0.376
4	126	4	m	20	22-Jun-2017	Sub4_Trial126_0	0	4	4	1.534844	True	0.376
4	126	4	m	20	22-Jun-2017	Sub4_Trial126_0	0	5	5	0.655922	True	0.376
4	126	4	m	20	22-Jun-2017	Sub4_Trial126_1	1	0	0	0.468141	False	0.376
4	126	4	m	20	22-Jun-2017	Sub4_Trial126_1	1	1	1	1.624575	False	0.376
4	126	4	m	20	22-Jun-2017	Sub4_Trial126_1	1	2	2	1.321014	False	0.376
4	126	4	m	20	22-Jun-2017	Sub4_Trial126_1	1	3	3	0.759397	False	0.376
4	126	4	m	20	22-Jun-2017	Sub4_Trial126_1	1	4	4	0.948223	False	0.376
4	126	4	m	20	22-Jun-2017	Sub4_Trial126_1	1	5	5	0.95097	False	0.376
4	127	4	m	20	22-Jun-2017	Sub4_Trial127_0	0	0	0	1.328656	True	0.335
4	127	4	m	20	22-Jun-2017	Sub4_Trial127_0	0	1	1	0.995177	True	0.335
4	127	4	m	20	22-Jun-2017	Sub4_Trial127_0	0	2	2	0.890095	True	0.335
4	127	4	m	20	22-Jun-2017	Sub4_Trial127_0	0	3	3	1.553576	True	0.335
4	127	4	m	20	22-Jun-2017	Sub4_Trial127_0	0	4	4	1.047544	True	0.335
4	127	4	m	20	22-Jun-2017	Sub4_Trial127_0	0	5	5	1.411868	True	0.335
4	127	4	m	20	22-Jun-2017	Sub4_Trial127_1	1	0	0	0.750877	False	0.335
4	127	4	m	20	22-Jun-2017	Sub4_Trial127_1	1	1	1	0.859305	False	0.335
4	127	4	m	20	22-Jun-2017	Sub4_Trial127_1	1	2	2	0.493549	False	0.335
4	127	4	m	20	22-Jun-2017	Sub4_Trial127_1	1	3	3	0.89706	False	0.335
4	127	4	m	20	22-Jun-2017	Sub4_Trial127_1	1	4	4	1.185378	False	0.335
4	127	4	m	20	22-Jun-2017	Sub4_Trial127_1	1	5	5	1.635706	False	0.335
4	128	4	m	20	22-Jun-2017	Sub4_Trial128_0	0	0	0	1.1286	True	2.315
4	128	4	m	20	22-Jun-2017	Sub4_Trial128_0	0	1	1	1.598702	True	2.315
4	128	4	m	20	22-Jun-2017	Sub4_Trial128_0	0	2	2	0.595045	True	2.315
4	128	4	m	20	22-Jun-2017	Sub4_Trial128_0	0	3	3	1.38596	True	2.315
4	128	4	m	20	22-Jun-2017	Sub4_Trial128_0	0	4	4	1.064477	True	2.315
4	128	4	m	20	22-Jun-2017	Sub4_Trial128_0	0	5	5	1.194284	True	2.315
4	128	4	m	20	22-Jun-2017	Sub4_Trial128_1	1	0	0	0.972863	False	2.315
4	128	4	m	20	22-Jun-2017	Sub4_Trial128_1	1	1	1	1.203596	False	2.315
4	128	4	m	20	22-Jun-2017	Sub4_Trial128_1	1	2	2	0.380954	False	2.315
4	128	4	m	20	22-Jun-2017	Sub4_Trial128_1	1	3	3	0.909522	False	2.315
4	128	4	m	20	22-Jun-2017	Sub4_Trial128_1	1	4	4	0.891571	False	2.315
4	128	4	m	20	22-Jun-2017	Sub4_Trial128_1	1	5	5	1.356267	False	2.315
4	129	4	m	20	22-Jun-2017	Sub4_Trial129_0	0	0	0	0.830054	True	0.514
4	129	4	m	20	22-Jun-2017	Sub4_Trial129_0	0	1	1	0.895794	True	0.514
4	129	4	m	20	22-Jun-2017	Sub4_Trial129_0	0	2	2	0.913572	True	0.514
4	129	4	m	20	22-Jun-2017	Sub4_Trial129_0	0	3	3	1.555805	True	0.514
4	129	4	m	20	22-Jun-2017	Sub4_Trial129_0	0	4	4	0.7011	True	0.514
4	129	4	m	20	22-Jun-2017	Sub4_Trial129_0	0	5	5	0.621895	True	0.514
4	129	4	m	20	22-Jun-2017	Sub4_Trial129_1	1	0	0	0.74928	False	0.514
4	129	4	m	20	22-Jun-2017	Sub4_Trial129_1	1	1	1	1.067709	False	0.514
4	129	4	m	20	22-Jun-2017	Sub4_Trial129_1	1	2	2	0.695687	False	0.514
4	129	4	m	20	22-Jun-2017	Sub4_Trial129_1	1	3	3	0.598023	False	0.514
4	129	4	m	20	22-Jun-2017	Sub4_Trial129_1	1	4	4	0.46249	False	0.514
4	129	4	m	20	22-Jun-2017	Sub4_Trial129_1	1	5	5	1.106343	False	0.514
4	130	4	m	20	22-Jun-2017	Sub4_Trial130_0	0	0	0	0.849096	True	0.849
4	130	4	m	20	22-Jun-2017	Sub4_Trial130_0	0	1	1	0.491668	True	0.849
4	130	4	m	20	22-Jun-2017	Sub4_Trial130_0	0	2	2	0.786726	True	0.849
4	130	4	m	20	22-Jun-2017	Sub4_Trial130_0	0	3	3	1.390845	True	0.849
4	130	4	m	20	22-Jun-2017	Sub4_Trial130_0	0	4	4	0.860352	True	0.849
4	130	4	m	20	22-Jun-2017	Sub4_Trial130_0	0	5	5	0.916216	True	0.849
4	130	4	m	20	22-Jun-2017	Sub4_Trial130_1	1	0	0	1.170639	False	0.849
4	130	4	m	20	22-Jun-2017	Sub4_Trial130_1	1	1	1	1.287837	False	0.849
4	130	4	m	20	22-Jun-2017	Sub4_Trial130_1	1	2	2	0.763187	False	0.849
4	130	4	m	20	22-Jun-2017	Sub4_Trial130_1	1	3	3	1.478968	False	0.849
4	130	4	m	20	22-Jun-2017	Sub4_Trial130_1	1	4	4	0.469947	False	0.849
4	130	4	m	20	22-Jun-2017	Sub4_Trial130_1	1	5	5	0.914325	False	0.849
4	131	4	m	20	22-Jun-2017	Sub4_Trial131_0	0	0	0	0.400209	True	0.461
4	131	4	m	20	22-Jun-2017	Sub4_Trial131_0	0	1	1	0.692036	True	0.461
4	131	4	m	20	22-Jun-2017	Sub4_Trial131_0	0	2	2	1.129566	True	0.461
4	131	4	m	20	22-Jun-2017	Sub4_Trial131_0	0	3	3	0.985186	True	0.461
4	131	4	m	20	22-Jun-2017	Sub4_Trial131_0	0	4	4	1.067467	True	0.461
4	131	4	m	20	22-Jun-2017	Sub4_Trial131_0	0	5	5	0.998152	True	0.461
4	131	4	m	20	22-Jun-2017	Sub4_Trial131_1	1	0	0	1.004508	False	0.461
4	131	4	m	20	22-Jun-2017	Sub4_Trial131_1	1	1	1	0.866548	False	0.461
4	131	4	m	20	22-Jun-2017	Sub4_Trial131_1	1	2	2	1.054805	False	0.461
4	131	4	m	20	22-Jun-2017	Sub4_Trial131_1	1	3	3	1.37961	False	0.461
4	131	4	m	20	22-Jun-2017	Sub4_Trial131_1	1	4	4	1.471689	False	0.461
4	131	4	m	20	22-Jun-2017	Sub4_Trial131_1	1	5	5	1.369934	False	0.461
4	132	4	m	20	22-Jun-2017	Sub4_Trial132_0	0	0	0	0.861777	False	0.419
4	132	4	m	20	22-Jun-2017	Sub4_Trial132_0	0	1	1	0.716189	False	0.419
4	132	4	m	20	22-Jun-2017	Sub4_Trial132_0	0	2	2	1.338319	False	0.419
4	132	4	m	20	22-Jun-2017	Sub4_Trial132_0	0	3	3	0.573168	False	0.419
4	132	4	m	20	22-Jun-2017	Sub4_Trial132_0	0	4	4	0.558581	False	0.419
4	132	4	m	20	22-Jun-2017	Sub4_Trial132_0	0	5	5	1.119078	False	0.419
4	132	4	m	20	22-Jun-2017	Sub4_Trial132_1	1	0	0	0.590749	True	0.419
4	132	4	m	20	22-Jun-2017	Sub4_Trial132_1	1	1	1	0.868196	True	0.419
4	132	4	m	20	22-Jun-2017	Sub4_Trial132_1	1	2	2	1.175362	True	0.419
4	132	4	m	20	22-Jun-2017	Sub4_Trial132_1	1	3	3	1.618877	True	0.419
4	132	4	m	20	22-Jun-2017	Sub4_Trial132_1	1	4	4	1.208479	True	0.419
4	132	4	m	20	22-Jun-2017	Sub4_Trial132_1	1	5	5	0.64621	True	0.419
4	133	4	m	20	22-Jun-2017	Sub4_Trial133_0	0	0	0	1.306451	True	0.436
4	133	4	m	20	22-Jun-2017	Sub4_Trial133_0	0	1	1	0.738644	True	0.436
4	133	4	m	20	22-Jun-2017	Sub4_Trial133_0	0	2	2	1.447293	True	0.436
4	133	4	m	20	22-Jun-2017	Sub4_Trial133_0	0	3	3	1.000834	True	0.436
4	133	4	m	20	22-Jun-2017	Sub4_Trial133_0	0	4	4	1.20912	True	0.436
4	133	4	m	20	22-Jun-2017	Sub4_Trial133_0	0	5	5	0.840121	True	0.436
4	133	4	m	20	22-Jun-2017	Sub4_Trial133_1	1	0	0	1.133187	False	0.436
4	133	4	m	20	22-Jun-2017	Sub4_Trial133_1	1	1	1	0.396613	False	0.436
4	133	4	m	20	22-Jun-2017	Sub4_Trial133_1	1	2	2	1.15393	False	0.436
4	133	4	m	20	22-Jun-2017	Sub4_Trial133_1	1	3	3	0.50387	False	0.436
4	133	4	m	20	22-Jun-2017	Sub4_Trial133_1	1	4	4	1.339638	False	0.436
4	133	4	m	20	22-Jun-2017	Sub4_Trial133_1	1	5	5	1.099766	False	0.436
4	134	4	m	20	22-Jun-2017	Sub4_Trial134_0	0	0	0	0.872358	True	1.105
4	134	4	m	20	22-Jun-2017	Sub4_Trial134_0	0	1	1	1.275777	True	1.105
4	134	4	m	20	22-Jun-2017	Sub4_Trial134_0	0	2	2	0.377321	True	1.105
4	134	4	m	20	22-Jun-2017	Sub4_Trial134_0	0	3	3	1.255087	True	1.105
4	134	4	m	20	22-Jun-2017	Sub4_Trial134_0	0	4	4	0.926629	True	1.105
4	134	4	m	20	22-Jun-2017	Sub4_Trial134_0	0	5	5	1.20524	True	1.105
4	134	4	m	20	22-Jun-2017	Sub4_Trial134_1	1	0	0	1.355567	False	1.105
4	134	4	m	20	22-Jun-2017	Sub4_Trial134_1	1	1	1	1.486578	False	1.105
4	134	4	m	20	22-Jun-2017	Sub4_Trial134_1	1	2	2	1.436981	False	1.105
4	134	4	m	20	22-Jun-2017	Sub4_Trial134_1	1	3	3	1.10007	False	1.105
4	134	4	m	20	22-Jun-2017	Sub4_Trial134_1	1	4	4	0.877284	False	1.105
4	134	4	m	20	22-Jun-2017	Sub4_Trial134_1	1	5	5	1.177844	False	1.105
4	135	4	m	20	22-Jun-2017	Sub4_Trial135_0	0	0	0	1.194368	True	1.327
4	135	4	m	20	22-Jun-2017	Sub4_Trial135_0	0	1	1	0.847758	True	1.327
4	135	4	m	20	22-Jun-2017	Sub4_Trial135_0	0	2	2	0.823064	True	1.327
4	135	4	m	20	22-Jun-2017	Sub4_Trial135_0	0	3	3	1.452157	True	1.327
4	135	4	m	20	22-Jun-2017	Sub4_Trial135_0	0	4	4	1.108871	True	1.327
4	135	4	m	20	22-Jun-2017	Sub4_Trial135_0	0	5	5	0.693252	True	1.327
4	135	4	m	20	22-Jun-2017	Sub4_Trial135_1	1	0	0	0.892407	False	1.327
4	135	4	m	20	22-Jun-2017	Sub4_Trial135_1	1	1	1	0.963334	False	1.327
4	135	4	m	20	22-Jun-2017	Sub4_Trial135_1	1	2	2	0.91902	False	1.327
4	135	4	m	20	22-Jun-2017	Sub4_Trial135_1	1	3	3	1.10423	False	1.327
4	135	4	m	20	22-Jun-2017	Sub4_Trial135_1	1	4	4	0.997517	False	1.327
4	135	4	m	20	22-Jun-2017	Sub4_Trial135_1	1	5	5	0.63197	False	1.327
4	136	4	m	20	22-Jun-2017	Sub4_Trial136_0	0	0	0	1.024367	False	1.58
4	136	4	m	20	22-Jun-2017	Sub4_Trial136_0	0	1	1	1.512119	False	1.58
4	136	4	m	20	22-Jun-2017	Sub4_Trial136_0	0	2	2	1.202965	False	1.58
4	136	4	m	20	22-Jun-2017	Sub4_Trial136_0	0	3	3	0.694704	False	1.58
4	136	4	m	20	22-Jun-2017	Sub4_Trial136_0	0	4	4	1.076307	False	1.58
4	136	4	m	20	22-Jun-2017	Sub4_Trial136_0	0	5	5	0.936262	False	1.58
4	136	4	m	20	22-Jun-2017	Sub4_Trial136_1	1	0	0	1.577394	True	1.58
4	136	4	m	20	22-Jun-2017	Sub4_Trial136_1	1	1	1	0.821544	True	1.58
4	136	4	m	20	22-Jun-2017	Sub4_Trial136_1	1	2	2	0.661679	True	1.58
4	136	4	m	20	22-Jun-2017	Sub4_Trial136_1	1	3	3	1.247923	True	1.58
4	136	4	m	20	22-Jun-2017	Sub4_Trial136_1	1	4	4	1.592621	True	1.58
4	136	4	m	20	22-Jun-2017	Sub4_Trial136_1	1	5	5	0.705217	True	1.58
4	137	4	m	20	22-Jun-2017	Sub4_Trial137_0	0	0	0	0.793368	False	0.727
4	137	4	m	20	22-Jun-2017	Sub4_Trial137_0	0	1	1	1.514281	False	0.727
4	137	4	m	20	22-Jun-2017	Sub4_Trial137_0	0	2	2	0.781193	False	0.727
4	137	4	m	20	22-Jun-2017	Sub4_Trial137_0	0	3	3	1.25883	False	0.727
4	137	4	m	20	22-Jun-2017	Sub4_Trial137_0	0	4	4	0.550016	False	0.727
4	137	4	m	20	22-Jun-2017	Sub4_Trial137_0	0	5	5	1.218752	False	0.727
4	137	4	m	20	22-Jun-2017	Sub4_Trial137_1	1	0	0	1.291368	True	0.727
4	137	4	m	20	22-Jun-2017	Sub4_Trial137_1	1	1	1	1.096936	True	0.727
4	137	4	m	20	22-Jun-2017	Sub4_Trial137_1	1	2	2	1.161864	True	0.727
4	137	4	m	20	22-Jun-2017	Sub4_Trial137_1	1	3	3	0.791647	True	0.727
4	137	4	m	20	22-Jun-2017	Sub4_Trial137_1	1	4	4	1.135942	True	0.727
4	137	4	m	20	22-Jun-2017	Sub4_Trial137_1	1	5	5	1.306632	True	0.727
4	138	4	m	20	22-Jun-2017	Sub4_Trial138_0	0	0	0	1.01445	False	5.08
4	138	4	m	20	22-Jun-2017	Sub4_Trial138_0	0	1	1	1.114093	False	5.08
4	138	4	m	20	22-Jun-2017	Sub4_Trial138_0	0	2	2	0.924042	False	5.08
4	138	4	m	20	22-Jun-2017	Sub4_Trial138_0	0	3	3	1.264367	False	5.08
4	138	4	m	20	22-Jun-2017	Sub4_Trial138_0	0	4	4	1.600042	False	5.08
4	138	4	m	20	22-Jun-2017	Sub4_Trial138_0	0	5	5	0.475928	False	5.08
4	138	4	m	20	22-Jun-2017	Sub4_Trial138_1	1	0	0	0.793012	True	5.08
4	138	4	m	20	22-Jun-2017	Sub4_Trial138_1	1	1	1	0.84406	True	5.08
4	138	4	m	20	22-Jun-2017	Sub4_Trial138_1	1	2	2	1.215203	True	5.08
4	138	4	m	20	22-Jun-2017	Sub4_Trial138_1	1	3	3	1.056265	True	5.08
4	138	4	m	20	22-Jun-2017	Sub4_Trial138_1	1	4	4	1.083186	True	5.08
4	138	4	m	20	22-Jun-2017	Sub4_Trial138_1	1	5	5	0.844778	True	5.08
4	139	4	m	20	22-Jun-2017	Sub4_Trial139_0	0	0	0	1.606575	True	0.635
4	139	4	m	20	22-Jun-2017	Sub4_Trial139_0	0	1	1	0.714542	True	0.635
4	139	4	m	20	22-Jun-2017	Sub4_Trial139_0	0	2	2	1.495775	True	0.635
4	139	4	m	20	22-Jun-2017	Sub4_Trial139_0	0	3	3	1.36544	True	0.635
4	139	4	m	20	22-Jun-2017	Sub4_Trial139_0	0	4	4	1.312834	True	0.635
4	139	4	m	20	22-Jun-2017	Sub4_Trial139_0	0	5	5	1.588398	True	0.635
4	139	4	m	20	22-Jun-2017	Sub4_Trial139_1	1	0	0	0.791884	False	0.635
4	139	4	m	20	22-Jun-2017	Sub4_Trial139_1	1	1	1	0.556967	False	0.635
4	139	4	m	20	22-Jun-2017	Sub4_Trial139_1	1	2	2	0.483457	False	0.635
4	139	4	m	20	22-Jun-2017	Sub4_Trial139_1	1	3	3	0.579091	False	0.635
4	139	4	m	20	22-Jun-2017	Sub4_Trial139_1	1	4	4	1.103659	False	0.635
4	139	4	m	20	22-Jun-2017	Sub4_Trial139_1	1	5	5	0.365948	False	0.635
4	140	4	m	20	22-Jun-2017	Sub4_Trial140_0	0	0	0	0.675718	True	2.13
4	140	4	m	20	22-Jun-2017	Sub4_Trial140_0	0	1	1	0.588387	True	2.13
4	140	4	m	20	22-Jun-2017	Sub4_Trial140_0	0	2	2	0.520161	True	2.13
4	140	4	m	20	22-Jun-2017	Sub4_Trial140_0	0	3	3	1.189571	True	2.13
4	140	4	m	20	22-Jun-2017	Sub4_Trial140_0	0	4	4	1.086424	True	2.13
4	140	4	m	20	22-Jun-2017	Sub4_Trial140_0	0	5	5	0.570135	True	2.13
4	140	4	m	20	22-Jun-2017	Sub4_Trial140_1	1	0	0	1.144114	False	2.13
4	140	4	m	20	22-Jun-2017	Sub4_Trial140_1	1	1	1	1.241713	False	2.13
4	140	4	m	20	22-Jun-2017	Sub4_Trial140_1	1	2	2	0.743378	False	2.13
4	140	4	m	20	22-Jun-2017	Sub4_Trial140_1	1	3	3	1.474806	False	2.13
4	140	4	m	20	22-Jun-2017	Sub4_Trial140_1	1	4	4	1.513956	False	2.13
4	140	4	m	20	22-Jun-2017	Sub4_Trial140_1	1	5	5	0.863593	False	2.13
4	141	4	m	20	22-Jun-2017	Sub4_Trial141_0	0	0	0	1.431627	False	0.356
4	141	4	m	20	22-Jun-2017	Sub4_Trial141_0	0	1	1	1.386185	False	0.356
4	141	4	m	20	22-Jun-2017	Sub4_Trial141_0	0	2	2	0.377238	False	0.356
4	141	4	m	20	22-Jun-2017	Sub4_Trial141_0	0	3	3	1.18277	False	0.356
4	141	4	m	20	22-Jun-2017	Sub4_Trial141_0	0	4	4	1.159161	False	0.356
4	141	4	m	20	22-Jun-2017	Sub4_Trial141_0	0	5	5	0.964972	False	0.356
4	141	4	m	20	22-Jun-2017	Sub4_Trial141_1	1	0	0	0.780383	True	0.356
4	141	4	m	20	22-Jun-2017	Sub4_Trial141_1	1	1	1	0.497024	True	0.356
4	141	4	m	20	22-Jun-2017	Sub4_Trial141_1	1	2	2	0.600892	True	0.356
4	141	4	m	20	22-Jun-2017	Sub4_Trial141_1	1	3	3	1.237665	True	0.356
4	141	4	m	20	22-Jun-2017	Sub4_Trial141_1	1	4	4	0.876414	True	0.356
4	141	4	m	20	22-Jun-2017	Sub4_Trial141_1	1	5	5	1.380669	True	0.356
4	142	4	m	20	22-Jun-2017	Sub4_Trial142_0	0	0	0	0.75052	False	0.906
4	142	4	m	20	22-Jun-2017	Sub4_Trial142_0	0	1	1	0.562992	False	0.906
4	142	4	m	20	22-Jun-2017	Sub4_Trial142_0	0	2	2	1.59039	False	0.906
4	142	4	m	20	22-Jun-2017	Sub4_Trial142_0	0	3	3	0.466771	False	0.906
4	142	4	m	20	22-Jun-2017	Sub4_Trial142_0	0	4	4	0.643367	False	0.906
4	142	4	m	20	22-Jun-2017	Sub4_Trial142_0	0	5	5	0.36969	False	0.906
4	142	4	m	20	22-Jun-2017	Sub4_Trial142_1	1	0	0	1.214292	True	0.906
4	142	4	m	20	22-Jun-2017	Sub4_Trial142_1	1	1	1	1.506552	True	0.906
4	142	4	m	20	22-Jun-2017	Sub4_Trial142_1	1	2	2	1.137808	True	0.906
4	142	4	m	20	22-Jun-2017	Sub4_Trial142_1	1	3	3	0.730483	True	0.906
4	142	4	m	20	22-Jun-2017	Sub4_Trial142_1	1	4	4	1.484287	True	0.906
4	142	4	m	20	22-Jun-2017	Sub4_Trial142_1	1	5	5	0.794827	True	0.906
4	143	4	m	20	22-Jun-2017	Sub4_Trial143_0	0	0	0	0.964473	True	2.454
4	143	4	m	20	22-Jun-2017	Sub4_Trial143_0	0	1	1	1.04697	True	2.454
4	143	4	m	20	22-Jun-2017	Sub4_Trial143_0	0	2	2	1.170236	True	2.454
4	143	4	m	20	22-Jun-2017	Sub4_Trial143_0	0	3	3	1.227035	True	2.454
4	143	4	m	20	22-Jun-2017	Sub4_Trial143_0	0	4	4	0.898778	True	2.454
4	143	4	m	20	22-Jun-2017	Sub4_Trial143_0	0	5	5	0.447897	True	2.454
4	143	4	m	20	22-Jun-2017	Sub4_Trial143_1	1	0	0	0.511841	False	2.454
4	143	4	m	20	22-Jun-2017	Sub4_Trial143_1	1	1	1	1.410819	False	2.454
4	143	4	m	20	22-Jun-2017	Sub4_Trial143_1	1	2	2	1.575656	False	2.454
4	143	4	m	20	22-Jun-2017	Sub4_Trial143_1	1	3	3	0.807573	False	2.454
4	143	4	m	20	22-Jun-2017	Sub4_Trial143_1	1	4	4	0.575772	False	2.454
4	143	4	m	20	22-Jun-2017	Sub4_Trial143_1	1	5	5	0.48182	False	2.454
4	144	4	m	20	22-Jun-2017	Sub4_Trial144_0	0	0	0	0.691302	True	0.403
4	144	4	m	20	22-Jun-2017	Sub4_Trial144_0	0	1	1	0.559094	True	0.403
4	144	4	m	20	22-Jun-2017	Sub4_Trial144_0	0	2	2	1.094556	True	0.403
4	144	4	m	20	22-Jun-2017	Sub4_Trial144_0	0	3	3	1.05194	True	0.403
4	144	4	m	20	22-Jun-2017	Sub4_Trial144_0	0	4	4	1.492997	True	0.403
4	144	4	m	20	22-Jun-2017	Sub4_Trial144_0	0	5	5	1.244506	True	0.403
4	144	4	m	20	22-Jun-2017	Sub4_Trial144_1	1	0	0	1.627314	False	0.403
4	144	4	m	20	22-Jun-2017	Sub4_Trial144_1	1	1	1	1.512375	False	0.403
4	144	4	m	20	22-Jun-2017	Sub4_Trial144_1	1	2	2	0.87857	False	0.403
4	144	4	m	20	22-Jun-2017	Sub4_Trial144_1	1	3	3	0.716559	False	0.403
4	144	4	m	20	22-Jun-2017	Sub4_Trial144_1	1	4	4	1.253696	False	0.403
4	144	4	m	20	22-Jun-2017	Sub4_Trial144_1	1	5	5	0.986049	False	0.403
4	145	4	m	20	22-Jun-2017	Sub4_Trial145_0	0	0	0	1.262073	True	0.684
4	145	4	m	20	22-Jun-2017	Sub4_Trial145_0	0	1	1	0.988435	True	0.684
4	145	4	m	20	22-Jun-2017	Sub4_Trial145_0	0	2	2	0.879885	True	0.684
4	145	4	m	20	22-Jun-2017	Sub4_Trial145_0	0	3	3	0.525663	True	0.684
4	145	4	m	20	22-Jun-2017	Sub4_Trial145_0	0	4	4	1.120976	True	0.684
4	145	4	m	20	22-Jun-2017	Sub4_Trial145_0	0	5	5	0.559332	True	0.684
4	145	4	m	20	22-Jun-2017	Sub4_Trial145_1	1	0	0	0.519902	False	0.684
4	145	4	m	20	22-Jun-2017	Sub4_Trial145_1	1	1	1	1.072232	False	0.684
4	145	4	m	20	22-Jun-2017	Sub4_Trial145_1	1	2	2	1.45333	False	0.684
4	145	4	m	20	22-Jun-2017	Sub4_Trial145_1	1	3	3	1.238785	False	0.684
4	145	4	m	20	22-Jun-2017	Sub4_Trial145_1	1	4	4	0.398368	False	0.684
4	145	4	m	20	22-Jun-2017	Sub4_Trial145_1	1	5	5	0.952098	False	0.684
4	146	4	m	20	22-Jun-2017	Sub4_Trial146_0	0	0	0	0.555875	False	2.262
4	146	4	m	20	22-Jun-2017	Sub4_Trial146_0	0	1	1	1.249963	False	2.262
4	146	4	m	20	22-Jun-2017	Sub4_Trial146_0	0	2	2	0.454508	False	2.262
4	146	4	m	20	22-Jun-2017	Sub4_Trial146_0	0	3	3	1.103709	False	2.262
4	146	4	m	20	22-Jun-2017	Sub4_Trial146_0	0	4	4	0.611743	False	2.262
4	146	4	m	20	22-Jun-2017	Sub4_Trial146_0	0	5	5	0.620728	False	2.262
4	146	4	m	20	22-Jun-2017	Sub4_Trial146_1	1	0	0	1.354605	True	2.262
4	146	4	m	20	22-Jun-2017	Sub4_Trial146_1	1	1	1	1.198743	True	2.262
4	146	4	m	20	22-Jun-2017	Sub4_Trial146_1	1	2	2	1.435297	True	2.262
4	146	4	m	20	22-Jun-2017	Sub4_Trial146_1	1	3	3	1.636104	True	2.262
4	146	4	m	20	22-Jun-2017	Sub4_Trial146_1	1	4	4	0.789464	True	2.262
4	146	4	m	20	22-Jun-2017	Sub4_Trial146_1	1	5	5	0.760447	True	2.262
4	147	4	m	20	22-Jun-2017	Sub4_Trial147_0	0	0	0	0.456527	False	0.648
4	147	4	m	20	22-Jun-2017	Sub4_Trial147_0	0	1	1	1.185889	False	0.648
4	147	4	m	20	22-Jun-2017	Sub4_Trial147_0	0	2	2	0.888017	False	0.648
4	147	4	m	20	22-Jun-2017	Sub4_Trial147_0	0	3	3	1.05606	False	0.648
4	147	4	m	20	22-Jun-2017	Sub4_Trial147_0	0	4	4	1.046619	False	0.648
4	147	4	m	20	22-Jun-2017	Sub4_Trial147_0	0	5	5	0.820016	False	0.648
4	147	4	m	20	22-Jun-2017	Sub4_Trial147_1	1	0	0	1.200535	True	0.648
4	147	4	m	20	22-Jun-2017	Sub4_Trial147_1	1	1	1	0.770383	True	0.648
4	147	4	m	20	22-Jun-2017	Sub4_Trial147_1	1	2	2	1.085239	True	0.648
4	147	4	m	20	22-Jun-2017	Sub4_Trial147_1	1	3	3	0.963762	True	0.648
4	147	4	m	20	22-Jun-2017	Sub4_Trial147_1	1	4	4	1.144746	True	0.648
4	147	4	m	20	22-Jun-2017	Sub4_Trial147_1	1	5	5	1.186938	True	0.648
4	148	4	m	20	22-Jun-2017	Sub4_Trial148_0	0	0	0	0.927568	False	1.575
4	148	4	m	20	22-Jun-2017	Sub4_Trial148_0	0	1	1	1.392592	False	1.575
4	148	4	m	20	22-Jun-2017	Sub4_Trial148_0	0	2	2	1.127091	False	1.575
4	148	4	m	20	22-Jun-2017	Sub4_Trial148_0	0	3	3	0.798223	False	1.575
4	148	4	m	20	22-Jun-2017	Sub4_Trial148_0	0	4	4	0.681998	False	1.575
4	148	4	m	20	22-Jun-2017	Sub4_Trial148_0	0	5	5	1.126759	False	1.575
4	148	4	m	20	22-Jun-2017	Sub4_Trial148_1	1	0	0	0.630171	True	1.575
4	148	4	m	20	22-Jun-2017	Sub4_Trial148_1	1	1	1	0.694533	True	1.575
4	148	4	m	20	22-Jun-2017	Sub4_Trial148_1	1	2	2	1.182134	True	1.575
4	148	4	m	20	22-Jun-2017	Sub4_Trial148_1	1	3	3	0.928678	True	1.575
4	148	4	m	20	22-Jun-2017	Sub4_Trial148_1	1	4	4	1.075682	True	1.575
4	148	4	m	20	22-Jun-2017	Sub4_Trial148_1	1	5	5	1.314041	True	1.575
4	149	4	m	20	22-Jun-2017	Sub4_Trial149_0	0	0	0	1.087663	True	0.444
4	149	4	m	20	22-Jun-2017	Sub4_Trial149_0	0	1	1	0.784026	True	0.444
4	149	4	m	20	22-Jun-2017	Sub4_Trial149_0	0	2	2	0.902882	True	0.444
4	149	4	m	20	22-Jun-2017	Sub4_Trial149_0	0	3	3	1.235056	True	0.444
4	149	4	m	20	22-Jun-2017	Sub4_Trial149_0	0	4	4	0.933659	True	0.444
4	149	4	m	20	22-Jun-2017	Sub4_Trial149_0	0	5	5	1.318238	True	0.444
4	149	4	m	20	22-Jun-2017	Sub4_Trial149_1	1	0	0	0.836898	False	0.444
4	149	4	m	20	22-Jun-2017	Sub4_Trial149_1	1	1	1	1.47107	False	0.444
4	149	4	m	20	22-Jun-2017	Sub4_Trial149_1	1	2	2	0.798934	False	0.444
4	149	4	m	20	22-Jun-2017	Sub4_Trial149_1	1	3	3	0.534316	False	0.444
4	149	4	m	20	22-Jun-2017	Sub4_Trial149_1	1	4	4	1.360434	False	0.444
4	149	4	m	20	22-Jun-2017	Sub4_Trial149_1	1	5	5	0.937159	False	0.444
4	150	4	m	20	22-Jun-2017	Sub4_Trial150_0	0	0	0	1.147434	True	1.641
4	150	4	m	20	22-Jun-2017	Sub4_Trial150_0	0	1	1	0.593846	True	1.641
4	150	4	m	20	22-Jun-2017	Sub4_Trial150_0	0	2	2	0.983785	True	1.641
4	150	4	m	20	22-Jun-2017	Sub4_Trial150_0	0	3	3	1.571172	True	1.641
4	150	4	m	20	22-Jun-2017	Sub4_Trial150_0	0	4	4	0.778929	True	1.641
4	150	4	m	20	22-Jun-2017	Sub4_Trial150_0	0	5	5	0.78742	True	1.641
4	150	4	m	20	22-Jun-2017	Sub4_Trial150_1	1	0	0	1.309955	False	1.641
4	150	4	m	20	22-Jun-2017	Sub4_Trial150_1	1	1	1	0.699929	False	1.641
4	150	4	m	20	22-Jun-2017	Sub4_Trial150_1	1	2	2	1.171325	False	1.641
4	150	4	m	20	22-Jun-2017	Sub4_Trial150_1	1	3	3	1.060038	False	1.641
4	150	4	m	20	22-Jun-2017	Sub4_Trial150_1	1	4	4	0.692228	False	1.641
4	150	4	m	20	22-Jun-2017	Sub4_Trial150_1	1	5	5	1.017015	False	1.641
4	151	4	m	20	22-Jun-2017	Sub4_Trial151_0	0	0	0	0.797555	True	2.443
4	151	4	m	20	22-Jun-2017	Sub4_Trial151_0	0	1	1	1.253905	True	2.443
4	151	4	m	20	22-Jun-2017	Sub4_Trial151_0	0	2	2	0.382614	True	2.443
4	151	4	m	20	22-Jun-2017	Sub4_Trial151_0	0	3	3	0.651825	True	2.443
4	151	4	m	20	22-Jun-2017	Sub4_Trial151_0	0	4	4	1.502171	True	2.443
4	151	4	m	20	22-Jun-2017	Sub4_Trial151_0	0	5	5	0.78799	True	2.443
4	151	4	m	20	22-Jun-2017	Sub4_Trial151_1	1	0	0	1.427382	False	2.443
4	151	4	m	20	22-Jun-2017	Sub4_Trial151_1	1	1	1	1.125271	False	2.443
4	151	4	m	20	22-Jun-2017	Sub4_Trial151_1	1	2	2	0.801654	False	2.443
4	151	4	m	20	22-Jun-2017	Sub4_Trial151_1	1	3	3	1.218129	False	2.443
4	151	4	m	20	22-Jun-2017	Sub4_Trial151_1	1	4	4	0.596787	False	2.443
4	151	4	m	20	22-Jun-2017	Sub4_Trial151_1	1	5	5	0.521334	False	2.443
4	152	4	m	20	22-Jun-2017	Sub4_Trial152_0	0	0	0	1.496331	False	0.739
4	152	4	m	20	22-Jun-2017	Sub4_Trial152_0	0	1	1	1.253984	False	0.739
4	152	4	m	20	22-Jun-2017	Sub4_Trial152_0	0	2	2	0.375411	False	0.739
4	152	4	m	20	22-Jun-2017	Sub4_Trial152_0	0	3	3	0.937035	False	0.739
4	152	4	m	20	22-Jun-2017	Sub4_Trial152_0	0	4	4	0.617454	False	0.739
4	152	4	m	20	22-Jun-2017	Sub4_Trial152_0	0	5	5	0.544308	False	0.739
4	152	4	m	20	22-Jun-2017	Sub4_Trial152_1	1	0	0	0.623208	True	0.739
4	152	4	m	20	22-Jun-2017	Sub4_Trial152_1	1	1	1	0.980425	True	0.739
4	152	4	m	20	22-Jun-2017	Sub4_Trial152_1	1	2	2	1.47127	True	0.739
4	152	4	m	20	22-Jun-2017	Sub4_Trial152_1	1	3	3	0.612578	True	0.739
4	152	4	m	20	22-Jun-2017	Sub4_Trial152_1	1	4	4	1.529348	True	0.739
4	152	4	m	20	22-Jun-2017	Sub4_Trial152_1	1	5	5	0.785749	True	0.739
4	153	4	m	20	22-Jun-2017	Sub4_Trial153_0	0	0	0	0.723111	True	0.51
4	153	4	m	20	22-Jun-2017	Sub4_Trial153_0	0	1	1	0.933754	True	0.51
4	153	4	m	20	22-Jun-2017	Sub4_Trial153_0	0	2	2	1.478024	True	0.51
4	153	4	m	20	22-Jun-2017	Sub4_Trial153_0	0	3	3	1.046862	True	0.51
4	153	4	m	20	22-Jun-2017	Sub4_Trial153_0	0	4	4	1.343529	True	0.51
4	153	4	m	20	22-Jun-2017	Sub4_Trial153_0	0	5	5	0.736849	True	0.51
4	153	4	m	20	22-Jun-2017	Sub4_Trial153_1	1	0	0	1.021132	False	0.51
4	153	4	m	20	22-Jun-2017	Sub4_Trial153_1	1	1	1	0.940179	False	0.51
4	153	4	m	20	22-Jun-2017	Sub4_Trial153_1	1	2	2	0.798635	False	0.51
4	153	4	m	20	22-Jun-2017	Sub4_Trial153_1	1	3	3	1.034822	False	0.51
4	153	4	m	20	22-Jun-2017	Sub4_Trial153_1	1	4	4	1.168974	False	0.51
4	153	4	m	20	22-Jun-2017	Sub4_Trial153_1	1	5	5	0.97997	False	0.51
4	154	4	m	20	22-Jun-2017	Sub4_Trial154_0	0	0	0	0.702756	False	2.294
4	154	4	m	20	22-Jun-2017	Sub4_Trial154_0	0	1	1	0.617979	False	2.294
4	154	4	m	20	22-Jun-2017	Sub4_Trial154_0	0	2	2	0.993462	False	2.294
4	154	4	m	20	22-Jun-2017	Sub4_Trial154_0	0	3	3	0.696646	False	2.294
4	154	4	m	20	22-Jun-2017	Sub4_Trial154_0	0	4	4	1.166288	False	2.294
4	154	4	m	20	22-Jun-2017	Sub4_Trial154_0	0	5	5	1.216255	False	2.294
4	154	4	m	20	22-Jun-2017	Sub4_Trial154_1	1	0	0	0.683442	True	2.294
4	154	4	m	20	22-Jun-2017	Sub4_Trial154_1	1	1	1	0.554337	True	2.294
4	154	4	m	20	22-Jun-2017	Sub4_Trial154_1	1	2	2	0.848886	True	2.294
4	154	4	m	20	22-Jun-2017	Sub4_Trial154_1	1	3	3	1.163785	True	2.294
4	154	4	m	20	22-Jun-2017	Sub4_Trial154_1	1	4	4	0.993277	True	2.294
4	154	4	m	20	22-Jun-2017	Sub4_Trial154_1	1	5	5	1.419536	True	2.294
4	155	4	m	20	22-Jun-2017	Sub4_Trial155_0	0	0	0	0.856127	True	2.821
4	155	4	m	20	22-Jun-2017	Sub4_Trial155_0	0	1	1	1.243689	True	2.821
4	155	4	m	20	22-Jun-2017	Sub4_Trial155_0	0	2	2	0.511874	True	2.821
4	155	4	m	20	22-Jun-2017	Sub4_Trial155_0	0	3	3	0.941419	True	2.821
4	155	4	m	20	22-Jun-2017	Sub4_Trial155_0	0	4	4	1.501908	True	2.821
4	155	4	m	20	22-Jun-2017	Sub4_Trial155_0	0	5	5	0.772406	True	2.821
4	155	4	m	20	22-Jun-2017	Sub4_Trial155_1	1	0	0	1.364637	False	2.821
4	155	4	m	20	22-Jun-2017	Sub4_Trial155_1	1	1	1	0.894367	False	2.821
4	155	4	m	20	22-Jun-2017	Sub4_Trial155_1	1	2	2	0.815385	False	2.821
4	155	4	m	20	22-Jun-2017	Sub4_Trial155_1	1	3	3	0.804945	False	2.821
4	155	4	m	20	22-Jun-2017	Sub4_Trial155_1	1	4	4	0.81112	False	2.821
4	155	4	m	20	22-Jun-2017	Sub4_Trial155_1	1	5	5	0.976664	False	2.821
4	156	4	m	20	22-Jun-2017	Sub4_Trial156_0	0	0	0	0.974082	False	1.031
4	156	4	m	20	22-Jun-2017	Sub4_Trial156_0	0	1	1	0.683684	False	1.031
4	156	4	m	20	22-Jun-2017	Sub4_Trial156_0	0	2	2	0.795741	False	1.031
4	156	4	m	20	22-Jun-2017	Sub4_Trial156_0	0	3	3	1.567448	False	1.031
4	156	4	m	20	22-Jun-2017	Sub4_Trial156_0	0	4	4	0.91964	False	1.031
4	156	4	m	20	22-Jun-2017	Sub4_Trial156_0	0	5	5	0.740426	False	1.031
4	156	4	m	20	22-Jun-2017	Sub4_Trial156_1	1	0	0	0.800454	True	1.031
4	156	4	m	20	22-Jun-2017	Sub4_Trial156_1	1	1	1	1.398916	True	1.031
4	156	4	m	20	22-Jun-2017	Sub4_Trial156_1	1	2	2	1.151123	True	1.031
4	156	4	m	20	22-Jun-2017	Sub4_Trial156_1	1	3	3	0.892589	True	1.031
4	156	4	m	20	22-Jun-2017	Sub4_Trial156_1	1	4	4	1.111416	True	1.031
4	156	4	m	20	22-Jun-2017	Sub4_Trial156_1	1	5	5	1.000124	True	1.031
4	157	4	m	20	22-Jun-2017	Sub4_Trial157_0	0	0	0	1.244756	True	0.456
4	157	4	m	20	22-Jun-2017	Sub4_Trial157_0	0	1	1	0.418267	True	0.456
4	157	4	m	20	22-Jun-2017	Sub4_Trial157_0	0	2	2	1.114916	True	0.456
4	157	4	m	20	22-Jun-2017	Sub4_Trial157_0	0	3	3	1.387113	True	0.456
4	157	4	m	20	22-Jun-2017	Sub4_Trial157_0	0	4	4	1.094926	True	0.456
4	157	4	m	20	22-Jun-2017	Sub4_Trial157_0	0	5	5	1.057965	True	0.456
4	157	4	m	20	22-Jun-2017	Sub4_Trial157_1	1	0	0	0.883057	False	0.456
4	157	4	m	20	22-Jun-2017	Sub4_Trial157_1	1	1	1	0.956466	False	0.456
4	157	4	m	20	22-Jun-2017	Sub4_Trial157_1	1	2	2	0.638701	False	0.456
4	157	4	m	20	22-Jun-2017	Sub4_Trial157_1	1	3	3	0.661283	False	0.456
4	157	4	m	20	22-Jun-2017	Sub4_Trial157_1	1	4	4	0.806113	False	0.456
4	157	4	m	20	22-Jun-2017	Sub4_Trial157_1	1	5	5	0.717713	False	0.456
4	157	5	m	20	22-Jun-2017	Sub4_Trial157_0	0	0	0	1.244756	True	0.408
4	157	5	m	20	22-Jun-2017	Sub4_Trial157_0	0	1	1	0.418267	True	0.408
4	157	5	m	20	22-Jun-2017	Sub4_Trial157_0	0	2	2	1.114916	True	0.408
4	157	5	m	20	22-Jun-2017	Sub4_Trial157_0	0	3	3	1.387113	True	0.408
4	157	5	m	20	22-Jun-2017	Sub4_Trial157_0	0	4	4	1.094926	True	0.408
4	157	5	m	20	22-Jun-2017	Sub4_Trial157_0	0	5	5	1.057965	True	0.408
4	157	5	m	20	22-Jun-2017	Sub4_Trial157_1	1	0	0	0.883057	False	0.408
4	157	5	m	20	22-Jun-2017	Sub4_Trial157_1	1	1	1	0.956466	False	0.408
4	157	5	m	20	22-Jun-2017	Sub4_Trial157_1	1	2	2	0.638701	False	0.408
4	157	5	m	20	22-Jun-2017	Sub4_Trial157_1	1	3	3	0.661283	False	0.408
4	157	5	m	20	22-Jun-2017	Sub4_Trial157_1	1	4	4	0.806113	False	0.408
4	157	5	m	20	22-Jun-2017	Sub4_Trial157_1	1	5	5	0.717713	False	0.408
4	158	5	m	20	22-Jun-2017	Sub4_Trial158_0	0	0	0	0.941526	True	1.47
4	158	5	m	20	22-Jun-2017	Sub4_Trial158_0	0	1	1	1.083383	True	1.47
4	158	5	m	20	22-Jun-2017	Sub4_Trial158_0	0	2	2	0.753054	True	1.47
4	158	5	m	20	22-Jun-2017	Sub4_Trial158_0	0	3	3	1.337418	True	1.47
4	158	5	m	20	22-Jun-2017	Sub4_Trial158_0	0	4	4	1.357936	True	1.47
4	158	5	m	20	22-Jun-2017	Sub4_Trial158_0	0	5	5	1.086137	True	1.47
4	158	5	m	20	22-Jun-2017	Sub4_Trial158_1	1	0	0	0.784824	False	1.47
4	158	5	m	20	22-Jun-2017	Sub4_Trial158_1	1	1	1	0.622105	False	1.47
4	158	5	m	20	22-Jun-2017	Sub4_Trial158_1	1	2	2	0.881441	False	1.47
4	158	5	m	20	22-Jun-2017	Sub4_Trial158_1	1	3	3	1.511192	False	1.47
4	158	5	m	20	22-Jun-2017	Sub4_Trial158_1	1	4	4	0.94274	False	1.47
4	158	5	m	20	22-Jun-2017	Sub4_Trial158_1	1	5	5	0.382883	False	1.47
4	159	5	m	20	22-Jun-2017	Sub4_Trial159_0	0	0	0	1.489831	False	0.443
4	159	5	m	20	22-Jun-2017	Sub4_Trial159_0	0	1	1	0.98572	False	0.443
4	159	5	m	20	22-Jun-2017	Sub4_Trial159_0	0	2	2	0.796858	False	0.443
4	159	5	m	20	22-Jun-2017	Sub4_Trial159_0	0	3	3	0.74626	False	0.443
4	159	5	m	20	22-Jun-2017	Sub4_Trial159_0	0	4	4	0.629386	False	0.443
4	159	5	m	20	22-Jun-2017	Sub4_Trial159_0	0	5	5	0.837882	False	0.443
4	159	5	m	20	22-Jun-2017	Sub4_Trial159_1	1	0	0	0.524569	True	0.443
4	159	5	m	20	22-Jun-2017	Sub4_Trial159_1	1	1	1	0.817381	True	0.443
4	159	5	m	20	22-Jun-2017	Sub4_Trial159_1	1	2	2	1.167245	True	0.443
4	159	5	m	20	22-Jun-2017	Sub4_Trial159_1	1	3	3	0.726592	True	0.443
4	159	5	m	20	22-Jun-2017	Sub4_Trial159_1	1	4	4	1.105948	True	0.443
4	159	5	m	20	22-Jun-2017	Sub4_Trial159_1	1	5	5	1.474492	True	0.443
4	160	5	m	20	22-Jun-2017	Sub4_Trial160_0	0	0	0	0.548691	True	1.082
4	160	5	m	20	22-Jun-2017	Sub4_Trial160_0	0	1	1	0.901407	True	1.082
4	160	5	m	20	22-Jun-2017	Sub4_Trial160_0	0	2	2	1.455936	True	1.082
4	160	5	m	20	22-Jun-2017	Sub4_Trial160_0	0	3	3	1.112316	True	1.082
4	160	5	m	20	22-Jun-2017	Sub4_Trial160_0	0	4	4	0.746979	True	1.082
4	160	5	m	20	22-Jun-2017	Sub4_Trial160_0	0	5	5	0.717896	True	1.082
4	160	5	m	20	22-Jun-2017	Sub4_Trial160_1	1	0	0	1.33703	False	1.082
4	160	5	m	20	22-Jun-2017	Sub4_Trial160_1	1	1	1	0.793645	False	1.082
4	160	5	m	20	22-Jun-2017	Sub4_Trial160_1	1	2	2	0.902568	False	1.082
4	160	5	m	20	22-Jun-2017	Sub4_Trial160_1	1	3	3	1.211549	False	1.082
4	160	5	m	20	22-Jun-2017	Sub4_Trial160_1	1	4	4	0.460467	False	1.082
4	160	5	m	20	22-Jun-2017	Sub4_Trial160_1	1	5	5	1.159048	False	1.082
4	161	5	m	20	22-Jun-2017	Sub4_Trial161_0	0	0	0	0.81587	False	0.418
4	161	5	m	20	22-Jun-2017	Sub4_Trial161_0	0	1	1	1.391713	False	0.418
4	161	5	m	20	22-Jun-2017	Sub4_Trial161_0	0	2	2	0.703549	False	0.418
4	161	5	m	20	22-Jun-2017	Sub4_Trial161_0	0	3	3	0.392768	False	0.418
4	161	5	m	20	22-Jun-2017	Sub4_Trial161_0	0	4	4	0.424891	False	0.418
4	161	5	m	20	22-Jun-2017	Sub4_Trial161_0	0	5	5	0.660598	False	0.418
4	161	5	m	20	22-Jun-2017	Sub4_Trial161_1	1	0	0	0.663974	True	0.418
4	161	5	m	20	22-Jun-2017	Sub4_Trial161_1	1	1	1	0.743614	True	0.418
4	161	5	m	20	22-Jun-2017	Sub4_Trial161_1	1	2	2	0.620401	True	0.418
4	161	5	m	20	22-Jun-2017	Sub4_Trial161_1	1	3	3	1.129193	True	0.418
4	161	5	m	20	22-Jun-2017	Sub4_Trial161_1	1	4	4	0.870177	True	0.418
4	161	5	m	20	22-Jun-2017	Sub4_Trial161_1	1	5	5	1.05323	True	0.418
4	162	5	m	20	22-Jun-2017	Sub4_Trial162_0	0	0	0	1.262223	True	1.097
4	162	5	m	20	22-Jun-2017	Sub4_Trial162_0	0	1	1	0.603501	True	1.097
4	162	5	m	20	22-Jun-2017	Sub4_Trial162_0	0	2	2	0.636681	True	1.097
4	162	5	m	20	22-Jun-2017	Sub4_Trial162_0	0	3	3	1.086479	True	1.097
4	162	5	m	20	22-Jun-2017	Sub4_Trial162_0	0	4	4	1.474022	True	1.097
4	162	5	m	20	22-Jun-2017	Sub4_Trial162_0	0	5	5	1.298365	True	1.097
4	162	5	m	20	22-Jun-2017	Sub4_Trial162_1	1	0	0	0.570485	False	1.097
4	162	5	m	20	22-Jun-2017	Sub4_Trial162_1	1	1	1	0.715918	False	1.097
4	162	5	m	20	22-Jun-2017	Sub4_Trial162_1	1	2	2	1.021456	False	1.097
4	162	5	m	20	22-Jun-2017	Sub4_Trial162_1	1	3	3	0.769899	False	1.097
4	162	5	m	20	22-Jun-2017	Sub4_Trial162_1	1	4	4	0.66226	False	1.097
4	162	5	m	20	22-Jun-2017	Sub4_Trial162_1	1	5	5	1.517607	False	1.097
4	163	5	m	20	22-Jun-2017	Sub4_Trial163_0	0	0	0	0.607516	True	1.807
4	163	5	m	20	22-Jun-2017	Sub4_Trial163_0	0	1	1	0.725791	True	1.807
4	163	5	m	20	22-Jun-2017	Sub4_Trial163_0	0	2	2	0.624415	True	1.807
4	163	5	m	20	22-Jun-2017	Sub4_Trial163_0	0	3	3	1.346461	True	1.807
4	163	5	m	20	22-Jun-2017	Sub4_Trial163_0	0	4	4	1.112087	True	1.807
4	163	5	m	20	22-Jun-2017	Sub4_Trial163_0	0	5	5	1.255643	True	1.807
4	163	5	m	20	22-Jun-2017	Sub4_Trial163_1	1	0	0	1.577496	False	1.807
[truncated: 1,841 more rows]
