# Supplementary material for: CLEESE: An open-source audio-transformation toolbox for data-driven experiments in speech and music cognition
Source: PLoS One. 2019 Apr 4;14(4):e0205943. doi: 10.1371/journal.pone.0205943 (PMC6448843; doi:10.1371/journal.pone.0205943)
Supplement: S1 Data — See provided Python notebook for format and analysis. (ZIP) [file pone.0205943.s005.zip › data/birthday/results/results_subj5_180518_15.11.csv]

subj	trial	block	sex	age	date	stim	stim_order	segment	segment_time	stretch	response	rt
5	1	1	m	20	22-Jun-2017	Sub5_Trial1_0	0	0	0	0.784723	True	3.459
5	1	1	m	20	22-Jun-2017	Sub5_Trial1_0	0	1	1	0.362889	True	3.459
5	1	1	m	20	22-Jun-2017	Sub5_Trial1_0	0	2	2	1.065259	True	3.459
5	1	1	m	20	22-Jun-2017	Sub5_Trial1_0	0	3	3	1.519431	True	3.459
5	1	1	m	20	22-Jun-2017	Sub5_Trial1_0	0	4	4	1.396537	True	3.459
5	1	1	m	20	22-Jun-2017	Sub5_Trial1_0	0	5	5	0.712087	True	3.459
5	1	1	m	20	22-Jun-2017	Sub5_Trial1_1	1	0	0	1.061173	False	3.459
5	1	1	m	20	22-Jun-2017	Sub5_Trial1_1	1	1	1	1.044674	False	3.459
5	1	1	m	20	22-Jun-2017	Sub5_Trial1_1	1	2	2	1.078865	False	3.459
5	1	1	m	20	22-Jun-2017	Sub5_Trial1_1	1	3	3	0.634264	False	3.459
5	1	1	m	20	22-Jun-2017	Sub5_Trial1_1	1	4	4	1.157288	False	3.459
5	1	1	m	20	22-Jun-2017	Sub5_Trial1_1	1	5	5	1.002759	False	3.459
5	2	1	m	20	22-Jun-2017	Sub5_Trial2_0	0	0	0	1.60694	False	5.21
5	2	1	m	20	22-Jun-2017	Sub5_Trial2_0	0	1	1	0.798754	False	5.21
5	2	1	m	20	22-Jun-2017	Sub5_Trial2_0	0	2	2	0.783132	False	5.21
5	2	1	m	20	22-Jun-2017	Sub5_Trial2_0	0	3	3	1.460095	False	5.21
5	2	1	m	20	22-Jun-2017	Sub5_Trial2_0	0	4	4	1.222982	False	5.21
5	2	1	m	20	22-Jun-2017	Sub5_Trial2_0	0	5	5	1.112401	False	5.21
5	2	1	m	20	22-Jun-2017	Sub5_Trial2_1	1	0	0	0.85058	True	5.21
5	2	1	m	20	22-Jun-2017	Sub5_Trial2_1	1	1	1	0.766434	True	5.21
5	2	1	m	20	22-Jun-2017	Sub5_Trial2_1	1	2	2	1.114507	True	5.21
5	2	1	m	20	22-Jun-2017	Sub5_Trial2_1	1	3	3	0.799095	True	5.21
5	2	1	m	20	22-Jun-2017	Sub5_Trial2_1	1	4	4	1.454251	True	5.21
5	2	1	m	20	22-Jun-2017	Sub5_Trial2_1	1	5	5	0.503316	True	5.21
5	3	1	m	20	22-Jun-2017	Sub5_Trial3_0	0	0	0	1.618198	True	6.293
5	3	1	m	20	22-Jun-2017	Sub5_Trial3_0	0	1	1	1.292383	True	6.293
5	3	1	m	20	22-Jun-2017	Sub5_Trial3_0	0	2	2	0.77517	True	6.293
5	3	1	m	20	22-Jun-2017	Sub5_Trial3_0	0	3	3	0.550197	True	6.293
5	3	1	m	20	22-Jun-2017	Sub5_Trial3_0	0	4	4	1.527026	True	6.293
5	3	1	m	20	22-Jun-2017	Sub5_Trial3_0	0	5	5	0.840196	True	6.293
5	3	1	m	20	22-Jun-2017	Sub5_Trial3_1	1	0	0	0.845868	False	6.293
5	3	1	m	20	22-Jun-2017	Sub5_Trial3_1	1	1	1	0.911605	False	6.293
5	3	1	m	20	22-Jun-2017	Sub5_Trial3_1	1	2	2	1.18934	False	6.293
5	3	1	m	20	22-Jun-2017	Sub5_Trial3_1	1	3	3	0.429714	False	6.293
5	3	1	m	20	22-Jun-2017	Sub5_Trial3_1	1	4	4	0.638092	False	6.293
5	3	1	m	20	22-Jun-2017	Sub5_Trial3_1	1	5	5	1.251794	False	6.293
5	4	1	m	20	22-Jun-2017	Sub5_Trial4_0	0	0	0	0.487515	True	3.941
5	4	1	m	20	22-Jun-2017	Sub5_Trial4_0	0	1	1	0.958366	True	3.941
5	4	1	m	20	22-Jun-2017	Sub5_Trial4_0	0	2	2	0.603199	True	3.941
5	4	1	m	20	22-Jun-2017	Sub5_Trial4_0	0	3	3	1.099256	True	3.941
5	4	1	m	20	22-Jun-2017	Sub5_Trial4_0	0	4	4	1.498603	True	3.941
5	4	1	m	20	22-Jun-2017	Sub5_Trial4_0	0	5	5	0.938658	True	3.941
5	4	1	m	20	22-Jun-2017	Sub5_Trial4_1	1	0	0	1.179836	False	3.941
5	4	1	m	20	22-Jun-2017	Sub5_Trial4_1	1	1	1	1.240839	False	3.941
5	4	1	m	20	22-Jun-2017	Sub5_Trial4_1	1	2	2	0.728098	False	3.941
5	4	1	m	20	22-Jun-2017	Sub5_Trial4_1	1	3	3	0.804758	False	3.941
5	4	1	m	20	22-Jun-2017	Sub5_Trial4_1	1	4	4	1.363643	False	3.941
5	4	1	m	20	22-Jun-2017	Sub5_Trial4_1	1	5	5	1.009452	False	3.941
5	5	1	m	20	22-Jun-2017	Sub5_Trial5_0	0	0	0	0.75851	True	0.632
5	5	1	m	20	22-Jun-2017	Sub5_Trial5_0	0	1	1	0.929632	True	0.632
5	5	1	m	20	22-Jun-2017	Sub5_Trial5_0	0	2	2	1.232678	True	0.632
5	5	1	m	20	22-Jun-2017	Sub5_Trial5_0	0	3	3	0.88842	True	0.632
5	5	1	m	20	22-Jun-2017	Sub5_Trial5_0	0	4	4	1.443588	True	0.632
5	5	1	m	20	22-Jun-2017	Sub5_Trial5_0	0	5	5	0.759504	True	0.632
5	5	1	m	20	22-Jun-2017	Sub5_Trial5_1	1	0	0	1.067407	False	0.632
5	5	1	m	20	22-Jun-2017	Sub5_Trial5_1	1	1	1	1.469528	False	0.632
5	5	1	m	20	22-Jun-2017	Sub5_Trial5_1	1	2	2	0.53917	False	0.632
5	5	1	m	20	22-Jun-2017	Sub5_Trial5_1	1	3	3	1.058389	False	0.632
5	5	1	m	20	22-Jun-2017	Sub5_Trial5_1	1	4	4	1.325436	False	0.632
5	5	1	m	20	22-Jun-2017	Sub5_Trial5_1	1	5	5	1.302219	False	0.632
5	6	1	m	20	22-Jun-2017	Sub5_Trial6_0	0	0	0	0.663062	True	3.08
5	6	1	m	20	22-Jun-2017	Sub5_Trial6_0	0	1	1	0.864879	True	3.08
5	6	1	m	20	22-Jun-2017	Sub5_Trial6_0	0	2	2	0.599006	True	3.08
5	6	1	m	20	22-Jun-2017	Sub5_Trial6_0	0	3	3	0.690971	True	3.08
5	6	1	m	20	22-Jun-2017	Sub5_Trial6_0	0	4	4	1.047742	True	3.08
5	6	1	m	20	22-Jun-2017	Sub5_Trial6_0	0	5	5	1.328979	True	3.08
5	6	1	m	20	22-Jun-2017	Sub5_Trial6_1	1	0	0	0.711204	False	3.08
5	6	1	m	20	22-Jun-2017	Sub5_Trial6_1	1	1	1	1.276281	False	3.08
5	6	1	m	20	22-Jun-2017	Sub5_Trial6_1	1	2	2	0.395139	False	3.08
5	6	1	m	20	22-Jun-2017	Sub5_Trial6_1	1	3	3	1.395622	False	3.08
5	6	1	m	20	22-Jun-2017	Sub5_Trial6_1	1	4	4	0.640482	False	3.08
5	6	1	m	20	22-Jun-2017	Sub5_Trial6_1	1	5	5	0.507333	False	3.08
5	7	1	m	20	22-Jun-2017	Sub5_Trial7_0	0	0	0	1.272406	True	1.073
5	7	1	m	20	22-Jun-2017	Sub5_Trial7_0	0	1	1	1.160515	True	1.073
5	7	1	m	20	22-Jun-2017	Sub5_Trial7_0	0	2	2	1.180739	True	1.073
5	7	1	m	20	22-Jun-2017	Sub5_Trial7_0	0	3	3	0.982876	True	1.073
5	7	1	m	20	22-Jun-2017	Sub5_Trial7_0	0	4	4	1.24641	True	1.073
5	7	1	m	20	22-Jun-2017	Sub5_Trial7_0	0	5	5	0.656418	True	1.073
5	7	1	m	20	22-Jun-2017	Sub5_Trial7_1	1	0	0	0.631497	False	1.073
5	7	1	m	20	22-Jun-2017	Sub5_Trial7_1	1	1	1	1.128186	False	1.073
5	7	1	m	20	22-Jun-2017	Sub5_Trial7_1	1	2	2	0.48813	False	1.073
5	7	1	m	20	22-Jun-2017	Sub5_Trial7_1	1	3	3	0.794418	False	1.073
5	7	1	m	20	22-Jun-2017	Sub5_Trial7_1	1	4	4	1.061364	False	1.073
5	7	1	m	20	22-Jun-2017	Sub5_Trial7_1	1	5	5	0.511501	False	1.073
5	8	1	m	20	22-Jun-2017	Sub5_Trial8_0	0	0	0	1.121441	False	3.714
5	8	1	m	20	22-Jun-2017	Sub5_Trial8_0	0	1	1	0.879967	False	3.714
5	8	1	m	20	22-Jun-2017	Sub5_Trial8_0	0	2	2	0.980293	False	3.714
5	8	1	m	20	22-Jun-2017	Sub5_Trial8_0	0	3	3	1.043122	False	3.714
5	8	1	m	20	22-Jun-2017	Sub5_Trial8_0	0	4	4	1.6034	False	3.714
5	8	1	m	20	22-Jun-2017	Sub5_Trial8_0	0	5	5	0.653024	False	3.714
5	8	1	m	20	22-Jun-2017	Sub5_Trial8_1	1	0	0	0.571473	True	3.714
5	8	1	m	20	22-Jun-2017	Sub5_Trial8_1	1	1	1	0.807733	True	3.714
5	8	1	m	20	22-Jun-2017	Sub5_Trial8_1	1	2	2	0.909303	True	3.714
5	8	1	m	20	22-Jun-2017	Sub5_Trial8_1	1	3	3	0.775191	True	3.714
5	8	1	m	20	22-Jun-2017	Sub5_Trial8_1	1	4	4	1.123987	True	3.714
5	8	1	m	20	22-Jun-2017	Sub5_Trial8_1	1	5	5	0.866061	True	3.714
5	9	1	m	20	22-Jun-2017	Sub5_Trial9_0	0	0	0	1.30315	True	4.389
5	9	1	m	20	22-Jun-2017	Sub5_Trial9_0	0	1	1	0.769936	True	4.389
5	9	1	m	20	22-Jun-2017	Sub5_Trial9_0	0	2	2	0.766186	True	4.389
5	9	1	m	20	22-Jun-2017	Sub5_Trial9_0	0	3	3	1.353411	True	4.389
5	9	1	m	20	22-Jun-2017	Sub5_Trial9_0	0	4	4	0.627344	True	4.389
5	9	1	m	20	22-Jun-2017	Sub5_Trial9_0	0	5	5	0.475801	True	4.389
5	9	1	m	20	22-Jun-2017	Sub5_Trial9_1	1	0	0	1.291151	False	4.389
5	9	1	m	20	22-Jun-2017	Sub5_Trial9_1	1	1	1	1.562325	False	4.389
5	9	1	m	20	22-Jun-2017	Sub5_Trial9_1	1	2	2	1.348197	False	4.389
5	9	1	m	20	22-Jun-2017	Sub5_Trial9_1	1	3	3	0.411298	False	4.389
5	9	1	m	20	22-Jun-2017	Sub5_Trial9_1	1	4	4	1.537453	False	4.389
5	9	1	m	20	22-Jun-2017	Sub5_Trial9_1	1	5	5	1.294016	False	4.389
5	10	1	m	20	22-Jun-2017	Sub5_Trial10_0	0	0	0	1.428047	True	0.614
5	10	1	m	20	22-Jun-2017	Sub5_Trial10_0	0	1	1	1.024646	True	0.614
5	10	1	m	20	22-Jun-2017	Sub5_Trial10_0	0	2	2	1.445972	True	0.614
5	10	1	m	20	22-Jun-2017	Sub5_Trial10_0	0	3	3	0.900104	True	0.614
5	10	1	m	20	22-Jun-2017	Sub5_Trial10_0	0	4	4	0.851958	True	0.614
5	10	1	m	20	22-Jun-2017	Sub5_Trial10_0	0	5	5	0.924023	True	0.614
5	10	1	m	20	22-Jun-2017	Sub5_Trial10_1	1	0	0	1.085239	False	0.614
5	10	1	m	20	22-Jun-2017	Sub5_Trial10_1	1	1	1	1.367167	False	0.614
5	10	1	m	20	22-Jun-2017	Sub5_Trial10_1	1	2	2	0.499213	False	0.614
5	10	1	m	20	22-Jun-2017	Sub5_Trial10_1	1	3	3	1.251857	False	0.614
5	10	1	m	20	22-Jun-2017	Sub5_Trial10_1	1	4	4	1.332521	False	0.614
5	10	1	m	20	22-Jun-2017	Sub5_Trial10_1	1	5	5	1.094783	False	0.614
5	11	1	m	20	22-Jun-2017	Sub5_Trial11_0	0	0	0	0.462119	True	2.023
5	11	1	m	20	22-Jun-2017	Sub5_Trial11_0	0	1	1	1.194603	True	2.023
5	11	1	m	20	22-Jun-2017	Sub5_Trial11_0	0	2	2	0.705234	True	2.023
5	11	1	m	20	22-Jun-2017	Sub5_Trial11_0	0	3	3	1.156448	True	2.023
5	11	1	m	20	22-Jun-2017	Sub5_Trial11_0	0	4	4	1.160098	True	2.023
5	11	1	m	20	22-Jun-2017	Sub5_Trial11_0	0	5	5	0.520651	True	2.023
5	11	1	m	20	22-Jun-2017	Sub5_Trial11_1	1	0	0	1.231816	False	2.023
5	11	1	m	20	22-Jun-2017	Sub5_Trial11_1	1	1	1	0.882598	False	2.023
5	11	1	m	20	22-Jun-2017	Sub5_Trial11_1	1	2	2	0.836303	False	2.023
5	11	1	m	20	22-Jun-2017	Sub5_Trial11_1	1	3	3	1.021467	False	2.023
5	11	1	m	20	22-Jun-2017	Sub5_Trial11_1	1	4	4	0.476783	False	2.023
5	11	1	m	20	22-Jun-2017	Sub5_Trial11_1	1	5	5	0.480457	False	2.023
5	12	1	m	20	22-Jun-2017	Sub5_Trial12_0	0	0	0	1.163329	False	0.888
5	12	1	m	20	22-Jun-2017	Sub5_Trial12_0	0	1	1	1.258011	False	0.888
5	12	1	m	20	22-Jun-2017	Sub5_Trial12_0	0	2	2	0.827541	False	0.888
5	12	1	m	20	22-Jun-2017	Sub5_Trial12_0	0	3	3	0.748972	False	0.888
5	12	1	m	20	22-Jun-2017	Sub5_Trial12_0	0	4	4	0.807827	False	0.888
5	12	1	m	20	22-Jun-2017	Sub5_Trial12_0	0	5	5	0.617187	False	0.888
5	12	1	m	20	22-Jun-2017	Sub5_Trial12_1	1	0	0	1.334648	True	0.888
5	12	1	m	20	22-Jun-2017	Sub5_Trial12_1	1	1	1	0.670644	True	0.888
5	12	1	m	20	22-Jun-2017	Sub5_Trial12_1	1	2	2	1.016051	True	0.888
5	12	1	m	20	22-Jun-2017	Sub5_Trial12_1	1	3	3	1.468447	True	0.888
5	12	1	m	20	22-Jun-2017	Sub5_Trial12_1	1	4	4	0.73882	True	0.888
5	12	1	m	20	22-Jun-2017	Sub5_Trial12_1	1	5	5	1.461443	True	0.888
5	13	1	m	20	22-Jun-2017	Sub5_Trial13_0	0	0	0	1.555457	True	2.885
5	13	1	m	20	22-Jun-2017	Sub5_Trial13_0	0	1	1	1.187525	True	2.885
5	13	1	m	20	22-Jun-2017	Sub5_Trial13_0	0	2	2	0.866781	True	2.885
5	13	1	m	20	22-Jun-2017	Sub5_Trial13_0	0	3	3	1.265069	True	2.885
5	13	1	m	20	22-Jun-2017	Sub5_Trial13_0	0	4	4	1.097047	True	2.885
5	13	1	m	20	22-Jun-2017	Sub5_Trial13_0	0	5	5	0.726725	True	2.885
5	13	1	m	20	22-Jun-2017	Sub5_Trial13_1	1	0	0	0.662771	False	2.885
5	13	1	m	20	22-Jun-2017	Sub5_Trial13_1	1	1	1	1.523213	False	2.885
5	13	1	m	20	22-Jun-2017	Sub5_Trial13_1	1	2	2	1.332416	False	2.885
5	13	1	m	20	22-Jun-2017	Sub5_Trial13_1	1	3	3	0.746324	False	2.885
5	13	1	m	20	22-Jun-2017	Sub5_Trial13_1	1	4	4	1.245191	False	2.885
5	13	1	m	20	22-Jun-2017	Sub5_Trial13_1	1	5	5	1.379095	False	2.885
5	14	1	m	20	22-Jun-2017	Sub5_Trial14_0	0	0	0	0.823582	True	0.492
5	14	1	m	20	22-Jun-2017	Sub5_Trial14_0	0	1	1	0.965711	True	0.492
5	14	1	m	20	22-Jun-2017	Sub5_Trial14_0	0	2	2	1.137577	True	0.492
5	14	1	m	20	22-Jun-2017	Sub5_Trial14_0	0	3	3	1.082464	True	0.492
5	14	1	m	20	22-Jun-2017	Sub5_Trial14_0	0	4	4	1.134098	True	0.492
5	14	1	m	20	22-Jun-2017	Sub5_Trial14_0	0	5	5	0.410561	True	0.492
5	14	1	m	20	22-Jun-2017	Sub5_Trial14_1	1	0	0	1.11811	False	0.492
5	14	1	m	20	22-Jun-2017	Sub5_Trial14_1	1	1	1	1.346583	False	0.492
5	14	1	m	20	22-Jun-2017	Sub5_Trial14_1	1	2	2	0.678377	False	0.492
5	14	1	m	20	22-Jun-2017	Sub5_Trial14_1	1	3	3	0.893721	False	0.492
5	14	1	m	20	22-Jun-2017	Sub5_Trial14_1	1	4	4	0.939259	False	0.492
5	14	1	m	20	22-Jun-2017	Sub5_Trial14_1	1	5	5	1.480801	False	0.492
5	15	1	m	20	22-Jun-2017	Sub5_Trial15_0	0	0	0	0.975019	False	1.445
5	15	1	m	20	22-Jun-2017	Sub5_Trial15_0	0	1	1	1.029925	False	1.445
5	15	1	m	20	22-Jun-2017	Sub5_Trial15_0	0	2	2	0.437705	False	1.445
5	15	1	m	20	22-Jun-2017	Sub5_Trial15_0	0	3	3	0.708981	False	1.445
5	15	1	m	20	22-Jun-2017	Sub5_Trial15_0	0	4	4	0.735454	False	1.445
5	15	1	m	20	22-Jun-2017	Sub5_Trial15_0	0	5	5	1.119961	False	1.445
5	15	1	m	20	22-Jun-2017	Sub5_Trial15_1	1	0	0	0.957184	True	1.445
5	15	1	m	20	22-Jun-2017	Sub5_Trial15_1	1	1	1	0.873453	True	1.445
5	15	1	m	20	22-Jun-2017	Sub5_Trial15_1	1	2	2	1.119355	True	1.445
5	15	1	m	20	22-Jun-2017	Sub5_Trial15_1	1	3	3	1.40629	True	1.445
5	15	1	m	20	22-Jun-2017	Sub5_Trial15_1	1	4	4	0.993592	True	1.445
5	15	1	m	20	22-Jun-2017	Sub5_Trial15_1	1	5	5	0.519568	True	1.445
5	16	1	m	20	22-Jun-2017	Sub5_Trial16_0	0	0	0	0.912731	False	2.241
5	16	1	m	20	22-Jun-2017	Sub5_Trial16_0	0	1	1	0.883153	False	2.241
5	16	1	m	20	22-Jun-2017	Sub5_Trial16_0	0	2	2	0.910568	False	2.241
5	16	1	m	20	22-Jun-2017	Sub5_Trial16_0	0	3	3	1.128569	False	2.241
5	16	1	m	20	22-Jun-2017	Sub5_Trial16_0	0	4	4	1.235747	False	2.241
5	16	1	m	20	22-Jun-2017	Sub5_Trial16_0	0	5	5	0.830517	False	2.241
5	16	1	m	20	22-Jun-2017	Sub5_Trial16_1	1	0	0	1.456692	True	2.241
5	16	1	m	20	22-Jun-2017	Sub5_Trial16_1	1	1	1	0.592346	True	2.241
5	16	1	m	20	22-Jun-2017	Sub5_Trial16_1	1	2	2	1.453095	True	2.241
5	16	1	m	20	22-Jun-2017	Sub5_Trial16_1	1	3	3	1.165113	True	2.241
5	16	1	m	20	22-Jun-2017	Sub5_Trial16_1	1	4	4	1.090765	True	2.241
5	16	1	m	20	22-Jun-2017	Sub5_Trial16_1	1	5	5	0.685038	True	2.241
5	17	1	m	20	22-Jun-2017	Sub5_Trial17_0	0	0	0	1.446779	True	1.112
5	17	1	m	20	22-Jun-2017	Sub5_Trial17_0	0	1	1	1.005767	True	1.112
5	17	1	m	20	22-Jun-2017	Sub5_Trial17_0	0	2	2	1.256869	True	1.112
5	17	1	m	20	22-Jun-2017	Sub5_Trial17_0	0	3	3	1.500068	True	1.112
5	17	1	m	20	22-Jun-2017	Sub5_Trial17_0	0	4	4	1.50038	True	1.112
5	17	1	m	20	22-Jun-2017	Sub5_Trial17_0	0	5	5	1.628545	True	1.112
5	17	1	m	20	22-Jun-2017	Sub5_Trial17_1	1	0	0	1.372184	False	1.112
5	17	1	m	20	22-Jun-2017	Sub5_Trial17_1	1	1	1	0.808389	False	1.112
5	17	1	m	20	22-Jun-2017	Sub5_Trial17_1	1	2	2	0.871552	False	1.112
5	17	1	m	20	22-Jun-2017	Sub5_Trial17_1	1	3	3	1.276849	False	1.112
5	17	1	m	20	22-Jun-2017	Sub5_Trial17_1	1	4	4	1.451499	False	1.112
5	17	1	m	20	22-Jun-2017	Sub5_Trial17_1	1	5	5	0.938391	False	1.112
5	18	1	m	20	22-Jun-2017	Sub5_Trial18_0	0	0	0	1.320389	False	3.466
5	18	1	m	20	22-Jun-2017	Sub5_Trial18_0	0	1	1	0.979623	False	3.466
5	18	1	m	20	22-Jun-2017	Sub5_Trial18_0	0	2	2	0.535708	False	3.466
5	18	1	m	20	22-Jun-2017	Sub5_Trial18_0	0	3	3	0.877051	False	3.466
5	18	1	m	20	22-Jun-2017	Sub5_Trial18_0	0	4	4	1.360331	False	3.466
5	18	1	m	20	22-Jun-2017	Sub5_Trial18_0	0	5	5	1.257396	False	3.466
5	18	1	m	20	22-Jun-2017	Sub5_Trial18_1	1	0	0	1.217663	True	3.466
5	18	1	m	20	22-Jun-2017	Sub5_Trial18_1	1	1	1	1.100867	True	3.466
5	18	1	m	20	22-Jun-2017	Sub5_Trial18_1	1	2	2	0.760892	True	3.466
5	18	1	m	20	22-Jun-2017	Sub5_Trial18_1	1	3	3	0.852948	True	3.466
5	18	1	m	20	22-Jun-2017	Sub5_Trial18_1	1	4	4	1.108331	True	3.466
5	18	1	m	20	22-Jun-2017	Sub5_Trial18_1	1	5	5	1.255256	True	3.466
5	19	1	m	20	22-Jun-2017	Sub5_Trial19_0	0	0	0	0.778482	True	1.411
5	19	1	m	20	22-Jun-2017	Sub5_Trial19_0	0	1	1	0.708482	True	1.411
5	19	1	m	20	22-Jun-2017	Sub5_Trial19_0	0	2	2	1.039866	True	1.411
5	19	1	m	20	22-Jun-2017	Sub5_Trial19_0	0	3	3	1.592249	True	1.411
5	19	1	m	20	22-Jun-2017	Sub5_Trial19_0	0	4	4	0.742498	True	1.411
5	19	1	m	20	22-Jun-2017	Sub5_Trial19_0	0	5	5	0.555119	True	1.411
5	19	1	m	20	22-Jun-2017	Sub5_Trial19_1	1	0	0	1.20405	False	1.411
5	19	1	m	20	22-Jun-2017	Sub5_Trial19_1	1	1	1	0.725342	False	1.411
5	19	1	m	20	22-Jun-2017	Sub5_Trial19_1	1	2	2	0.878957	False	1.411
5	19	1	m	20	22-Jun-2017	Sub5_Trial19_1	1	3	3	1.503106	False	1.411
5	19	1	m	20	22-Jun-2017	Sub5_Trial19_1	1	4	4	0.816749	False	1.411
5	19	1	m	20	22-Jun-2017	Sub5_Trial19_1	1	5	5	1.496036	False	1.411
5	20	1	m	20	22-Jun-2017	Sub5_Trial20_0	0	0	0	0.719051	False	0.702
5	20	1	m	20	22-Jun-2017	Sub5_Trial20_0	0	1	1	0.412218	False	0.702
5	20	1	m	20	22-Jun-2017	Sub5_Trial20_0	0	2	2	0.431363	False	0.702
5	20	1	m	20	22-Jun-2017	Sub5_Trial20_0	0	3	3	1.173241	False	0.702
5	20	1	m	20	22-Jun-2017	Sub5_Trial20_0	0	4	4	0.730461	False	0.702
5	20	1	m	20	22-Jun-2017	Sub5_Trial20_0	0	5	5	1.087015	False	0.702
5	20	1	m	20	22-Jun-2017	Sub5_Trial20_1	1	0	0	1.47721	True	0.702
5	20	1	m	20	22-Jun-2017	Sub5_Trial20_1	1	1	1	1.33741	True	0.702
5	20	1	m	20	22-Jun-2017	Sub5_Trial20_1	1	2	2	1.573312	True	0.702
5	20	1	m	20	22-Jun-2017	Sub5_Trial20_1	1	3	3	1.233404	True	0.702
5	20	1	m	20	22-Jun-2017	Sub5_Trial20_1	1	4	4	1.224975	True	0.702
5	20	1	m	20	22-Jun-2017	Sub5_Trial20_1	1	5	5	1.305017	True	0.702
5	21	1	m	20	22-Jun-2017	Sub5_Trial21_0	0	0	0	1.222951	True	0.58
5	21	1	m	20	22-Jun-2017	Sub5_Trial21_0	0	1	1	1.360165	True	0.58
5	21	1	m	20	22-Jun-2017	Sub5_Trial21_0	0	2	2	1.149744	True	0.58
5	21	1	m	20	22-Jun-2017	Sub5_Trial21_0	0	3	3	1.046384	True	0.58
5	21	1	m	20	22-Jun-2017	Sub5_Trial21_0	0	4	4	1.087379	True	0.58
5	21	1	m	20	22-Jun-2017	Sub5_Trial21_0	0	5	5	1.36541	True	0.58
5	21	1	m	20	22-Jun-2017	Sub5_Trial21_1	1	0	0	0.366802	False	0.58
5	21	1	m	20	22-Jun-2017	Sub5_Trial21_1	1	1	1	1.535226	False	0.58
5	21	1	m	20	22-Jun-2017	Sub5_Trial21_1	1	2	2	1.614351	False	0.58
5	21	1	m	20	22-Jun-2017	Sub5_Trial21_1	1	3	3	0.612038	False	0.58
5	21	1	m	20	22-Jun-2017	Sub5_Trial21_1	1	4	4	1.008765	False	0.58
5	21	1	m	20	22-Jun-2017	Sub5_Trial21_1	1	5	5	1.065137	False	0.58
5	22	1	m	20	22-Jun-2017	Sub5_Trial22_0	0	0	0	1.065426	False	0.679
5	22	1	m	20	22-Jun-2017	Sub5_Trial22_0	0	1	1	1.436871	False	0.679
5	22	1	m	20	22-Jun-2017	Sub5_Trial22_0	0	2	2	0.526778	False	0.679
5	22	1	m	20	22-Jun-2017	Sub5_Trial22_0	0	3	3	0.921719	False	0.679
5	22	1	m	20	22-Jun-2017	Sub5_Trial22_0	0	4	4	0.717296	False	0.679
5	22	1	m	20	22-Jun-2017	Sub5_Trial22_0	0	5	5	1.04791	False	0.679
5	22	1	m	20	22-Jun-2017	Sub5_Trial22_1	1	0	0	1.41897	True	0.679
5	22	1	m	20	22-Jun-2017	Sub5_Trial22_1	1	1	1	0.676537	True	0.679
5	22	1	m	20	22-Jun-2017	Sub5_Trial22_1	1	2	2	1.109204	True	0.679
5	22	1	m	20	22-Jun-2017	Sub5_Trial22_1	1	3	3	1.142399	True	0.679
5	22	1	m	20	22-Jun-2017	Sub5_Trial22_1	1	4	4	1.072706	True	0.679
5	22	1	m	20	22-Jun-2017	Sub5_Trial22_1	1	5	5	1.370207	True	0.679
5	23	1	m	20	22-Jun-2017	Sub5_Trial23_0	0	0	0	0.414379	False	1.118
5	23	1	m	20	22-Jun-2017	Sub5_Trial23_0	0	1	1	1.543834	False	1.118
5	23	1	m	20	22-Jun-2017	Sub5_Trial23_0	0	2	2	1.125877	False	1.118
5	23	1	m	20	22-Jun-2017	Sub5_Trial23_0	0	3	3	1.406685	False	1.118
5	23	1	m	20	22-Jun-2017	Sub5_Trial23_0	0	4	4	0.545921	False	1.118
5	23	1	m	20	22-Jun-2017	Sub5_Trial23_0	0	5	5	0.919971	False	1.118
5	23	1	m	20	22-Jun-2017	Sub5_Trial23_1	1	0	0	1.377554	True	1.118
5	23	1	m	20	22-Jun-2017	Sub5_Trial23_1	1	1	1	0.511663	True	1.118
5	23	1	m	20	22-Jun-2017	Sub5_Trial23_1	1	2	2	1.505054	True	1.118
5	23	1	m	20	22-Jun-2017	Sub5_Trial23_1	1	3	3	1.052043	True	1.118
5	23	1	m	20	22-Jun-2017	Sub5_Trial23_1	1	4	4	0.433459	True	1.118
5	23	1	m	20	22-Jun-2017	Sub5_Trial23_1	1	5	5	1.009724	True	1.118
5	24	1	m	20	22-Jun-2017	Sub5_Trial24_0	0	0	0	1.208098	False	2.208
5	24	1	m	20	22-Jun-2017	Sub5_Trial24_0	0	1	1	0.906677	False	2.208
5	24	1	m	20	22-Jun-2017	Sub5_Trial24_0	0	2	2	0.959111	False	2.208
5	24	1	m	20	22-Jun-2017	Sub5_Trial24_0	0	3	3	0.712411	False	2.208
5	24	1	m	20	22-Jun-2017	Sub5_Trial24_0	0	4	4	0.621588	False	2.208
5	24	1	m	20	22-Jun-2017	Sub5_Trial24_0	0	5	5	1.058039	False	2.208
5	24	1	m	20	22-Jun-2017	Sub5_Trial24_1	1	0	0	1.065077	True	2.208
5	24	1	m	20	22-Jun-2017	Sub5_Trial24_1	1	1	1	1.026882	True	2.208
5	24	1	m	20	22-Jun-2017	Sub5_Trial24_1	1	2	2	1.246006	True	2.208
5	24	1	m	20	22-Jun-2017	Sub5_Trial24_1	1	3	3	0.62238	True	2.208
5	24	1	m	20	22-Jun-2017	Sub5_Trial24_1	1	4	4	1.025636	True	2.208
5	24	1	m	20	22-Jun-2017	Sub5_Trial24_1	1	5	5	0.424653	True	2.208
5	25	1	m	20	22-Jun-2017	Sub5_Trial25_0	0	0	0	1.158561	False	5.275
5	25	1	m	20	22-Jun-2017	Sub5_Trial25_0	0	1	1	1.311939	False	5.275
5	25	1	m	20	22-Jun-2017	Sub5_Trial25_0	0	2	2	0.82218	False	5.275
5	25	1	m	20	22-Jun-2017	Sub5_Trial25_0	0	3	3	1.373536	False	5.275
5	25	1	m	20	22-Jun-2017	Sub5_Trial25_0	0	4	4	0.644403	False	5.275
5	25	1	m	20	22-Jun-2017	Sub5_Trial25_0	0	5	5	1.16452	False	5.275
5	25	1	m	20	22-Jun-2017	Sub5_Trial25_1	1	0	0	1.038099	True	5.275
5	25	1	m	20	22-Jun-2017	Sub5_Trial25_1	1	1	1	0.854737	True	5.275
5	25	1	m	20	22-Jun-2017	Sub5_Trial25_1	1	2	2	1.325224	True	5.275
5	25	1	m	20	22-Jun-2017	Sub5_Trial25_1	1	3	3	0.759542	True	5.275
5	25	1	m	20	22-Jun-2017	Sub5_Trial25_1	1	4	4	1.109248	True	5.275
5	25	1	m	20	22-Jun-2017	Sub5_Trial25_1	1	5	5	0.775207	True	5.275
5	26	1	m	20	22-Jun-2017	Sub5_Trial26_0	0	0	0	1.206141	False	2.334
5	26	1	m	20	22-Jun-2017	Sub5_Trial26_0	0	1	1	0.477674	False	2.334
5	26	1	m	20	22-Jun-2017	Sub5_Trial26_0	0	2	2	1.000796	False	2.334
5	26	1	m	20	22-Jun-2017	Sub5_Trial26_0	0	3	3	1.127781	False	2.334
5	26	1	m	20	22-Jun-2017	Sub5_Trial26_0	0	4	4	0.539863	False	2.334
5	26	1	m	20	22-Jun-2017	Sub5_Trial26_0	0	5	5	1.524366	False	2.334
5	26	1	m	20	22-Jun-2017	Sub5_Trial26_1	1	0	0	1.283051	True	2.334
5	26	1	m	20	22-Jun-2017	Sub5_Trial26_1	1	1	1	0.849551	True	2.334
5	26	1	m	20	22-Jun-2017	Sub5_Trial26_1	1	2	2	0.851589	True	2.334
5	26	1	m	20	22-Jun-2017	Sub5_Trial26_1	1	3	3	0.646672	True	2.334
5	26	1	m	20	22-Jun-2017	Sub5_Trial26_1	1	4	4	0.66583	True	2.334
5	26	1	m	20	22-Jun-2017	Sub5_Trial26_1	1	5	5	1.061079	True	2.334
5	27	1	m	20	22-Jun-2017	Sub5_Trial27_0	0	0	0	1.233828	True	0.657
5	27	1	m	20	22-Jun-2017	Sub5_Trial27_0	0	1	1	0.384134	True	0.657
5	27	1	m	20	22-Jun-2017	Sub5_Trial27_0	0	2	2	1.43822	True	0.657
5	27	1	m	20	22-Jun-2017	Sub5_Trial27_0	0	3	3	0.909176	True	0.657
5	27	1	m	20	22-Jun-2017	Sub5_Trial27_0	0	4	4	1.20472	True	0.657
5	27	1	m	20	22-Jun-2017	Sub5_Trial27_0	0	5	5	0.570496	True	0.657
5	27	1	m	20	22-Jun-2017	Sub5_Trial27_1	1	0	0	0.826185	False	0.657
5	27	1	m	20	22-Jun-2017	Sub5_Trial27_1	1	1	1	1.127705	False	0.657
5	27	1	m	20	22-Jun-2017	Sub5_Trial27_1	1	2	2	0.472216	False	0.657
5	27	1	m	20	22-Jun-2017	Sub5_Trial27_1	1	3	3	0.742538	False	0.657
5	27	1	m	20	22-Jun-2017	Sub5_Trial27_1	1	4	4	1.057291	False	0.657
5	27	1	m	20	22-Jun-2017	Sub5_Trial27_1	1	5	5	0.643281	False	0.657
5	28	1	m	20	22-Jun-2017	Sub5_Trial28_0	0	0	0	0.444086	True	1.228
5	28	1	m	20	22-Jun-2017	Sub5_Trial28_0	0	1	1	0.747899	True	1.228
5	28	1	m	20	22-Jun-2017	Sub5_Trial28_0	0	2	2	1.043848	True	1.228
5	28	1	m	20	22-Jun-2017	Sub5_Trial28_0	0	3	3	1.177411	True	1.228
5	28	1	m	20	22-Jun-2017	Sub5_Trial28_0	0	4	4	0.970569	True	1.228
5	28	1	m	20	22-Jun-2017	Sub5_Trial28_0	0	5	5	1.466256	True	1.228
5	28	1	m	20	22-Jun-2017	Sub5_Trial28_1	1	0	0	1.49517	False	1.228
5	28	1	m	20	22-Jun-2017	Sub5_Trial28_1	1	1	1	0.688353	False	1.228
5	28	1	m	20	22-Jun-2017	Sub5_Trial28_1	1	2	2	0.975681	False	1.228
5	28	1	m	20	22-Jun-2017	Sub5_Trial28_1	1	3	3	1.101769	False	1.228
5	28	1	m	20	22-Jun-2017	Sub5_Trial28_1	1	4	4	1.266781	False	1.228
5	28	1	m	20	22-Jun-2017	Sub5_Trial28_1	1	5	5	0.529333	False	1.228
5	29	1	m	20	22-Jun-2017	Sub5_Trial29_0	0	0	0	0.662735	True	3.43
5	29	1	m	20	22-Jun-2017	Sub5_Trial29_0	0	1	1	0.860286	True	3.43
5	29	1	m	20	22-Jun-2017	Sub5_Trial29_0	0	2	2	0.999395	True	3.43
5	29	1	m	20	22-Jun-2017	Sub5_Trial29_0	0	3	3	0.455272	True	3.43
5	29	1	m	20	22-Jun-2017	Sub5_Trial29_0	0	4	4	1.10357	True	3.43
5	29	1	m	20	22-Jun-2017	Sub5_Trial29_0	0	5	5	0.613815	True	3.43
5	29	1	m	20	22-Jun-2017	Sub5_Trial29_1	1	0	0	1.336157	False	3.43
5	29	1	m	20	22-Jun-2017	Sub5_Trial29_1	1	1	1	0.815258	False	3.43
5	29	1	m	20	22-Jun-2017	Sub5_Trial29_1	1	2	2	0.780572	False	3.43
5	29	1	m	20	22-Jun-2017	Sub5_Trial29_1	1	3	3	0.725709	False	3.43
5	29	1	m	20	22-Jun-2017	Sub5_Trial29_1	1	4	4	1.537942	False	3.43
5	29	1	m	20	22-Jun-2017	Sub5_Trial29_1	1	5	5	1.222987	False	3.43
5	30	1	m	20	22-Jun-2017	Sub5_Trial30_0	0	0	0	0.968689	False	0.785
5	30	1	m	20	22-Jun-2017	Sub5_Trial30_0	0	1	1	1.475255	False	0.785
5	30	1	m	20	22-Jun-2017	Sub5_Trial30_0	0	2	2	0.444294	False	0.785
5	30	1	m	20	22-Jun-2017	Sub5_Trial30_0	0	3	3	0.924785	False	0.785
5	30	1	m	20	22-Jun-2017	Sub5_Trial30_0	0	4	4	0.867561	False	0.785
5	30	1	m	20	22-Jun-2017	Sub5_Trial30_0	0	5	5	1.145392	False	0.785
5	30	1	m	20	22-Jun-2017	Sub5_Trial30_1	1	0	0	1.008053	True	0.785
5	30	1	m	20	22-Jun-2017	Sub5_Trial30_1	1	1	1	1.086652	True	0.785
5	30	1	m	20	22-Jun-2017	Sub5_Trial30_1	1	2	2	1.280947	True	0.785
5	30	1	m	20	22-Jun-2017	Sub5_Trial30_1	1	3	3	1.136535	True	0.785
5	30	1	m	20	22-Jun-2017	Sub5_Trial30_1	1	4	4	1.234416	True	0.785
5	30	1	m	20	22-Jun-2017	Sub5_Trial30_1	1	5	5	1.045411	True	0.785
5	31	1	m	20	22-Jun-2017	Sub5_Trial31_0	0	0	0	1.211511	False	0.623
5	31	1	m	20	22-Jun-2017	Sub5_Trial31_0	0	1	1	1.033515	False	0.623
5	31	1	m	20	22-Jun-2017	Sub5_Trial31_0	0	2	2	1.10374	False	0.623
5	31	1	m	20	22-Jun-2017	Sub5_Trial31_0	0	3	3	1.00243	False	0.623
5	31	1	m	20	22-Jun-2017	Sub5_Trial31_0	0	4	4	1.414553	False	0.623
5	31	1	m	20	22-Jun-2017	Sub5_Trial31_0	0	5	5	1.182956	False	0.623
5	31	1	m	20	22-Jun-2017	Sub5_Trial31_1	1	0	0	0.658777	True	0.623
5	31	1	m	20	22-Jun-2017	Sub5_Trial31_1	1	1	1	1.051801	True	0.623
5	31	1	m	20	22-Jun-2017	Sub5_Trial31_1	1	2	2	1.166852	True	0.623
5	31	1	m	20	22-Jun-2017	Sub5_Trial31_1	1	3	3	1.059627	True	0.623
5	31	1	m	20	22-Jun-2017	Sub5_Trial31_1	1	4	4	1.123008	True	0.623
5	31	1	m	20	22-Jun-2017	Sub5_Trial31_1	1	5	5	1.449978	True	0.623
5	32	1	m	20	22-Jun-2017	Sub5_Trial32_0	0	0	0	0.556242	True	0.681
5	32	1	m	20	22-Jun-2017	Sub5_Trial32_0	0	1	1	1.234105	True	0.681
5	32	1	m	20	22-Jun-2017	Sub5_Trial32_0	0	2	2	1.329509	True	0.681
5	32	1	m	20	22-Jun-2017	Sub5_Trial32_0	0	3	3	1.459555	True	0.681
5	32	1	m	20	22-Jun-2017	Sub5_Trial32_0	0	4	4	0.628055	True	0.681
5	32	1	m	20	22-Jun-2017	Sub5_Trial32_0	0	5	5	1.147137	True	0.681
5	32	1	m	20	22-Jun-2017	Sub5_Trial32_1	1	0	0	1.138602	False	0.681
5	32	1	m	20	22-Jun-2017	Sub5_Trial32_1	1	1	1	0.594957	False	0.681
5	32	1	m	20	22-Jun-2017	Sub5_Trial32_1	1	2	2	0.567739	False	0.681
5	32	1	m	20	22-Jun-2017	Sub5_Trial32_1	1	3	3	0.749884	False	0.681
5	32	1	m	20	22-Jun-2017	Sub5_Trial32_1	1	4	4	0.79316	False	0.681
5	32	1	m	20	22-Jun-2017	Sub5_Trial32_1	1	5	5	0.843752	False	0.681
5	33	1	m	20	22-Jun-2017	Sub5_Trial33_0	0	0	0	0.968441	True	2.841
5	33	1	m	20	22-Jun-2017	Sub5_Trial33_0	0	1	1	1.209565	True	2.841
5	33	1	m	20	22-Jun-2017	Sub5_Trial33_0	0	2	2	0.382575	True	2.841
5	33	1	m	20	22-Jun-2017	Sub5_Trial33_0	0	3	3	0.93881	True	2.841
5	33	1	m	20	22-Jun-2017	Sub5_Trial33_0	0	4	4	0.938223	True	2.841
5	33	1	m	20	22-Jun-2017	Sub5_Trial33_0	0	5	5	0.728939	True	2.841
5	33	1	m	20	22-Jun-2017	Sub5_Trial33_1	1	0	0	1.110386	False	2.841
5	33	1	m	20	22-Jun-2017	Sub5_Trial33_1	1	1	1	0.892948	False	2.841
5	33	1	m	20	22-Jun-2017	Sub5_Trial33_1	1	2	2	0.856299	False	2.841
5	33	1	m	20	22-Jun-2017	Sub5_Trial33_1	1	3	3	0.848524	False	2.841
5	33	1	m	20	22-Jun-2017	Sub5_Trial33_1	1	4	4	1.462121	False	2.841
5	33	1	m	20	22-Jun-2017	Sub5_Trial33_1	1	5	5	0.525891	False	2.841
5	34	1	m	20	22-Jun-2017	Sub5_Trial34_0	0	0	0	0.468275	True	0.656
5	34	1	m	20	22-Jun-2017	Sub5_Trial34_0	0	1	1	0.911571	True	0.656
5	34	1	m	20	22-Jun-2017	Sub5_Trial34_0	0	2	2	1.148234	True	0.656
5	34	1	m	20	22-Jun-2017	Sub5_Trial34_0	0	3	3	1.151448	True	0.656
5	34	1	m	20	22-Jun-2017	Sub5_Trial34_0	0	4	4	1.153754	True	0.656
5	34	1	m	20	22-Jun-2017	Sub5_Trial34_0	0	5	5	0.995256	True	0.656
5	34	1	m	20	22-Jun-2017	Sub5_Trial34_1	1	0	0	0.942986	False	0.656
5	34	1	m	20	22-Jun-2017	Sub5_Trial34_1	1	1	1	1.203897	False	0.656
5	34	1	m	20	22-Jun-2017	Sub5_Trial34_1	1	2	2	0.433832	False	0.656
5	34	1	m	20	22-Jun-2017	Sub5_Trial34_1	1	3	3	0.933913	False	0.656
5	34	1	m	20	22-Jun-2017	Sub5_Trial34_1	1	4	4	1.348615	False	0.656
5	34	1	m	20	22-Jun-2017	Sub5_Trial34_1	1	5	5	0.419321	False	0.656
5	35	1	m	20	22-Jun-2017	Sub5_Trial35_0	0	0	0	0.4606	False	0.653
5	35	1	m	20	22-Jun-2017	Sub5_Trial35_0	0	1	1	1.444521	False	0.653
5	35	1	m	20	22-Jun-2017	Sub5_Trial35_0	0	2	2	0.496744	False	0.653
5	35	1	m	20	22-Jun-2017	Sub5_Trial35_0	0	3	3	1.176249	False	0.653
5	35	1	m	20	22-Jun-2017	Sub5_Trial35_0	0	4	4	0.672738	False	0.653
5	35	1	m	20	22-Jun-2017	Sub5_Trial35_0	0	5	5	1.322863	False	0.653
5	35	1	m	20	22-Jun-2017	Sub5_Trial35_1	1	0	0	0.544016	True	0.653
5	35	1	m	20	22-Jun-2017	Sub5_Trial35_1	1	1	1	0.95485	True	0.653
5	35	1	m	20	22-Jun-2017	Sub5_Trial35_1	1	2	2	0.863385	True	0.653
5	35	1	m	20	22-Jun-2017	Sub5_Trial35_1	1	3	3	1.407304	True	0.653
5	35	1	m	20	22-Jun-2017	Sub5_Trial35_1	1	4	4	0.871727	True	0.653
5	35	1	m	20	22-Jun-2017	Sub5_Trial35_1	1	5	5	1.08546	True	0.653
5	36	1	m	20	22-Jun-2017	Sub5_Trial36_0	0	0	0	1.159338	False	4.331
5	36	1	m	20	22-Jun-2017	Sub5_Trial36_0	0	1	1	0.833315	False	4.331
5	36	1	m	20	22-Jun-2017	Sub5_Trial36_0	0	2	2	1.114842	False	4.331
5	36	1	m	20	22-Jun-2017	Sub5_Trial36_0	0	3	3	0.76991	False	4.331
5	36	1	m	20	22-Jun-2017	Sub5_Trial36_0	0	4	4	1.092608	False	4.331
5	36	1	m	20	22-Jun-2017	Sub5_Trial36_0	0	5	5	1.140763	False	4.331
5	36	1	m	20	22-Jun-2017	Sub5_Trial36_1	1	0	0	0.890979	True	4.331
5	36	1	m	20	22-Jun-2017	Sub5_Trial36_1	1	1	1	1.238053	True	4.331
5	36	1	m	20	22-Jun-2017	Sub5_Trial36_1	1	2	2	1.465087	True	4.331
5	36	1	m	20	22-Jun-2017	Sub5_Trial36_1	1	3	3	1.137646	True	4.331
5	36	1	m	20	22-Jun-2017	Sub5_Trial36_1	1	4	4	1.126032	True	4.331
5	36	1	m	20	22-Jun-2017	Sub5_Trial36_1	1	5	5	0.77924	True	4.331
5	37	1	m	20	22-Jun-2017	Sub5_Trial37_0	0	0	0	1.306546	True	2.431
5	37	1	m	20	22-Jun-2017	Sub5_Trial37_0	0	1	1	0.604392	True	2.431
5	37	1	m	20	22-Jun-2017	Sub5_Trial37_0	0	2	2	0.661574	True	2.431
5	37	1	m	20	22-Jun-2017	Sub5_Trial37_0	0	3	3	0.938467	True	2.431
5	37	1	m	20	22-Jun-2017	Sub5_Trial37_0	0	4	4	0.440725	True	2.431
5	37	1	m	20	22-Jun-2017	Sub5_Trial37_0	0	5	5	0.801506	True	2.431
5	37	1	m	20	22-Jun-2017	Sub5_Trial37_1	1	0	0	0.738636	False	2.431
5	37	1	m	20	22-Jun-2017	Sub5_Trial37_1	1	1	1	0.800198	False	2.431
5	37	1	m	20	22-Jun-2017	Sub5_Trial37_1	1	2	2	0.683537	False	2.431
5	37	1	m	20	22-Jun-2017	Sub5_Trial37_1	1	3	3	0.905655	False	2.431
5	37	1	m	20	22-Jun-2017	Sub5_Trial37_1	1	4	4	1.095843	False	2.431
5	37	1	m	20	22-Jun-2017	Sub5_Trial37_1	1	5	5	1.047877	False	2.431
5	38	1	m	20	22-Jun-2017	Sub5_Trial38_0	0	0	0	0.96732	True	2.761
5	38	1	m	20	22-Jun-2017	Sub5_Trial38_0	0	1	1	0.833284	True	2.761
5	38	1	m	20	22-Jun-2017	Sub5_Trial38_0	0	2	2	0.781713	True	2.761
5	38	1	m	20	22-Jun-2017	Sub5_Trial38_0	0	3	3	1.050421	True	2.761
5	38	1	m	20	22-Jun-2017	Sub5_Trial38_0	0	4	4	0.539638	True	2.761
5	38	1	m	20	22-Jun-2017	Sub5_Trial38_0	0	5	5	1.303443	True	2.761
5	38	1	m	20	22-Jun-2017	Sub5_Trial38_1	1	0	0	1.457108	False	2.761
5	38	1	m	20	22-Jun-2017	Sub5_Trial38_1	1	1	1	1.277668	False	2.761
5	38	1	m	20	22-Jun-2017	Sub5_Trial38_1	1	2	2	0.680641	False	2.761
5	38	1	m	20	22-Jun-2017	Sub5_Trial38_1	1	3	3	0.936099	False	2.761
5	38	1	m	20	22-Jun-2017	Sub5_Trial38_1	1	4	4	0.68899	False	2.761
5	38	1	m	20	22-Jun-2017	Sub5_Trial38_1	1	5	5	0.925567	False	2.761
5	39	1	m	20	22-Jun-2017	Sub5_Trial39_0	0	0	0	0.923835	True	2.192
5	39	1	m	20	22-Jun-2017	Sub5_Trial39_0	0	1	1	1.048897	True	2.192
5	39	1	m	20	22-Jun-2017	Sub5_Trial39_0	0	2	2	0.548224	True	2.192
5	39	1	m	20	22-Jun-2017	Sub5_Trial39_0	0	3	3	1.123622	True	2.192
5	39	1	m	20	22-Jun-2017	Sub5_Trial39_0	0	4	4	0.489361	True	2.192
5	39	1	m	20	22-Jun-2017	Sub5_Trial39_0	0	5	5	1.092153	True	2.192
5	39	1	m	20	22-Jun-2017	Sub5_Trial39_1	1	0	0	0.922028	False	2.192
5	39	1	m	20	22-Jun-2017	Sub5_Trial39_1	1	1	1	1.437182	False	2.192
5	39	1	m	20	22-Jun-2017	Sub5_Trial39_1	1	2	2	1.477216	False	2.192
5	39	1	m	20	22-Jun-2017	Sub5_Trial39_1	1	3	3	0.660664	False	2.192
5	39	1	m	20	22-Jun-2017	Sub5_Trial39_1	1	4	4	0.567315	False	2.192
5	39	1	m	20	22-Jun-2017	Sub5_Trial39_1	1	5	5	0.606051	False	2.192
5	40	1	m	20	22-Jun-2017	Sub5_Trial40_0	0	0	0	0.968522	True	0.468
5	40	1	m	20	22-Jun-2017	Sub5_Trial40_0	0	1	1	0.877472	True	0.468
5	40	1	m	20	22-Jun-2017	Sub5_Trial40_0	0	2	2	1.030051	True	0.468
5	40	1	m	20	22-Jun-2017	Sub5_Trial40_0	0	3	3	1.468589	True	0.468
5	40	1	m	20	22-Jun-2017	Sub5_Trial40_0	0	4	4	0.958051	True	0.468
5	40	1	m	20	22-Jun-2017	Sub5_Trial40_0	0	5	5	0.947788	True	0.468
5	40	1	m	20	22-Jun-2017	Sub5_Trial40_1	1	0	0	1.616262	False	0.468
5	40	1	m	20	22-Jun-2017	Sub5_Trial40_1	1	1	1	1.303383	False	0.468
5	40	1	m	20	22-Jun-2017	Sub5_Trial40_1	1	2	2	1.497451	False	0.468
5	40	1	m	20	22-Jun-2017	Sub5_Trial40_1	1	3	3	0.439097	False	0.468
5	40	1	m	20	22-Jun-2017	Sub5_Trial40_1	1	4	4	1.076862	False	0.468
5	40	1	m	20	22-Jun-2017	Sub5_Trial40_1	1	5	5	0.710521	False	0.468
5	40	2	m	20	22-Jun-2017	Sub5_Trial40_0	0	0	0	0.968522	True	2.114
5	40	2	m	20	22-Jun-2017	Sub5_Trial40_0	0	1	1	0.877472	True	2.114
5	40	2	m	20	22-Jun-2017	Sub5_Trial40_0	0	2	2	1.030051	True	2.114
5	40	2	m	20	22-Jun-2017	Sub5_Trial40_0	0	3	3	1.468589	True	2.114
5	40	2	m	20	22-Jun-2017	Sub5_Trial40_0	0	4	4	0.958051	True	2.114
5	40	2	m	20	22-Jun-2017	Sub5_Trial40_0	0	5	5	0.947788	True	2.114
5	40	2	m	20	22-Jun-2017	Sub5_Trial40_1	1	0	0	1.616262	False	2.114
5	40	2	m	20	22-Jun-2017	Sub5_Trial40_1	1	1	1	1.303383	False	2.114
5	40	2	m	20	22-Jun-2017	Sub5_Trial40_1	1	2	2	1.497451	False	2.114
5	40	2	m	20	22-Jun-2017	Sub5_Trial40_1	1	3	3	0.439097	False	2.114
5	40	2	m	20	22-Jun-2017	Sub5_Trial40_1	1	4	4	1.076862	False	2.114
5	40	2	m	20	22-Jun-2017	Sub5_Trial40_1	1	5	5	0.710521	False	2.114
5	41	2	m	20	22-Jun-2017	Sub5_Trial41_0	0	0	0	1.212862	True	5.177
5	41	2	m	20	22-Jun-2017	Sub5_Trial41_0	0	1	1	1.340358	True	5.177
5	41	2	m	20	22-Jun-2017	Sub5_Trial41_0	0	2	2	1.433392	True	5.177
5	41	2	m	20	22-Jun-2017	Sub5_Trial41_0	0	3	3	1.237326	True	5.177
5	41	2	m	20	22-Jun-2017	Sub5_Trial41_0	0	4	4	1.066119	True	5.177
5	41	2	m	20	22-Jun-2017	Sub5_Trial41_0	0	5	5	0.612714	True	5.177
5	41	2	m	20	22-Jun-2017	Sub5_Trial41_1	1	0	0	0.584976	False	5.177
5	41	2	m	20	22-Jun-2017	Sub5_Trial41_1	1	1	1	0.906705	False	5.177
5	41	2	m	20	22-Jun-2017	Sub5_Trial41_1	1	2	2	0.757064	False	5.177
5	41	2	m	20	22-Jun-2017	Sub5_Trial41_1	1	3	3	0.614981	False	5.177
5	41	2	m	20	22-Jun-2017	Sub5_Trial41_1	1	4	4	0.726103	False	5.177
5	41	2	m	20	22-Jun-2017	Sub5_Trial41_1	1	5	5	0.909252	False	5.177
5	42	2	m	20	22-Jun-2017	Sub5_Trial42_0	0	0	0	1.255635	False	0.493
5	42	2	m	20	22-Jun-2017	Sub5_Trial42_0	0	1	1	0.838656	False	0.493
5	42	2	m	20	22-Jun-2017	Sub5_Trial42_0	0	2	2	0.867984	False	0.493
5	42	2	m	20	22-Jun-2017	Sub5_Trial42_0	0	3	3	0.382195	False	0.493
5	42	2	m	20	22-Jun-2017	Sub5_Trial42_0	0	4	4	0.599362	False	0.493
5	42	2	m	20	22-Jun-2017	Sub5_Trial42_0	0	5	5	0.892052	False	0.493
5	42	2	m	20	22-Jun-2017	Sub5_Trial42_1	1	0	0	0.837408	True	0.493
5	42	2	m	20	22-Jun-2017	Sub5_Trial42_1	1	1	1	0.485901	True	0.493
5	42	2	m	20	22-Jun-2017	Sub5_Trial42_1	1	2	2	1.095745	True	0.493
5	42	2	m	20	22-Jun-2017	Sub5_Trial42_1	1	3	3	1.413543	True	0.493
5	42	2	m	20	22-Jun-2017	Sub5_Trial42_1	1	4	4	0.661855	True	0.493
5	42	2	m	20	22-Jun-2017	Sub5_Trial42_1	1	5	5	1.604078	True	0.493
5	43	2	m	20	22-Jun-2017	Sub5_Trial43_0	0	0	0	1.376102	True	0.495
5	43	2	m	20	22-Jun-2017	Sub5_Trial43_0	0	1	1	0.709052	True	0.495
5	43	2	m	20	22-Jun-2017	Sub5_Trial43_0	0	2	2	1.325197	True	0.495
5	43	2	m	20	22-Jun-2017	Sub5_Trial43_0	0	3	3	0.972991	True	0.495
5	43	2	m	20	22-Jun-2017	Sub5_Trial43_0	0	4	4	1.059904	True	0.495
5	43	2	m	20	22-Jun-2017	Sub5_Trial43_0	0	5	5	0.956054	True	0.495
5	43	2	m	20	22-Jun-2017	Sub5_Trial43_1	1	0	0	0.631774	False	0.495
5	43	2	m	20	22-Jun-2017	Sub5_Trial43_1	1	1	1	1.078411	False	0.495
5	43	2	m	20	22-Jun-2017	Sub5_Trial43_1	1	2	2	0.671242	False	0.495
5	43	2	m	20	22-Jun-2017	Sub5_Trial43_1	1	3	3	1.33972	False	0.495
5	43	2	m	20	22-Jun-2017	Sub5_Trial43_1	1	4	4	0.592837	False	0.495
5	43	2	m	20	22-Jun-2017	Sub5_Trial43_1	1	5	5	1.524741	False	0.495
5	44	2	m	20	22-Jun-2017	Sub5_Trial44_0	0	0	0	0.590322	True	3.45
5	44	2	m	20	22-Jun-2017	Sub5_Trial44_0	0	1	1	1.394493	True	3.45
5	44	2	m	20	22-Jun-2017	Sub5_Trial44_0	0	2	2	1.212755	True	3.45
5	44	2	m	20	22-Jun-2017	Sub5_Trial44_0	0	3	3	0.805737	True	3.45
5	44	2	m	20	22-Jun-2017	Sub5_Trial44_0	0	4	4	1.010211	True	3.45
5	44	2	m	20	22-Jun-2017	Sub5_Trial44_0	0	5	5	1.013452	True	3.45
5	44	2	m	20	22-Jun-2017	Sub5_Trial44_1	1	0	0	0.934107	False	3.45
5	44	2	m	20	22-Jun-2017	Sub5_Trial44_1	1	1	1	1.267718	False	3.45
5	44	2	m	20	22-Jun-2017	Sub5_Trial44_1	1	2	2	0.911508	False	3.45
5	44	2	m	20	22-Jun-2017	Sub5_Trial44_1	1	3	3	0.764878	False	3.45
5	44	2	m	20	22-Jun-2017	Sub5_Trial44_1	1	4	4	0.559623	False	3.45
5	44	2	m	20	22-Jun-2017	Sub5_Trial44_1	1	5	5	1.146366	False	3.45
5	45	2	m	20	22-Jun-2017	Sub5_Trial45_0	0	0	0	1.009392	True	8.553
5	45	2	m	20	22-Jun-2017	Sub5_Trial45_0	0	1	1	1.364413	True	8.553
5	45	2	m	20	22-Jun-2017	Sub5_Trial45_0	0	2	2	1.116124	True	8.553
5	45	2	m	20	22-Jun-2017	Sub5_Trial45_0	0	3	3	1.23132	True	8.553
5	45	2	m	20	22-Jun-2017	Sub5_Trial45_0	0	4	4	0.842834	True	8.553
5	45	2	m	20	22-Jun-2017	Sub5_Trial45_0	0	5	5	1.059443	True	8.553
5	45	2	m	20	22-Jun-2017	Sub5_Trial45_1	1	0	0	0.994884	False	8.553
5	45	2	m	20	22-Jun-2017	Sub5_Trial45_1	1	1	1	1.07131	False	8.553
5	45	2	m	20	22-Jun-2017	Sub5_Trial45_1	1	2	2	0.877335	False	8.553
5	45	2	m	20	22-Jun-2017	Sub5_Trial45_1	1	3	3	0.527749	False	8.553
5	45	2	m	20	22-Jun-2017	Sub5_Trial45_1	1	4	4	1.321419	False	8.553
5	45	2	m	20	22-Jun-2017	Sub5_Trial45_1	1	5	5	1.059023	False	8.553
5	46	2	m	20	22-Jun-2017	Sub5_Trial46_0	0	0	0	1.554978	False	1.437
5	46	2	m	20	22-Jun-2017	Sub5_Trial46_0	0	1	1	0.860799	False	1.437
5	46	2	m	20	22-Jun-2017	Sub5_Trial46_0	0	2	2	1.070317	False	1.437
5	46	2	m	20	22-Jun-2017	Sub5_Trial46_0	0	3	3	1.159724	False	1.437
5	46	2	m	20	22-Jun-2017	Sub5_Trial46_0	0	4	4	1.551213	False	1.437
5	46	2	m	20	22-Jun-2017	Sub5_Trial46_0	0	5	5	0.703289	False	1.437
5	46	2	m	20	22-Jun-2017	Sub5_Trial46_1	1	0	0	1.451118	True	1.437
5	46	2	m	20	22-Jun-2017	Sub5_Trial46_1	1	1	1	0.438807	True	1.437
5	46	2	m	20	22-Jun-2017	Sub5_Trial46_1	1	2	2	1.407771	True	1.437
5	46	2	m	20	22-Jun-2017	Sub5_Trial46_1	1	3	3	1.171585	True	1.437
5	46	2	m	20	22-Jun-2017	Sub5_Trial46_1	1	4	4	1.1233	True	1.437
5	46	2	m	20	22-Jun-2017	Sub5_Trial46_1	1	5	5	1.257978	True	1.437
5	47	2	m	20	22-Jun-2017	Sub5_Trial47_0	0	0	0	1.149101	True	0.512
5	47	2	m	20	22-Jun-2017	Sub5_Trial47_0	0	1	1	0.48874	True	0.512
5	47	2	m	20	22-Jun-2017	Sub5_Trial47_0	0	2	2	1.2242	True	0.512
5	47	2	m	20	22-Jun-2017	Sub5_Trial47_0	0	3	3	0.735683	True	0.512
5	47	2	m	20	22-Jun-2017	Sub5_Trial47_0	0	4	4	0.5564	True	0.512
5	47	2	m	20	22-Jun-2017	Sub5_Trial47_0	0	5	5	0.640309	True	0.512
5	47	2	m	20	22-Jun-2017	Sub5_Trial47_1	1	0	0	1.169734	False	0.512
5	47	2	m	20	22-Jun-2017	Sub5_Trial47_1	1	1	1	1.078326	False	0.512
5	47	2	m	20	22-Jun-2017	Sub5_Trial47_1	1	2	2	0.812439	False	0.512
5	47	2	m	20	22-Jun-2017	Sub5_Trial47_1	1	3	3	1.147723	False	0.512
5	47	2	m	20	22-Jun-2017	Sub5_Trial47_1	1	4	4	1.381064	False	0.512
5	47	2	m	20	22-Jun-2017	Sub5_Trial47_1	1	5	5	1.121109	False	0.512
5	48	2	m	20	22-Jun-2017	Sub5_Trial48_0	0	0	0	0.754666	True	2.993
5	48	2	m	20	22-Jun-2017	Sub5_Trial48_0	0	1	1	0.679896	True	2.993
5	48	2	m	20	22-Jun-2017	Sub5_Trial48_0	0	2	2	1.30421	True	2.993
5	48	2	m	20	22-Jun-2017	Sub5_Trial48_0	0	3	3	0.878209	True	2.993
5	48	2	m	20	22-Jun-2017	Sub5_Trial48_0	0	4	4	0.693704	True	2.993
5	48	2	m	20	22-Jun-2017	Sub5_Trial48_0	0	5	5	0.505795	True	2.993
5	48	2	m	20	22-Jun-2017	Sub5_Trial48_1	1	0	0	0.916595	False	2.993
5	48	2	m	20	22-Jun-2017	Sub5_Trial48_1	1	1	1	0.458194	False	2.993
5	48	2	m	20	22-Jun-2017	Sub5_Trial48_1	1	2	2	0.863052	False	2.993
5	48	2	m	20	22-Jun-2017	Sub5_Trial48_1	1	3	3	0.783112	False	2.993
5	48	2	m	20	22-Jun-2017	Sub5_Trial48_1	1	4	4	1.20344	False	2.993
5	48	2	m	20	22-Jun-2017	Sub5_Trial48_1	1	5	5	1.107492	False	2.993
5	49	2	m	20	22-Jun-2017	Sub5_Trial49_0	0	0	0	1.073377	True	0.517
5	49	2	m	20	22-Jun-2017	Sub5_Trial49_0	0	1	1	1.15188	True	0.517
5	49	2	m	20	22-Jun-2017	Sub5_Trial49_0	0	2	2	1.239664	True	0.517
5	49	2	m	20	22-Jun-2017	Sub5_Trial49_0	0	3	3	1.066526	True	0.517
5	49	2	m	20	22-Jun-2017	Sub5_Trial49_0	0	4	4	1.442874	True	0.517
5	49	2	m	20	22-Jun-2017	Sub5_Trial49_0	0	5	5	1.143333	True	0.517
5	49	2	m	20	22-Jun-2017	Sub5_Trial49_1	1	0	0	1.321073	False	0.517
5	49	2	m	20	22-Jun-2017	Sub5_Trial49_1	1	1	1	0.525627	False	0.517
5	49	2	m	20	22-Jun-2017	Sub5_Trial49_1	1	2	2	0.654558	False	0.517
5	49	2	m	20	22-Jun-2017	Sub5_Trial49_1	1	3	3	0.924876	False	0.517
5	49	2	m	20	22-Jun-2017	Sub5_Trial49_1	1	4	4	0.657922	False	0.517
5	49	2	m	20	22-Jun-2017	Sub5_Trial49_1	1	5	5	0.634592	False	0.517
5	50	2	m	20	22-Jun-2017	Sub5_Trial50_0	0	0	0	1.10892	False	0.797
5	50	2	m	20	22-Jun-2017	Sub5_Trial50_0	0	1	1	1.493399	False	0.797
5	50	2	m	20	22-Jun-2017	Sub5_Trial50_0	0	2	2	1.246449	False	0.797
5	50	2	m	20	22-Jun-2017	Sub5_Trial50_0	0	3	3	0.622052	False	0.797
5	50	2	m	20	22-Jun-2017	Sub5_Trial50_0	0	4	4	0.361793	False	0.797
5	50	2	m	20	22-Jun-2017	Sub5_Trial50_0	0	5	5	0.888856	False	0.797
5	50	2	m	20	22-Jun-2017	Sub5_Trial50_1	1	0	0	0.393026	True	0.797
5	50	2	m	20	22-Jun-2017	Sub5_Trial50_1	1	1	1	1.331104	True	0.797
5	50	2	m	20	22-Jun-2017	Sub5_Trial50_1	1	2	2	0.648801	True	0.797
5	50	2	m	20	22-Jun-2017	Sub5_Trial50_1	1	3	3	0.649774	True	0.797
5	50	2	m	20	22-Jun-2017	Sub5_Trial50_1	1	4	4	0.750814	True	0.797
5	50	2	m	20	22-Jun-2017	Sub5_Trial50_1	1	5	5	1.009139	True	0.797
5	51	2	m	20	22-Jun-2017	Sub5_Trial51_0	0	0	0	1.325416	True	0.601
5	51	2	m	20	22-Jun-2017	Sub5_Trial51_0	0	1	1	1.024534	True	0.601
5	51	2	m	20	22-Jun-2017	Sub5_Trial51_0	0	2	2	1.538638	True	0.601
5	51	2	m	20	22-Jun-2017	Sub5_Trial51_0	0	3	3	1.204833	True	0.601
5	51	2	m	20	22-Jun-2017	Sub5_Trial51_0	0	4	4	1.082565	True	0.601
5	51	2	m	20	22-Jun-2017	Sub5_Trial51_0	0	5	5	0.490382	True	0.601
5	51	2	m	20	22-Jun-2017	Sub5_Trial51_1	1	0	0	1.173518	False	0.601
5	51	2	m	20	22-Jun-2017	Sub5_Trial51_1	1	1	1	1.576489	False	0.601
5	51	2	m	20	22-Jun-2017	Sub5_Trial51_1	1	2	2	0.655664	False	0.601
5	51	2	m	20	22-Jun-2017	Sub5_Trial51_1	1	3	3	0.9514	False	0.601
5	51	2	m	20	22-Jun-2017	Sub5_Trial51_1	1	4	4	1.41284	False	0.601
5	51	2	m	20	22-Jun-2017	Sub5_Trial51_1	1	5	5	1.045982	False	0.601
5	52	2	m	20	22-Jun-2017	Sub5_Trial52_0	0	0	0	1.523377	False	0.423
5	52	2	m	20	22-Jun-2017	Sub5_Trial52_0	0	1	1	0.831087	False	0.423
5	52	2	m	20	22-Jun-2017	Sub5_Trial52_0	0	2	2	0.453211	False	0.423
5	52	2	m	20	22-Jun-2017	Sub5_Trial52_0	0	3	3	0.588438	False	0.423
5	52	2	m	20	22-Jun-2017	Sub5_Trial52_0	0	4	4	0.375483	False	0.423
5	52	2	m	20	22-Jun-2017	Sub5_Trial52_0	0	5	5	1.004804	False	0.423
5	52	2	m	20	22-Jun-2017	Sub5_Trial52_1	1	0	0	0.700665	True	0.423
5	52	2	m	20	22-Jun-2017	Sub5_Trial52_1	1	1	1	1.400075	True	0.423
5	52	2	m	20	22-Jun-2017	Sub5_Trial52_1	1	2	2	0.78418	True	0.423
5	52	2	m	20	22-Jun-2017	Sub5_Trial52_1	1	3	3	0.737312	True	0.423
5	52	2	m	20	22-Jun-2017	Sub5_Trial52_1	1	4	4	1.408494	True	0.423
5	52	2	m	20	22-Jun-2017	Sub5_Trial52_1	1	5	5	0.850293	True	0.423
5	53	2	m	20	22-Jun-2017	Sub5_Trial53_0	0	0	0	0.776658	False	0.536
5	53	2	m	20	22-Jun-2017	Sub5_Trial53_0	0	1	1	0.559272	False	0.536
5	53	2	m	20	22-Jun-2017	Sub5_Trial53_0	0	2	2	0.925803	False	0.536
5	53	2	m	20	22-Jun-2017	Sub5_Trial53_0	0	3	3	0.721815	False	0.536
5	53	2	m	20	22-Jun-2017	Sub5_Trial53_0	0	4	4	1.146211	False	0.536
5	53	2	m	20	22-Jun-2017	Sub5_Trial53_0	0	5	5	0.717934	False	0.536
5	53	2	m	20	22-Jun-2017	Sub5_Trial53_1	1	0	0	1.127728	True	0.536
5	53	2	m	20	22-Jun-2017	Sub5_Trial53_1	1	1	1	0.572638	True	0.536
5	53	2	m	20	22-Jun-2017	Sub5_Trial53_1	1	2	2	0.898257	True	0.536
5	53	2	m	20	22-Jun-2017	Sub5_Trial53_1	1	3	3	0.87865	True	0.536
5	53	2	m	20	22-Jun-2017	Sub5_Trial53_1	1	4	4	0.904247	True	0.536
5	53	2	m	20	22-Jun-2017	Sub5_Trial53_1	1	5	5	1.271826	True	0.536
5	54	2	m	20	22-Jun-2017	Sub5_Trial54_0	0	0	0	1.605009	False	0.627
5	54	2	m	20	22-Jun-2017	Sub5_Trial54_0	0	1	1	0.460074	False	0.627
5	54	2	m	20	22-Jun-2017	Sub5_Trial54_0	0	2	2	0.915794	False	0.627
5	54	2	m	20	22-Jun-2017	Sub5_Trial54_0	0	3	3	1.016215	False	0.627
5	54	2	m	20	22-Jun-2017	Sub5_Trial54_0	0	4	4	1.150455	False	0.627
5	54	2	m	20	22-Jun-2017	Sub5_Trial54_0	0	5	5	0.974646	False	0.627
5	54	2	m	20	22-Jun-2017	Sub5_Trial54_1	1	0	0	1.3224	True	0.627
5	54	2	m	20	22-Jun-2017	Sub5_Trial54_1	1	1	1	1.117273	True	0.627
5	54	2	m	20	22-Jun-2017	Sub5_Trial54_1	1	2	2	0.568396	True	0.627
5	54	2	m	20	22-Jun-2017	Sub5_Trial54_1	1	3	3	1.096768	True	0.627
5	54	2	m	20	22-Jun-2017	Sub5_Trial54_1	1	4	4	1.307824	True	0.627
5	54	2	m	20	22-Jun-2017	Sub5_Trial54_1	1	5	5	1.104449	True	0.627
5	55	2	m	20	22-Jun-2017	Sub5_Trial55_0	0	0	0	1.461507	True	0.725
5	55	2	m	20	22-Jun-2017	Sub5_Trial55_0	0	1	1	0.541582	True	0.725
5	55	2	m	20	22-Jun-2017	Sub5_Trial55_0	0	2	2	0.8358	True	0.725
5	55	2	m	20	22-Jun-2017	Sub5_Trial55_0	0	3	3	0.736792	True	0.725
5	55	2	m	20	22-Jun-2017	Sub5_Trial55_0	0	4	4	0.772666	True	0.725
5	55	2	m	20	22-Jun-2017	Sub5_Trial55_0	0	5	5	0.86654	True	0.725
5	55	2	m	20	22-Jun-2017	Sub5_Trial55_1	1	0	0	1.105194	False	0.725
5	55	2	m	20	22-Jun-2017	Sub5_Trial55_1	1	1	1	1.552816	False	0.725
5	55	2	m	20	22-Jun-2017	Sub5_Trial55_1	1	2	2	1.35416	False	0.725
5	55	2	m	20	22-Jun-2017	Sub5_Trial55_1	1	3	3	1.043646	False	0.725
5	55	2	m	20	22-Jun-2017	Sub5_Trial55_1	1	4	4	0.800984	False	0.725
5	55	2	m	20	22-Jun-2017	Sub5_Trial55_1	1	5	5	1.215501	False	0.725
5	56	2	m	20	22-Jun-2017	Sub5_Trial56_0	0	0	0	1.248367	True	0.56
5	56	2	m	20	22-Jun-2017	Sub5_Trial56_0	0	1	1	0.706574	True	0.56
5	56	2	m	20	22-Jun-2017	Sub5_Trial56_0	0	2	2	1.414134	True	0.56
5	56	2	m	20	22-Jun-2017	Sub5_Trial56_0	0	3	3	1.082701	True	0.56
5	56	2	m	20	22-Jun-2017	Sub5_Trial56_0	0	4	4	0.888356	True	0.56
5	56	2	m	20	22-Jun-2017	Sub5_Trial56_0	0	5	5	1.316853	True	0.56
5	56	2	m	20	22-Jun-2017	Sub5_Trial56_1	1	0	0	1.043681	False	0.56
5	56	2	m	20	22-Jun-2017	Sub5_Trial56_1	1	1	1	1.383325	False	0.56
5	56	2	m	20	22-Jun-2017	Sub5_Trial56_1	1	2	2	1.267579	False	0.56
5	56	2	m	20	22-Jun-2017	Sub5_Trial56_1	1	3	3	0.898584	False	0.56
5	56	2	m	20	22-Jun-2017	Sub5_Trial56_1	1	4	4	0.560673	False	0.56
5	56	2	m	20	22-Jun-2017	Sub5_Trial56_1	1	5	5	0.495944	False	0.56
5	57	2	m	20	22-Jun-2017	Sub5_Trial57_0	0	0	0	0.720961	False	3.995
5	57	2	m	20	22-Jun-2017	Sub5_Trial57_0	0	1	1	1.249865	False	3.995
5	57	2	m	20	22-Jun-2017	Sub5_Trial57_0	0	2	2	0.555539	False	3.995
5	57	2	m	20	22-Jun-2017	Sub5_Trial57_0	0	3	3	1.218437	False	3.995
5	57	2	m	20	22-Jun-2017	Sub5_Trial57_0	0	4	4	0.596469	False	3.995
5	57	2	m	20	22-Jun-2017	Sub5_Trial57_0	0	5	5	1.121897	False	3.995
5	57	2	m	20	22-Jun-2017	Sub5_Trial57_1	1	0	0	0.895807	True	3.995
5	57	2	m	20	22-Jun-2017	Sub5_Trial57_1	1	1	1	1.067152	True	3.995
5	57	2	m	20	22-Jun-2017	Sub5_Trial57_1	1	2	2	1.250071	True	3.995
5	57	2	m	20	22-Jun-2017	Sub5_Trial57_1	1	3	3	1.475554	True	3.995
5	57	2	m	20	22-Jun-2017	Sub5_Trial57_1	1	4	4	0.618798	True	3.995
5	57	2	m	20	22-Jun-2017	Sub5_Trial57_1	1	5	5	0.867476	True	3.995
5	58	2	m	20	22-Jun-2017	Sub5_Trial58_0	0	0	0	0.922858	False	1.035
5	58	2	m	20	22-Jun-2017	Sub5_Trial58_0	0	1	1	0.985777	False	1.035
5	58	2	m	20	22-Jun-2017	Sub5_Trial58_0	0	2	2	1.172348	False	1.035
5	58	2	m	20	22-Jun-2017	Sub5_Trial58_0	0	3	3	1.395016	False	1.035
5	58	2	m	20	22-Jun-2017	Sub5_Trial58_0	0	4	4	0.514192	False	1.035
5	58	2	m	20	22-Jun-2017	Sub5_Trial58_0	0	5	5	0.538974	False	1.035
5	58	2	m	20	22-Jun-2017	Sub5_Trial58_1	1	0	0	0.630534	True	1.035
5	58	2	m	20	22-Jun-2017	Sub5_Trial58_1	1	1	1	0.890289	True	1.035
5	58	2	m	20	22-Jun-2017	Sub5_Trial58_1	1	2	2	1.128363	True	1.035
5	58	2	m	20	22-Jun-2017	Sub5_Trial58_1	1	3	3	0.704903	True	1.035
5	58	2	m	20	22-Jun-2017	Sub5_Trial58_1	1	4	4	0.924702	True	1.035
5	58	2	m	20	22-Jun-2017	Sub5_Trial58_1	1	5	5	0.925757	True	1.035
5	59	2	m	20	22-Jun-2017	Sub5_Trial59_0	0	0	0	1.22219	False	0.473
5	59	2	m	20	22-Jun-2017	Sub5_Trial59_0	0	1	1	1.024063	False	0.473
5	59	2	m	20	22-Jun-2017	Sub5_Trial59_0	0	2	2	1.422778	False	0.473
5	59	2	m	20	22-Jun-2017	Sub5_Trial59_0	0	3	3	0.648914	False	0.473
5	59	2	m	20	22-Jun-2017	Sub5_Trial59_0	0	4	4	0.957483	False	0.473
5	59	2	m	20	22-Jun-2017	Sub5_Trial59_0	0	5	5	1.457263	False	0.473
5	59	2	m	20	22-Jun-2017	Sub5_Trial59_1	1	0	0	1.54511	True	0.473
5	59	2	m	20	22-Jun-2017	Sub5_Trial59_1	1	1	1	0.969195	True	0.473
5	59	2	m	20	22-Jun-2017	Sub5_Trial59_1	1	2	2	1.205948	True	0.473
5	59	2	m	20	22-Jun-2017	Sub5_Trial59_1	1	3	3	1.29685	True	0.473
5	59	2	m	20	22-Jun-2017	Sub5_Trial59_1	1	4	4	0.746271	True	0.473
5	59	2	m	20	22-Jun-2017	Sub5_Trial59_1	1	5	5	1.537779	True	0.473
5	60	2	m	20	22-Jun-2017	Sub5_Trial60_0	0	0	0	1.178843	False	0.537
5	60	2	m	20	22-Jun-2017	Sub5_Trial60_0	0	1	1	1.038177	False	0.537
5	60	2	m	20	22-Jun-2017	Sub5_Trial60_0	0	2	2	1.170496	False	0.537
5	60	2	m	20	22-Jun-2017	Sub5_Trial60_0	0	3	3	1.087067	False	0.537
5	60	2	m	20	22-Jun-2017	Sub5_Trial60_0	0	4	4	0.814672	False	0.537
5	60	2	m	20	22-Jun-2017	Sub5_Trial60_0	0	5	5	0.602782	False	0.537
5	60	2	m	20	22-Jun-2017	Sub5_Trial60_1	1	0	0	0.883414	True	0.537
5	60	2	m	20	22-Jun-2017	Sub5_Trial60_1	1	1	1	0.928222	True	0.537
5	60	2	m	20	22-Jun-2017	Sub5_Trial60_1	1	2	2	1.495195	True	0.537
5	60	2	m	20	22-Jun-2017	Sub5_Trial60_1	1	3	3	0.91177	True	0.537
5	60	2	m	20	22-Jun-2017	Sub5_Trial60_1	1	4	4	1.085448	True	0.537
5	60	2	m	20	22-Jun-2017	Sub5_Trial60_1	1	5	5	0.80373	True	0.537
5	61	2	m	20	22-Jun-2017	Sub5_Trial61_0	0	0	0	1.037696	False	0.97
5	61	2	m	20	22-Jun-2017	Sub5_Trial61_0	0	1	1	1.031935	False	0.97
5	61	2	m	20	22-Jun-2017	Sub5_Trial61_0	0	2	2	0.425461	False	0.97
5	61	2	m	20	22-Jun-2017	Sub5_Trial61_0	0	3	3	1.153271	False	0.97
5	61	2	m	20	22-Jun-2017	Sub5_Trial61_0	0	4	4	0.955655	False	0.97
5	61	2	m	20	22-Jun-2017	Sub5_Trial61_0	0	5	5	0.979974	False	0.97
5	61	2	m	20	22-Jun-2017	Sub5_Trial61_1	1	0	0	0.682914	True	0.97
5	61	2	m	20	22-Jun-2017	Sub5_Trial61_1	1	1	1	0.962595	True	0.97
5	61	2	m	20	22-Jun-2017	Sub5_Trial61_1	1	2	2	0.620131	True	0.97
5	61	2	m	20	22-Jun-2017	Sub5_Trial61_1	1	3	3	0.537178	True	0.97
5	61	2	m	20	22-Jun-2017	Sub5_Trial61_1	1	4	4	1.290248	True	0.97
5	61	2	m	20	22-Jun-2017	Sub5_Trial61_1	1	5	5	0.738788	True	0.97
5	62	2	m	20	22-Jun-2017	Sub5_Trial62_0	0	0	0	0.879786	True	6.397
5	62	2	m	20	22-Jun-2017	Sub5_Trial62_0	0	1	1	0.728398	True	6.397
5	62	2	m	20	22-Jun-2017	Sub5_Trial62_0	0	2	2	0.675864	True	6.397
5	62	2	m	20	22-Jun-2017	Sub5_Trial62_0	0	3	3	0.477409	True	6.397
5	62	2	m	20	22-Jun-2017	Sub5_Trial62_0	0	4	4	0.608214	True	6.397
5	62	2	m	20	22-Jun-2017	Sub5_Trial62_0	0	5	5	1.095853	True	6.397
5	62	2	m	20	22-Jun-2017	Sub5_Trial62_1	1	0	0	1.457904	False	6.397
5	62	2	m	20	22-Jun-2017	Sub5_Trial62_1	1	1	1	0.803667	False	6.397
5	62	2	m	20	22-Jun-2017	Sub5_Trial62_1	1	2	2	0.962013	False	6.397
5	62	2	m	20	22-Jun-2017	Sub5_Trial62_1	1	3	3	0.748997	False	6.397
5	62	2	m	20	22-Jun-2017	Sub5_Trial62_1	1	4	4	0.503724	False	6.397
5	62	2	m	20	22-Jun-2017	Sub5_Trial62_1	1	5	5	0.789437	False	6.397
5	63	2	m	20	22-Jun-2017	Sub5_Trial63_0	0	0	0	0.988231	False	1.928
5	63	2	m	20	22-Jun-2017	Sub5_Trial63_0	0	1	1	1.116459	False	1.928
5	63	2	m	20	22-Jun-2017	Sub5_Trial63_0	0	2	2	1.626016	False	1.928
5	63	2	m	20	22-Jun-2017	Sub5_Trial63_0	0	3	3	0.774974	False	1.928
5	63	2	m	20	22-Jun-2017	Sub5_Trial63_0	0	4	4	0.474159	False	1.928
5	63	2	m	20	22-Jun-2017	Sub5_Trial63_0	0	5	5	1.055693	False	1.928
5	63	2	m	20	22-Jun-2017	Sub5_Trial63_1	1	0	0	0.839491	True	1.928
5	63	2	m	20	22-Jun-2017	Sub5_Trial63_1	1	1	1	0.899207	True	1.928
5	63	2	m	20	22-Jun-2017	Sub5_Trial63_1	1	2	2	0.93153	True	1.928
5	63	2	m	20	22-Jun-2017	Sub5_Trial63_1	1	3	3	0.753772	True	1.928
5	63	2	m	20	22-Jun-2017	Sub5_Trial63_1	1	4	4	1.050013	True	1.928
5	63	2	m	20	22-Jun-2017	Sub5_Trial63_1	1	5	5	0.653304	True	1.928
5	64	2	m	20	22-Jun-2017	Sub5_Trial64_0	0	0	0	0.766937	True	0.605
5	64	2	m	20	22-Jun-2017	Sub5_Trial64_0	0	1	1	0.950761	True	0.605
5	64	2	m	20	22-Jun-2017	Sub5_Trial64_0	0	2	2	1.129734	True	0.605
5	64	2	m	20	22-Jun-2017	Sub5_Trial64_0	0	3	3	0.85082	True	0.605
5	64	2	m	20	22-Jun-2017	Sub5_Trial64_0	0	4	4	1.550632	True	0.605
5	64	2	m	20	22-Jun-2017	Sub5_Trial64_0	0	5	5	1.234261	True	0.605
5	64	2	m	20	22-Jun-2017	Sub5_Trial64_1	1	0	0	0.77739	False	0.605
5	64	2	m	20	22-Jun-2017	Sub5_Trial64_1	1	1	1	1.537891	False	0.605
5	64	2	m	20	22-Jun-2017	Sub5_Trial64_1	1	2	2	0.870041	False	0.605
5	64	2	m	20	22-Jun-2017	Sub5_Trial64_1	1	3	3	0.718663	False	0.605
5	64	2	m	20	22-Jun-2017	Sub5_Trial64_1	1	4	4	1.004214	False	0.605
5	64	2	m	20	22-Jun-2017	Sub5_Trial64_1	1	5	5	0.752653	False	0.605
5	65	2	m	20	22-Jun-2017	Sub5_Trial65_0	0	0	0	1.619606	False	0.719
5	65	2	m	20	22-Jun-2017	Sub5_Trial65_0	0	1	1	1.053565	False	0.719
5	65	2	m	20	22-Jun-2017	Sub5_Trial65_0	0	2	2	0.749534	False	0.719
5	65	2	m	20	22-Jun-2017	Sub5_Trial65_0	0	3	3	1.238591	False	0.719
5	65	2	m	20	22-Jun-2017	Sub5_Trial65_0	0	4	4	1.125408	False	0.719
5	65	2	m	20	22-Jun-2017	Sub5_Trial65_0	0	5	5	1.390034	False	0.719
5	65	2	m	20	22-Jun-2017	Sub5_Trial65_1	1	0	0	0.3923	True	0.719
5	65	2	m	20	22-Jun-2017	Sub5_Trial65_1	1	1	1	0.750758	True	0.719
5	65	2	m	20	22-Jun-2017	Sub5_Trial65_1	1	2	2	1.408481	True	0.719
5	65	2	m	20	22-Jun-2017	Sub5_Trial65_1	1	3	3	0.513092	True	0.719
5	65	2	m	20	22-Jun-2017	Sub5_Trial65_1	1	4	4	1.447291	True	0.719
5	65	2	m	20	22-Jun-2017	Sub5_Trial65_1	1	5	5	1.467453	True	0.719
5	66	2	m	20	22-Jun-2017	Sub5_Trial66_0	0	0	0	0.65498	True	1.331
5	66	2	m	20	22-Jun-2017	Sub5_Trial66_0	0	1	1	1.330624	True	1.331
5	66	2	m	20	22-Jun-2017	Sub5_Trial66_0	0	2	2	1.296716	True	1.331
5	66	2	m	20	22-Jun-2017	Sub5_Trial66_0	0	3	3	1.483	True	1.331
5	66	2	m	20	22-Jun-2017	Sub5_Trial66_0	0	4	4	0.983441	True	1.331
5	66	2	m	20	22-Jun-2017	Sub5_Trial66_0	0	5	5	0.740642	True	1.331
5	66	2	m	20	22-Jun-2017	Sub5_Trial66_1	1	0	0	1.046228	False	1.331
5	66	2	m	20	22-Jun-2017	Sub5_Trial66_1	1	1	1	1.580543	False	1.331
5	66	2	m	20	22-Jun-2017	Sub5_Trial66_1	1	2	2	1.370089	False	1.331
5	66	2	m	20	22-Jun-2017	Sub5_Trial66_1	1	3	3	1.23846	False	1.331
5	66	2	m	20	22-Jun-2017	Sub5_Trial66_1	1	4	4	0.858077	False	1.331
5	66	2	m	20	22-Jun-2017	Sub5_Trial66_1	1	5	5	1.053528	False	1.331
5	67	2	m	20	22-Jun-2017	Sub5_Trial67_0	0	0	0	1.488704	True	0.434
5	67	2	m	20	22-Jun-2017	Sub5_Trial67_0	0	1	1	0.554739	True	0.434
5	67	2	m	20	22-Jun-2017	Sub5_Trial67_0	0	2	2	0.982808	True	0.434
5	67	2	m	20	22-Jun-2017	Sub5_Trial67_0	0	3	3	0.801845	True	0.434
5	67	2	m	20	22-Jun-2017	Sub5_Trial67_0	0	4	4	0.742277	True	0.434
5	67	2	m	20	22-Jun-2017	Sub5_Trial67_0	0	5	5	1.01409	True	0.434
5	67	2	m	20	22-Jun-2017	Sub5_Trial67_1	1	0	0	0.901881	False	0.434
5	67	2	m	20	22-Jun-2017	Sub5_Trial67_1	1	1	1	0.425299	False	0.434
5	67	2	m	20	22-Jun-2017	Sub5_Trial67_1	1	2	2	0.738624	False	0.434
5	67	2	m	20	22-Jun-2017	Sub5_Trial67_1	1	3	3	0.567617	False	0.434
5	67	2	m	20	22-Jun-2017	Sub5_Trial67_1	1	4	4	0.63984	False	0.434
5	67	2	m	20	22-Jun-2017	Sub5_Trial67_1	1	5	5	0.801571	False	0.434
5	68	2	m	20	22-Jun-2017	Sub5_Trial68_0	0	0	0	0.677988	True	0.587
5	68	2	m	20	22-Jun-2017	Sub5_Trial68_0	0	1	1	1.050819	True	0.587
5	68	2	m	20	22-Jun-2017	Sub5_Trial68_0	0	2	2	1.077985	True	0.587
5	68	2	m	20	22-Jun-2017	Sub5_Trial68_0	0	3	3	1.236666	True	0.587
5	68	2	m	20	22-Jun-2017	Sub5_Trial68_0	0	4	4	0.95901	True	0.587
5	68	2	m	20	22-Jun-2017	Sub5_Trial68_0	0	5	5	0.793257	True	0.587
5	68	2	m	20	22-Jun-2017	Sub5_Trial68_1	1	0	0	0.756447	False	0.587
5	68	2	m	20	22-Jun-2017	Sub5_Trial68_1	1	1	1	0.73376	False	0.587
5	68	2	m	20	22-Jun-2017	Sub5_Trial68_1	1	2	2	0.963069	False	0.587
5	68	2	m	20	22-Jun-2017	Sub5_Trial68_1	1	3	3	0.911703	False	0.587
5	68	2	m	20	22-Jun-2017	Sub5_Trial68_1	1	4	4	1.622549	False	0.587
5	68	2	m	20	22-Jun-2017	Sub5_Trial68_1	1	5	5	0.919563	False	0.587
5	69	2	m	20	22-Jun-2017	Sub5_Trial69_0	0	0	0	1.075223	False	0.484
5	69	2	m	20	22-Jun-2017	Sub5_Trial69_0	0	1	1	0.987542	False	0.484
5	69	2	m	20	22-Jun-2017	Sub5_Trial69_0	0	2	2	0.959673	False	0.484
5	69	2	m	20	22-Jun-2017	Sub5_Trial69_0	0	3	3	0.579437	False	0.484
5	69	2	m	20	22-Jun-2017	Sub5_Trial69_0	0	4	4	0.95928	False	0.484
5	69	2	m	20	22-Jun-2017	Sub5_Trial69_0	0	5	5	1.272085	False	0.484
5	69	2	m	20	22-Jun-2017	Sub5_Trial69_1	1	0	0	0.390277	True	0.484
5	69	2	m	20	22-Jun-2017	Sub5_Trial69_1	1	1	1	0.74053	True	0.484
5	69	2	m	20	22-Jun-2017	Sub5_Trial69_1	1	2	2	1.095318	True	0.484
5	69	2	m	20	22-Jun-2017	Sub5_Trial69_1	1	3	3	0.748438	True	0.484
5	69	2	m	20	22-Jun-2017	Sub5_Trial69_1	1	4	4	1.173111	True	0.484
5	69	2	m	20	22-Jun-2017	Sub5_Trial69_1	1	5	5	1.131193	True	0.484
5	70	2	m	20	22-Jun-2017	Sub5_Trial70_0	0	0	0	1.191392	True	1.107
5	70	2	m	20	22-Jun-2017	Sub5_Trial70_0	0	1	1	1.306476	True	1.107
5	70	2	m	20	22-Jun-2017	Sub5_Trial70_0	0	2	2	0.756198	True	1.107
5	70	2	m	20	22-Jun-2017	Sub5_Trial70_0	0	3	3	0.656088	True	1.107
5	70	2	m	20	22-Jun-2017	Sub5_Trial70_0	0	4	4	1.264991	True	1.107
5	70	2	m	20	22-Jun-2017	Sub5_Trial70_0	0	5	5	0.998682	True	1.107
5	70	2	m	20	22-Jun-2017	Sub5_Trial70_1	1	0	0	1.149432	False	1.107
5	70	2	m	20	22-Jun-2017	Sub5_Trial70_1	1	1	1	0.608897	False	1.107
5	70	2	m	20	22-Jun-2017	Sub5_Trial70_1	1	2	2	0.932448	False	1.107
5	70	2	m	20	22-Jun-2017	Sub5_Trial70_1	1	3	3	0.941406	False	1.107
5	70	2	m	20	22-Jun-2017	Sub5_Trial70_1	1	4	4	0.363207	False	1.107
5	70	2	m	20	22-Jun-2017	Sub5_Trial70_1	1	5	5	0.379675	False	1.107
5	71	2	m	20	22-Jun-2017	Sub5_Trial71_0	0	0	0	0.948482	False	0.526
5	71	2	m	20	22-Jun-2017	Sub5_Trial71_0	0	1	1	1.46414	False	0.526
5	71	2	m	20	22-Jun-2017	Sub5_Trial71_0	0	2	2	0.554424	False	0.526
5	71	2	m	20	22-Jun-2017	Sub5_Trial71_0	0	3	3	0.954374	False	0.526
5	71	2	m	20	22-Jun-2017	Sub5_Trial71_0	0	4	4	0.885307	False	0.526
5	71	2	m	20	22-Jun-2017	Sub5_Trial71_0	0	5	5	0.98025	False	0.526
5	71	2	m	20	22-Jun-2017	Sub5_Trial71_1	1	0	0	0.837627	True	0.526
5	71	2	m	20	22-Jun-2017	Sub5_Trial71_1	1	1	1	0.547807	True	0.526
5	71	2	m	20	22-Jun-2017	Sub5_Trial71_1	1	2	2	1.126808	True	0.526
5	71	2	m	20	22-Jun-2017	Sub5_Trial71_1	1	3	3	1.558822	True	0.526
5	71	2	m	20	22-Jun-2017	Sub5_Trial71_1	1	4	4	1.177739	True	0.526
5	71	2	m	20	22-Jun-2017	Sub5_Trial71_1	1	5	5	0.88544	True	0.526
5	72	2	m	20	22-Jun-2017	Sub5_Trial72_0	0	0	0	0.670891	False	0.855
5	72	2	m	20	22-Jun-2017	Sub5_Trial72_0	0	1	1	0.603117	False	0.855
5	72	2	m	20	22-Jun-2017	Sub5_Trial72_0	0	2	2	0.695505	False	0.855
5	72	2	m	20	22-Jun-2017	Sub5_Trial72_0	0	3	3	0.811495	False	0.855
5	72	2	m	20	22-Jun-2017	Sub5_Trial72_0	0	4	4	0.772728	False	0.855
5	72	2	m	20	22-Jun-2017	Sub5_Trial72_0	0	5	5	0.841647	False	0.855
5	72	2	m	20	22-Jun-2017	Sub5_Trial72_1	1	0	0	1.115529	True	0.855
5	72	2	m	20	22-Jun-2017	Sub5_Trial72_1	1	1	1	0.625462	True	0.855
5	72	2	m	20	22-Jun-2017	Sub5_Trial72_1	1	2	2	1.270397	True	0.855
5	72	2	m	20	22-Jun-2017	Sub5_Trial72_1	1	3	3	0.620201	True	0.855
5	72	2	m	20	22-Jun-2017	Sub5_Trial72_1	1	4	4	0.537315	True	0.855
5	72	2	m	20	22-Jun-2017	Sub5_Trial72_1	1	5	5	1.015452	True	0.855
5	73	2	m	20	22-Jun-2017	Sub5_Trial73_0	0	0	0	1.492004	False	0.606
5	73	2	m	20	22-Jun-2017	Sub5_Trial73_0	0	1	1	1.198622	False	0.606
5	73	2	m	20	22-Jun-2017	Sub5_Trial73_0	0	2	2	0.666315	False	0.606
5	73	2	m	20	22-Jun-2017	Sub5_Trial73_0	0	3	3	0.589097	False	0.606
5	73	2	m	20	22-Jun-2017	Sub5_Trial73_0	0	4	4	0.6654	False	0.606
5	73	2	m	20	22-Jun-2017	Sub5_Trial73_0	0	5	5	0.664037	False	0.606
5	73	2	m	20	22-Jun-2017	Sub5_Trial73_1	1	0	0	0.922705	True	0.606
5	73	2	m	20	22-Jun-2017	Sub5_Trial73_1	1	1	1	1.068289	True	0.606
5	73	2	m	20	22-Jun-2017	Sub5_Trial73_1	1	2	2	0.880209	True	0.606
5	73	2	m	20	22-Jun-2017	Sub5_Trial73_1	1	3	3	1.541539	True	0.606
5	73	2	m	20	22-Jun-2017	Sub5_Trial73_1	1	4	4	0.864275	True	0.606
5	73	2	m	20	22-Jun-2017	Sub5_Trial73_1	1	5	5	1.12376	True	0.606
5	74	2	m	20	22-Jun-2017	Sub5_Trial74_0	0	0	0	0.947553	False	0.938
5	74	2	m	20	22-Jun-2017	Sub5_Trial74_0	0	1	1	0.627547	False	0.938
5	74	2	m	20	22-Jun-2017	Sub5_Trial74_0	0	2	2	1.150754	False	0.938
5	74	2	m	20	22-Jun-2017	Sub5_Trial74_0	0	3	3	0.627608	False	0.938
5	74	2	m	20	22-Jun-2017	Sub5_Trial74_0	0	4	4	1.193599	False	0.938
5	74	2	m	20	22-Jun-2017	Sub5_Trial74_0	0	5	5	0.96741	False	0.938
5	74	2	m	20	22-Jun-2017	Sub5_Trial74_1	1	0	0	0.705307	True	0.938
5	74	2	m	20	22-Jun-2017	Sub5_Trial74_1	1	1	1	0.974853	True	0.938
5	74	2	m	20	22-Jun-2017	Sub5_Trial74_1	1	2	2	1.080075	True	0.938
5	74	2	m	20	22-Jun-2017	Sub5_Trial74_1	1	3	3	0.872239	True	0.938
5	74	2	m	20	22-Jun-2017	Sub5_Trial74_1	1	4	4	0.553161	True	0.938
5	74	2	m	20	22-Jun-2017	Sub5_Trial74_1	1	5	5	1.15737	True	0.938
5	75	2	m	20	22-Jun-2017	Sub5_Trial75_0	0	0	0	1.386622	False	0.753
5	75	2	m	20	22-Jun-2017	Sub5_Trial75_0	0	1	1	1.024929	False	0.753
5	75	2	m	20	22-Jun-2017	Sub5_Trial75_0	0	2	2	0.720312	False	0.753
5	75	2	m	20	22-Jun-2017	Sub5_Trial75_0	0	3	3	1.509134	False	0.753
5	75	2	m	20	22-Jun-2017	Sub5_Trial75_0	0	4	4	0.617836	False	0.753
5	75	2	m	20	22-Jun-2017	Sub5_Trial75_0	0	5	5	1.100523	False	0.753
5	75	2	m	20	22-Jun-2017	Sub5_Trial75_1	1	0	0	1.022997	True	0.753
5	75	2	m	20	22-Jun-2017	Sub5_Trial75_1	1	1	1	0.442272	True	0.753
5	75	2	m	20	22-Jun-2017	Sub5_Trial75_1	1	2	2	1.40191	True	0.753
5	75	2	m	20	22-Jun-2017	Sub5_Trial75_1	1	3	3	1.023975	True	0.753
5	75	2	m	20	22-Jun-2017	Sub5_Trial75_1	1	4	4	1.364249	True	0.753
5	75	2	m	20	22-Jun-2017	Sub5_Trial75_1	1	5	5	0.39681	True	0.753
5	76	2	m	20	22-Jun-2017	Sub5_Trial76_0	0	0	0	1.054129	False	0.656
5	76	2	m	20	22-Jun-2017	Sub5_Trial76_0	0	1	1	0.772822	False	0.656
5	76	2	m	20	22-Jun-2017	Sub5_Trial76_0	0	2	2	0.65507	False	0.656
5	76	2	m	20	22-Jun-2017	Sub5_Trial76_0	0	3	3	0.78802	False	0.656
5	76	2	m	20	22-Jun-2017	Sub5_Trial76_0	0	4	4	1.11954	False	0.656
5	76	2	m	20	22-Jun-2017	Sub5_Trial76_0	0	5	5	1.29093	False	0.656
5	76	2	m	20	22-Jun-2017	Sub5_Trial76_1	1	0	0	0.614613	True	0.656
5	76	2	m	20	22-Jun-2017	Sub5_Trial76_1	1	1	1	1.270464	True	0.656
5	76	2	m	20	22-Jun-2017	Sub5_Trial76_1	1	2	2	0.73071	True	0.656
5	76	2	m	20	22-Jun-2017	Sub5_Trial76_1	1	3	3	0.515412	True	0.656
5	76	2	m	20	22-Jun-2017	Sub5_Trial76_1	1	4	4	0.695916	True	0.656
5	76	2	m	20	22-Jun-2017	Sub5_Trial76_1	1	5	5	1.040738	True	0.656
5	77	2	m	20	22-Jun-2017	Sub5_Trial77_0	0	0	0	1.180886	False	2.064
5	77	2	m	20	22-Jun-2017	Sub5_Trial77_0	0	1	1	1.144504	False	2.064
5	77	2	m	20	22-Jun-2017	Sub5_Trial77_0	0	2	2	0.367469	False	2.064
5	77	2	m	20	22-Jun-2017	Sub5_Trial77_0	0	3	3	1.113224	False	2.064
5	77	2	m	20	22-Jun-2017	Sub5_Trial77_0	0	4	4	0.801621	False	2.064
5	77	2	m	20	22-Jun-2017	Sub5_Trial77_0	0	5	5	1.076364	False	2.064
5	77	2	m	20	22-Jun-2017	Sub5_Trial77_1	1	0	0	0.64034	True	2.064
5	77	2	m	20	22-Jun-2017	Sub5_Trial77_1	1	1	1	1.363718	True	2.064
5	77	2	m	20	22-Jun-2017	Sub5_Trial77_1	1	2	2	0.786643	True	2.064
5	77	2	m	20	22-Jun-2017	Sub5_Trial77_1	1	3	3	1.270747	True	2.064
5	77	2	m	20	22-Jun-2017	Sub5_Trial77_1	1	4	4	0.617495	True	2.064
5	77	2	m	20	22-Jun-2017	Sub5_Trial77_1	1	5	5	1.394824	True	2.064
5	78	2	m	20	22-Jun-2017	Sub5_Trial78_0	0	0	0	0.861875	False	1.071
5	78	2	m	20	22-Jun-2017	Sub5_Trial78_0	0	1	1	1.367085	False	1.071
5	78	2	m	20	22-Jun-2017	Sub5_Trial78_0	0	2	2	0.912692	False	1.071
5	78	2	m	20	22-Jun-2017	Sub5_Trial78_0	0	3	3	1.205797	False	1.071
5	78	2	m	20	22-Jun-2017	Sub5_Trial78_0	0	4	4	0.990145	False	1.071
5	78	2	m	20	22-Jun-2017	Sub5_Trial78_0	0	5	5	1.029548	False	1.071
5	78	2	m	20	22-Jun-2017	Sub5_Trial78_1	1	0	0	0.754049	True	1.071
5	78	2	m	20	22-Jun-2017	Sub5_Trial78_1	1	1	1	0.480556	True	1.071
5	78	2	m	20	22-Jun-2017	Sub5_Trial78_1	1	2	2	0.604959	True	1.071
5	78	2	m	20	22-Jun-2017	Sub5_Trial78_1	1	3	3	1.525083	True	1.071
5	78	2	m	20	22-Jun-2017	Sub5_Trial78_1	1	4	4	1.371843	True	1.071
5	78	2	m	20	22-Jun-2017	Sub5_Trial78_1	1	5	5	1.118083	True	1.071
5	79	2	m	20	22-Jun-2017	Sub5_Trial79_0	0	0	0	1.279948	False	0.601
5	79	2	m	20	22-Jun-2017	Sub5_Trial79_0	0	1	1	1.114858	False	0.601
5	79	2	m	20	22-Jun-2017	Sub5_Trial79_0	0	2	2	1.408466	False	0.601
5	79	2	m	20	22-Jun-2017	Sub5_Trial79_0	0	3	3	0.815308	False	0.601
5	79	2	m	20	22-Jun-2017	Sub5_Trial79_0	0	4	4	0.448597	False	0.601
5	79	2	m	20	22-Jun-2017	Sub5_Trial79_0	0	5	5	1.157529	False	0.601
5	79	2	m	20	22-Jun-2017	Sub5_Trial79_1	1	0	0	1.1269	True	0.601
5	79	2	m	20	22-Jun-2017	Sub5_Trial79_1	1	1	1	0.81541	True	0.601
5	79	2	m	20	22-Jun-2017	Sub5_Trial79_1	1	2	2	1.053041	True	0.601
5	79	2	m	20	22-Jun-2017	Sub5_Trial79_1	1	3	3	1.420906	True	0.601
5	79	2	m	20	22-Jun-2017	Sub5_Trial79_1	1	4	4	0.708208	True	0.601
5	79	2	m	20	22-Jun-2017	Sub5_Trial79_1	1	5	5	0.959083	True	0.601
5	79	3	m	20	22-Jun-2017	Sub5_Trial79_0	0	0	0	1.279948	False	0.676
5	79	3	m	20	22-Jun-2017	Sub5_Trial79_0	0	1	1	1.114858	False	0.676
5	79	3	m	20	22-Jun-2017	Sub5_Trial79_0	0	2	2	1.408466	False	0.676
5	79	3	m	20	22-Jun-2017	Sub5_Trial79_0	0	3	3	0.815308	False	0.676
5	79	3	m	20	22-Jun-2017	Sub5_Trial79_0	0	4	4	0.448597	False	0.676
5	79	3	m	20	22-Jun-2017	Sub5_Trial79_0	0	5	5	1.157529	False	0.676
5	79	3	m	20	22-Jun-2017	Sub5_Trial79_1	1	0	0	1.1269	True	0.676
5	79	3	m	20	22-Jun-2017	Sub5_Trial79_1	1	1	1	0.81541	True	0.676
5	79	3	m	20	22-Jun-2017	Sub5_Trial79_1	1	2	2	1.053041	True	0.676
5	79	3	m	20	22-Jun-2017	Sub5_Trial79_1	1	3	3	1.420906	True	0.676
5	79	3	m	20	22-Jun-2017	Sub5_Trial79_1	1	4	4	0.708208	True	0.676
5	79	3	m	20	22-Jun-2017	Sub5_Trial79_1	1	5	5	0.959083	True	0.676
5	80	3	m	20	22-Jun-2017	Sub5_Trial80_0	0	0	0	1.001628	False	2.845
5	80	3	m	20	22-Jun-2017	Sub5_Trial80_0	0	1	1	0.937746	False	2.845
5	80	3	m	20	22-Jun-2017	Sub5_Trial80_0	0	2	2	0.904647	False	2.845
5	80	3	m	20	22-Jun-2017	Sub5_Trial80_0	0	3	3	1.304102	False	2.845
5	80	3	m	20	22-Jun-2017	Sub5_Trial80_0	0	4	4	0.667507	False	2.845
5	80	3	m	20	22-Jun-2017	Sub5_Trial80_0	0	5	5	0.798046	False	2.845
5	80	3	m	20	22-Jun-2017	Sub5_Trial80_1	1	0	0	0.849595	True	2.845
5	80	3	m	20	22-Jun-2017	Sub5_Trial80_1	1	1	1	0.58879	True	2.845
5	80	3	m	20	22-Jun-2017	Sub5_Trial80_1	1	2	2	1.363576	True	2.845
5	80	3	m	20	22-Jun-2017	Sub5_Trial80_1	1	3	3	1.1253	True	2.845
5	80	3	m	20	22-Jun-2017	Sub5_Trial80_1	1	4	4	0.544041	True	2.845
5	80	3	m	20	22-Jun-2017	Sub5_Trial80_1	1	5	5	0.738201	True	2.845
5	81	3	m	20	22-Jun-2017	Sub5_Trial81_0	0	0	0	1.316225	True	1.179
5	81	3	m	20	22-Jun-2017	Sub5_Trial81_0	0	1	1	1.249529	True	1.179
5	81	3	m	20	22-Jun-2017	Sub5_Trial81_0	0	2	2	0.850528	True	1.179
5	81	3	m	20	22-Jun-2017	Sub5_Trial81_0	0	3	3	0.91394	True	1.179
5	81	3	m	20	22-Jun-2017	Sub5_Trial81_0	0	4	4	1.212875	True	1.179
5	81	3	m	20	22-Jun-2017	Sub5_Trial81_0	0	5	5	1.411515	True	1.179
5	81	3	m	20	22-Jun-2017	Sub5_Trial81_1	1	0	0	1.118015	False	1.179
5	81	3	m	20	22-Jun-2017	Sub5_Trial81_1	1	1	1	1.274638	False	1.179
5	81	3	m	20	22-Jun-2017	Sub5_Trial81_1	1	2	2	0.500971	False	1.179
5	81	3	m	20	22-Jun-2017	Sub5_Trial81_1	1	3	3	0.775841	False	1.179
5	81	3	m	20	22-Jun-2017	Sub5_Trial81_1	1	4	4	0.951194	False	1.179
5	81	3	m	20	22-Jun-2017	Sub5_Trial81_1	1	5	5	1.328678	False	1.179
5	82	3	m	20	22-Jun-2017	Sub5_Trial82_0	0	0	0	0.62767	True	0.566
5	82	3	m	20	22-Jun-2017	Sub5_Trial82_0	0	1	1	1.241817	True	0.566
5	82	3	m	20	22-Jun-2017	Sub5_Trial82_0	0	2	2	1.359087	True	0.566
5	82	3	m	20	22-Jun-2017	Sub5_Trial82_0	0	3	3	1.180388	True	0.566
5	82	3	m	20	22-Jun-2017	Sub5_Trial82_0	0	4	4	0.802452	True	0.566
5	82	3	m	20	22-Jun-2017	Sub5_Trial82_0	0	5	5	1.496506	True	0.566
5	82	3	m	20	22-Jun-2017	Sub5_Trial82_1	1	0	0	1.179466	False	0.566
5	82	3	m	20	22-Jun-2017	Sub5_Trial82_1	1	1	1	1.220013	False	0.566
5	82	3	m	20	22-Jun-2017	Sub5_Trial82_1	1	2	2	0.996067	False	0.566
5	82	3	m	20	22-Jun-2017	Sub5_Trial82_1	1	3	3	0.659529	False	0.566
5	82	3	m	20	22-Jun-2017	Sub5_Trial82_1	1	4	4	0.842316	False	0.566
5	82	3	m	20	22-Jun-2017	Sub5_Trial82_1	1	5	5	0.956376	False	0.566
5	83	3	m	20	22-Jun-2017	Sub5_Trial83_0	0	0	0	1.218425	True	0.462
5	83	3	m	20	22-Jun-2017	Sub5_Trial83_0	0	1	1	1.027958	True	0.462
5	83	3	m	20	22-Jun-2017	Sub5_Trial83_0	0	2	2	0.939778	True	0.462
5	83	3	m	20	22-Jun-2017	Sub5_Trial83_0	0	3	3	0.996909	True	0.462
5	83	3	m	20	22-Jun-2017	Sub5_Trial83_0	0	4	4	0.877529	True	0.462
5	83	3	m	20	22-Jun-2017	Sub5_Trial83_0	0	5	5	1.447966	True	0.462
5	83	3	m	20	22-Jun-2017	Sub5_Trial83_1	1	0	0	0.385925	False	0.462
5	83	3	m	20	22-Jun-2017	Sub5_Trial83_1	1	1	1	1.147463	False	0.462
5	83	3	m	20	22-Jun-2017	Sub5_Trial83_1	1	2	2	0.826282	False	0.462
5	83	3	m	20	22-Jun-2017	Sub5_Trial83_1	1	3	3	0.920598	False	0.462
5	83	3	m	20	22-Jun-2017	Sub5_Trial83_1	1	4	4	0.991806	False	0.462
5	83	3	m	20	22-Jun-2017	Sub5_Trial83_1	1	5	5	1.397776	False	0.462
5	84	3	m	20	22-Jun-2017	Sub5_Trial84_0	0	0	0	0.632744	False	0.543
5	84	3	m	20	22-Jun-2017	Sub5_Trial84_0	0	1	1	0.661047	False	0.543
5	84	3	m	20	22-Jun-2017	Sub5_Trial84_0	0	2	2	0.439056	False	0.543
5	84	3	m	20	22-Jun-2017	Sub5_Trial84_0	0	3	3	1.20171	False	0.543
5	84	3	m	20	22-Jun-2017	Sub5_Trial84_0	0	4	4	1.534803	False	0.543
5	84	3	m	20	22-Jun-2017	Sub5_Trial84_0	0	5	5	1.070548	False	0.543
5	84	3	m	20	22-Jun-2017	Sub5_Trial84_1	1	0	0	1.068512	True	0.543
5	84	3	m	20	22-Jun-2017	Sub5_Trial84_1	1	1	1	1.032223	True	0.543
5	84	3	m	20	22-Jun-2017	Sub5_Trial84_1	1	2	2	0.700343	True	0.543
5	84	3	m	20	22-Jun-2017	Sub5_Trial84_1	1	3	3	1.29252	True	0.543
5	84	3	m	20	22-Jun-2017	Sub5_Trial84_1	1	4	4	1.229193	True	0.543
5	84	3	m	20	22-Jun-2017	Sub5_Trial84_1	1	5	5	1.566255	True	0.543
5	85	3	m	20	22-Jun-2017	Sub5_Trial85_0	0	0	0	0.872769	False	2.096
5	85	3	m	20	22-Jun-2017	Sub5_Trial85_0	0	1	1	0.469324	False	2.096
5	85	3	m	20	22-Jun-2017	Sub5_Trial85_0	0	2	2	0.789583	False	2.096
5	85	3	m	20	22-Jun-2017	Sub5_Trial85_0	0	3	3	1.020261	False	2.096
5	85	3	m	20	22-Jun-2017	Sub5_Trial85_0	0	4	4	1.261513	False	2.096
5	85	3	m	20	22-Jun-2017	Sub5_Trial85_0	0	5	5	1.066078	False	2.096
5	85	3	m	20	22-Jun-2017	Sub5_Trial85_1	1	0	0	0.881504	True	2.096
5	85	3	m	20	22-Jun-2017	Sub5_Trial85_1	1	1	1	0.844747	True	2.096
5	85	3	m	20	22-Jun-2017	Sub5_Trial85_1	1	2	2	0.634961	True	2.096
5	85	3	m	20	22-Jun-2017	Sub5_Trial85_1	1	3	3	1.540839	True	2.096
5	85	3	m	20	22-Jun-2017	Sub5_Trial85_1	1	4	4	1.137867	True	2.096
5	85	3	m	20	22-Jun-2017	Sub5_Trial85_1	1	5	5	1.208885	True	2.096
5	86	3	m	20	22-Jun-2017	Sub5_Trial86_0	0	0	0	0.59991	False	0.532
5	86	3	m	20	22-Jun-2017	Sub5_Trial86_0	0	1	1	0.830952	False	0.532
5	86	3	m	20	22-Jun-2017	Sub5_Trial86_0	0	2	2	0.477262	False	0.532
5	86	3	m	20	22-Jun-2017	Sub5_Trial86_0	0	3	3	0.936616	False	0.532
5	86	3	m	20	22-Jun-2017	Sub5_Trial86_0	0	4	4	0.754691	False	0.532
5	86	3	m	20	22-Jun-2017	Sub5_Trial86_0	0	5	5	1.060229	False	0.532
5	86	3	m	20	22-Jun-2017	Sub5_Trial86_1	1	0	0	0.907531	True	0.532
5	86	3	m	20	22-Jun-2017	Sub5_Trial86_1	1	1	1	0.606491	True	0.532
5	86	3	m	20	22-Jun-2017	Sub5_Trial86_1	1	2	2	1.323153	True	0.532
5	86	3	m	20	22-Jun-2017	Sub5_Trial86_1	1	3	3	0.907351	True	0.532
5	86	3	m	20	22-Jun-2017	Sub5_Trial86_1	1	4	4	0.839259	True	0.532
5	86	3	m	20	22-Jun-2017	Sub5_Trial86_1	1	5	5	1.08883	True	0.532
5	87	3	m	20	22-Jun-2017	Sub5_Trial87_0	0	0	0	1.611328	False	0.382
5	87	3	m	20	22-Jun-2017	Sub5_Trial87_0	0	1	1	0.648887	False	0.382
5	87	3	m	20	22-Jun-2017	Sub5_Trial87_0	0	2	2	1.169427	False	0.382
5	87	3	m	20	22-Jun-2017	Sub5_Trial87_0	0	3	3	0.42414	False	0.382
5	87	3	m	20	22-Jun-2017	Sub5_Trial87_0	0	4	4	1.362448	False	0.382
5	87	3	m	20	22-Jun-2017	Sub5_Trial87_0	0	5	5	1.574024	False	0.382
5	87	3	m	20	22-Jun-2017	Sub5_Trial87_1	1	0	0	1.267796	True	0.382
5	87	3	m	20	22-Jun-2017	Sub5_Trial87_1	1	1	1	1.177796	True	0.382
5	87	3	m	20	22-Jun-2017	Sub5_Trial87_1	1	2	2	1.317784	True	0.382
5	87	3	m	20	22-Jun-2017	Sub5_Trial87_1	1	3	3	1.172235	True	0.382
5	87	3	m	20	22-Jun-2017	Sub5_Trial87_1	1	4	4	1.003349	True	0.382
5	87	3	m	20	22-Jun-2017	Sub5_Trial87_1	1	5	5	1.028679	True	0.382
5	88	3	m	20	22-Jun-2017	Sub5_Trial88_0	0	0	0	0.740357	False	0.408
5	88	3	m	20	22-Jun-2017	Sub5_Trial88_0	0	1	1	1.1374	False	0.408
5	88	3	m	20	22-Jun-2017	Sub5_Trial88_0	0	2	2	0.737553	False	0.408
5	88	3	m	20	22-Jun-2017	Sub5_Trial88_0	0	3	3	0.919156	False	0.408
5	88	3	m	20	22-Jun-2017	Sub5_Trial88_0	0	4	4	1.369198	False	0.408
5	88	3	m	20	22-Jun-2017	Sub5_Trial88_0	0	5	5	0.816079	False	0.408
5	88	3	m	20	22-Jun-2017	Sub5_Trial88_1	1	0	0	1.06633	True	0.408
5	88	3	m	20	22-Jun-2017	Sub5_Trial88_1	1	1	1	0.551782	True	0.408
5	88	3	m	20	22-Jun-2017	Sub5_Trial88_1	1	2	2	1.313173	True	0.408
5	88	3	m	20	22-Jun-2017	Sub5_Trial88_1	1	3	3	0.777529	True	0.408
5	88	3	m	20	22-Jun-2017	Sub5_Trial88_1	1	4	4	1.360599	True	0.408
5	88	3	m	20	22-Jun-2017	Sub5_Trial88_1	1	5	5	1.030549	True	0.408
5	89	3	m	20	22-Jun-2017	Sub5_Trial89_0	0	0	0	1.137399	False	0.532
5	89	3	m	20	22-Jun-2017	Sub5_Trial89_0	0	1	1	1.25512	False	0.532
5	89	3	m	20	22-Jun-2017	Sub5_Trial89_0	0	2	2	1.05314	False	0.532
5	89	3	m	20	22-Jun-2017	Sub5_Trial89_0	0	3	3	1.517785	False	0.532
5	89	3	m	20	22-Jun-2017	Sub5_Trial89_0	0	4	4	0.775658	False	0.532
5	89	3	m	20	22-Jun-2017	Sub5_Trial89_0	0	5	5	0.929888	False	0.532
5	89	3	m	20	22-Jun-2017	Sub5_Trial89_1	1	0	0	0.771647	True	0.532
5	89	3	m	20	22-Jun-2017	Sub5_Trial89_1	1	1	1	1.513892	True	0.532
5	89	3	m	20	22-Jun-2017	Sub5_Trial89_1	1	2	2	0.907985	True	0.532
5	89	3	m	20	22-Jun-2017	Sub5_Trial89_1	1	3	3	1.637755	True	0.532
5	89	3	m	20	22-Jun-2017	Sub5_Trial89_1	1	4	4	1.114941	True	0.532
5	89	3	m	20	22-Jun-2017	Sub5_Trial89_1	1	5	5	1.165728	True	0.532
5	90	3	m	20	22-Jun-2017	Sub5_Trial90_0	0	0	0	0.713762	False	1.495
5	90	3	m	20	22-Jun-2017	Sub5_Trial90_0	0	1	1	1.424844	False	1.495
5	90	3	m	20	22-Jun-2017	Sub5_Trial90_0	0	2	2	1.140278	False	1.495
5	90	3	m	20	22-Jun-2017	Sub5_Trial90_0	0	3	3	0.720937	False	1.495
5	90	3	m	20	22-Jun-2017	Sub5_Trial90_0	0	4	4	0.471866	False	1.495
5	90	3	m	20	22-Jun-2017	Sub5_Trial90_0	0	5	5	1.399803	False	1.495
5	90	3	m	20	22-Jun-2017	Sub5_Trial90_1	1	0	0	1.199603	True	1.495
5	90	3	m	20	22-Jun-2017	Sub5_Trial90_1	1	1	1	0.963297	True	1.495
5	90	3	m	20	22-Jun-2017	Sub5_Trial90_1	1	2	2	0.520227	True	1.495
5	90	3	m	20	22-Jun-2017	Sub5_Trial90_1	1	3	3	0.807992	True	1.495
5	90	3	m	20	22-Jun-2017	Sub5_Trial90_1	1	4	4	1.511678	True	1.495
5	90	3	m	20	22-Jun-2017	Sub5_Trial90_1	1	5	5	0.528454	True	1.495
5	91	3	m	20	22-Jun-2017	Sub5_Trial91_0	0	0	0	0.986928	False	3.577
5	91	3	m	20	22-Jun-2017	Sub5_Trial91_0	0	1	1	0.934193	False	3.577
5	91	3	m	20	22-Jun-2017	Sub5_Trial91_0	0	2	2	0.823975	False	3.577
5	91	3	m	20	22-Jun-2017	Sub5_Trial91_0	0	3	3	1.331754	False	3.577
5	91	3	m	20	22-Jun-2017	Sub5_Trial91_0	0	4	4	1.349374	False	3.577
5	91	3	m	20	22-Jun-2017	Sub5_Trial91_0	0	5	5	1.445618	False	3.577
5	91	3	m	20	22-Jun-2017	Sub5_Trial91_1	1	0	0	1.134737	True	3.577
5	91	3	m	20	22-Jun-2017	Sub5_Trial91_1	1	1	1	0.930126	True	3.577
5	91	3	m	20	22-Jun-2017	Sub5_Trial91_1	1	2	2	0.612228	True	3.577
5	91	3	m	20	22-Jun-2017	Sub5_Trial91_1	1	3	3	1.066339	True	3.577
5	91	3	m	20	22-Jun-2017	Sub5_Trial91_1	1	4	4	0.7226	True	3.577
5	91	3	m	20	22-Jun-2017	Sub5_Trial91_1	1	5	5	1.252641	True	3.577
5	92	3	m	20	22-Jun-2017	Sub5_Trial92_0	0	0	0	0.376092	False	0.683
5	92	3	m	20	22-Jun-2017	Sub5_Trial92_0	0	1	1	0.914603	False	0.683
5	92	3	m	20	22-Jun-2017	Sub5_Trial92_0	0	2	2	0.936587	False	0.683
5	92	3	m	20	22-Jun-2017	Sub5_Trial92_0	0	3	3	0.772579	False	0.683
5	92	3	m	20	22-Jun-2017	Sub5_Trial92_0	0	4	4	0.554194	False	0.683
5	92	3	m	20	22-Jun-2017	Sub5_Trial92_0	0	5	5	1.230382	False	0.683
5	92	3	m	20	22-Jun-2017	Sub5_Trial92_1	1	0	0	1.422801	True	0.683
5	92	3	m	20	22-Jun-2017	Sub5_Trial92_1	1	1	1	0.887955	True	0.683
5	92	3	m	20	22-Jun-2017	Sub5_Trial92_1	1	2	2	0.812405	True	0.683
5	92	3	m	20	22-Jun-2017	Sub5_Trial92_1	1	3	3	0.480025	True	0.683
5	92	3	m	20	22-Jun-2017	Sub5_Trial92_1	1	4	4	1.341139	True	0.683
5	92	3	m	20	22-Jun-2017	Sub5_Trial92_1	1	5	5	0.656274	True	0.683
5	93	3	m	20	22-Jun-2017	Sub5_Trial93_0	0	0	0	0.70759	False	7.179
5	93	3	m	20	22-Jun-2017	Sub5_Trial93_0	0	1	1	1.151598	False	7.179
5	93	3	m	20	22-Jun-2017	Sub5_Trial93_0	0	2	2	0.664503	False	7.179
5	93	3	m	20	22-Jun-2017	Sub5_Trial93_0	0	3	3	0.722921	False	7.179
5	93	3	m	20	22-Jun-2017	Sub5_Trial93_0	0	4	4	0.642523	False	7.179
5	93	3	m	20	22-Jun-2017	Sub5_Trial93_0	0	5	5	1.333436	False	7.179
5	93	3	m	20	22-Jun-2017	Sub5_Trial93_1	1	0	0	0.806651	True	7.179
5	93	3	m	20	22-Jun-2017	Sub5_Trial93_1	1	1	1	0.673069	True	7.179
5	93	3	m	20	22-Jun-2017	Sub5_Trial93_1	1	2	2	0.809704	True	7.179
5	93	3	m	20	22-Jun-2017	Sub5_Trial93_1	1	3	3	1.415247	True	7.179
5	93	3	m	20	22-Jun-2017	Sub5_Trial93_1	1	4	4	0.767253	True	7.179
5	93	3	m	20	22-Jun-2017	Sub5_Trial93_1	1	5	5	0.820797	True	7.179
5	94	3	m	20	22-Jun-2017	Sub5_Trial94_0	0	0	0	0.497244	False	0.629
5	94	3	m	20	22-Jun-2017	Sub5_Trial94_0	0	1	1	1.102645	False	0.629
5	94	3	m	20	22-Jun-2017	Sub5_Trial94_0	0	2	2	1.367914	False	0.629
5	94	3	m	20	22-Jun-2017	Sub5_Trial94_0	0	3	3	0.746171	False	0.629
5	94	3	m	20	22-Jun-2017	Sub5_Trial94_0	0	4	4	0.477622	False	0.629
5	94	3	m	20	22-Jun-2017	Sub5_Trial94_0	0	5	5	0.894947	False	0.629
5	94	3	m	20	22-Jun-2017	Sub5_Trial94_1	1	0	0	0.704554	True	0.629
5	94	3	m	20	22-Jun-2017	Sub5_Trial94_1	1	1	1	0.708647	True	0.629
5	94	3	m	20	22-Jun-2017	Sub5_Trial94_1	1	2	2	1.034076	True	0.629
5	94	3	m	20	22-Jun-2017	Sub5_Trial94_1	1	3	3	1.28097	True	0.629
5	94	3	m	20	22-Jun-2017	Sub5_Trial94_1	1	4	4	1.163982	True	0.629
5	94	3	m	20	22-Jun-2017	Sub5_Trial94_1	1	5	5	0.648598	True	0.629
5	95	3	m	20	22-Jun-2017	Sub5_Trial95_0	0	0	0	0.964228	False	0.639
5	95	3	m	20	22-Jun-2017	Sub5_Trial95_0	0	1	1	0.908218	False	0.639
5	95	3	m	20	22-Jun-2017	Sub5_Trial95_0	0	2	2	0.806476	False	0.639
5	95	3	m	20	22-Jun-2017	Sub5_Trial95_0	0	3	3	0.650552	False	0.639
5	95	3	m	20	22-Jun-2017	Sub5_Trial95_0	0	4	4	1.205309	False	0.639
5	95	3	m	20	22-Jun-2017	Sub5_Trial95_0	0	5	5	0.570524	False	0.639
5	95	3	m	20	22-Jun-2017	Sub5_Trial95_1	1	0	0	0.793069	True	0.639
5	95	3	m	20	22-Jun-2017	Sub5_Trial95_1	1	1	1	1.275699	True	0.639
5	95	3	m	20	22-Jun-2017	Sub5_Trial95_1	1	2	2	1.432381	True	0.639
5	95	3	m	20	22-Jun-2017	Sub5_Trial95_1	1	3	3	1.274116	True	0.639
5	95	3	m	20	22-Jun-2017	Sub5_Trial95_1	1	4	4	0.87642	True	0.639
5	95	3	m	20	22-Jun-2017	Sub5_Trial95_1	1	5	5	0.441858	True	0.639
5	96	3	m	20	22-Jun-2017	Sub5_Trial96_0	0	0	0	1.304093	True	2.248
5	96	3	m	20	22-Jun-2017	Sub5_Trial96_0	0	1	1	0.954533	True	2.248
5	96	3	m	20	22-Jun-2017	Sub5_Trial96_0	0	2	2	1.341258	True	2.248
5	96	3	m	20	22-Jun-2017	Sub5_Trial96_0	0	3	3	0.811771	True	2.248
5	96	3	m	20	22-Jun-2017	Sub5_Trial96_0	0	4	4	1.013397	True	2.248
5	96	3	m	20	22-Jun-2017	Sub5_Trial96_0	0	5	5	1.285141	True	2.248
5	96	3	m	20	22-Jun-2017	Sub5_Trial96_1	1	0	0	1.44484	False	2.248
5	96	3	m	20	22-Jun-2017	Sub5_Trial96_1	1	1	1	0.828688	False	2.248
5	96	3	m	20	22-Jun-2017	Sub5_Trial96_1	1	2	2	0.629596	False	2.248
5	96	3	m	20	22-Jun-2017	Sub5_Trial96_1	1	3	3	0.988708	False	2.248
5	96	3	m	20	22-Jun-2017	Sub5_Trial96_1	1	4	4	0.962455	False	2.248
5	96	3	m	20	22-Jun-2017	Sub5_Trial96_1	1	5	5	0.740421	False	2.248
5	97	3	m	20	22-Jun-2017	Sub5_Trial97_0	0	0	0	1.067816	False	14.932
5	97	3	m	20	22-Jun-2017	Sub5_Trial97_0	0	1	1	1.236732	False	14.932
5	97	3	m	20	22-Jun-2017	Sub5_Trial97_0	0	2	2	0.544058	False	14.932
5	97	3	m	20	22-Jun-2017	Sub5_Trial97_0	0	3	3	1.149504	False	14.932
5	97	3	m	20	22-Jun-2017	Sub5_Trial97_0	0	4	4	0.906845	False	14.932
5	97	3	m	20	22-Jun-2017	Sub5_Trial97_0	0	5	5	1.112661	False	14.932
5	97	3	m	20	22-Jun-2017	Sub5_Trial97_1	1	0	0	0.840087	True	14.932
5	97	3	m	20	22-Jun-2017	Sub5_Trial97_1	1	1	1	1.057897	True	14.932
5	97	3	m	20	22-Jun-2017	Sub5_Trial97_1	1	2	2	1.130553	True	14.932
5	97	3	m	20	22-Jun-2017	Sub5_Trial97_1	1	3	3	1.091013	True	14.932
5	97	3	m	20	22-Jun-2017	Sub5_Trial97_1	1	4	4	0.831782	True	14.932
5	97	3	m	20	22-Jun-2017	Sub5_Trial97_1	1	5	5	1.160713	True	14.932
5	98	3	m	20	22-Jun-2017	Sub5_Trial98_0	0	0	0	0.834401	False	0.395
5	98	3	m	20	22-Jun-2017	Sub5_Trial98_0	0	1	1	1.028646	False	0.395
5	98	3	m	20	22-Jun-2017	Sub5_Trial98_0	0	2	2	0.636641	False	0.395
5	98	3	m	20	22-Jun-2017	Sub5_Trial98_0	0	3	3	0.912704	False	0.395
5	98	3	m	20	22-Jun-2017	Sub5_Trial98_0	0	4	4	1.24517	False	0.395
5	98	3	m	20	22-Jun-2017	Sub5_Trial98_0	0	5	5	0.837166	False	0.395
5	98	3	m	20	22-Jun-2017	Sub5_Trial98_1	1	0	0	0.877926	True	0.395
5	98	3	m	20	22-Jun-2017	Sub5_Trial98_1	1	1	1	0.548757	True	0.395
5	98	3	m	20	22-Jun-2017	Sub5_Trial98_1	1	2	2	1.149184	True	0.395
5	98	3	m	20	22-Jun-2017	Sub5_Trial98_1	1	3	3	1.167703	True	0.395
5	98	3	m	20	22-Jun-2017	Sub5_Trial98_1	1	4	4	0.872964	True	0.395
5	98	3	m	20	22-Jun-2017	Sub5_Trial98_1	1	5	5	1.336027	True	0.395
5	99	3	m	20	22-Jun-2017	Sub5_Trial99_0	0	0	0	1.135164	False	0.429
5	99	3	m	20	22-Jun-2017	Sub5_Trial99_0	0	1	1	1.132797	False	0.429
5	99	3	m	20	22-Jun-2017	Sub5_Trial99_0	0	2	2	0.943866	False	0.429
5	99	3	m	20	22-Jun-2017	Sub5_Trial99_0	0	3	3	0.590021	False	0.429
5	99	3	m	20	22-Jun-2017	Sub5_Trial99_0	0	4	4	1.166656	False	0.429
5	99	3	m	20	22-Jun-2017	Sub5_Trial99_0	0	5	5	0.886314	False	0.429
5	99	3	m	20	22-Jun-2017	Sub5_Trial99_1	1	0	0	0.811541	True	0.429
5	99	3	m	20	22-Jun-2017	Sub5_Trial99_1	1	1	1	0.991633	True	0.429
5	99	3	m	20	22-Jun-2017	Sub5_Trial99_1	1	2	2	1.183295	True	0.429
5	99	3	m	20	22-Jun-2017	Sub5_Trial99_1	1	3	3	1.282573	True	0.429
5	99	3	m	20	22-Jun-2017	Sub5_Trial99_1	1	4	4	1.299268	True	0.429
5	99	3	m	20	22-Jun-2017	Sub5_Trial99_1	1	5	5	1.178255	True	0.429
5	100	3	m	20	22-Jun-2017	Sub5_Trial100_0	0	0	0	1.330538	False	0.754
5	100	3	m	20	22-Jun-2017	Sub5_Trial100_0	0	1	1	1.38355	False	0.754
5	100	3	m	20	22-Jun-2017	Sub5_Trial100_0	0	2	2	1.189669	False	0.754
5	100	3	m	20	22-Jun-2017	Sub5_Trial100_0	0	3	3	0.943807	False	0.754
5	100	3	m	20	22-Jun-2017	Sub5_Trial100_0	0	4	4	1.145368	False	0.754
5	100	3	m	20	22-Jun-2017	Sub5_Trial100_0	0	5	5	1.331426	False	0.754
5	100	3	m	20	22-Jun-2017	Sub5_Trial100_1	1	0	0	0.661488	True	0.754
5	100	3	m	20	22-Jun-2017	Sub5_Trial100_1	1	1	1	0.848898	True	0.754
5	100	3	m	20	22-Jun-2017	Sub5_Trial100_1	1	2	2	0.953167	True	0.754
5	100	3	m	20	22-Jun-2017	Sub5_Trial100_1	1	3	3	1.040296	True	0.754
5	100	3	m	20	22-Jun-2017	Sub5_Trial100_1	1	4	4	1.423548	True	0.754
5	100	3	m	20	22-Jun-2017	Sub5_Trial100_1	1	5	5	1.417523	True	0.754
5	101	3	m	20	22-Jun-2017	Sub5_Trial101_0	0	0	0	0.440647	True	0.508
5	101	3	m	20	22-Jun-2017	Sub5_Trial101_0	0	1	1	0.900124	True	0.508
5	101	3	m	20	22-Jun-2017	Sub5_Trial101_0	0	2	2	1.5877	True	0.508
5	101	3	m	20	22-Jun-2017	Sub5_Trial101_0	0	3	3	0.857276	True	0.508
5	101	3	m	20	22-Jun-2017	Sub5_Trial101_0	0	4	4	0.821281	True	0.508
5	101	3	m	20	22-Jun-2017	Sub5_Trial101_0	0	5	5	1.079626	True	0.508
5	101	3	m	20	22-Jun-2017	Sub5_Trial101_1	1	0	0	0.385092	False	0.508
5	101	3	m	20	22-Jun-2017	Sub5_Trial101_1	1	1	1	1.447474	False	0.508
5	101	3	m	20	22-Jun-2017	Sub5_Trial101_1	1	2	2	0.951603	False	0.508
5	101	3	m	20	22-Jun-2017	Sub5_Trial101_1	1	3	3	1.064316	False	0.508
5	101	3	m	20	22-Jun-2017	Sub5_Trial101_1	1	4	4	0.863774	False	0.508
5	101	3	m	20	22-Jun-2017	Sub5_Trial101_1	1	5	5	0.904928	False	0.508
5	102	3	m	20	22-Jun-2017	Sub5_Trial102_0	0	0	0	1.268054	False	0.439
5	102	3	m	20	22-Jun-2017	Sub5_Trial102_0	0	1	1	1.170013	False	0.439
5	102	3	m	20	22-Jun-2017	Sub5_Trial102_0	0	2	2	0.829059	False	0.439
5	102	3	m	20	22-Jun-2017	Sub5_Trial102_0	0	3	3	0.445311	False	0.439
5	102	3	m	20	22-Jun-2017	Sub5_Trial102_0	0	4	4	0.985257	False	0.439
5	102	3	m	20	22-Jun-2017	Sub5_Trial102_0	0	5	5	0.861667	False	0.439
5	102	3	m	20	22-Jun-2017	Sub5_Trial102_1	1	0	0	0.627373	True	0.439
5	102	3	m	20	22-Jun-2017	Sub5_Trial102_1	1	1	1	0.881602	True	0.439
5	102	3	m	20	22-Jun-2017	Sub5_Trial102_1	1	2	2	1.637742	True	0.439
5	102	3	m	20	22-Jun-2017	Sub5_Trial102_1	1	3	3	0.814608	True	0.439
5	102	3	m	20	22-Jun-2017	Sub5_Trial102_1	1	4	4	1.407457	True	0.439
5	102	3	m	20	22-Jun-2017	Sub5_Trial102_1	1	5	5	0.90712	True	0.439
5	103	3	m	20	22-Jun-2017	Sub5_Trial103_0	0	0	0	0.911088	False	2.94
5	103	3	m	20	22-Jun-2017	Sub5_Trial103_0	0	1	1	1.040321	False	2.94
5	103	3	m	20	22-Jun-2017	Sub5_Trial103_0	0	2	2	0.960968	False	2.94
5	103	3	m	20	22-Jun-2017	Sub5_Trial103_0	0	3	3	0.845572	False	2.94
5	103	3	m	20	22-Jun-2017	Sub5_Trial103_0	0	4	4	1.564803	False	2.94
5	103	3	m	20	22-Jun-2017	Sub5_Trial103_0	0	5	5	0.836742	False	2.94
5	103	3	m	20	22-Jun-2017	Sub5_Trial103_1	1	0	0	1.015803	True	2.94
5	103	3	m	20	22-Jun-2017	Sub5_Trial103_1	1	1	1	0.968622	True	2.94
5	103	3	m	20	22-Jun-2017	Sub5_Trial103_1	1	2	2	0.874606	True	2.94
5	103	3	m	20	22-Jun-2017	Sub5_Trial103_1	1	3	3	1.263633	True	2.94
5	103	3	m	20	22-Jun-2017	Sub5_Trial103_1	1	4	4	1.459501	True	2.94
5	103	3	m	20	22-Jun-2017	Sub5_Trial103_1	1	5	5	1.134869	True	2.94
5	104	3	m	20	22-Jun-2017	Sub5_Trial104_0	0	0	0	0.935584	False	3.18
5	104	3	m	20	22-Jun-2017	Sub5_Trial104_0	0	1	1	0.917726	False	3.18
5	104	3	m	20	22-Jun-2017	Sub5_Trial104_0	0	2	2	0.593803	False	3.18
5	104	3	m	20	22-Jun-2017	Sub5_Trial104_0	0	3	3	0.903022	False	3.18
5	104	3	m	20	22-Jun-2017	Sub5_Trial104_0	0	4	4	1.080492	False	3.18
5	104	3	m	20	22-Jun-2017	Sub5_Trial104_0	0	5	5	0.714941	False	3.18
5	104	3	m	20	22-Jun-2017	Sub5_Trial104_1	1	0	0	1.234346	True	3.18
5	104	3	m	20	22-Jun-2017	Sub5_Trial104_1	1	1	1	1.159866	True	3.18
5	104	3	m	20	22-Jun-2017	Sub5_Trial104_1	1	2	2	0.469235	True	3.18
5	104	3	m	20	22-Jun-2017	Sub5_Trial104_1	1	3	3	1.470574	True	3.18
5	104	3	m	20	22-Jun-2017	Sub5_Trial104_1	1	4	4	1.558731	True	3.18
5	104	3	m	20	22-Jun-2017	Sub5_Trial104_1	1	5	5	1.024831	True	3.18
5	105	3	m	20	22-Jun-2017	Sub5_Trial105_0	0	0	0	0.995874	True	0.8
5	105	3	m	20	22-Jun-2017	Sub5_Trial105_0	0	1	1	1.230918	True	0.8
5	105	3	m	20	22-Jun-2017	Sub5_Trial105_0	0	2	2	0.879967	True	0.8
5	105	3	m	20	22-Jun-2017	Sub5_Trial105_0	0	3	3	0.667026	True	0.8
5	105	3	m	20	22-Jun-2017	Sub5_Trial105_0	0	4	4	0.663707	True	0.8
5	105	3	m	20	22-Jun-2017	Sub5_Trial105_0	0	5	5	1.403444	True	0.8
5	105	3	m	20	22-Jun-2017	Sub5_Trial105_1	1	0	0	0.836043	False	0.8
5	105	3	m	20	22-Jun-2017	Sub5_Trial105_1	1	1	1	1.064868	False	0.8
5	105	3	m	20	22-Jun-2017	Sub5_Trial105_1	1	2	2	0.767658	False	0.8
5	105	3	m	20	22-Jun-2017	Sub5_Trial105_1	1	3	3	0.602244	False	0.8
5	105	3	m	20	22-Jun-2017	Sub5_Trial105_1	1	4	4	0.364678	False	0.8
5	105	3	m	20	22-Jun-2017	Sub5_Trial105_1	1	5	5	1.188383	False	0.8
5	106	3	m	20	22-Jun-2017	Sub5_Trial106_0	0	0	0	1.020599	True	0.657
5	106	3	m	20	22-Jun-2017	Sub5_Trial106_0	0	1	1	0.703007	True	0.657
5	106	3	m	20	22-Jun-2017	Sub5_Trial106_0	0	2	2	1.556869	True	0.657
5	106	3	m	20	22-Jun-2017	Sub5_Trial106_0	0	3	3	1.632526	True	0.657
5	106	3	m	20	22-Jun-2017	Sub5_Trial106_0	0	4	4	1.202053	True	0.657
5	106	3	m	20	22-Jun-2017	Sub5_Trial106_0	0	5	5	1.517789	True	0.657
5	106	3	m	20	22-Jun-2017	Sub5_Trial106_1	1	0	0	1.027591	False	0.657
5	106	3	m	20	22-Jun-2017	Sub5_Trial106_1	1	1	1	1.36559	False	0.657
5	106	3	m	20	22-Jun-2017	Sub5_Trial106_1	1	2	2	1.090675	False	0.657
5	106	3	m	20	22-Jun-2017	Sub5_Trial106_1	1	3	3	0.435608	False	0.657
5	106	3	m	20	22-Jun-2017	Sub5_Trial106_1	1	4	4	0.988843	False	0.657
5	106	3	m	20	22-Jun-2017	Sub5_Trial106_1	1	5	5	0.929272	False	0.657
5	107	3	m	20	22-Jun-2017	Sub5_Trial107_0	0	0	0	0.737459	True	0.506
5	107	3	m	20	22-Jun-2017	Sub5_Trial107_0	0	1	1	0.696483	True	0.506
5	107	3	m	20	22-Jun-2017	Sub5_Trial107_0	0	2	2	1.503525	True	0.506
5	107	3	m	20	22-Jun-2017	Sub5_Trial107_0	0	3	3	1.250207	True	0.506
5	107	3	m	20	22-Jun-2017	Sub5_Trial107_0	0	4	4	1.434373	True	0.506
5	107	3	m	20	22-Jun-2017	Sub5_Trial107_0	0	5	5	0.925971	True	0.506
5	107	3	m	20	22-Jun-2017	Sub5_Trial107_1	1	0	0	0.69672	False	0.506
5	107	3	m	20	22-Jun-2017	Sub5_Trial107_1	1	1	1	0.41378	False	0.506
5	107	3	m	20	22-Jun-2017	Sub5_Trial107_1	1	2	2	0.874375	False	0.506
5	107	3	m	20	22-Jun-2017	Sub5_Trial107_1	1	3	3	0.562802	False	0.506
5	107	3	m	20	22-Jun-2017	Sub5_Trial107_1	1	4	4	1.07413	False	0.506
5	107	3	m	20	22-Jun-2017	Sub5_Trial107_1	1	5	5	0.937525	False	0.506
5	108	3	m	20	22-Jun-2017	Sub5_Trial108_0	0	0	0	0.999415	True	0.536
5	108	3	m	20	22-Jun-2017	Sub5_Trial108_0	0	1	1	1.570595	True	0.536
5	108	3	m	20	22-Jun-2017	Sub5_Trial108_0	0	2	2	1.133286	True	0.536
5	108	3	m	20	22-Jun-2017	Sub5_Trial108_0	0	3	3	0.508414	True	0.536
5	108	3	m	20	22-Jun-2017	Sub5_Trial108_0	0	4	4	0.896985	True	0.536
5	108	3	m	20	22-Jun-2017	Sub5_Trial108_0	0	5	5	1.018462	True	0.536
5	108	3	m	20	22-Jun-2017	Sub5_Trial108_1	1	0	0	1.572531	False	0.536
5	108	3	m	20	22-Jun-2017	Sub5_Trial108_1	1	1	1	0.756724	False	0.536
5	108	3	m	20	22-Jun-2017	Sub5_Trial108_1	1	2	2	0.873755	False	0.536
5	108	3	m	20	22-Jun-2017	Sub5_Trial108_1	1	3	3	0.579247	False	0.536
5	108	3	m	20	22-Jun-2017	Sub5_Trial108_1	1	4	4	1.563465	False	0.536
5	108	3	m	20	22-Jun-2017	Sub5_Trial108_1	1	5	5	0.525231	False	0.536
5	109	3	m	20	22-Jun-2017	Sub5_Trial109_0	0	0	0	1.207951	False	2.013
5	109	3	m	20	22-Jun-2017	Sub5_Trial109_0	0	1	1	1.126348	False	2.013
5	109	3	m	20	22-Jun-2017	Sub5_Trial109_0	0	2	2	0.670436	False	2.013
5	109	3	m	20	22-Jun-2017	Sub5_Trial109_0	0	3	3	1.313868	False	2.013
5	109	3	m	20	22-Jun-2017	Sub5_Trial109_0	0	4	4	1.285768	False	2.013
5	109	3	m	20	22-Jun-2017	Sub5_Trial109_0	0	5	5	1.151519	False	2.013
5	109	3	m	20	22-Jun-2017	Sub5_Trial109_1	1	0	0	1.133563	True	2.013
5	109	3	m	20	22-Jun-2017	Sub5_Trial109_1	1	1	1	1.239247	True	2.013
5	109	3	m	20	22-Jun-2017	Sub5_Trial109_1	1	2	2	1.251037	True	2.013
5	109	3	m	20	22-Jun-2017	Sub5_Trial109_1	1	3	3	1.183812	True	2.013
5	109	3	m	20	22-Jun-2017	Sub5_Trial109_1	1	4	4	1.610434	True	2.013
5	109	3	m	20	22-Jun-2017	Sub5_Trial109_1	1	5	5	0.817642	True	2.013
5	110	3	m	20	22-Jun-2017	Sub5_Trial110_0	0	0	0	1.299223	False	0.477
5	110	3	m	20	22-Jun-2017	Sub5_Trial110_0	0	1	1	0.881875	False	0.477
5	110	3	m	20	22-Jun-2017	Sub5_Trial110_0	0	2	2	0.414085	False	0.477
5	110	3	m	20	22-Jun-2017	Sub5_Trial110_0	0	3	3	0.87613	False	0.477
5	110	3	m	20	22-Jun-2017	Sub5_Trial110_0	0	4	4	0.549511	False	0.477
5	110	3	m	20	22-Jun-2017	Sub5_Trial110_0	0	5	5	0.410071	False	0.477
5	110	3	m	20	22-Jun-2017	Sub5_Trial110_1	1	0	0	0.572091	True	0.477
5	110	3	m	20	22-Jun-2017	Sub5_Trial110_1	1	1	1	1.617072	True	0.477
5	110	3	m	20	22-Jun-2017	Sub5_Trial110_1	1	2	2	1.352695	True	0.477
5	110	3	m	20	22-Jun-2017	Sub5_Trial110_1	1	3	3	1.26787	True	0.477
5	110	3	m	20	22-Jun-2017	Sub5_Trial110_1	1	4	4	0.885141	True	0.477
5	110	3	m	20	22-Jun-2017	Sub5_Trial110_1	1	5	5	1.384769	True	0.477
5	111	3	m	20	22-Jun-2017	Sub5_Trial111_0	0	0	0	1.292189	False	0.586
5	111	3	m	20	22-Jun-2017	Sub5_Trial111_0	0	1	1	1.07827	False	0.586
5	111	3	m	20	22-Jun-2017	Sub5_Trial111_0	0	2	2	0.550363	False	0.586
5	111	3	m	20	22-Jun-2017	Sub5_Trial111_0	0	3	3	0.593421	False	0.586
5	111	3	m	20	22-Jun-2017	Sub5_Trial111_0	0	4	4	0.519821	False	0.586
5	111	3	m	20	22-Jun-2017	Sub5_Trial111_0	0	5	5	1.29912	False	0.586
5	111	3	m	20	22-Jun-2017	Sub5_Trial111_1	1	0	0	0.834021	True	0.586
5	111	3	m	20	22-Jun-2017	Sub5_Trial111_1	1	1	1	1.129039	True	0.586
5	111	3	m	20	22-Jun-2017	Sub5_Trial111_1	1	2	2	0.662196	True	0.586
5	111	3	m	20	22-Jun-2017	Sub5_Trial111_1	1	3	3	1.392459	True	0.586
5	111	3	m	20	22-Jun-2017	Sub5_Trial111_1	1	4	4	0.666827	True	0.586
5	111	3	m	20	22-Jun-2017	Sub5_Trial111_1	1	5	5	0.37347	True	0.586
5	112	3	m	20	22-Jun-2017	Sub5_Trial112_0	0	0	0	1.141375	False	0.473
5	112	3	m	20	22-Jun-2017	Sub5_Trial112_0	0	1	1	1.048844	False	0.473
5	112	3	m	20	22-Jun-2017	Sub5_Trial112_0	0	2	2	0.602631	False	0.473
5	112	3	m	20	22-Jun-2017	Sub5_Trial112_0	0	3	3	1.416178	False	0.473
5	112	3	m	20	22-Jun-2017	Sub5_Trial112_0	0	4	4	1.224049	False	0.473
5	112	3	m	20	22-Jun-2017	Sub5_Trial112_0	0	5	5	1.500451	False	0.473
5	112	3	m	20	22-Jun-2017	Sub5_Trial112_1	1	0	0	0.433074	True	0.473
5	112	3	m	20	22-Jun-2017	Sub5_Trial112_1	1	1	1	1.09185	True	0.473
5	112	3	m	20	22-Jun-2017	Sub5_Trial112_1	1	2	2	0.97264	True	0.473
5	112	3	m	20	22-Jun-2017	Sub5_Trial112_1	1	3	3	1.232475	True	0.473
5	112	3	m	20	22-Jun-2017	Sub5_Trial112_1	1	4	4	1.182719	True	0.473
5	112	3	m	20	22-Jun-2017	Sub5_Trial112_1	1	5	5	1.388899	True	0.473
5	113	3	m	20	22-Jun-2017	Sub5_Trial113_0	0	0	0	1.066039	False	5.582
5	113	3	m	20	22-Jun-2017	Sub5_Trial113_0	0	1	1	1.331414	False	5.582
5	113	3	m	20	22-Jun-2017	Sub5_Trial113_0	0	2	2	1.349672	False	5.582
5	113	3	m	20	22-Jun-2017	Sub5_Trial113_0	0	3	3	1.358645	False	5.582
5	113	3	m	20	22-Jun-2017	Sub5_Trial113_0	0	4	4	0.962975	False	5.582
5	113	3	m	20	22-Jun-2017	Sub5_Trial113_0	0	5	5	1.498187	False	5.582
5	113	3	m	20	22-Jun-2017	Sub5_Trial113_1	1	0	0	0.784506	True	5.582
5	113	3	m	20	22-Jun-2017	Sub5_Trial113_1	1	1	1	1.044852	True	5.582
5	113	3	m	20	22-Jun-2017	Sub5_Trial113_1	1	2	2	1.569089	True	5.582
5	113	3	m	20	22-Jun-2017	Sub5_Trial113_1	1	3	3	0.819022	True	5.582
5	113	3	m	20	22-Jun-2017	Sub5_Trial113_1	1	4	4	1.087153	True	5.582
5	113	3	m	20	22-Jun-2017	Sub5_Trial113_1	1	5	5	0.756719	True	5.582
5	114	3	m	20	22-Jun-2017	Sub5_Trial114_0	0	0	0	0.730058	False	0.601
5	114	3	m	20	22-Jun-2017	Sub5_Trial114_0	0	1	1	1.403217	False	0.601
5	114	3	m	20	22-Jun-2017	Sub5_Trial114_0	0	2	2	0.856432	False	0.601
5	114	3	m	20	22-Jun-2017	Sub5_Trial114_0	0	3	3	1.173121	False	0.601
5	114	3	m	20	22-Jun-2017	Sub5_Trial114_0	0	4	4	0.832532	False	0.601
5	114	3	m	20	22-Jun-2017	Sub5_Trial114_0	0	5	5	0.769327	False	0.601
5	114	3	m	20	22-Jun-2017	Sub5_Trial114_1	1	0	0	0.732906	True	0.601
5	114	3	m	20	22-Jun-2017	Sub5_Trial114_1	1	1	1	0.626157	True	0.601
5	114	3	m	20	22-Jun-2017	Sub5_Trial114_1	1	2	2	0.864358	True	0.601
5	114	3	m	20	22-Jun-2017	Sub5_Trial114_1	1	3	3	1.098071	True	0.601
5	114	3	m	20	22-Jun-2017	Sub5_Trial114_1	1	4	4	1.122896	True	0.601
5	114	3	m	20	22-Jun-2017	Sub5_Trial114_1	1	5	5	1.307332	True	0.601
5	115	3	m	20	22-Jun-2017	Sub5_Trial115_0	0	0	0	1.480168	True	0.423
5	115	3	m	20	22-Jun-2017	Sub5_Trial115_0	0	1	1	1.351576	True	0.423
5	115	3	m	20	22-Jun-2017	Sub5_Trial115_0	0	2	2	1.21493	True	0.423
5	115	3	m	20	22-Jun-2017	Sub5_Trial115_0	0	3	3	0.993336	True	0.423
5	115	3	m	20	22-Jun-2017	Sub5_Trial115_0	0	4	4	1.096424	True	0.423
5	115	3	m	20	22-Jun-2017	Sub5_Trial115_0	0	5	5	0.983362	True	0.423
5	115	3	m	20	22-Jun-2017	Sub5_Trial115_1	1	0	0	1.444522	False	0.423
5	115	3	m	20	22-Jun-2017	Sub5_Trial115_1	1	1	1	0.723905	False	0.423
5	115	3	m	20	22-Jun-2017	Sub5_Trial115_1	1	2	2	0.783722	False	0.423
5	115	3	m	20	22-Jun-2017	Sub5_Trial115_1	1	3	3	0.535776	False	0.423
5	115	3	m	20	22-Jun-2017	Sub5_Trial115_1	1	4	4	1.072407	False	0.423
5	115	3	m	20	22-Jun-2017	Sub5_Trial115_1	1	5	5	0.834692	False	0.423
5	116	3	m	20	22-Jun-2017	Sub5_Trial116_0	0	0	0	1.112742	False	0.386
5	116	3	m	20	22-Jun-2017	Sub5_Trial116_0	0	1	1	1.005696	False	0.386
5	116	3	m	20	22-Jun-2017	Sub5_Trial116_0	0	2	2	1.146288	False	0.386
5	116	3	m	20	22-Jun-2017	Sub5_Trial116_0	0	3	3	0.913152	False	0.386
5	116	3	m	20	22-Jun-2017	Sub5_Trial116_0	0	4	4	1.101165	False	0.386
5	116	3	m	20	22-Jun-2017	Sub5_Trial116_0	0	5	5	1.249043	False	0.386
5	116	3	m	20	22-Jun-2017	Sub5_Trial116_1	1	0	0	0.587598	True	0.386
5	116	3	m	20	22-Jun-2017	Sub5_Trial116_1	1	1	1	0.72356	True	0.386
5	116	3	m	20	22-Jun-2017	Sub5_Trial116_1	1	2	2	1.195091	True	0.386
5	116	3	m	20	22-Jun-2017	Sub5_Trial116_1	1	3	3	1.226878	True	0.386
5	116	3	m	20	22-Jun-2017	Sub5_Trial116_1	1	4	4	1.350915	True	0.386
5	116	3	m	20	22-Jun-2017	Sub5_Trial116_1	1	5	5	1.247224	True	0.386
5	117	3	m	20	22-Jun-2017	Sub5_Trial117_0	0	0	0	0.556029	True	0.557
5	117	3	m	20	22-Jun-2017	Sub5_Trial117_0	0	1	1	0.866272	True	0.557
5	117	3	m	20	22-Jun-2017	Sub5_Trial117_0	0	2	2	1.09721	True	0.557
5	117	3	m	20	22-Jun-2017	Sub5_Trial117_0	0	3	3	1.403521	True	0.557
5	117	3	m	20	22-Jun-2017	Sub5_Trial117_0	0	4	4	0.794692	True	0.557
5	117	3	m	20	22-Jun-2017	Sub5_Trial117_0	0	5	5	1.269967	True	0.557
5	117	3	m	20	22-Jun-2017	Sub5_Trial117_1	1	0	0	1.531532	False	0.557
5	117	3	m	20	22-Jun-2017	Sub5_Trial117_1	1	1	1	1.497191	False	0.557
5	117	3	m	20	22-Jun-2017	Sub5_Trial117_1	1	2	2	0.86243	False	0.557
5	117	3	m	20	22-Jun-2017	Sub5_Trial117_1	1	3	3	0.540708	False	0.557
5	117	3	m	20	22-Jun-2017	Sub5_Trial117_1	1	4	4	1.282589	False	0.557
5	117	3	m	20	22-Jun-2017	Sub5_Trial117_1	1	5	5	0.815507	False	0.557
5	118	3	m	20	22-Jun-2017	Sub5_Trial118_0	0	0	0	1.07844	True	0.858
5	118	3	m	20	22-Jun-2017	Sub5_Trial118_0	0	1	1	0.704725	True	0.858
5	118	3	m	20	22-Jun-2017	Sub5_Trial118_0	0	2	2	0.732236	True	0.858
5	118	3	m	20	22-Jun-2017	Sub5_Trial118_0	0	3	3	1.308992	True	0.858
5	118	3	m	20	22-Jun-2017	Sub5_Trial118_0	0	4	4	1.243831	True	0.858
5	118	3	m	20	22-Jun-2017	Sub5_Trial118_0	0	5	5	0.834452	True	0.858
5	118	3	m	20	22-Jun-2017	Sub5_Trial118_1	1	0	0	1.368447	False	0.858
5	118	3	m	20	22-Jun-2017	Sub5_Trial118_1	1	1	1	0.604227	False	0.858
5	118	3	m	20	22-Jun-2017	Sub5_Trial118_1	1	2	2	0.806032	False	0.858
5	118	3	m	20	22-Jun-2017	Sub5_Trial118_1	1	3	3	0.700432	False	0.858
5	118	3	m	20	22-Jun-2017	Sub5_Trial118_1	1	4	4	1.571882	False	0.858
5	118	3	m	20	22-Jun-2017	Sub5_Trial118_1	1	5	5	0.899605	False	0.858
5	118	4	m	20	22-Jun-2017	Sub5_Trial118_0	0	0	0	1.07844	True	1.041
5	118	4	m	20	22-Jun-2017	Sub5_Trial118_0	0	1	1	0.704725	True	1.041
5	118	4	m	20	22-Jun-2017	Sub5_Trial118_0	0	2	2	0.732236	True	1.041
5	118	4	m	20	22-Jun-2017	Sub5_Trial118_0	0	3	3	1.308992	True	1.041
5	118	4	m	20	22-Jun-2017	Sub5_Trial118_0	0	4	4	1.243831	True	1.041
5	118	4	m	20	22-Jun-2017	Sub5_Trial118_0	0	5	5	0.834452	True	1.041
5	118	4	m	20	22-Jun-2017	Sub5_Trial118_1	1	0	0	1.368447	False	1.041
5	118	4	m	20	22-Jun-2017	Sub5_Trial118_1	1	1	1	0.604227	False	1.041
5	118	4	m	20	22-Jun-2017	Sub5_Trial118_1	1	2	2	0.806032	False	1.041
5	118	4	m	20	22-Jun-2017	Sub5_Trial118_1	1	3	3	0.700432	False	1.041
5	118	4	m	20	22-Jun-2017	Sub5_Trial118_1	1	4	4	1.571882	False	1.041
5	118	4	m	20	22-Jun-2017	Sub5_Trial118_1	1	5	5	0.899605	False	1.041
5	119	4	m	20	22-Jun-2017	Sub5_Trial119_0	0	0	0	1.17158	True	0.476
5	119	4	m	20	22-Jun-2017	Sub5_Trial119_0	0	1	1	0.965686	True	0.476
5	119	4	m	20	22-Jun-2017	Sub5_Trial119_0	0	2	2	0.838543	True	0.476
5	119	4	m	20	22-Jun-2017	Sub5_Trial119_0	0	3	3	0.554031	True	0.476
5	119	4	m	20	22-Jun-2017	Sub5_Trial119_0	0	4	4	0.865736	True	0.476
5	119	4	m	20	22-Jun-2017	Sub5_Trial119_0	0	5	5	0.973721	True	0.476
5	119	4	m	20	22-Jun-2017	Sub5_Trial119_1	1	0	0	1.533368	False	0.476
5	119	4	m	20	22-Jun-2017	Sub5_Trial119_1	1	1	1	0.412552	False	0.476
5	119	4	m	20	22-Jun-2017	Sub5_Trial119_1	1	2	2	0.656733	False	0.476
5	119	4	m	20	22-Jun-2017	Sub5_Trial119_1	1	3	3	1.199629	False	0.476
5	119	4	m	20	22-Jun-2017	Sub5_Trial119_1	1	4	4	0.941758	False	0.476
5	119	4	m	20	22-Jun-2017	Sub5_Trial119_1	1	5	5	0.578697	False	0.476
5	120	4	m	20	22-Jun-2017	Sub5_Trial120_0	0	0	0	0.82216	True	0.427
5	120	4	m	20	22-Jun-2017	Sub5_Trial120_0	0	1	1	1.324984	True	0.427
5	120	4	m	20	22-Jun-2017	Sub5_Trial120_0	0	2	2	0.438249	True	0.427
5	120	4	m	20	22-Jun-2017	Sub5_Trial120_0	0	3	3	1.111366	True	0.427
5	120	4	m	20	22-Jun-2017	Sub5_Trial120_0	0	4	4	0.760269	True	0.427
5	120	4	m	20	22-Jun-2017	Sub5_Trial120_0	0	5	5	1.496659	True	0.427
5	120	4	m	20	22-Jun-2017	Sub5_Trial120_1	1	0	0	0.398631	False	0.427
5	120	4	m	20	22-Jun-2017	Sub5_Trial120_1	1	1	1	1.514861	False	0.427
5	120	4	m	20	22-Jun-2017	Sub5_Trial120_1	1	2	2	1.203671	False	0.427
5	120	4	m	20	22-Jun-2017	Sub5_Trial120_1	1	3	3	0.953538	False	0.427
5	120	4	m	20	22-Jun-2017	Sub5_Trial120_1	1	4	4	0.664203	False	0.427
5	120	4	m	20	22-Jun-2017	Sub5_Trial120_1	1	5	5	1.06485	False	0.427
5	121	4	m	20	22-Jun-2017	Sub5_Trial121_0	0	0	0	0.931671	True	1.434
5	121	4	m	20	22-Jun-2017	Sub5_Trial121_0	0	1	1	0.971108	True	1.434
5	121	4	m	20	22-Jun-2017	Sub5_Trial121_0	0	2	2	1.394796	True	1.434
5	121	4	m	20	22-Jun-2017	Sub5_Trial121_0	0	3	3	0.534166	True	1.434
5	121	4	m	20	22-Jun-2017	Sub5_Trial121_0	0	4	4	1.349059	True	1.434
5	121	4	m	20	22-Jun-2017	Sub5_Trial121_0	0	5	5	0.398091	True	1.434
5	121	4	m	20	22-Jun-2017	Sub5_Trial121_1	1	0	0	1.03583	False	1.434
5	121	4	m	20	22-Jun-2017	Sub5_Trial121_1	1	1	1	1.594002	False	1.434
5	121	4	m	20	22-Jun-2017	Sub5_Trial121_1	1	2	2	0.976365	False	1.434
5	121	4	m	20	22-Jun-2017	Sub5_Trial121_1	1	3	3	0.907525	False	1.434
5	121	4	m	20	22-Jun-2017	Sub5_Trial121_1	1	4	4	1.297362	False	1.434
5	121	4	m	20	22-Jun-2017	Sub5_Trial121_1	1	5	5	1.01933	False	1.434
5	122	4	m	20	22-Jun-2017	Sub5_Trial122_0	0	0	0	0.981339	False	0.53
5	122	4	m	20	22-Jun-2017	Sub5_Trial122_0	0	1	1	0.828105	False	0.53
5	122	4	m	20	22-Jun-2017	Sub5_Trial122_0	0	2	2	1.58574	False	0.53
5	122	4	m	20	22-Jun-2017	Sub5_Trial122_0	0	3	3	0.572946	False	0.53
5	122	4	m	20	22-Jun-2017	Sub5_Trial122_0	0	4	4	1.272864	False	0.53
5	122	4	m	20	22-Jun-2017	Sub5_Trial122_0	0	5	5	0.670597	False	0.53
5	122	4	m	20	22-Jun-2017	Sub5_Trial122_1	1	0	0	0.804084	True	0.53
5	122	4	m	20	22-Jun-2017	Sub5_Trial122_1	1	1	1	1.3435	True	0.53
5	122	4	m	20	22-Jun-2017	Sub5_Trial122_1	1	2	2	0.953077	True	0.53
5	122	4	m	20	22-Jun-2017	Sub5_Trial122_1	1	3	3	0.981577	True	0.53
5	122	4	m	20	22-Jun-2017	Sub5_Trial122_1	1	4	4	1.109443	True	0.53
5	122	4	m	20	22-Jun-2017	Sub5_Trial122_1	1	5	5	1.41035	True	0.53
5	123	4	m	20	22-Jun-2017	Sub5_Trial123_0	0	0	0	1.351434	True	1.148
5	123	4	m	20	22-Jun-2017	Sub5_Trial123_0	0	1	1	1.581474	True	1.148
5	123	4	m	20	22-Jun-2017	Sub5_Trial123_0	0	2	2	1.294844	True	1.148
5	123	4	m	20	22-Jun-2017	Sub5_Trial123_0	0	3	3	1.250447	True	1.148
5	123	4	m	20	22-Jun-2017	Sub5_Trial123_0	0	4	4	0.932644	True	1.148
5	123	4	m	20	22-Jun-2017	Sub5_Trial123_0	0	5	5	0.843043	True	1.148
5	123	4	m	20	22-Jun-2017	Sub5_Trial123_1	1	0	0	1.339633	False	1.148
5	123	4	m	20	22-Jun-2017	Sub5_Trial123_1	1	1	1	0.954886	False	1.148
5	123	4	m	20	22-Jun-2017	Sub5_Trial123_1	1	2	2	1.476646	False	1.148
5	123	4	m	20	22-Jun-2017	Sub5_Trial123_1	1	3	3	0.613562	False	1.148
5	123	4	m	20	22-Jun-2017	Sub5_Trial123_1	1	4	4	0.795696	False	1.148
5	123	4	m	20	22-Jun-2017	Sub5_Trial123_1	1	5	5	0.806696	False	1.148
5	124	4	m	20	22-Jun-2017	Sub5_Trial124_0	0	0	0	1.357087	True	0.441
5	124	4	m	20	22-Jun-2017	Sub5_Trial124_0	0	1	1	0.813769	True	0.441
5	124	4	m	20	22-Jun-2017	Sub5_Trial124_0	0	2	2	1.188652	True	0.441
5	124	4	m	20	22-Jun-2017	Sub5_Trial124_0	0	3	3	1.0345	True	0.441
5	124	4	m	20	22-Jun-2017	Sub5_Trial124_0	0	4	4	1.322238	True	0.441
5	124	4	m	20	22-Jun-2017	Sub5_Trial124_0	0	5	5	1.464001	True	0.441
5	124	4	m	20	22-Jun-2017	Sub5_Trial124_1	1	0	0	0.901539	False	0.441
5	124	4	m	20	22-Jun-2017	Sub5_Trial124_1	1	1	1	1.211727	False	0.441
5	124	4	m	20	22-Jun-2017	Sub5_Trial124_1	1	2	2	0.881986	False	0.441
5	124	4	m	20	22-Jun-2017	Sub5_Trial124_1	1	3	3	1.093567	False	0.441
5	124	4	m	20	22-Jun-2017	Sub5_Trial124_1	1	4	4	1.637421	False	0.441
5	124	4	m	20	22-Jun-2017	Sub5_Trial124_1	1	5	5	1.415112	False	0.441
5	125	4	m	20	22-Jun-2017	Sub5_Trial125_0	0	0	0	0.861625	True	0.331
5	125	4	m	20	22-Jun-2017	Sub5_Trial125_0	0	1	1	0.912852	True	0.331
5	125	4	m	20	22-Jun-2017	Sub5_Trial125_0	0	2	2	1.303105	True	0.331
5	125	4	m	20	22-Jun-2017	Sub5_Trial125_0	0	3	3	1.345508	True	0.331
5	125	4	m	20	22-Jun-2017	Sub5_Trial125_0	0	4	4	0.991942	True	0.331
5	125	4	m	20	22-Jun-2017	Sub5_Trial125_0	0	5	5	1.168177	True	0.331
5	125	4	m	20	22-Jun-2017	Sub5_Trial125_1	1	0	0	0.625911	False	0.331
5	125	4	m	20	22-Jun-2017	Sub5_Trial125_1	1	1	1	0.750219	False	0.331
5	125	4	m	20	22-Jun-2017	Sub5_Trial125_1	1	2	2	1.504646	False	0.331
5	125	4	m	20	22-Jun-2017	Sub5_Trial125_1	1	3	3	0.440691	False	0.331
5	125	4	m	20	22-Jun-2017	Sub5_Trial125_1	1	4	4	0.904898	False	0.331
5	125	4	m	20	22-Jun-2017	Sub5_Trial125_1	1	5	5	0.899653	False	0.331
5	126	4	m	20	22-Jun-2017	Sub5_Trial126_0	0	0	0	1.293838	True	0.375
5	126	4	m	20	22-Jun-2017	Sub5_Trial126_0	0	1	1	1.455579	True	0.375
5	126	4	m	20	22-Jun-2017	Sub5_Trial126_0	0	2	2	1.347632	True	0.375
5	126	4	m	20	22-Jun-2017	Sub5_Trial126_0	0	3	3	1.048657	True	0.375
5	126	4	m	20	22-Jun-2017	Sub5_Trial126_0	0	4	4	0.665125	True	0.375
5	126	4	m	20	22-Jun-2017	Sub5_Trial126_0	0	5	5	1.073856	True	0.375
5	126	4	m	20	22-Jun-2017	Sub5_Trial126_1	1	0	0	1.51776	False	0.375
5	126	4	m	20	22-Jun-2017	Sub5_Trial126_1	1	1	1	0.903636	False	0.375
5	126	4	m	20	22-Jun-2017	Sub5_Trial126_1	1	2	2	0.606517	False	0.375
5	126	4	m	20	22-Jun-2017	Sub5_Trial126_1	1	3	3	1.071715	False	0.375
5	126	4	m	20	22-Jun-2017	Sub5_Trial126_1	1	4	4	1.226894	False	0.375
5	126	4	m	20	22-Jun-2017	Sub5_Trial126_1	1	5	5	0.641005	False	0.375
5	127	4	m	20	22-Jun-2017	Sub5_Trial127_0	0	0	0	1.170924	False	1.133
5	127	4	m	20	22-Jun-2017	Sub5_Trial127_0	0	1	1	1.024656	False	1.133
5	127	4	m	20	22-Jun-2017	Sub5_Trial127_0	0	2	2	0.779508	False	1.133
5	127	4	m	20	22-Jun-2017	Sub5_Trial127_0	0	3	3	0.936045	False	1.133
5	127	4	m	20	22-Jun-2017	Sub5_Trial127_0	0	4	4	1.175385	False	1.133
5	127	4	m	20	22-Jun-2017	Sub5_Trial127_0	0	5	5	1.413471	False	1.133
5	127	4	m	20	22-Jun-2017	Sub5_Trial127_1	1	0	0	0.691644	True	1.133
5	127	4	m	20	22-Jun-2017	Sub5_Trial127_1	1	1	1	0.670899	True	1.133
5	127	4	m	20	22-Jun-2017	Sub5_Trial127_1	1	2	2	1.598117	True	1.133
5	127	4	m	20	22-Jun-2017	Sub5_Trial127_1	1	3	3	1.461818	True	1.133
5	127	4	m	20	22-Jun-2017	Sub5_Trial127_1	1	4	4	0.840381	True	1.133
5	127	4	m	20	22-Jun-2017	Sub5_Trial127_1	1	5	5	0.654244	True	1.133
5	128	4	m	20	22-Jun-2017	Sub5_Trial128_0	0	0	0	1.330308	False	0.416
5	128	4	m	20	22-Jun-2017	Sub5_Trial128_0	0	1	1	1.542134	False	0.416
5	128	4	m	20	22-Jun-2017	Sub5_Trial128_0	0	2	2	0.731269	False	0.416
5	128	4	m	20	22-Jun-2017	Sub5_Trial128_0	0	3	3	0.636925	False	0.416
5	128	4	m	20	22-Jun-2017	Sub5_Trial128_0	0	4	4	0.750904	False	0.416
5	128	4	m	20	22-Jun-2017	Sub5_Trial128_0	0	5	5	0.806507	False	0.416
5	128	4	m	20	22-Jun-2017	Sub5_Trial128_1	1	0	0	1.00976	True	0.416
5	128	4	m	20	22-Jun-2017	Sub5_Trial128_1	1	1	1	1.560724	True	0.416
5	128	4	m	20	22-Jun-2017	Sub5_Trial128_1	1	2	2	0.873076	True	0.416
5	128	4	m	20	22-Jun-2017	Sub5_Trial128_1	1	3	3	1.638329	True	0.416
5	128	4	m	20	22-Jun-2017	Sub5_Trial128_1	1	4	4	1.155522	True	0.416
5	128	4	m	20	22-Jun-2017	Sub5_Trial128_1	1	5	5	1.233421	True	0.416
5	129	4	m	20	22-Jun-2017	Sub5_Trial129_0	0	0	0	0.821459	True	0.438
5	129	4	m	20	22-Jun-2017	Sub5_Trial129_0	0	1	1	0.751604	True	0.438
5	129	4	m	20	22-Jun-2017	Sub5_Trial129_0	0	2	2	1.191513	True	0.438
5	129	4	m	20	22-Jun-2017	Sub5_Trial129_0	0	3	3	1.217119	True	0.438
5	129	4	m	20	22-Jun-2017	Sub5_Trial129_0	0	4	4	1.141633	True	0.438
5	129	4	m	20	22-Jun-2017	Sub5_Trial129_0	0	5	5	1.076054	True	0.438
5	129	4	m	20	22-Jun-2017	Sub5_Trial129_1	1	0	0	0.83131	False	0.438
5	129	4	m	20	22-Jun-2017	Sub5_Trial129_1	1	1	1	1.029171	False	0.438
5	129	4	m	20	22-Jun-2017	Sub5_Trial129_1	1	2	2	1.373787	False	0.438
5	129	4	m	20	22-Jun-2017	Sub5_Trial129_1	1	3	3	0.77063	False	0.438
5	129	4	m	20	22-Jun-2017	Sub5_Trial129_1	1	4	4	1.317047	False	0.438
5	129	4	m	20	22-Jun-2017	Sub5_Trial129_1	1	5	5	1.578868	False	0.438
5	130	4	m	20	22-Jun-2017	Sub5_Trial130_0	0	0	0	0.690612	False	0.622
5	130	4	m	20	22-Jun-2017	Sub5_Trial130_0	0	1	1	0.612182	False	0.622
5	130	4	m	20	22-Jun-2017	Sub5_Trial130_0	0	2	2	1.412782	False	0.622
5	130	4	m	20	22-Jun-2017	Sub5_Trial130_0	0	3	3	0.754081	False	0.622
5	130	4	m	20	22-Jun-2017	Sub5_Trial130_0	0	4	4	1.0994	False	0.622
5	130	4	m	20	22-Jun-2017	Sub5_Trial130_0	0	5	5	1.411879	False	0.622
5	130	4	m	20	22-Jun-2017	Sub5_Trial130_1	1	0	0	1.154556	True	0.622
5	130	4	m	20	22-Jun-2017	Sub5_Trial130_1	1	1	1	0.423259	True	0.622
5	130	4	m	20	22-Jun-2017	Sub5_Trial130_1	1	2	2	1.409159	True	0.622
5	130	4	m	20	22-Jun-2017	Sub5_Trial130_1	1	3	3	0.969307	True	0.622
5	130	4	m	20	22-Jun-2017	Sub5_Trial130_1	1	4	4	0.647012	True	0.622
5	130	4	m	20	22-Jun-2017	Sub5_Trial130_1	1	5	5	1.101211	True	0.622
5	131	4	m	20	22-Jun-2017	Sub5_Trial131_0	0	0	0	0.66425	False	2.089
5	131	4	m	20	22-Jun-2017	Sub5_Trial131_0	0	1	1	0.631203	False	2.089
5	131	4	m	20	22-Jun-2017	Sub5_Trial131_0	0	2	2	0.514522	False	2.089
5	131	4	m	20	22-Jun-2017	Sub5_Trial131_0	0	3	3	0.842111	False	2.089
5	131	4	m	20	22-Jun-2017	Sub5_Trial131_0	0	4	4	1.011752	False	2.089
5	131	4	m	20	22-Jun-2017	Sub5_Trial131_0	0	5	5	1.176021	False	2.089
5	131	4	m	20	22-Jun-2017	Sub5_Trial131_1	1	0	0	0.746587	True	2.089
5	131	4	m	20	22-Jun-2017	Sub5_Trial131_1	1	1	1	1.55673	True	2.089
5	131	4	m	20	22-Jun-2017	Sub5_Trial131_1	1	2	2	1.323229	True	2.089
5	131	4	m	20	22-Jun-2017	Sub5_Trial131_1	1	3	3	1.00858	True	2.089
5	131	4	m	20	22-Jun-2017	Sub5_Trial131_1	1	4	4	0.544047	True	2.089
5	131	4	m	20	22-Jun-2017	Sub5_Trial131_1	1	5	5	1.037765	True	2.089
5	132	4	m	20	22-Jun-2017	Sub5_Trial132_0	0	0	0	0.676751	False	4.557
5	132	4	m	20	22-Jun-2017	Sub5_Trial132_0	0	1	1	1.129511	False	4.557
5	132	4	m	20	22-Jun-2017	Sub5_Trial132_0	0	2	2	0.594388	False	4.557
5	132	4	m	20	22-Jun-2017	Sub5_Trial132_0	0	3	3	1.16742	False	4.557
5	132	4	m	20	22-Jun-2017	Sub5_Trial132_0	0	4	4	0.485786	False	4.557
5	132	4	m	20	22-Jun-2017	Sub5_Trial132_0	0	5	5	1.231955	False	4.557
5	132	4	m	20	22-Jun-2017	Sub5_Trial132_1	1	0	0	1.473286	True	4.557
5	132	4	m	20	22-Jun-2017	Sub5_Trial132_1	1	1	1	0.971654	True	4.557
5	132	4	m	20	22-Jun-2017	Sub5_Trial132_1	1	2	2	0.64638	True	4.557
5	132	4	m	20	22-Jun-2017	Sub5_Trial132_1	1	3	3	1.153711	True	4.557
5	132	4	m	20	22-Jun-2017	Sub5_Trial132_1	1	4	4	1.06085	True	4.557
5	132	4	m	20	22-Jun-2017	Sub5_Trial132_1	1	5	5	0.811994	True	4.557
5	133	4	m	20	22-Jun-2017	Sub5_Trial133_0	0	0	0	1.454463	False	0.515
5	133	4	m	20	22-Jun-2017	Sub5_Trial133_0	0	1	1	0.72433	False	0.515
5	133	4	m	20	22-Jun-2017	Sub5_Trial133_0	0	2	2	1.00549	False	0.515
5	133	4	m	20	22-Jun-2017	Sub5_Trial133_0	0	3	3	0.492518	False	0.515
5	133	4	m	20	22-Jun-2017	Sub5_Trial133_0	0	4	4	1.355172	False	0.515
5	133	4	m	20	22-Jun-2017	Sub5_Trial133_0	0	5	5	1.157515	False	0.515
5	133	4	m	20	22-Jun-2017	Sub5_Trial133_1	1	0	0	0.958926	True	0.515
5	133	4	m	20	22-Jun-2017	Sub5_Trial133_1	1	1	1	0.715526	True	0.515
5	133	4	m	20	22-Jun-2017	Sub5_Trial133_1	1	2	2	0.869819	True	0.515
5	133	4	m	20	22-Jun-2017	Sub5_Trial133_1	1	3	3	1.100389	True	0.515
5	133	4	m	20	22-Jun-2017	Sub5_Trial133_1	1	4	4	1.280213	True	0.515
5	133	4	m	20	22-Jun-2017	Sub5_Trial133_1	1	5	5	1.512525	True	0.515
5	134	4	m	20	22-Jun-2017	Sub5_Trial134_0	0	0	0	0.900743	False	0.407
5	134	4	m	20	22-Jun-2017	Sub5_Trial134_0	0	1	1	0.489668	False	0.407
5	134	4	m	20	22-Jun-2017	Sub5_Trial134_0	0	2	2	1.228567	False	0.407
5	134	4	m	20	22-Jun-2017	Sub5_Trial134_0	0	3	3	1.02968	False	0.407
5	134	4	m	20	22-Jun-2017	Sub5_Trial134_0	0	4	4	0.698666	False	0.407
5	134	4	m	20	22-Jun-2017	Sub5_Trial134_0	0	5	5	1.040159	False	0.407
5	134	4	m	20	22-Jun-2017	Sub5_Trial134_1	1	0	0	1.262662	True	0.407
5	134	4	m	20	22-Jun-2017	Sub5_Trial134_1	1	1	1	1.009961	True	0.407
5	134	4	m	20	22-Jun-2017	Sub5_Trial134_1	1	2	2	1.582276	True	0.407
5	134	4	m	20	22-Jun-2017	Sub5_Trial134_1	1	3	3	1.002043	True	0.407
5	134	4	m	20	22-Jun-2017	Sub5_Trial134_1	1	4	4	1.167393	True	0.407
5	134	4	m	20	22-Jun-2017	Sub5_Trial134_1	1	5	5	1.563159	True	0.407
5	135	4	m	20	22-Jun-2017	Sub5_Trial135_0	0	0	0	0.861481	True	1.462
5	135	4	m	20	22-Jun-2017	Sub5_Trial135_0	0	1	1	0.730622	True	1.462
5	135	4	m	20	22-Jun-2017	Sub5_Trial135_0	0	2	2	0.677057	True	1.462
5	135	4	m	20	22-Jun-2017	Sub5_Trial135_0	0	3	3	0.997063	True	1.462
5	135	4	m	20	22-Jun-2017	Sub5_Trial135_0	0	4	4	1.365322	True	1.462
5	135	4	m	20	22-Jun-2017	Sub5_Trial135_0	0	5	5	1.559247	True	1.462
5	135	4	m	20	22-Jun-2017	Sub5_Trial135_1	1	0	0	0.853022	False	1.462
5	135	4	m	20	22-Jun-2017	Sub5_Trial135_1	1	1	1	0.662483	False	1.462
5	135	4	m	20	22-Jun-2017	Sub5_Trial135_1	1	2	2	1.142227	False	1.462
5	135	4	m	20	22-Jun-2017	Sub5_Trial135_1	1	3	3	0.792797	False	1.462
5	135	4	m	20	22-Jun-2017	Sub5_Trial135_1	1	4	4	0.672703	False	1.462
5	135	4	m	20	22-Jun-2017	Sub5_Trial135_1	1	5	5	1.319624	False	1.462
5	136	4	m	20	22-Jun-2017	Sub5_Trial136_0	0	0	0	1.595969	False	0.494
5	136	4	m	20	22-Jun-2017	Sub5_Trial136_0	0	1	1	1.124408	False	0.494
5	136	4	m	20	22-Jun-2017	Sub5_Trial136_0	0	2	2	0.923937	False	0.494
5	136	4	m	20	22-Jun-2017	Sub5_Trial136_0	0	3	3	1.080689	False	0.494
5	136	4	m	20	22-Jun-2017	Sub5_Trial136_0	0	4	4	0.929457	False	0.494
5	136	4	m	20	22-Jun-2017	Sub5_Trial136_0	0	5	5	1.369907	False	0.494
5	136	4	m	20	22-Jun-2017	Sub5_Trial136_1	1	0	0	0.77029	True	0.494
5	136	4	m	20	22-Jun-2017	Sub5_Trial136_1	1	1	1	0.998087	True	0.494
5	136	4	m	20	22-Jun-2017	Sub5_Trial136_1	1	2	2	1.466409	True	0.494
5	136	4	m	20	22-Jun-2017	Sub5_Trial136_1	1	3	3	1.191901	True	0.494
5	136	4	m	20	22-Jun-2017	Sub5_Trial136_1	1	4	4	1.046033	True	0.494
5	136	4	m	20	22-Jun-2017	Sub5_Trial136_1	1	5	5	1.214172	True	0.494
5	137	4	m	20	22-Jun-2017	Sub5_Trial137_0	0	0	0	0.972894	False	0.545
5	137	4	m	20	22-Jun-2017	Sub5_Trial137_0	0	1	1	0.63728	False	0.545
5	137	4	m	20	22-Jun-2017	Sub5_Trial137_0	0	2	2	0.977	False	0.545
5	137	4	m	20	22-Jun-2017	Sub5_Trial137_0	0	3	3	0.814172	False	0.545
5	137	4	m	20	22-Jun-2017	Sub5_Trial137_0	0	4	4	0.371642	False	0.545
5	137	4	m	20	22-Jun-2017	Sub5_Trial137_0	0	5	5	1.476352	False	0.545
5	137	4	m	20	22-Jun-2017	Sub5_Trial137_1	1	0	0	1.567851	True	0.545
5	137	4	m	20	22-Jun-2017	Sub5_Trial137_1	1	1	1	1.425584	True	0.545
5	137	4	m	20	22-Jun-2017	Sub5_Trial137_1	1	2	2	0.536904	True	0.545
5	137	4	m	20	22-Jun-2017	Sub5_Trial137_1	1	3	3	1.266585	True	0.545
5	137	4	m	20	22-Jun-2017	Sub5_Trial137_1	1	4	4	1.449822	True	0.545
5	137	4	m	20	22-Jun-2017	Sub5_Trial137_1	1	5	5	1.111723	True	0.545
5	138	4	m	20	22-Jun-2017	Sub5_Trial138_0	0	0	0	0.866902	False	0.428
5	138	4	m	20	22-Jun-2017	Sub5_Trial138_0	0	1	1	1.337257	False	0.428
5	138	4	m	20	22-Jun-2017	Sub5_Trial138_0	0	2	2	0.567982	False	0.428
5	138	4	m	20	22-Jun-2017	Sub5_Trial138_0	0	3	3	1.134182	False	0.428
5	138	4	m	20	22-Jun-2017	Sub5_Trial138_0	0	4	4	0.813321	False	0.428
5	138	4	m	20	22-Jun-2017	Sub5_Trial138_0	0	5	5	1.108438	False	0.428
5	138	4	m	20	22-Jun-2017	Sub5_Trial138_1	1	0	0	1.060637	True	0.428
5	138	4	m	20	22-Jun-2017	Sub5_Trial138_1	1	1	1	1.445142	True	0.428
5	138	4	m	20	22-Jun-2017	Sub5_Trial138_1	1	2	2	0.973646	True	0.428
5	138	4	m	20	22-Jun-2017	Sub5_Trial138_1	1	3	3	0.759438	True	0.428
5	138	4	m	20	22-Jun-2017	Sub5_Trial138_1	1	4	4	1.098656	True	0.428
5	138	4	m	20	22-Jun-2017	Sub5_Trial138_1	1	5	5	0.943057	True	0.428
5	139	4	m	20	22-Jun-2017	Sub5_Trial139_0	0	0	0	0.785223	False	0.428
5	139	4	m	20	22-Jun-2017	Sub5_Trial139_0	0	1	1	0.824958	False	0.428
5	139	4	m	20	22-Jun-2017	Sub5_Trial139_0	0	2	2	0.81148	False	0.428
5	139	4	m	20	22-Jun-2017	Sub5_Trial139_0	0	3	3	0.582189	False	0.428
5	139	4	m	20	22-Jun-2017	Sub5_Trial139_0	0	4	4	1.377285	False	0.428
5	139	4	m	20	22-Jun-2017	Sub5_Trial139_0	0	5	5	0.529923	False	0.428
5	139	4	m	20	22-Jun-2017	Sub5_Trial139_1	1	0	0	1.409867	True	0.428
5	139	4	m	20	22-Jun-2017	Sub5_Trial139_1	1	1	1	0.653922	True	0.428
5	139	4	m	20	22-Jun-2017	Sub5_Trial139_1	1	2	2	1.018088	True	0.428
5	139	4	m	20	22-Jun-2017	Sub5_Trial139_1	1	3	3	1.607738	True	0.428
5	139	4	m	20	22-Jun-2017	Sub5_Trial139_1	1	4	4	1.162645	True	0.428
5	139	4	m	20	22-Jun-2017	Sub5_Trial139_1	1	5	5	0.884578	True	0.428
5	140	4	m	20	22-Jun-2017	Sub5_Trial140_0	0	0	0	0.718123	True	0.633
5	140	4	m	20	22-Jun-2017	Sub5_Trial140_0	0	1	1	0.53018	True	0.633
5	140	4	m	20	22-Jun-2017	Sub5_Trial140_0	0	2	2	1.587358	True	0.633
5	140	4	m	20	22-Jun-2017	Sub5_Trial140_0	0	3	3	0.998117	True	0.633
5	140	4	m	20	22-Jun-2017	Sub5_Trial140_0	0	4	4	1.272262	True	0.633
5	140	4	m	20	22-Jun-2017	Sub5_Trial140_0	0	5	5	0.829986	True	0.633
5	140	4	m	20	22-Jun-2017	Sub5_Trial140_1	1	0	0	0.588208	False	0.633
5	140	4	m	20	22-Jun-2017	Sub5_Trial140_1	1	1	1	0.928255	False	0.633
5	140	4	m	20	22-Jun-2017	Sub5_Trial140_1	1	2	2	0.471068	False	0.633
5	140	4	m	20	22-Jun-2017	Sub5_Trial140_1	1	3	3	0.710724	False	0.633
5	140	4	m	20	22-Jun-2017	Sub5_Trial140_1	1	4	4	1.449131	False	0.633
5	140	4	m	20	22-Jun-2017	Sub5_Trial140_1	1	5	5	1.199969	False	0.633
5	141	4	m	20	22-Jun-2017	Sub5_Trial141_0	0	0	0	0.810853	False	1.308
5	141	4	m	20	22-Jun-2017	Sub5_Trial141_0	0	1	1	0.870479	False	1.308
5	141	4	m	20	22-Jun-2017	Sub5_Trial141_0	0	2	2	1.270744	False	1.308
5	141	4	m	20	22-Jun-2017	Sub5_Trial141_0	0	3	3	1.158424	False	1.308
5	141	4	m	20	22-Jun-2017	Sub5_Trial141_0	0	4	4	0.654856	False	1.308
5	141	4	m	20	22-Jun-2017	Sub5_Trial141_0	0	5	5	1.477642	False	1.308
5	141	4	m	20	22-Jun-2017	Sub5_Trial141_1	1	0	0	0.80579	True	1.308
5	141	4	m	20	22-Jun-2017	Sub5_Trial141_1	1	1	1	0.462526	True	1.308
5	141	4	m	20	22-Jun-2017	Sub5_Trial141_1	1	2	2	0.723975	True	1.308
5	141	4	m	20	22-Jun-2017	Sub5_Trial141_1	1	3	3	0.898165	True	1.308
5	141	4	m	20	22-Jun-2017	Sub5_Trial141_1	1	4	4	1.322391	True	1.308
5	141	4	m	20	22-Jun-2017	Sub5_Trial141_1	1	5	5	1.542315	True	1.308
5	142	4	m	20	22-Jun-2017	Sub5_Trial142_0	0	0	0	0.895387	False	0.574
5	142	4	m	20	22-Jun-2017	Sub5_Trial142_0	0	1	1	0.985483	False	0.574
5	142	4	m	20	22-Jun-2017	Sub5_Trial142_0	0	2	2	1.020292	False	0.574
5	142	4	m	20	22-Jun-2017	Sub5_Trial142_0	0	3	3	0.879169	False	0.574
5	142	4	m	20	22-Jun-2017	Sub5_Trial142_0	0	4	4	0.618895	False	0.574
5	142	4	m	20	22-Jun-2017	Sub5_Trial142_0	0	5	5	1.332394	False	0.574
5	142	4	m	20	22-Jun-2017	Sub5_Trial142_1	1	0	0	0.427933	True	0.574
5	142	4	m	20	22-Jun-2017	Sub5_Trial142_1	1	1	1	1.224306	True	0.574
5	142	4	m	20	22-Jun-2017	Sub5_Trial142_1	1	2	2	1.270655	True	0.574
5	142	4	m	20	22-Jun-2017	Sub5_Trial142_1	1	3	3	0.578885	True	0.574
5	142	4	m	20	22-Jun-2017	Sub5_Trial142_1	1	4	4	1.512427	True	0.574
5	142	4	m	20	22-Jun-2017	Sub5_Trial142_1	1	5	5	1.023609	True	0.574
5	143	4	m	20	22-Jun-2017	Sub5_Trial143_0	0	0	0	1.051279	False	0.448
5	143	4	m	20	22-Jun-2017	Sub5_Trial143_0	0	1	1	1.037287	False	0.448
5	143	4	m	20	22-Jun-2017	Sub5_Trial143_0	0	2	2	1.403313	False	0.448
5	143	4	m	20	22-Jun-2017	Sub5_Trial143_0	0	3	3	0.764965	False	0.448
5	143	4	m	20	22-Jun-2017	Sub5_Trial143_0	0	4	4	0.904596	False	0.448
5	143	4	m	20	22-Jun-2017	Sub5_Trial143_0	0	5	5	0.495337	False	0.448
5	143	4	m	20	22-Jun-2017	Sub5_Trial143_1	1	0	0	0.789981	True	0.448
5	143	4	m	20	22-Jun-2017	Sub5_Trial143_1	1	1	1	1.18026	True	0.448
5	143	4	m	20	22-Jun-2017	Sub5_Trial143_1	1	2	2	0.799626	True	0.448
5	143	4	m	20	22-Jun-2017	Sub5_Trial143_1	1	3	3	0.803318	True	0.448
5	143	4	m	20	22-Jun-2017	Sub5_Trial143_1	1	4	4	1.065402	True	0.448
5	143	4	m	20	22-Jun-2017	Sub5_Trial143_1	1	5	5	1.185497	True	0.448
5	144	4	m	20	22-Jun-2017	Sub5_Trial144_0	0	0	0	0.671776	False	0.362
5	144	4	m	20	22-Jun-2017	Sub5_Trial144_0	0	1	1	1.036057	False	0.362
5	144	4	m	20	22-Jun-2017	Sub5_Trial144_0	0	2	2	1.031221	False	0.362
5	144	4	m	20	22-Jun-2017	Sub5_Trial144_0	0	3	3	0.859921	False	0.362
5	144	4	m	20	22-Jun-2017	Sub5_Trial144_0	0	4	4	0.366493	False	0.362
5	144	4	m	20	22-Jun-2017	Sub5_Trial144_0	0	5	5	0.642766	False	0.362
5	144	4	m	20	22-Jun-2017	Sub5_Trial144_1	1	0	0	0.576193	True	0.362
5	144	4	m	20	22-Jun-2017	Sub5_Trial144_1	1	1	1	0.866644	True	0.362
5	144	4	m	20	22-Jun-2017	Sub5_Trial144_1	1	2	2	1.208124	True	0.362
5	144	4	m	20	22-Jun-2017	Sub5_Trial144_1	1	3	3	0.853085	True	0.362
5	144	4	m	20	22-Jun-2017	Sub5_Trial144_1	1	4	4	0.642238	True	0.362
5	144	4	m	20	22-Jun-2017	Sub5_Trial144_1	1	5	5	1.160256	True	0.362
5	145	4	m	20	22-Jun-2017	Sub5_Trial145_0	0	0	0	0.761613	True	1.558
5	145	4	m	20	22-Jun-2017	Sub5_Trial145_0	0	1	1	0.669775	True	1.558
5	145	4	m	20	22-Jun-2017	Sub5_Trial145_0	0	2	2	0.804318	True	1.558
5	145	4	m	20	22-Jun-2017	Sub5_Trial145_0	0	3	3	1.105622	True	1.558
5	145	4	m	20	22-Jun-2017	Sub5_Trial145_0	0	4	4	0.814258	True	1.558
5	145	4	m	20	22-Jun-2017	Sub5_Trial145_0	0	5	5	0.948207	True	1.558
5	145	4	m	20	22-Jun-2017	Sub5_Trial145_1	1	0	0	1.06888	False	1.558
5	145	4	m	20	22-Jun-2017	Sub5_Trial145_1	1	1	1	1.310253	False	1.558
5	145	4	m	20	22-Jun-2017	Sub5_Trial145_1	1	2	2	0.469654	False	1.558
5	145	4	m	20	22-Jun-2017	Sub5_Trial145_1	1	3	3	1.480104	False	1.558
5	145	4	m	20	22-Jun-2017	Sub5_Trial145_1	1	4	4	1.173112	False	1.558
5	145	4	m	20	22-Jun-2017	Sub5_Trial145_1	1	5	5	1.224326	False	1.558
5	146	4	m	20	22-Jun-2017	Sub5_Trial146_0	0	0	0	1.134776	False	0.38
5	146	4	m	20	22-Jun-2017	Sub5_Trial146_0	0	1	1	0.899629	False	0.38
5	146	4	m	20	22-Jun-2017	Sub5_Trial146_0	0	2	2	1.044675	False	0.38
5	146	4	m	20	22-Jun-2017	Sub5_Trial146_0	0	3	3	1.208661	False	0.38
5	146	4	m	20	22-Jun-2017	Sub5_Trial146_0	0	4	4	0.577126	False	0.38
5	146	4	m	20	22-Jun-2017	Sub5_Trial146_0	0	5	5	0.998191	False	0.38
5	146	4	m	20	22-Jun-2017	Sub5_Trial146_1	1	0	0	1.348413	True	0.38
5	146	4	m	20	22-Jun-2017	Sub5_Trial146_1	1	1	1	0.915836	True	0.38
5	146	4	m	20	22-Jun-2017	Sub5_Trial146_1	1	2	2	1.161733	True	0.38
5	146	4	m	20	22-Jun-2017	Sub5_Trial146_1	1	3	3	1.239378	True	0.38
5	146	4	m	20	22-Jun-2017	Sub5_Trial146_1	1	4	4	0.758558	True	0.38
5	146	4	m	20	22-Jun-2017	Sub5_Trial146_1	1	5	5	1.22085	True	0.38
5	147	4	m	20	22-Jun-2017	Sub5_Trial147_0	0	0	0	1.271443	False	0.516
5	147	4	m	20	22-Jun-2017	Sub5_Trial147_0	0	1	1	1.034071	False	0.516
5	147	4	m	20	22-Jun-2017	Sub5_Trial147_0	0	2	2	1.637362	False	0.516
5	147	4	m	20	22-Jun-2017	Sub5_Trial147_0	0	3	3	0.955815	False	0.516
5	147	4	m	20	22-Jun-2017	Sub5_Trial147_0	0	4	4	0.995197	False	0.516
5	147	4	m	20	22-Jun-2017	Sub5_Trial147_0	0	5	5	0.793021	False	0.516
5	147	4	m	20	22-Jun-2017	Sub5_Trial147_1	1	0	0	1.445949	True	0.516
5	147	4	m	20	22-Jun-2017	Sub5_Trial147_1	1	1	1	0.71311	True	0.516
5	147	4	m	20	22-Jun-2017	Sub5_Trial147_1	1	2	2	1.083381	True	0.516
5	147	4	m	20	22-Jun-2017	Sub5_Trial147_1	1	3	3	1.423614	True	0.516
5	147	4	m	20	22-Jun-2017	Sub5_Trial147_1	1	4	4	1.140612	True	0.516
5	147	4	m	20	22-Jun-2017	Sub5_Trial147_1	1	5	5	0.989491	True	0.516
5	148	4	m	20	22-Jun-2017	Sub5_Trial148_0	0	0	0	1.060304	True	0.408
5	148	4	m	20	22-Jun-2017	Sub5_Trial148_0	0	1	1	1.196714	True	0.408
5	148	4	m	20	22-Jun-2017	Sub5_Trial148_0	0	2	2	1.36655	True	0.408
5	148	4	m	20	22-Jun-2017	Sub5_Trial148_0	0	3	3	1.250321	True	0.408
5	148	4	m	20	22-Jun-2017	Sub5_Trial148_0	0	4	4	1.464049	True	0.408
5	148	4	m	20	22-Jun-2017	Sub5_Trial148_0	0	5	5	0.784156	True	0.408
5	148	4	m	20	22-Jun-2017	Sub5_Trial148_1	1	0	0	0.877184	False	0.408
5	148	4	m	20	22-Jun-2017	Sub5_Trial148_1	1	1	1	1.177408	False	0.408
5	148	4	m	20	22-Jun-2017	Sub5_Trial148_1	1	2	2	1.467863	False	0.408
5	148	4	m	20	22-Jun-2017	Sub5_Trial148_1	1	3	3	0.734192	False	0.408
5	148	4	m	20	22-Jun-2017	Sub5_Trial148_1	1	4	4	1.306819	False	0.408
5	148	4	m	20	22-Jun-2017	Sub5_Trial148_1	1	5	5	1.615326	False	0.408
5	149	4	m	20	22-Jun-2017	Sub5_Trial149_0	0	0	0	1.360266	False	0.754
5	149	4	m	20	22-Jun-2017	Sub5_Trial149_0	0	1	1	1.371373	False	0.754
5	149	4	m	20	22-Jun-2017	Sub5_Trial149_0	0	2	2	1.086995	False	0.754
5	149	4	m	20	22-Jun-2017	Sub5_Trial149_0	0	3	3	0.3909	False	0.754
5	149	4	m	20	22-Jun-2017	Sub5_Trial149_0	0	4	4	1.192719	False	0.754
5	149	4	m	20	22-Jun-2017	Sub5_Trial149_0	0	5	5	0.693228	False	0.754
5	149	4	m	20	22-Jun-2017	Sub5_Trial149_1	1	0	0	1.078682	True	0.754
5	149	4	m	20	22-Jun-2017	Sub5_Trial149_1	1	1	1	1.052357	True	0.754
5	149	4	m	20	22-Jun-2017	Sub5_Trial149_1	1	2	2	0.593329	True	0.754
5	149	4	m	20	22-Jun-2017	Sub5_Trial149_1	1	3	3	1.157515	True	0.754
5	149	4	m	20	22-Jun-2017	Sub5_Trial149_1	1	4	4	1.372059	True	0.754
5	149	4	m	20	22-Jun-2017	Sub5_Trial149_1	1	5	5	1.189606	True	0.754
5	150	4	m	20	22-Jun-2017	Sub5_Trial150_0	0	0	0	1.410313	True	0.451
5	150	4	m	20	22-Jun-2017	Sub5_Trial150_0	0	1	1	0.70355	True	0.451
5	150	4	m	20	22-Jun-2017	Sub5_Trial150_0	0	2	2	1.281299	True	0.451
5	150	4	m	20	22-Jun-2017	Sub5_Trial150_0	0	3	3	1.104068	True	0.451
5	150	4	m	20	22-Jun-2017	Sub5_Trial150_0	0	4	4	0.675731	True	0.451
5	150	4	m	20	22-Jun-2017	Sub5_Trial150_0	0	5	5	0.840915	True	0.451
5	150	4	m	20	22-Jun-2017	Sub5_Trial150_1	1	0	0	0.634404	False	0.451
5	150	4	m	20	22-Jun-2017	Sub5_Trial150_1	1	1	1	0.577859	False	0.451
5	150	4	m	20	22-Jun-2017	Sub5_Trial150_1	1	2	2	0.429227	False	0.451
5	150	4	m	20	22-Jun-2017	Sub5_Trial150_1	1	3	3	0.90155	False	0.451
5	150	4	m	20	22-Jun-2017	Sub5_Trial150_1	1	4	4	0.413039	False	0.451
5	150	4	m	20	22-Jun-2017	Sub5_Trial150_1	1	5	5	1.035625	False	0.451
5	151	4	m	20	22-Jun-2017	Sub5_Trial151_0	0	0	0	1.234976	True	1.513
5	151	4	m	20	22-Jun-2017	Sub5_Trial151_0	0	1	1	1.173833	True	1.513
5	151	4	m	20	22-Jun-2017	Sub5_Trial151_0	0	2	2	0.542079	True	1.513
5	151	4	m	20	22-Jun-2017	Sub5_Trial151_0	0	3	3	0.807407	True	1.513
5	151	4	m	20	22-Jun-2017	Sub5_Trial151_0	0	4	4	1.273777	True	1.513
5	151	4	m	20	22-Jun-2017	Sub5_Trial151_0	0	5	5	1.573547	True	1.513
5	151	4	m	20	22-Jun-2017	Sub5_Trial151_1	1	0	0	0.983945	False	1.513
5	151	4	m	20	22-Jun-2017	Sub5_Trial151_1	1	1	1	0.989937	False	1.513
5	151	4	m	20	22-Jun-2017	Sub5_Trial151_1	1	2	2	0.739058	False	1.513
5	151	4	m	20	22-Jun-2017	Sub5_Trial151_1	1	3	3	1.247877	False	1.513
5	151	4	m	20	22-Jun-2017	Sub5_Trial151_1	1	4	4	1.144719	False	1.513
5	151	4	m	20	22-Jun-2017	Sub5_Trial151_1	1	5	5	0.750025	False	1.513
5	152	4	m	20	22-Jun-2017	Sub5_Trial152_0	0	0	0	0.764283	False	0.415
5	152	4	m	20	22-Jun-2017	Sub5_Trial152_0	0	1	1	1.484408	False	0.415
5	152	4	m	20	22-Jun-2017	Sub5_Trial152_0	0	2	2	0.948141	False	0.415
5	152	4	m	20	22-Jun-2017	Sub5_Trial152_0	0	3	3	0.413477	False	0.415
5	152	4	m	20	22-Jun-2017	Sub5_Trial152_0	0	4	4	0.426585	False	0.415
5	152	4	m	20	22-Jun-2017	Sub5_Trial152_0	0	5	5	1.324726	False	0.415
5	152	4	m	20	22-Jun-2017	Sub5_Trial152_1	1	0	0	0.995914	True	0.415
5	152	4	m	20	22-Jun-2017	Sub5_Trial152_1	1	1	1	0.743978	True	0.415
5	152	4	m	20	22-Jun-2017	Sub5_Trial152_1	1	2	2	0.958981	True	0.415
5	152	4	m	20	22-Jun-2017	Sub5_Trial152_1	1	3	3	0.969326	True	0.415
5	152	4	m	20	22-Jun-2017	Sub5_Trial152_1	1	4	4	1.115364	True	0.415
5	152	4	m	20	22-Jun-2017	Sub5_Trial152_1	1	5	5	1.127817	True	0.415
5	153	4	m	20	22-Jun-2017	Sub5_Trial153_0	0	0	0	1.252424	True	1.575
5	153	4	m	20	22-Jun-2017	Sub5_Trial153_0	0	1	1	1.057221	True	1.575
5	153	4	m	20	22-Jun-2017	Sub5_Trial153_0	0	2	2	0.401971	True	1.575
5	153	4	m	20	22-Jun-2017	Sub5_Trial153_0	0	3	3	1.261004	True	1.575
5	153	4	m	20	22-Jun-2017	Sub5_Trial153_0	0	4	4	0.61649	True	1.575
5	153	4	m	20	22-Jun-2017	Sub5_Trial153_0	0	5	5	1.443245	True	1.575
5	153	4	m	20	22-Jun-2017	Sub5_Trial153_1	1	0	0	1.260509	False	1.575
5	153	4	m	20	22-Jun-2017	Sub5_Trial153_1	1	1	1	1.398303	False	1.575
5	153	4	m	20	22-Jun-2017	Sub5_Trial153_1	1	2	2	0.793131	False	1.575
5	153	4	m	20	22-Jun-2017	Sub5_Trial153_1	1	3	3	0.543944	False	1.575
5	153	4	m	20	22-Jun-2017	Sub5_Trial153_1	1	4	4	1.117226	False	1.575
5	153	4	m	20	22-Jun-2017	Sub5_Trial153_1	1	5	5	1.044985	False	1.575
5	154	4	m	20	22-Jun-2017	Sub5_Trial154_0	0	0	0	0.771606	False	0.526
5	154	4	m	20	22-Jun-2017	Sub5_Trial154_0	0	1	1	0.529629	False	0.526
5	154	4	m	20	22-Jun-2017	Sub5_Trial154_0	0	2	2	0.964991	False	0.526
5	154	4	m	20	22-Jun-2017	Sub5_Trial154_0	0	3	3	0.860403	False	0.526
5	154	4	m	20	22-Jun-2017	Sub5_Trial154_0	0	4	4	1.282976	False	0.526
5	154	4	m	20	22-Jun-2017	Sub5_Trial154_0	0	5	5	1.475875	False	0.526
5	154	4	m	20	22-Jun-2017	Sub5_Trial154_1	1	0	0	1.193198	True	0.526
5	154	4	m	20	22-Jun-2017	Sub5_Trial154_1	1	1	1	0.957004	True	0.526
5	154	4	m	20	22-Jun-2017	Sub5_Trial154_1	1	2	2	1.044668	True	0.526
5	154	4	m	20	22-Jun-2017	Sub5_Trial154_1	1	3	3	0.784488	True	0.526
5	154	4	m	20	22-Jun-2017	Sub5_Trial154_1	1	4	4	0.947702	True	0.526
5	154	4	m	20	22-Jun-2017	Sub5_Trial154_1	1	5	5	1.364981	True	0.526
5	155	4	m	20	22-Jun-2017	Sub5_Trial155_0	0	0	0	1.534109	True	0.432
5	155	4	m	20	22-Jun-2017	Sub5_Trial155_0	0	1	1	0.895068	True	0.432
5	155	4	m	20	22-Jun-2017	Sub5_Trial155_0	0	2	2	0.580025	True	0.432
5	155	4	m	20	22-Jun-2017	Sub5_Trial155_0	0	3	3	1.450878	True	0.432
5	155	4	m	20	22-Jun-2017	Sub5_Trial155_0	0	4	4	0.659368	True	0.432
5	155	4	m	20	22-Jun-2017	Sub5_Trial155_0	0	5	5	0.70537	True	0.432
5	155	4	m	20	22-Jun-2017	Sub5_Trial155_1	1	0	0	0.998341	False	0.432
5	155	4	m	20	22-Jun-2017	Sub5_Trial155_1	1	1	1	0.521847	False	0.432
5	155	4	m	20	22-Jun-2017	Sub5_Trial155_1	1	2	2	0.758275	False	0.432
5	155	4	m	20	22-Jun-2017	Sub5_Trial155_1	1	3	3	0.451835	False	0.432
5	155	4	m	20	22-Jun-2017	Sub5_Trial155_1	1	4	4	1.501579	False	0.432
5	155	4	m	20	22-Jun-2017	Sub5_Trial155_1	1	5	5	1.37395	False	0.432
5	156	4	m	20	22-Jun-2017	Sub5_Trial156_0	0	0	0	0.379053	True	0.399
5	156	4	m	20	22-Jun-2017	Sub5_Trial156_0	0	1	1	0.976958	True	0.399
5	156	4	m	20	22-Jun-2017	Sub5_Trial156_0	0	2	2	1.583695	True	0.399
5	156	4	m	20	22-Jun-2017	Sub5_Trial156_0	0	3	3	1.216295	True	0.399
5	156	4	m	20	22-Jun-2017	Sub5_Trial156_0	0	4	4	1.083717	True	0.399
5	156	4	m	20	22-Jun-2017	Sub5_Trial156_0	0	5	5	1.211999	True	0.399
5	156	4	m	20	22-Jun-2017	Sub5_Trial156_1	1	0	0	0.825886	False	0.399
5	156	4	m	20	22-Jun-2017	Sub5_Trial156_1	1	1	1	1.612964	False	0.399
5	156	4	m	20	22-Jun-2017	Sub5_Trial156_1	1	2	2	1.508297	False	0.399
5	156	4	m	20	22-Jun-2017	Sub5_Trial156_1	1	3	3	1.113049	False	0.399
5	156	4	m	20	22-Jun-2017	Sub5_Trial156_1	1	4	4	0.59696	False	0.399
5	156	4	m	20	22-Jun-2017	Sub5_Trial156_1	1	5	5	0.715491	False	0.399
5	157	4	m	20	22-Jun-2017	Sub5_Trial157_0	0	0	0	0.821731	True	0.563
5	157	4	m	20	22-Jun-2017	Sub5_Trial157_0	0	1	1	1.136639	True	0.563
5	157	4	m	20	22-Jun-2017	Sub5_Trial157_0	0	2	2	1.234816	True	0.563
5	157	4	m	20	22-Jun-2017	Sub5_Trial157_0	0	3	3	1.434273	True	0.563
5	157	4	m	20	22-Jun-2017	Sub5_Trial157_0	0	4	4	0.951578	True	0.563
5	157	4	m	20	22-Jun-2017	Sub5_Trial157_0	0	5	5	0.823873	True	0.563
5	157	4	m	20	22-Jun-2017	Sub5_Trial157_1	1	0	0	1.557366	False	0.563
5	157	4	m	20	22-Jun-2017	Sub5_Trial157_1	1	1	1	1.21651	False	0.563
5	157	4	m	20	22-Jun-2017	Sub5_Trial157_1	1	2	2	0.93219	False	0.563
5	157	4	m	20	22-Jun-2017	Sub5_Trial157_1	1	3	3	0.952444	False	0.563
5	157	4	m	20	22-Jun-2017	Sub5_Trial157_1	1	4	4	0.855502	False	0.563
5	157	4	m	20	22-Jun-2017	Sub5_Trial157_1	1	5	5	0.780128	False	0.563
5	157	5	m	20	22-Jun-2017	Sub5_Trial157_0	0	0	0	0.821731	True	0.41
5	157	5	m	20	22-Jun-2017	Sub5_Trial157_0	0	1	1	1.136639	True	0.41
5	157	5	m	20	22-Jun-2017	Sub5_Trial157_0	0	2	2	1.234816	True	0.41
5	157	5	m	20	22-Jun-2017	Sub5_Trial157_0	0	3	3	1.434273	True	0.41
5	157	5	m	20	22-Jun-2017	Sub5_Trial157_0	0	4	4	0.951578	True	0.41
5	157	5	m	20	22-Jun-2017	Sub5_Trial157_0	0	5	5	0.823873	True	0.41
5	157	5	m	20	22-Jun-2017	Sub5_Trial157_1	1	0	0	1.557366	False	0.41
5	157	5	m	20	22-Jun-2017	Sub5_Trial157_1	1	1	1	1.21651	False	0.41
5	157	5	m	20	22-Jun-2017	Sub5_Trial157_1	1	2	2	0.93219	False	0.41
5	157	5	m	20	22-Jun-2017	Sub5_Trial157_1	1	3	3	0.952444	False	0.41
5	157	5	m	20	22-Jun-2017	Sub5_Trial157_1	1	4	4	0.855502	False	0.41
5	157	5	m	20	22-Jun-2017	Sub5_Trial157_1	1	5	5	0.780128	False	0.41
5	158	5	m	20	22-Jun-2017	Sub5_Trial158_0	0	0	0	0.610067	False	0.528
5	158	5	m	20	22-Jun-2017	Sub5_Trial158_0	0	1	1	1.471148	False	0.528
5	158	5	m	20	22-Jun-2017	Sub5_Trial158_0	0	2	2	0.992862	False	0.528
5	158	5	m	20	22-Jun-2017	Sub5_Trial158_0	0	3	3	0.845164	False	0.528
5	158	5	m	20	22-Jun-2017	Sub5_Trial158_0	0	4	4	0.569911	False	0.528
5	158	5	m	20	22-Jun-2017	Sub5_Trial158_0	0	5	5	1.041453	False	0.528
5	158	5	m	20	22-Jun-2017	Sub5_Trial158_1	1	0	0	1.031749	True	0.528
5	158	5	m	20	22-Jun-2017	Sub5_Trial158_1	1	1	1	1.011021	True	0.528
5	158	5	m	20	22-Jun-2017	Sub5_Trial158_1	1	2	2	1.404422	True	0.528
5	158	5	m	20	22-Jun-2017	Sub5_Trial158_1	1	3	3	1.210725	True	0.528
5	158	5	m	20	22-Jun-2017	Sub5_Trial158_1	1	4	4	0.927094	True	0.528
5	158	5	m	20	22-Jun-2017	Sub5_Trial158_1	1	5	5	1.446837	True	0.528
5	159	5	m	20	22-Jun-2017	Sub5_Trial159_0	0	0	0	1.072873	True	1.762
5	159	5	m	20	22-Jun-2017	Sub5_Trial159_0	0	1	1	1.461858	True	1.762
5	159	5	m	20	22-Jun-2017	Sub5_Trial159_0	0	2	2	1.123638	True	1.762
5	159	5	m	20	22-Jun-2017	Sub5_Trial159_0	0	3	3	1.281142	True	1.762
5	159	5	m	20	22-Jun-2017	Sub5_Trial159_0	0	4	4	0.96146	True	1.762
5	159	5	m	20	22-Jun-2017	Sub5_Trial159_0	0	5	5	0.889925	True	1.762
5	159	5	m	20	22-Jun-2017	Sub5_Trial159_1	1	0	0	1.162303	False	1.762
5	159	5	m	20	22-Jun-2017	Sub5_Trial159_1	1	1	1	1.403116	False	1.762
5	159	5	m	20	22-Jun-2017	Sub5_Trial159_1	1	2	2	0.839027	False	1.762
5	159	5	m	20	22-Jun-2017	Sub5_Trial159_1	1	3	3	1.596745	False	1.762
5	159	5	m	20	22-Jun-2017	Sub5_Trial159_1	1	4	4	0.600863	False	1.762
5	159	5	m	20	22-Jun-2017	Sub5_Trial159_1	1	5	5	1.351395	False	1.762
5	160	5	m	20	22-Jun-2017	Sub5_Trial160_0	0	0	0	1.094393	True	0.386
5	160	5	m	20	22-Jun-2017	Sub5_Trial160_0	0	1	1	1.002348	True	0.386
5	160	5	m	20	22-Jun-2017	Sub5_Trial160_0	0	2	2	0.874996	True	0.386
5	160	5	m	20	22-Jun-2017	Sub5_Trial160_0	0	3	3	0.657493	True	0.386
5	160	5	m	20	22-Jun-2017	Sub5_Trial160_0	0	4	4	1.519872	True	0.386
5	160	5	m	20	22-Jun-2017	Sub5_Trial160_0	0	5	5	0.916216	True	0.386
5	160	5	m	20	22-Jun-2017	Sub5_Trial160_1	1	0	0	0.587832	False	0.386
5	160	5	m	20	22-Jun-2017	Sub5_Trial160_1	1	1	1	1.608728	False	0.386
5	160	5	m	20	22-Jun-2017	Sub5_Trial160_1	1	2	2	0.366415	False	0.386
5	160	5	m	20	22-Jun-2017	Sub5_Trial160_1	1	3	3	0.924221	False	0.386
5	160	5	m	20	22-Jun-2017	Sub5_Trial160_1	1	4	4	1.208126	False	0.386
5	160	5	m	20	22-Jun-2017	Sub5_Trial160_1	1	5	5	0.931868	False	0.386
5	161	5	m	20	22-Jun-2017	Sub5_Trial161_0	0	0	0	1.055383	False	0.422
5	161	5	m	20	22-Jun-2017	Sub5_Trial161_0	0	1	1	0.396835	False	0.422
5	161	5	m	20	22-Jun-2017	Sub5_Trial161_0	0	2	2	1.157187	False	0.422
5	161	5	m	20	22-Jun-2017	Sub5_Trial161_0	0	3	3	1.495705	False	0.422
5	161	5	m	20	22-Jun-2017	Sub5_Trial161_0	0	4	4	0.701857	False	0.422
5	161	5	m	20	22-Jun-2017	Sub5_Trial161_0	0	5	5	0.656088	False	0.422
5	161	5	m	20	22-Jun-2017	Sub5_Trial161_1	1	0	0	0.736756	True	0.422
5	161	5	m	20	22-Jun-2017	Sub5_Trial161_1	1	1	1	1.245801	True	0.422
5	161	5	m	20	22-Jun-2017	Sub5_Trial161_1	1	2	2	1.147376	True	0.422
5	161	5	m	20	22-Jun-2017	Sub5_Trial161_1	1	3	3	0.963636	True	0.422
5	161	5	m	20	22-Jun-2017	Sub5_Trial161_1	1	4	4	1.097075	True	0.422
5	161	5	m	20	22-Jun-2017	Sub5_Trial161_1	1	5	5	1.445033	True	0.422
5	162	5	m	20	22-Jun-2017	Sub5_Trial162_0	0	0	0	0.670585	True	0.535
5	162	5	m	20	22-Jun-2017	Sub5_Trial162_0	0	1	1	1.188413	True	0.535
5	162	5	m	20	22-Jun-2017	Sub5_Trial162_0	0	2	2	1.084355	True	0.535
5	162	5	m	20	22-Jun-2017	Sub5_Trial162_0	0	3	3	0.886045	True	0.535
5	162	5	m	20	22-Jun-2017	Sub5_Trial162_0	0	4	4	1.001519	True	0.535
5	162	5	m	20	22-Jun-2017	Sub5_Trial162_0	0	5	5	0.86189	True	0.535
5	162	5	m	20	22-Jun-2017	Sub5_Trial162_1	1	0	0	0.885007	False	0.535
5	162	5	m	20	22-Jun-2017	Sub5_Trial162_1	1	1	1	1.593221	False	0.535
5	162	5	m	20	22-Jun-2017	Sub5_Trial162_1	1	2	2	0.842141	False	0.535
5	162	5	m	20	22-Jun-2017	Sub5_Trial162_1	1	3	3	0.779849	False	0.535
5	162	5	m	20	22-Jun-2017	Sub5_Trial162_1	1	4	4	0.97131	False	0.535
5	162	5	m	20	22-Jun-2017	Sub5_Trial162_1	1	5	5	1.325043	False	0.535
5	163	5	m	20	22-Jun-2017	Sub5_Trial163_0	0	0	0	0.965941	True	0.82
5	163	5	m	20	22-Jun-2017	Sub5_Trial163_0	0	1	1	0.396071	True	0.82
5	163	5	m	20	22-Jun-2017	Sub5_Trial163_0	0	2	2	0.975957	True	0.82
5	163	5	m	20	22-Jun-2017	Sub5_Trial163_0	0	3	3	1.167274	True	0.82
5	163	5	m	20	22-Jun-2017	Sub5_Trial163_0	0	4	4	0.849452	True	0.82
5	163	5	m	20	22-Jun-2017	Sub5_Trial163_0	0	5	5	1.10438	True	0.82
5	163	5	m	20	22-Jun-2017	Sub5_Trial163_1	1	0	0	0.820409	False	0.82
[truncated: 1,841 more rows]
