# Supplementary material for: CLEESE: An open-source audio-transformation toolbox for data-driven experiments in speech and music cognition
Source: PLoS One. 2019 Apr 4;14(4):e0205943. doi: 10.1371/journal.pone.0205943 (PMC6448843; doi:10.1371/journal.pone.0205943)
Supplement: S1 Data — See provided Python notebook for format and analysis. (ZIP) [file pone.0205943.s005.zip › data/birthday/results/results_subj6_180518_15.11.csv]

subj	trial	block	sex	age	date	stim	stim_order	segment	segment_time	stretch	response	rt
6	1	1	m	20	22-Jun-2017	Sub6_Trial1_0	0	0	0	0.989059	True	3.188
6	1	1	m	20	22-Jun-2017	Sub6_Trial1_0	0	1	1	0.986601	True	3.188
6	1	1	m	20	22-Jun-2017	Sub6_Trial1_0	0	2	2	1.063273	True	3.188
6	1	1	m	20	22-Jun-2017	Sub6_Trial1_0	0	3	3	1.047005	True	3.188
6	1	1	m	20	22-Jun-2017	Sub6_Trial1_0	0	4	4	1.200186	True	3.188
6	1	1	m	20	22-Jun-2017	Sub6_Trial1_0	0	5	5	1.005737	True	3.188
6	1	1	m	20	22-Jun-2017	Sub6_Trial1_1	1	0	0	1.587218	False	3.188
6	1	1	m	20	22-Jun-2017	Sub6_Trial1_1	1	1	1	1.146621	False	3.188
6	1	1	m	20	22-Jun-2017	Sub6_Trial1_1	1	2	2	1.047584	False	3.188
6	1	1	m	20	22-Jun-2017	Sub6_Trial1_1	1	3	3	1.628685	False	3.188
6	1	1	m	20	22-Jun-2017	Sub6_Trial1_1	1	4	4	1.191947	False	3.188
6	1	1	m	20	22-Jun-2017	Sub6_Trial1_1	1	5	5	1.093353	False	3.188
6	2	1	m	20	22-Jun-2017	Sub6_Trial2_0	0	0	0	1.069761	False	2.681
6	2	1	m	20	22-Jun-2017	Sub6_Trial2_0	0	1	1	1.302595	False	2.681
6	2	1	m	20	22-Jun-2017	Sub6_Trial2_0	0	2	2	1.103811	False	2.681
6	2	1	m	20	22-Jun-2017	Sub6_Trial2_0	0	3	3	1.339008	False	2.681
6	2	1	m	20	22-Jun-2017	Sub6_Trial2_0	0	4	4	1.286109	False	2.681
6	2	1	m	20	22-Jun-2017	Sub6_Trial2_0	0	5	5	0.983038	False	2.681
6	2	1	m	20	22-Jun-2017	Sub6_Trial2_1	1	0	0	1.129601	True	2.681
6	2	1	m	20	22-Jun-2017	Sub6_Trial2_1	1	1	1	1.383713	True	2.681
6	2	1	m	20	22-Jun-2017	Sub6_Trial2_1	1	2	2	1.385894	True	2.681
6	2	1	m	20	22-Jun-2017	Sub6_Trial2_1	1	3	3	1.07451	True	2.681
6	2	1	m	20	22-Jun-2017	Sub6_Trial2_1	1	4	4	1.036116	True	2.681
6	2	1	m	20	22-Jun-2017	Sub6_Trial2_1	1	5	5	0.814866	True	2.681
6	3	1	m	20	22-Jun-2017	Sub6_Trial3_0	0	0	0	1.38335	False	4.837
6	3	1	m	20	22-Jun-2017	Sub6_Trial3_0	0	1	1	1.121322	False	4.837
6	3	1	m	20	22-Jun-2017	Sub6_Trial3_0	0	2	2	1.118119	False	4.837
6	3	1	m	20	22-Jun-2017	Sub6_Trial3_0	0	3	3	1.586352	False	4.837
6	3	1	m	20	22-Jun-2017	Sub6_Trial3_0	0	4	4	0.90791	False	4.837
6	3	1	m	20	22-Jun-2017	Sub6_Trial3_0	0	5	5	0.573853	False	4.837
6	3	1	m	20	22-Jun-2017	Sub6_Trial3_1	1	0	0	0.716755	True	4.837
6	3	1	m	20	22-Jun-2017	Sub6_Trial3_1	1	1	1	1.169549	True	4.837
6	3	1	m	20	22-Jun-2017	Sub6_Trial3_1	1	2	2	0.892807	True	4.837
6	3	1	m	20	22-Jun-2017	Sub6_Trial3_1	1	3	3	1.451219	True	4.837
6	3	1	m	20	22-Jun-2017	Sub6_Trial3_1	1	4	4	1.171	True	4.837
6	3	1	m	20	22-Jun-2017	Sub6_Trial3_1	1	5	5	0.548586	True	4.837
6	4	1	m	20	22-Jun-2017	Sub6_Trial4_0	0	0	0	1.323893	False	1.122
6	4	1	m	20	22-Jun-2017	Sub6_Trial4_0	0	1	1	1.607297	False	1.122
6	4	1	m	20	22-Jun-2017	Sub6_Trial4_0	0	2	2	1.373697	False	1.122
6	4	1	m	20	22-Jun-2017	Sub6_Trial4_0	0	3	3	1.390616	False	1.122
6	4	1	m	20	22-Jun-2017	Sub6_Trial4_0	0	4	4	0.663492	False	1.122
6	4	1	m	20	22-Jun-2017	Sub6_Trial4_0	0	5	5	0.898431	False	1.122
6	4	1	m	20	22-Jun-2017	Sub6_Trial4_1	1	0	0	1.392329	True	1.122
6	4	1	m	20	22-Jun-2017	Sub6_Trial4_1	1	1	1	0.815941	True	1.122
6	4	1	m	20	22-Jun-2017	Sub6_Trial4_1	1	2	2	0.895453	True	1.122
6	4	1	m	20	22-Jun-2017	Sub6_Trial4_1	1	3	3	1.307202	True	1.122
6	4	1	m	20	22-Jun-2017	Sub6_Trial4_1	1	4	4	0.743431	True	1.122
6	4	1	m	20	22-Jun-2017	Sub6_Trial4_1	1	5	5	0.985015	True	1.122
6	5	1	m	20	22-Jun-2017	Sub6_Trial5_0	0	0	0	0.552825	False	3.21
6	5	1	m	20	22-Jun-2017	Sub6_Trial5_0	0	1	1	1.554323	False	3.21
6	5	1	m	20	22-Jun-2017	Sub6_Trial5_0	0	2	2	0.683309	False	3.21
6	5	1	m	20	22-Jun-2017	Sub6_Trial5_0	0	3	3	1.145821	False	3.21
6	5	1	m	20	22-Jun-2017	Sub6_Trial5_0	0	4	4	0.669796	False	3.21
6	5	1	m	20	22-Jun-2017	Sub6_Trial5_0	0	5	5	1.109715	False	3.21
6	5	1	m	20	22-Jun-2017	Sub6_Trial5_1	1	0	0	0.587806	True	3.21
6	5	1	m	20	22-Jun-2017	Sub6_Trial5_1	1	1	1	1.387104	True	3.21
6	5	1	m	20	22-Jun-2017	Sub6_Trial5_1	1	2	2	0.560381	True	3.21
6	5	1	m	20	22-Jun-2017	Sub6_Trial5_1	1	3	3	0.957987	True	3.21
6	5	1	m	20	22-Jun-2017	Sub6_Trial5_1	1	4	4	0.599647	True	3.21
6	5	1	m	20	22-Jun-2017	Sub6_Trial5_1	1	5	5	1.560306	True	3.21
6	6	1	m	20	22-Jun-2017	Sub6_Trial6_0	0	0	0	1.132822	False	9.26
6	6	1	m	20	22-Jun-2017	Sub6_Trial6_0	0	1	1	0.857002	False	9.26
6	6	1	m	20	22-Jun-2017	Sub6_Trial6_0	0	2	2	1.35123	False	9.26
6	6	1	m	20	22-Jun-2017	Sub6_Trial6_0	0	3	3	1.320045	False	9.26
6	6	1	m	20	22-Jun-2017	Sub6_Trial6_0	0	4	4	0.518304	False	9.26
6	6	1	m	20	22-Jun-2017	Sub6_Trial6_0	0	5	5	1.297324	False	9.26
6	6	1	m	20	22-Jun-2017	Sub6_Trial6_1	1	0	0	1.007435	True	9.26
6	6	1	m	20	22-Jun-2017	Sub6_Trial6_1	1	1	1	0.620268	True	9.26
6	6	1	m	20	22-Jun-2017	Sub6_Trial6_1	1	2	2	0.854771	True	9.26
6	6	1	m	20	22-Jun-2017	Sub6_Trial6_1	1	3	3	0.947364	True	9.26
6	6	1	m	20	22-Jun-2017	Sub6_Trial6_1	1	4	4	0.689652	True	9.26
6	6	1	m	20	22-Jun-2017	Sub6_Trial6_1	1	5	5	0.640293	True	9.26
6	7	1	m	20	22-Jun-2017	Sub6_Trial7_0	0	0	0	1.57806	False	3.655
6	7	1	m	20	22-Jun-2017	Sub6_Trial7_0	0	1	1	1.123553	False	3.655
6	7	1	m	20	22-Jun-2017	Sub6_Trial7_0	0	2	2	1.070401	False	3.655
6	7	1	m	20	22-Jun-2017	Sub6_Trial7_0	0	3	3	0.517394	False	3.655
6	7	1	m	20	22-Jun-2017	Sub6_Trial7_0	0	4	4	0.752118	False	3.655
6	7	1	m	20	22-Jun-2017	Sub6_Trial7_0	0	5	5	0.984157	False	3.655
6	7	1	m	20	22-Jun-2017	Sub6_Trial7_1	1	0	0	1.059139	True	3.655
6	7	1	m	20	22-Jun-2017	Sub6_Trial7_1	1	1	1	1.11231	True	3.655
6	7	1	m	20	22-Jun-2017	Sub6_Trial7_1	1	2	2	1.100369	True	3.655
6	7	1	m	20	22-Jun-2017	Sub6_Trial7_1	1	3	3	1.155096	True	3.655
6	7	1	m	20	22-Jun-2017	Sub6_Trial7_1	1	4	4	0.368559	True	3.655
6	7	1	m	20	22-Jun-2017	Sub6_Trial7_1	1	5	5	0.777404	True	3.655
6	8	1	m	20	22-Jun-2017	Sub6_Trial8_0	0	0	0	1.579663	False	2.079
6	8	1	m	20	22-Jun-2017	Sub6_Trial8_0	0	1	1	0.852006	False	2.079
6	8	1	m	20	22-Jun-2017	Sub6_Trial8_0	0	2	2	1.346487	False	2.079
6	8	1	m	20	22-Jun-2017	Sub6_Trial8_0	0	3	3	0.83776	False	2.079
6	8	1	m	20	22-Jun-2017	Sub6_Trial8_0	0	4	4	0.643165	False	2.079
6	8	1	m	20	22-Jun-2017	Sub6_Trial8_0	0	5	5	1.377281	False	2.079
6	8	1	m	20	22-Jun-2017	Sub6_Trial8_1	1	0	0	1.268125	True	2.079
6	8	1	m	20	22-Jun-2017	Sub6_Trial8_1	1	1	1	1.393178	True	2.079
6	8	1	m	20	22-Jun-2017	Sub6_Trial8_1	1	2	2	1.499254	True	2.079
6	8	1	m	20	22-Jun-2017	Sub6_Trial8_1	1	3	3	0.83693	True	2.079
6	8	1	m	20	22-Jun-2017	Sub6_Trial8_1	1	4	4	1.362358	True	2.079
6	8	1	m	20	22-Jun-2017	Sub6_Trial8_1	1	5	5	1.025898	True	2.079
6	9	1	m	20	22-Jun-2017	Sub6_Trial9_0	0	0	0	1.411511	False	0.624
6	9	1	m	20	22-Jun-2017	Sub6_Trial9_0	0	1	1	0.98467	False	0.624
6	9	1	m	20	22-Jun-2017	Sub6_Trial9_0	0	2	2	0.930794	False	0.624
6	9	1	m	20	22-Jun-2017	Sub6_Trial9_0	0	3	3	0.957859	False	0.624
6	9	1	m	20	22-Jun-2017	Sub6_Trial9_0	0	4	4	1.074963	False	0.624
6	9	1	m	20	22-Jun-2017	Sub6_Trial9_0	0	5	5	0.594097	False	0.624
6	9	1	m	20	22-Jun-2017	Sub6_Trial9_1	1	0	0	1.24711	True	0.624
6	9	1	m	20	22-Jun-2017	Sub6_Trial9_1	1	1	1	0.927541	True	0.624
6	9	1	m	20	22-Jun-2017	Sub6_Trial9_1	1	2	2	1.319168	True	0.624
6	9	1	m	20	22-Jun-2017	Sub6_Trial9_1	1	3	3	0.682793	True	0.624
6	9	1	m	20	22-Jun-2017	Sub6_Trial9_1	1	4	4	1.035407	True	0.624
6	9	1	m	20	22-Jun-2017	Sub6_Trial9_1	1	5	5	1.14406	True	0.624
6	10	1	m	20	22-Jun-2017	Sub6_Trial10_0	0	0	0	1.165904	False	2.798
6	10	1	m	20	22-Jun-2017	Sub6_Trial10_0	0	1	1	1.419795	False	2.798
6	10	1	m	20	22-Jun-2017	Sub6_Trial10_0	0	2	2	1.598024	False	2.798
6	10	1	m	20	22-Jun-2017	Sub6_Trial10_0	0	3	3	0.686902	False	2.798
6	10	1	m	20	22-Jun-2017	Sub6_Trial10_0	0	4	4	0.608914	False	2.798
6	10	1	m	20	22-Jun-2017	Sub6_Trial10_0	0	5	5	1.343612	False	2.798
6	10	1	m	20	22-Jun-2017	Sub6_Trial10_1	1	0	0	1.358724	True	2.798
6	10	1	m	20	22-Jun-2017	Sub6_Trial10_1	1	1	1	0.900484	True	2.798
6	10	1	m	20	22-Jun-2017	Sub6_Trial10_1	1	2	2	0.581113	True	2.798
6	10	1	m	20	22-Jun-2017	Sub6_Trial10_1	1	3	3	1.294133	True	2.798
6	10	1	m	20	22-Jun-2017	Sub6_Trial10_1	1	4	4	0.933541	True	2.798
6	10	1	m	20	22-Jun-2017	Sub6_Trial10_1	1	5	5	1.504362	True	2.798
6	11	1	m	20	22-Jun-2017	Sub6_Trial11_0	0	0	0	0.761499	False	1.0
6	11	1	m	20	22-Jun-2017	Sub6_Trial11_0	0	1	1	0.889944	False	1.0
6	11	1	m	20	22-Jun-2017	Sub6_Trial11_0	0	2	2	0.630415	False	1.0
6	11	1	m	20	22-Jun-2017	Sub6_Trial11_0	0	3	3	0.508664	False	1.0
6	11	1	m	20	22-Jun-2017	Sub6_Trial11_0	0	4	4	1.553253	False	1.0
6	11	1	m	20	22-Jun-2017	Sub6_Trial11_0	0	5	5	1.375457	False	1.0
6	11	1	m	20	22-Jun-2017	Sub6_Trial11_1	1	0	0	0.511103	True	1.0
6	11	1	m	20	22-Jun-2017	Sub6_Trial11_1	1	1	1	1.618492	True	1.0
6	11	1	m	20	22-Jun-2017	Sub6_Trial11_1	1	2	2	0.64629	True	1.0
6	11	1	m	20	22-Jun-2017	Sub6_Trial11_1	1	3	3	0.970161	True	1.0
6	11	1	m	20	22-Jun-2017	Sub6_Trial11_1	1	4	4	1.246195	True	1.0
6	11	1	m	20	22-Jun-2017	Sub6_Trial11_1	1	5	5	0.578591	True	1.0
6	12	1	m	20	22-Jun-2017	Sub6_Trial12_0	0	0	0	0.363216	True	0.917
6	12	1	m	20	22-Jun-2017	Sub6_Trial12_0	0	1	1	0.570195	True	0.917
6	12	1	m	20	22-Jun-2017	Sub6_Trial12_0	0	2	2	0.912084	True	0.917
6	12	1	m	20	22-Jun-2017	Sub6_Trial12_0	0	3	3	1.141922	True	0.917
6	12	1	m	20	22-Jun-2017	Sub6_Trial12_0	0	4	4	0.795861	True	0.917
6	12	1	m	20	22-Jun-2017	Sub6_Trial12_0	0	5	5	1.225206	True	0.917
6	12	1	m	20	22-Jun-2017	Sub6_Trial12_1	1	0	0	0.739391	False	0.917
6	12	1	m	20	22-Jun-2017	Sub6_Trial12_1	1	1	1	1.373293	False	0.917
6	12	1	m	20	22-Jun-2017	Sub6_Trial12_1	1	2	2	1.137784	False	0.917
6	12	1	m	20	22-Jun-2017	Sub6_Trial12_1	1	3	3	0.709702	False	0.917
6	12	1	m	20	22-Jun-2017	Sub6_Trial12_1	1	4	4	1.05906	False	0.917
6	12	1	m	20	22-Jun-2017	Sub6_Trial12_1	1	5	5	1.175409	False	0.917
6	13	1	m	20	22-Jun-2017	Sub6_Trial13_0	0	0	0	0.613063	False	3.662
6	13	1	m	20	22-Jun-2017	Sub6_Trial13_0	0	1	1	1.078181	False	3.662
6	13	1	m	20	22-Jun-2017	Sub6_Trial13_0	0	2	2	0.760821	False	3.662
6	13	1	m	20	22-Jun-2017	Sub6_Trial13_0	0	3	3	0.505168	False	3.662
6	13	1	m	20	22-Jun-2017	Sub6_Trial13_0	0	4	4	1.418435	False	3.662
6	13	1	m	20	22-Jun-2017	Sub6_Trial13_0	0	5	5	0.88261	False	3.662
6	13	1	m	20	22-Jun-2017	Sub6_Trial13_1	1	0	0	1.06021	True	3.662
6	13	1	m	20	22-Jun-2017	Sub6_Trial13_1	1	1	1	1.526799	True	3.662
6	13	1	m	20	22-Jun-2017	Sub6_Trial13_1	1	2	2	0.859886	True	3.662
6	13	1	m	20	22-Jun-2017	Sub6_Trial13_1	1	3	3	1.052706	True	3.662
6	13	1	m	20	22-Jun-2017	Sub6_Trial13_1	1	4	4	0.627334	True	3.662
6	13	1	m	20	22-Jun-2017	Sub6_Trial13_1	1	5	5	1.074775	True	3.662
6	14	1	m	20	22-Jun-2017	Sub6_Trial14_0	0	0	0	1.263706	True	0.848
6	14	1	m	20	22-Jun-2017	Sub6_Trial14_0	0	1	1	0.378922	True	0.848
6	14	1	m	20	22-Jun-2017	Sub6_Trial14_0	0	2	2	0.88291	True	0.848
6	14	1	m	20	22-Jun-2017	Sub6_Trial14_0	0	3	3	0.564585	True	0.848
6	14	1	m	20	22-Jun-2017	Sub6_Trial14_0	0	4	4	1.071815	True	0.848
6	14	1	m	20	22-Jun-2017	Sub6_Trial14_0	0	5	5	1.078145	True	0.848
6	14	1	m	20	22-Jun-2017	Sub6_Trial14_1	1	0	0	0.396932	False	0.848
6	14	1	m	20	22-Jun-2017	Sub6_Trial14_1	1	1	1	1.359602	False	0.848
6	14	1	m	20	22-Jun-2017	Sub6_Trial14_1	1	2	2	1.079712	False	0.848
6	14	1	m	20	22-Jun-2017	Sub6_Trial14_1	1	3	3	1.396549	False	0.848
6	14	1	m	20	22-Jun-2017	Sub6_Trial14_1	1	4	4	0.71733	False	0.848
6	14	1	m	20	22-Jun-2017	Sub6_Trial14_1	1	5	5	1.538106	False	0.848
6	15	1	m	20	22-Jun-2017	Sub6_Trial15_0	0	0	0	1.376324	True	1.67
6	15	1	m	20	22-Jun-2017	Sub6_Trial15_0	0	1	1	0.559182	True	1.67
6	15	1	m	20	22-Jun-2017	Sub6_Trial15_0	0	2	2	1.144354	True	1.67
6	15	1	m	20	22-Jun-2017	Sub6_Trial15_0	0	3	3	1.526981	True	1.67
6	15	1	m	20	22-Jun-2017	Sub6_Trial15_0	0	4	4	0.748567	True	1.67
6	15	1	m	20	22-Jun-2017	Sub6_Trial15_0	0	5	5	1.295285	True	1.67
6	15	1	m	20	22-Jun-2017	Sub6_Trial15_1	1	0	0	0.897379	False	1.67
6	15	1	m	20	22-Jun-2017	Sub6_Trial15_1	1	1	1	1.115714	False	1.67
6	15	1	m	20	22-Jun-2017	Sub6_Trial15_1	1	2	2	1.198261	False	1.67
6	15	1	m	20	22-Jun-2017	Sub6_Trial15_1	1	3	3	1.521926	False	1.67
6	15	1	m	20	22-Jun-2017	Sub6_Trial15_1	1	4	4	0.692494	False	1.67
6	15	1	m	20	22-Jun-2017	Sub6_Trial15_1	1	5	5	1.2041	False	1.67
6	16	1	m	20	22-Jun-2017	Sub6_Trial16_0	0	0	0	1.257793	True	0.847
6	16	1	m	20	22-Jun-2017	Sub6_Trial16_0	0	1	1	1.084644	True	0.847
6	16	1	m	20	22-Jun-2017	Sub6_Trial16_0	0	2	2	0.521576	True	0.847
6	16	1	m	20	22-Jun-2017	Sub6_Trial16_0	0	3	3	1.455996	True	0.847
6	16	1	m	20	22-Jun-2017	Sub6_Trial16_0	0	4	4	0.728464	True	0.847
6	16	1	m	20	22-Jun-2017	Sub6_Trial16_0	0	5	5	1.017462	True	0.847
6	16	1	m	20	22-Jun-2017	Sub6_Trial16_1	1	0	0	1.185244	False	0.847
6	16	1	m	20	22-Jun-2017	Sub6_Trial16_1	1	1	1	0.695121	False	0.847
6	16	1	m	20	22-Jun-2017	Sub6_Trial16_1	1	2	2	1.345823	False	0.847
6	16	1	m	20	22-Jun-2017	Sub6_Trial16_1	1	3	3	0.979441	False	0.847
6	16	1	m	20	22-Jun-2017	Sub6_Trial16_1	1	4	4	1.351632	False	0.847
6	16	1	m	20	22-Jun-2017	Sub6_Trial16_1	1	5	5	1.156827	False	0.847
6	17	1	m	20	22-Jun-2017	Sub6_Trial17_0	0	0	0	0.559566	False	1.432
6	17	1	m	20	22-Jun-2017	Sub6_Trial17_0	0	1	1	1.064477	False	1.432
6	17	1	m	20	22-Jun-2017	Sub6_Trial17_0	0	2	2	0.734319	False	1.432
6	17	1	m	20	22-Jun-2017	Sub6_Trial17_0	0	3	3	0.886604	False	1.432
6	17	1	m	20	22-Jun-2017	Sub6_Trial17_0	0	4	4	1.066581	False	1.432
6	17	1	m	20	22-Jun-2017	Sub6_Trial17_0	0	5	5	1.111324	False	1.432
6	17	1	m	20	22-Jun-2017	Sub6_Trial17_1	1	0	0	0.411284	True	1.432
6	17	1	m	20	22-Jun-2017	Sub6_Trial17_1	1	1	1	1.1855	True	1.432
6	17	1	m	20	22-Jun-2017	Sub6_Trial17_1	1	2	2	1.438562	True	1.432
6	17	1	m	20	22-Jun-2017	Sub6_Trial17_1	1	3	3	0.895443	True	1.432
6	17	1	m	20	22-Jun-2017	Sub6_Trial17_1	1	4	4	0.808662	True	1.432
6	17	1	m	20	22-Jun-2017	Sub6_Trial17_1	1	5	5	0.456184	True	1.432
6	18	1	m	20	22-Jun-2017	Sub6_Trial18_0	0	0	0	0.903358	True	0.723
6	18	1	m	20	22-Jun-2017	Sub6_Trial18_0	0	1	1	0.391663	True	0.723
6	18	1	m	20	22-Jun-2017	Sub6_Trial18_0	0	2	2	1.316691	True	0.723
6	18	1	m	20	22-Jun-2017	Sub6_Trial18_0	0	3	3	1.5573	True	0.723
6	18	1	m	20	22-Jun-2017	Sub6_Trial18_0	0	4	4	0.726854	True	0.723
6	18	1	m	20	22-Jun-2017	Sub6_Trial18_0	0	5	5	1.284848	True	0.723
6	18	1	m	20	22-Jun-2017	Sub6_Trial18_1	1	0	0	0.937861	False	0.723
6	18	1	m	20	22-Jun-2017	Sub6_Trial18_1	1	1	1	0.848537	False	0.723
6	18	1	m	20	22-Jun-2017	Sub6_Trial18_1	1	2	2	1.494809	False	0.723
6	18	1	m	20	22-Jun-2017	Sub6_Trial18_1	1	3	3	0.374774	False	0.723
6	18	1	m	20	22-Jun-2017	Sub6_Trial18_1	1	4	4	0.737199	False	0.723
6	18	1	m	20	22-Jun-2017	Sub6_Trial18_1	1	5	5	1.25687	False	0.723
6	19	1	m	20	22-Jun-2017	Sub6_Trial19_0	0	0	0	0.688934	True	4.456
6	19	1	m	20	22-Jun-2017	Sub6_Trial19_0	0	1	1	0.824683	True	4.456
6	19	1	m	20	22-Jun-2017	Sub6_Trial19_0	0	2	2	1.391401	True	4.456
6	19	1	m	20	22-Jun-2017	Sub6_Trial19_0	0	3	3	1.066185	True	4.456
6	19	1	m	20	22-Jun-2017	Sub6_Trial19_0	0	4	4	1.10457	True	4.456
6	19	1	m	20	22-Jun-2017	Sub6_Trial19_0	0	5	5	0.772921	True	4.456
6	19	1	m	20	22-Jun-2017	Sub6_Trial19_1	1	0	0	0.835698	False	4.456
6	19	1	m	20	22-Jun-2017	Sub6_Trial19_1	1	1	1	1.522365	False	4.456
6	19	1	m	20	22-Jun-2017	Sub6_Trial19_1	1	2	2	0.868623	False	4.456
6	19	1	m	20	22-Jun-2017	Sub6_Trial19_1	1	3	3	0.559823	False	4.456
6	19	1	m	20	22-Jun-2017	Sub6_Trial19_1	1	4	4	1.212645	False	4.456
6	19	1	m	20	22-Jun-2017	Sub6_Trial19_1	1	5	5	0.977895	False	4.456
6	20	1	m	20	22-Jun-2017	Sub6_Trial20_0	0	0	0	0.566749	False	7.322
6	20	1	m	20	22-Jun-2017	Sub6_Trial20_0	0	1	1	0.572588	False	7.322
6	20	1	m	20	22-Jun-2017	Sub6_Trial20_0	0	2	2	0.817146	False	7.322
6	20	1	m	20	22-Jun-2017	Sub6_Trial20_0	0	3	3	1.355598	False	7.322
6	20	1	m	20	22-Jun-2017	Sub6_Trial20_0	0	4	4	1.251401	False	7.322
6	20	1	m	20	22-Jun-2017	Sub6_Trial20_0	0	5	5	0.749397	False	7.322
6	20	1	m	20	22-Jun-2017	Sub6_Trial20_1	1	0	0	0.717807	True	7.322
6	20	1	m	20	22-Jun-2017	Sub6_Trial20_1	1	1	1	0.93929	True	7.322
6	20	1	m	20	22-Jun-2017	Sub6_Trial20_1	1	2	2	1.181656	True	7.322
6	20	1	m	20	22-Jun-2017	Sub6_Trial20_1	1	3	3	0.889996	True	7.322
6	20	1	m	20	22-Jun-2017	Sub6_Trial20_1	1	4	4	0.715125	True	7.322
6	20	1	m	20	22-Jun-2017	Sub6_Trial20_1	1	5	5	0.902111	True	7.322
6	21	1	m	20	22-Jun-2017	Sub6_Trial21_0	0	0	0	1.176807	False	1.24
6	21	1	m	20	22-Jun-2017	Sub6_Trial21_0	0	1	1	0.871169	False	1.24
6	21	1	m	20	22-Jun-2017	Sub6_Trial21_0	0	2	2	0.891012	False	1.24
6	21	1	m	20	22-Jun-2017	Sub6_Trial21_0	0	3	3	0.545626	False	1.24
6	21	1	m	20	22-Jun-2017	Sub6_Trial21_0	0	4	4	0.790345	False	1.24
6	21	1	m	20	22-Jun-2017	Sub6_Trial21_0	0	5	5	0.605305	False	1.24
6	21	1	m	20	22-Jun-2017	Sub6_Trial21_1	1	0	0	1.035711	True	1.24
6	21	1	m	20	22-Jun-2017	Sub6_Trial21_1	1	1	1	1.348724	True	1.24
6	21	1	m	20	22-Jun-2017	Sub6_Trial21_1	1	2	2	1.456388	True	1.24
6	21	1	m	20	22-Jun-2017	Sub6_Trial21_1	1	3	3	1.072985	True	1.24
6	21	1	m	20	22-Jun-2017	Sub6_Trial21_1	1	4	4	0.698632	True	1.24
6	21	1	m	20	22-Jun-2017	Sub6_Trial21_1	1	5	5	0.802542	True	1.24
6	22	1	m	20	22-Jun-2017	Sub6_Trial22_0	0	0	0	1.057913	False	1.961
6	22	1	m	20	22-Jun-2017	Sub6_Trial22_0	0	1	1	1.174939	False	1.961
6	22	1	m	20	22-Jun-2017	Sub6_Trial22_0	0	2	2	0.453671	False	1.961
6	22	1	m	20	22-Jun-2017	Sub6_Trial22_0	0	3	3	0.447972	False	1.961
6	22	1	m	20	22-Jun-2017	Sub6_Trial22_0	0	4	4	0.526689	False	1.961
6	22	1	m	20	22-Jun-2017	Sub6_Trial22_0	0	5	5	0.9684	False	1.961
6	22	1	m	20	22-Jun-2017	Sub6_Trial22_1	1	0	0	1.105616	True	1.961
6	22	1	m	20	22-Jun-2017	Sub6_Trial22_1	1	1	1	0.978874	True	1.961
6	22	1	m	20	22-Jun-2017	Sub6_Trial22_1	1	2	2	0.89472	True	1.961
6	22	1	m	20	22-Jun-2017	Sub6_Trial22_1	1	3	3	1.303092	True	1.961
6	22	1	m	20	22-Jun-2017	Sub6_Trial22_1	1	4	4	1.026471	True	1.961
6	22	1	m	20	22-Jun-2017	Sub6_Trial22_1	1	5	5	1.086585	True	1.961
6	23	1	m	20	22-Jun-2017	Sub6_Trial23_0	0	0	0	1.087092	False	0.597
6	23	1	m	20	22-Jun-2017	Sub6_Trial23_0	0	1	1	1.025287	False	0.597
6	23	1	m	20	22-Jun-2017	Sub6_Trial23_0	0	2	2	1.07279	False	0.597
6	23	1	m	20	22-Jun-2017	Sub6_Trial23_0	0	3	3	0.944439	False	0.597
6	23	1	m	20	22-Jun-2017	Sub6_Trial23_0	0	4	4	0.729482	False	0.597
6	23	1	m	20	22-Jun-2017	Sub6_Trial23_0	0	5	5	0.859316	False	0.597
6	23	1	m	20	22-Jun-2017	Sub6_Trial23_1	1	0	0	0.936558	True	0.597
6	23	1	m	20	22-Jun-2017	Sub6_Trial23_1	1	1	1	0.541133	True	0.597
6	23	1	m	20	22-Jun-2017	Sub6_Trial23_1	1	2	2	0.797464	True	0.597
6	23	1	m	20	22-Jun-2017	Sub6_Trial23_1	1	3	3	1.272205	True	0.597
6	23	1	m	20	22-Jun-2017	Sub6_Trial23_1	1	4	4	1.624817	True	0.597
6	23	1	m	20	22-Jun-2017	Sub6_Trial23_1	1	5	5	1.231018	True	0.597
6	24	1	m	20	22-Jun-2017	Sub6_Trial24_0	0	0	0	1.38722	True	4.824
6	24	1	m	20	22-Jun-2017	Sub6_Trial24_0	0	1	1	0.991417	True	4.824
6	24	1	m	20	22-Jun-2017	Sub6_Trial24_0	0	2	2	0.951009	True	4.824
6	24	1	m	20	22-Jun-2017	Sub6_Trial24_0	0	3	3	1.085331	True	4.824
6	24	1	m	20	22-Jun-2017	Sub6_Trial24_0	0	4	4	1.618415	True	4.824
6	24	1	m	20	22-Jun-2017	Sub6_Trial24_0	0	5	5	1.027885	True	4.824
6	24	1	m	20	22-Jun-2017	Sub6_Trial24_1	1	0	0	0.971246	False	4.824
6	24	1	m	20	22-Jun-2017	Sub6_Trial24_1	1	1	1	1.446922	False	4.824
6	24	1	m	20	22-Jun-2017	Sub6_Trial24_1	1	2	2	0.960368	False	4.824
6	24	1	m	20	22-Jun-2017	Sub6_Trial24_1	1	3	3	1.323376	False	4.824
6	24	1	m	20	22-Jun-2017	Sub6_Trial24_1	1	4	4	1.620794	False	4.824
6	24	1	m	20	22-Jun-2017	Sub6_Trial24_1	1	5	5	1.398405	False	4.824
6	25	1	m	20	22-Jun-2017	Sub6_Trial25_0	0	0	0	1.301999	True	0.569
6	25	1	m	20	22-Jun-2017	Sub6_Trial25_0	0	1	1	0.722414	True	0.569
6	25	1	m	20	22-Jun-2017	Sub6_Trial25_0	0	2	2	1.527013	True	0.569
6	25	1	m	20	22-Jun-2017	Sub6_Trial25_0	0	3	3	1.444084	True	0.569
6	25	1	m	20	22-Jun-2017	Sub6_Trial25_0	0	4	4	1.341092	True	0.569
6	25	1	m	20	22-Jun-2017	Sub6_Trial25_0	0	5	5	1.543257	True	0.569
6	25	1	m	20	22-Jun-2017	Sub6_Trial25_1	1	0	0	1.185787	False	0.569
6	25	1	m	20	22-Jun-2017	Sub6_Trial25_1	1	1	1	1.373278	False	0.569
6	25	1	m	20	22-Jun-2017	Sub6_Trial25_1	1	2	2	1.612717	False	0.569
6	25	1	m	20	22-Jun-2017	Sub6_Trial25_1	1	3	3	1.137667	False	0.569
6	25	1	m	20	22-Jun-2017	Sub6_Trial25_1	1	4	4	1.058164	False	0.569
6	25	1	m	20	22-Jun-2017	Sub6_Trial25_1	1	5	5	0.661818	False	0.569
6	26	1	m	20	22-Jun-2017	Sub6_Trial26_0	0	0	0	0.828525	True	7.235
6	26	1	m	20	22-Jun-2017	Sub6_Trial26_0	0	1	1	0.687488	True	7.235
6	26	1	m	20	22-Jun-2017	Sub6_Trial26_0	0	2	2	0.394649	True	7.235
6	26	1	m	20	22-Jun-2017	Sub6_Trial26_0	0	3	3	0.704861	True	7.235
6	26	1	m	20	22-Jun-2017	Sub6_Trial26_0	0	4	4	1.101303	True	7.235
6	26	1	m	20	22-Jun-2017	Sub6_Trial26_0	0	5	5	1.350771	True	7.235
6	26	1	m	20	22-Jun-2017	Sub6_Trial26_1	1	0	0	0.71724	False	7.235
6	26	1	m	20	22-Jun-2017	Sub6_Trial26_1	1	1	1	0.802825	False	7.235
6	26	1	m	20	22-Jun-2017	Sub6_Trial26_1	1	2	2	1.180884	False	7.235
6	26	1	m	20	22-Jun-2017	Sub6_Trial26_1	1	3	3	0.606871	False	7.235
6	26	1	m	20	22-Jun-2017	Sub6_Trial26_1	1	4	4	1.079533	False	7.235
6	26	1	m	20	22-Jun-2017	Sub6_Trial26_1	1	5	5	1.126059	False	7.235
6	27	1	m	20	22-Jun-2017	Sub6_Trial27_0	0	0	0	1.047537	False	3.521
6	27	1	m	20	22-Jun-2017	Sub6_Trial27_0	0	1	1	1.399954	False	3.521
6	27	1	m	20	22-Jun-2017	Sub6_Trial27_0	0	2	2	0.882405	False	3.521
6	27	1	m	20	22-Jun-2017	Sub6_Trial27_0	0	3	3	1.29688	False	3.521
6	27	1	m	20	22-Jun-2017	Sub6_Trial27_0	0	4	4	0.675795	False	3.521
6	27	1	m	20	22-Jun-2017	Sub6_Trial27_0	0	5	5	1.051469	False	3.521
6	27	1	m	20	22-Jun-2017	Sub6_Trial27_1	1	0	0	1.339442	True	3.521
6	27	1	m	20	22-Jun-2017	Sub6_Trial27_1	1	1	1	1.428348	True	3.521
6	27	1	m	20	22-Jun-2017	Sub6_Trial27_1	1	2	2	0.589479	True	3.521
6	27	1	m	20	22-Jun-2017	Sub6_Trial27_1	1	3	3	0.788955	True	3.521
6	27	1	m	20	22-Jun-2017	Sub6_Trial27_1	1	4	4	1.069712	True	3.521
6	27	1	m	20	22-Jun-2017	Sub6_Trial27_1	1	5	5	1.570536	True	3.521
6	28	1	m	20	22-Jun-2017	Sub6_Trial28_0	0	0	0	1.273693	False	0.488
6	28	1	m	20	22-Jun-2017	Sub6_Trial28_0	0	1	1	1.041644	False	0.488
6	28	1	m	20	22-Jun-2017	Sub6_Trial28_0	0	2	2	1.446698	False	0.488
6	28	1	m	20	22-Jun-2017	Sub6_Trial28_0	0	3	3	0.595824	False	0.488
6	28	1	m	20	22-Jun-2017	Sub6_Trial28_0	0	4	4	1.473992	False	0.488
6	28	1	m	20	22-Jun-2017	Sub6_Trial28_0	0	5	5	0.391489	False	0.488
6	28	1	m	20	22-Jun-2017	Sub6_Trial28_1	1	0	0	0.548867	True	0.488
6	28	1	m	20	22-Jun-2017	Sub6_Trial28_1	1	1	1	1.128996	True	0.488
6	28	1	m	20	22-Jun-2017	Sub6_Trial28_1	1	2	2	1.468717	True	0.488
6	28	1	m	20	22-Jun-2017	Sub6_Trial28_1	1	3	3	1.173563	True	0.488
6	28	1	m	20	22-Jun-2017	Sub6_Trial28_1	1	4	4	1.622213	True	0.488
6	28	1	m	20	22-Jun-2017	Sub6_Trial28_1	1	5	5	1.28922	True	0.488
6	29	1	m	20	22-Jun-2017	Sub6_Trial29_0	0	0	0	0.966488	True	0.742
6	29	1	m	20	22-Jun-2017	Sub6_Trial29_0	0	1	1	0.418827	True	0.742
6	29	1	m	20	22-Jun-2017	Sub6_Trial29_0	0	2	2	1.635147	True	0.742
6	29	1	m	20	22-Jun-2017	Sub6_Trial29_0	0	3	3	1.236613	True	0.742
6	29	1	m	20	22-Jun-2017	Sub6_Trial29_0	0	4	4	1.015533	True	0.742
6	29	1	m	20	22-Jun-2017	Sub6_Trial29_0	0	5	5	1.170187	True	0.742
6	29	1	m	20	22-Jun-2017	Sub6_Trial29_1	1	0	0	1.164485	False	0.742
6	29	1	m	20	22-Jun-2017	Sub6_Trial29_1	1	1	1	0.943151	False	0.742
6	29	1	m	20	22-Jun-2017	Sub6_Trial29_1	1	2	2	0.544471	False	0.742
6	29	1	m	20	22-Jun-2017	Sub6_Trial29_1	1	3	3	0.984411	False	0.742
6	29	1	m	20	22-Jun-2017	Sub6_Trial29_1	1	4	4	1.16201	False	0.742
6	29	1	m	20	22-Jun-2017	Sub6_Trial29_1	1	5	5	1.013606	False	0.742
6	30	1	m	20	22-Jun-2017	Sub6_Trial30_0	0	0	0	1.035397	False	1.271
6	30	1	m	20	22-Jun-2017	Sub6_Trial30_0	0	1	1	0.69458	False	1.271
6	30	1	m	20	22-Jun-2017	Sub6_Trial30_0	0	2	2	0.623932	False	1.271
6	30	1	m	20	22-Jun-2017	Sub6_Trial30_0	0	3	3	0.633163	False	1.271
6	30	1	m	20	22-Jun-2017	Sub6_Trial30_0	0	4	4	0.965279	False	1.271
6	30	1	m	20	22-Jun-2017	Sub6_Trial30_0	0	5	5	1.111805	False	1.271
6	30	1	m	20	22-Jun-2017	Sub6_Trial30_1	1	0	0	1.099536	True	1.271
6	30	1	m	20	22-Jun-2017	Sub6_Trial30_1	1	1	1	1.454286	True	1.271
6	30	1	m	20	22-Jun-2017	Sub6_Trial30_1	1	2	2	1.201914	True	1.271
6	30	1	m	20	22-Jun-2017	Sub6_Trial30_1	1	3	3	1.518177	True	1.271
6	30	1	m	20	22-Jun-2017	Sub6_Trial30_1	1	4	4	1.143411	True	1.271
6	30	1	m	20	22-Jun-2017	Sub6_Trial30_1	1	5	5	1.036656	True	1.271
6	31	1	m	20	22-Jun-2017	Sub6_Trial31_0	0	0	0	0.742619	False	0.757
6	31	1	m	20	22-Jun-2017	Sub6_Trial31_0	0	1	1	1.39789	False	0.757
6	31	1	m	20	22-Jun-2017	Sub6_Trial31_0	0	2	2	0.904001	False	0.757
6	31	1	m	20	22-Jun-2017	Sub6_Trial31_0	0	3	3	1.217822	False	0.757
6	31	1	m	20	22-Jun-2017	Sub6_Trial31_0	0	4	4	1.508735	False	0.757
6	31	1	m	20	22-Jun-2017	Sub6_Trial31_0	0	5	5	0.477655	False	0.757
6	31	1	m	20	22-Jun-2017	Sub6_Trial31_1	1	0	0	1.308242	True	0.757
6	31	1	m	20	22-Jun-2017	Sub6_Trial31_1	1	1	1	0.431002	True	0.757
6	31	1	m	20	22-Jun-2017	Sub6_Trial31_1	1	2	2	0.922079	True	0.757
6	31	1	m	20	22-Jun-2017	Sub6_Trial31_1	1	3	3	1.270139	True	0.757
6	31	1	m	20	22-Jun-2017	Sub6_Trial31_1	1	4	4	1.165365	True	0.757
6	31	1	m	20	22-Jun-2017	Sub6_Trial31_1	1	5	5	1.10981	True	0.757
6	32	1	m	20	22-Jun-2017	Sub6_Trial32_0	0	0	0	1.609723	True	6.992
6	32	1	m	20	22-Jun-2017	Sub6_Trial32_0	0	1	1	1.261792	True	6.992
6	32	1	m	20	22-Jun-2017	Sub6_Trial32_0	0	2	2	0.891909	True	6.992
6	32	1	m	20	22-Jun-2017	Sub6_Trial32_0	0	3	3	1.609237	True	6.992
6	32	1	m	20	22-Jun-2017	Sub6_Trial32_0	0	4	4	1.442844	True	6.992
6	32	1	m	20	22-Jun-2017	Sub6_Trial32_0	0	5	5	1.07271	True	6.992
6	32	1	m	20	22-Jun-2017	Sub6_Trial32_1	1	0	0	1.271081	False	6.992
6	32	1	m	20	22-Jun-2017	Sub6_Trial32_1	1	1	1	0.925859	False	6.992
6	32	1	m	20	22-Jun-2017	Sub6_Trial32_1	1	2	2	1.031704	False	6.992
6	32	1	m	20	22-Jun-2017	Sub6_Trial32_1	1	3	3	0.950412	False	6.992
6	32	1	m	20	22-Jun-2017	Sub6_Trial32_1	1	4	4	1.19449	False	6.992
6	32	1	m	20	22-Jun-2017	Sub6_Trial32_1	1	5	5	1.203062	False	6.992
6	33	1	m	20	22-Jun-2017	Sub6_Trial33_0	0	0	0	1.546481	False	6.055
6	33	1	m	20	22-Jun-2017	Sub6_Trial33_0	0	1	1	1.404222	False	6.055
6	33	1	m	20	22-Jun-2017	Sub6_Trial33_0	0	2	2	0.868217	False	6.055
6	33	1	m	20	22-Jun-2017	Sub6_Trial33_0	0	3	3	1.188056	False	6.055
6	33	1	m	20	22-Jun-2017	Sub6_Trial33_0	0	4	4	0.755353	False	6.055
6	33	1	m	20	22-Jun-2017	Sub6_Trial33_0	0	5	5	1.269153	False	6.055
6	33	1	m	20	22-Jun-2017	Sub6_Trial33_1	1	0	0	1.108208	True	6.055
6	33	1	m	20	22-Jun-2017	Sub6_Trial33_1	1	1	1	1.335313	True	6.055
6	33	1	m	20	22-Jun-2017	Sub6_Trial33_1	1	2	2	0.993369	True	6.055
6	33	1	m	20	22-Jun-2017	Sub6_Trial33_1	1	3	3	1.325248	True	6.055
6	33	1	m	20	22-Jun-2017	Sub6_Trial33_1	1	4	4	1.090114	True	6.055
6	33	1	m	20	22-Jun-2017	Sub6_Trial33_1	1	5	5	1.088382	True	6.055
6	34	1	m	20	22-Jun-2017	Sub6_Trial34_0	0	0	0	0.924106	False	3.167
6	34	1	m	20	22-Jun-2017	Sub6_Trial34_0	0	1	1	1.196526	False	3.167
6	34	1	m	20	22-Jun-2017	Sub6_Trial34_0	0	2	2	0.435946	False	3.167
6	34	1	m	20	22-Jun-2017	Sub6_Trial34_0	0	3	3	1.539096	False	3.167
6	34	1	m	20	22-Jun-2017	Sub6_Trial34_0	0	4	4	1.198377	False	3.167
6	34	1	m	20	22-Jun-2017	Sub6_Trial34_0	0	5	5	0.469286	False	3.167
6	34	1	m	20	22-Jun-2017	Sub6_Trial34_1	1	0	0	1.163448	True	3.167
6	34	1	m	20	22-Jun-2017	Sub6_Trial34_1	1	1	1	1.321248	True	3.167
6	34	1	m	20	22-Jun-2017	Sub6_Trial34_1	1	2	2	0.894099	True	3.167
6	34	1	m	20	22-Jun-2017	Sub6_Trial34_1	1	3	3	0.5867	True	3.167
6	34	1	m	20	22-Jun-2017	Sub6_Trial34_1	1	4	4	0.897537	True	3.167
6	34	1	m	20	22-Jun-2017	Sub6_Trial34_1	1	5	5	0.369504	True	3.167
6	35	1	m	20	22-Jun-2017	Sub6_Trial35_0	0	0	0	1.001369	False	5.783
6	35	1	m	20	22-Jun-2017	Sub6_Trial35_0	0	1	1	0.916173	False	5.783
6	35	1	m	20	22-Jun-2017	Sub6_Trial35_0	0	2	2	1.429323	False	5.783
6	35	1	m	20	22-Jun-2017	Sub6_Trial35_0	0	3	3	1.260769	False	5.783
6	35	1	m	20	22-Jun-2017	Sub6_Trial35_0	0	4	4	1.573957	False	5.783
6	35	1	m	20	22-Jun-2017	Sub6_Trial35_0	0	5	5	0.756207	False	5.783
6	35	1	m	20	22-Jun-2017	Sub6_Trial35_1	1	0	0	1.345886	True	5.783
6	35	1	m	20	22-Jun-2017	Sub6_Trial35_1	1	1	1	0.464262	True	5.783
6	35	1	m	20	22-Jun-2017	Sub6_Trial35_1	1	2	2	0.899358	True	5.783
6	35	1	m	20	22-Jun-2017	Sub6_Trial35_1	1	3	3	0.869023	True	5.783
6	35	1	m	20	22-Jun-2017	Sub6_Trial35_1	1	4	4	0.645381	True	5.783
6	35	1	m	20	22-Jun-2017	Sub6_Trial35_1	1	5	5	0.961132	True	5.783
6	36	1	m	20	22-Jun-2017	Sub6_Trial36_0	0	0	0	0.402451	False	2.955
6	36	1	m	20	22-Jun-2017	Sub6_Trial36_0	0	1	1	0.908628	False	2.955
6	36	1	m	20	22-Jun-2017	Sub6_Trial36_0	0	2	2	1.066187	False	2.955
6	36	1	m	20	22-Jun-2017	Sub6_Trial36_0	0	3	3	0.868819	False	2.955
6	36	1	m	20	22-Jun-2017	Sub6_Trial36_0	0	4	4	0.802007	False	2.955
6	36	1	m	20	22-Jun-2017	Sub6_Trial36_0	0	5	5	1.249683	False	2.955
6	36	1	m	20	22-Jun-2017	Sub6_Trial36_1	1	0	0	0.938417	True	2.955
6	36	1	m	20	22-Jun-2017	Sub6_Trial36_1	1	1	1	1.214946	True	2.955
6	36	1	m	20	22-Jun-2017	Sub6_Trial36_1	1	2	2	1.091764	True	2.955
6	36	1	m	20	22-Jun-2017	Sub6_Trial36_1	1	3	3	1.119497	True	2.955
6	36	1	m	20	22-Jun-2017	Sub6_Trial36_1	1	4	4	0.398842	True	2.955
6	36	1	m	20	22-Jun-2017	Sub6_Trial36_1	1	5	5	0.973727	True	2.955
6	37	1	m	20	22-Jun-2017	Sub6_Trial37_0	0	0	0	1.275779	True	4.734
6	37	1	m	20	22-Jun-2017	Sub6_Trial37_0	0	1	1	0.640299	True	4.734
6	37	1	m	20	22-Jun-2017	Sub6_Trial37_0	0	2	2	0.833107	True	4.734
6	37	1	m	20	22-Jun-2017	Sub6_Trial37_0	0	3	3	1.150114	True	4.734
6	37	1	m	20	22-Jun-2017	Sub6_Trial37_0	0	4	4	1.212687	True	4.734
6	37	1	m	20	22-Jun-2017	Sub6_Trial37_0	0	5	5	1.266088	True	4.734
6	37	1	m	20	22-Jun-2017	Sub6_Trial37_1	1	0	0	0.640111	False	4.734
6	37	1	m	20	22-Jun-2017	Sub6_Trial37_1	1	1	1	0.378382	False	4.734
6	37	1	m	20	22-Jun-2017	Sub6_Trial37_1	1	2	2	0.659401	False	4.734
6	37	1	m	20	22-Jun-2017	Sub6_Trial37_1	1	3	3	0.38104	False	4.734
6	37	1	m	20	22-Jun-2017	Sub6_Trial37_1	1	4	4	1.271681	False	4.734
6	37	1	m	20	22-Jun-2017	Sub6_Trial37_1	1	5	5	1.369036	False	4.734
6	38	1	m	20	22-Jun-2017	Sub6_Trial38_0	0	0	0	0.810479	True	1.812
6	38	1	m	20	22-Jun-2017	Sub6_Trial38_0	0	1	1	0.784354	True	1.812
6	38	1	m	20	22-Jun-2017	Sub6_Trial38_0	0	2	2	0.776696	True	1.812
6	38	1	m	20	22-Jun-2017	Sub6_Trial38_0	0	3	3	1.009221	True	1.812
6	38	1	m	20	22-Jun-2017	Sub6_Trial38_0	0	4	4	0.606249	True	1.812
6	38	1	m	20	22-Jun-2017	Sub6_Trial38_0	0	5	5	1.195184	True	1.812
6	38	1	m	20	22-Jun-2017	Sub6_Trial38_1	1	0	0	0.863504	False	1.812
6	38	1	m	20	22-Jun-2017	Sub6_Trial38_1	1	1	1	1.023386	False	1.812
6	38	1	m	20	22-Jun-2017	Sub6_Trial38_1	1	2	2	0.673168	False	1.812
6	38	1	m	20	22-Jun-2017	Sub6_Trial38_1	1	3	3	0.960964	False	1.812
6	38	1	m	20	22-Jun-2017	Sub6_Trial38_1	1	4	4	1.247062	False	1.812
6	38	1	m	20	22-Jun-2017	Sub6_Trial38_1	1	5	5	1.457983	False	1.812
6	39	1	m	20	22-Jun-2017	Sub6_Trial39_0	0	0	0	0.617859	True	4.27
6	39	1	m	20	22-Jun-2017	Sub6_Trial39_0	0	1	1	1.53408	True	4.27
6	39	1	m	20	22-Jun-2017	Sub6_Trial39_0	0	2	2	1.115789	True	4.27
6	39	1	m	20	22-Jun-2017	Sub6_Trial39_0	0	3	3	0.914373	True	4.27
6	39	1	m	20	22-Jun-2017	Sub6_Trial39_0	0	4	4	0.630941	True	4.27
6	39	1	m	20	22-Jun-2017	Sub6_Trial39_0	0	5	5	1.582396	True	4.27
6	39	1	m	20	22-Jun-2017	Sub6_Trial39_1	1	0	0	0.825666	False	4.27
6	39	1	m	20	22-Jun-2017	Sub6_Trial39_1	1	1	1	0.43491	False	4.27
6	39	1	m	20	22-Jun-2017	Sub6_Trial39_1	1	2	2	0.770911	False	4.27
6	39	1	m	20	22-Jun-2017	Sub6_Trial39_1	1	3	3	1.088908	False	4.27
6	39	1	m	20	22-Jun-2017	Sub6_Trial39_1	1	4	4	1.211692	False	4.27
6	39	1	m	20	22-Jun-2017	Sub6_Trial39_1	1	5	5	0.957535	False	4.27
6	40	1	m	20	22-Jun-2017	Sub6_Trial40_0	0	0	0	1.282552	True	0.772
6	40	1	m	20	22-Jun-2017	Sub6_Trial40_0	0	1	1	1.287146	True	0.772
6	40	1	m	20	22-Jun-2017	Sub6_Trial40_0	0	2	2	1.332595	True	0.772
6	40	1	m	20	22-Jun-2017	Sub6_Trial40_0	0	3	3	0.912457	True	0.772
6	40	1	m	20	22-Jun-2017	Sub6_Trial40_0	0	4	4	1.0202	True	0.772
6	40	1	m	20	22-Jun-2017	Sub6_Trial40_0	0	5	5	1.423946	True	0.772
6	40	1	m	20	22-Jun-2017	Sub6_Trial40_1	1	0	0	1.143925	False	0.772
6	40	1	m	20	22-Jun-2017	Sub6_Trial40_1	1	1	1	1.516001	False	0.772
6	40	1	m	20	22-Jun-2017	Sub6_Trial40_1	1	2	2	1.235584	False	0.772
6	40	1	m	20	22-Jun-2017	Sub6_Trial40_1	1	3	3	0.542422	False	0.772
6	40	1	m	20	22-Jun-2017	Sub6_Trial40_1	1	4	4	1.496955	False	0.772
6	40	1	m	20	22-Jun-2017	Sub6_Trial40_1	1	5	5	0.627513	False	0.772
6	40	2	m	20	22-Jun-2017	Sub6_Trial40_0	0	0	0	1.282552	True	10.897
6	40	2	m	20	22-Jun-2017	Sub6_Trial40_0	0	1	1	1.287146	True	10.897
6	40	2	m	20	22-Jun-2017	Sub6_Trial40_0	0	2	2	1.332595	True	10.897
6	40	2	m	20	22-Jun-2017	Sub6_Trial40_0	0	3	3	0.912457	True	10.897
6	40	2	m	20	22-Jun-2017	Sub6_Trial40_0	0	4	4	1.0202	True	10.897
6	40	2	m	20	22-Jun-2017	Sub6_Trial40_0	0	5	5	1.423946	True	10.897
6	40	2	m	20	22-Jun-2017	Sub6_Trial40_1	1	0	0	1.143925	False	10.897
6	40	2	m	20	22-Jun-2017	Sub6_Trial40_1	1	1	1	1.516001	False	10.897
6	40	2	m	20	22-Jun-2017	Sub6_Trial40_1	1	2	2	1.235584	False	10.897
6	40	2	m	20	22-Jun-2017	Sub6_Trial40_1	1	3	3	0.542422	False	10.897
6	40	2	m	20	22-Jun-2017	Sub6_Trial40_1	1	4	4	1.496955	False	10.897
6	40	2	m	20	22-Jun-2017	Sub6_Trial40_1	1	5	5	0.627513	False	10.897
6	41	2	m	20	22-Jun-2017	Sub6_Trial41_0	0	0	0	1.408635	True	7.274
6	41	2	m	20	22-Jun-2017	Sub6_Trial41_0	0	1	1	0.949059	True	7.274
6	41	2	m	20	22-Jun-2017	Sub6_Trial41_0	0	2	2	1.142279	True	7.274
6	41	2	m	20	22-Jun-2017	Sub6_Trial41_0	0	3	3	1.210217	True	7.274
6	41	2	m	20	22-Jun-2017	Sub6_Trial41_0	0	4	4	0.912579	True	7.274
6	41	2	m	20	22-Jun-2017	Sub6_Trial41_0	0	5	5	1.351238	True	7.274
6	41	2	m	20	22-Jun-2017	Sub6_Trial41_1	1	0	0	1.055036	False	7.274
6	41	2	m	20	22-Jun-2017	Sub6_Trial41_1	1	1	1	1.40243	False	7.274
6	41	2	m	20	22-Jun-2017	Sub6_Trial41_1	1	2	2	1.090445	False	7.274
6	41	2	m	20	22-Jun-2017	Sub6_Trial41_1	1	3	3	0.924458	False	7.274
6	41	2	m	20	22-Jun-2017	Sub6_Trial41_1	1	4	4	1.57274	False	7.274
6	41	2	m	20	22-Jun-2017	Sub6_Trial41_1	1	5	5	1.387323	False	7.274
6	42	2	m	20	22-Jun-2017	Sub6_Trial42_0	0	0	0	0.417395	True	1.519
6	42	2	m	20	22-Jun-2017	Sub6_Trial42_0	0	1	1	0.617558	True	1.519
6	42	2	m	20	22-Jun-2017	Sub6_Trial42_0	0	2	2	1.17725	True	1.519
6	42	2	m	20	22-Jun-2017	Sub6_Trial42_0	0	3	3	1.534513	True	1.519
6	42	2	m	20	22-Jun-2017	Sub6_Trial42_0	0	4	4	1.230246	True	1.519
6	42	2	m	20	22-Jun-2017	Sub6_Trial42_0	0	5	5	1.47911	True	1.519
6	42	2	m	20	22-Jun-2017	Sub6_Trial42_1	1	0	0	0.610995	False	1.519
6	42	2	m	20	22-Jun-2017	Sub6_Trial42_1	1	1	1	0.429533	False	1.519
6	42	2	m	20	22-Jun-2017	Sub6_Trial42_1	1	2	2	1.421939	False	1.519
6	42	2	m	20	22-Jun-2017	Sub6_Trial42_1	1	3	3	1.325094	False	1.519
6	42	2	m	20	22-Jun-2017	Sub6_Trial42_1	1	4	4	0.81828	False	1.519
6	42	2	m	20	22-Jun-2017	Sub6_Trial42_1	1	5	5	0.749762	False	1.519
6	43	2	m	20	22-Jun-2017	Sub6_Trial43_0	0	0	0	1.359149	True	6.108
6	43	2	m	20	22-Jun-2017	Sub6_Trial43_0	0	1	1	1.185103	True	6.108
6	43	2	m	20	22-Jun-2017	Sub6_Trial43_0	0	2	2	1.154248	True	6.108
6	43	2	m	20	22-Jun-2017	Sub6_Trial43_0	0	3	3	1.55955	True	6.108
6	43	2	m	20	22-Jun-2017	Sub6_Trial43_0	0	4	4	0.673441	True	6.108
6	43	2	m	20	22-Jun-2017	Sub6_Trial43_0	0	5	5	0.382375	True	6.108
6	43	2	m	20	22-Jun-2017	Sub6_Trial43_1	1	0	0	0.46689	False	6.108
6	43	2	m	20	22-Jun-2017	Sub6_Trial43_1	1	1	1	1.183855	False	6.108
6	43	2	m	20	22-Jun-2017	Sub6_Trial43_1	1	2	2	0.591789	False	6.108
6	43	2	m	20	22-Jun-2017	Sub6_Trial43_1	1	3	3	1.349615	False	6.108
6	43	2	m	20	22-Jun-2017	Sub6_Trial43_1	1	4	4	0.653348	False	6.108
6	43	2	m	20	22-Jun-2017	Sub6_Trial43_1	1	5	5	1.154579	False	6.108
6	44	2	m	20	22-Jun-2017	Sub6_Trial44_0	0	0	0	1.182222	True	3.45
6	44	2	m	20	22-Jun-2017	Sub6_Trial44_0	0	1	1	0.823849	True	3.45
6	44	2	m	20	22-Jun-2017	Sub6_Trial44_0	0	2	2	1.118283	True	3.45
6	44	2	m	20	22-Jun-2017	Sub6_Trial44_0	0	3	3	0.670665	True	3.45
6	44	2	m	20	22-Jun-2017	Sub6_Trial44_0	0	4	4	0.58176	True	3.45
6	44	2	m	20	22-Jun-2017	Sub6_Trial44_0	0	5	5	0.582421	True	3.45
6	44	2	m	20	22-Jun-2017	Sub6_Trial44_1	1	0	0	1.419919	False	3.45
6	44	2	m	20	22-Jun-2017	Sub6_Trial44_1	1	1	1	1.258594	False	3.45
6	44	2	m	20	22-Jun-2017	Sub6_Trial44_1	1	2	2	0.756927	False	3.45
6	44	2	m	20	22-Jun-2017	Sub6_Trial44_1	1	3	3	0.927436	False	3.45
6	44	2	m	20	22-Jun-2017	Sub6_Trial44_1	1	4	4	0.791751	False	3.45
6	44	2	m	20	22-Jun-2017	Sub6_Trial44_1	1	5	5	1.120779	False	3.45
6	45	2	m	20	22-Jun-2017	Sub6_Trial45_0	0	0	0	0.98606	True	3.541
6	45	2	m	20	22-Jun-2017	Sub6_Trial45_0	0	1	1	1.205929	True	3.541
6	45	2	m	20	22-Jun-2017	Sub6_Trial45_0	0	2	2	1.125352	True	3.541
6	45	2	m	20	22-Jun-2017	Sub6_Trial45_0	0	3	3	0.855246	True	3.541
6	45	2	m	20	22-Jun-2017	Sub6_Trial45_0	0	4	4	0.852941	True	3.541
6	45	2	m	20	22-Jun-2017	Sub6_Trial45_0	0	5	5	0.874275	True	3.541
6	45	2	m	20	22-Jun-2017	Sub6_Trial45_1	1	0	0	0.560177	False	3.541
6	45	2	m	20	22-Jun-2017	Sub6_Trial45_1	1	1	1	1.450641	False	3.541
6	45	2	m	20	22-Jun-2017	Sub6_Trial45_1	1	2	2	0.845983	False	3.541
6	45	2	m	20	22-Jun-2017	Sub6_Trial45_1	1	3	3	1.431205	False	3.541
6	45	2	m	20	22-Jun-2017	Sub6_Trial45_1	1	4	4	1.603054	False	3.541
6	45	2	m	20	22-Jun-2017	Sub6_Trial45_1	1	5	5	1.240914	False	3.541
6	46	2	m	20	22-Jun-2017	Sub6_Trial46_0	0	0	0	0.923984	False	1.123
6	46	2	m	20	22-Jun-2017	Sub6_Trial46_0	0	1	1	1.063733	False	1.123
6	46	2	m	20	22-Jun-2017	Sub6_Trial46_0	0	2	2	0.900751	False	1.123
6	46	2	m	20	22-Jun-2017	Sub6_Trial46_0	0	3	3	0.742507	False	1.123
6	46	2	m	20	22-Jun-2017	Sub6_Trial46_0	0	4	4	1.591641	False	1.123
6	46	2	m	20	22-Jun-2017	Sub6_Trial46_0	0	5	5	0.751387	False	1.123
6	46	2	m	20	22-Jun-2017	Sub6_Trial46_1	1	0	0	1.279066	True	1.123
6	46	2	m	20	22-Jun-2017	Sub6_Trial46_1	1	1	1	0.81134	True	1.123
6	46	2	m	20	22-Jun-2017	Sub6_Trial46_1	1	2	2	1.470661	True	1.123
6	46	2	m	20	22-Jun-2017	Sub6_Trial46_1	1	3	3	0.87042	True	1.123
6	46	2	m	20	22-Jun-2017	Sub6_Trial46_1	1	4	4	0.672468	True	1.123
6	46	2	m	20	22-Jun-2017	Sub6_Trial46_1	1	5	5	0.611092	True	1.123
6	47	2	m	20	22-Jun-2017	Sub6_Trial47_0	0	0	0	0.456754	False	2.615
6	47	2	m	20	22-Jun-2017	Sub6_Trial47_0	0	1	1	1.089571	False	2.615
6	47	2	m	20	22-Jun-2017	Sub6_Trial47_0	0	2	2	1.075123	False	2.615
6	47	2	m	20	22-Jun-2017	Sub6_Trial47_0	0	3	3	0.919709	False	2.615
6	47	2	m	20	22-Jun-2017	Sub6_Trial47_0	0	4	4	1.188123	False	2.615
6	47	2	m	20	22-Jun-2017	Sub6_Trial47_0	0	5	5	1.38539	False	2.615
6	47	2	m	20	22-Jun-2017	Sub6_Trial47_1	1	0	0	1.027709	True	2.615
6	47	2	m	20	22-Jun-2017	Sub6_Trial47_1	1	1	1	0.726048	True	2.615
6	47	2	m	20	22-Jun-2017	Sub6_Trial47_1	1	2	2	0.703343	True	2.615
6	47	2	m	20	22-Jun-2017	Sub6_Trial47_1	1	3	3	1.172104	True	2.615
6	47	2	m	20	22-Jun-2017	Sub6_Trial47_1	1	4	4	0.37004	True	2.615
6	47	2	m	20	22-Jun-2017	Sub6_Trial47_1	1	5	5	1.224074	True	2.615
6	48	2	m	20	22-Jun-2017	Sub6_Trial48_0	0	0	0	0.995705	False	4.825
6	48	2	m	20	22-Jun-2017	Sub6_Trial48_0	0	1	1	0.877564	False	4.825
6	48	2	m	20	22-Jun-2017	Sub6_Trial48_0	0	2	2	0.699403	False	4.825
6	48	2	m	20	22-Jun-2017	Sub6_Trial48_0	0	3	3	1.027025	False	4.825
6	48	2	m	20	22-Jun-2017	Sub6_Trial48_0	0	4	4	0.680288	False	4.825
6	48	2	m	20	22-Jun-2017	Sub6_Trial48_0	0	5	5	1.152983	False	4.825
6	48	2	m	20	22-Jun-2017	Sub6_Trial48_1	1	0	0	0.783505	True	4.825
6	48	2	m	20	22-Jun-2017	Sub6_Trial48_1	1	1	1	1.421119	True	4.825
6	48	2	m	20	22-Jun-2017	Sub6_Trial48_1	1	2	2	1.589186	True	4.825
6	48	2	m	20	22-Jun-2017	Sub6_Trial48_1	1	3	3	1.025613	True	4.825
6	48	2	m	20	22-Jun-2017	Sub6_Trial48_1	1	4	4	0.705763	True	4.825
6	48	2	m	20	22-Jun-2017	Sub6_Trial48_1	1	5	5	1.515615	True	4.825
6	49	2	m	20	22-Jun-2017	Sub6_Trial49_0	0	0	0	1.609604	False	1.349
6	49	2	m	20	22-Jun-2017	Sub6_Trial49_0	0	1	1	1.438241	False	1.349
6	49	2	m	20	22-Jun-2017	Sub6_Trial49_0	0	2	2	0.851609	False	1.349
6	49	2	m	20	22-Jun-2017	Sub6_Trial49_0	0	3	3	0.494132	False	1.349
6	49	2	m	20	22-Jun-2017	Sub6_Trial49_0	0	4	4	0.41537	False	1.349
6	49	2	m	20	22-Jun-2017	Sub6_Trial49_0	0	5	5	1.088286	False	1.349
6	49	2	m	20	22-Jun-2017	Sub6_Trial49_1	1	0	0	1.01593	True	1.349
6	49	2	m	20	22-Jun-2017	Sub6_Trial49_1	1	1	1	0.428312	True	1.349
6	49	2	m	20	22-Jun-2017	Sub6_Trial49_1	1	2	2	1.340244	True	1.349
6	49	2	m	20	22-Jun-2017	Sub6_Trial49_1	1	3	3	1.144212	True	1.349
6	49	2	m	20	22-Jun-2017	Sub6_Trial49_1	1	4	4	0.667189	True	1.349
6	49	2	m	20	22-Jun-2017	Sub6_Trial49_1	1	5	5	1.158511	True	1.349
6	50	2	m	20	22-Jun-2017	Sub6_Trial50_0	0	0	0	1.253854	False	7.893
6	50	2	m	20	22-Jun-2017	Sub6_Trial50_0	0	1	1	1.30621	False	7.893
6	50	2	m	20	22-Jun-2017	Sub6_Trial50_0	0	2	2	0.7751	False	7.893
6	50	2	m	20	22-Jun-2017	Sub6_Trial50_0	0	3	3	1.161989	False	7.893
6	50	2	m	20	22-Jun-2017	Sub6_Trial50_0	0	4	4	1.596323	False	7.893
6	50	2	m	20	22-Jun-2017	Sub6_Trial50_0	0	5	5	1.28817	False	7.893
6	50	2	m	20	22-Jun-2017	Sub6_Trial50_1	1	0	0	1.15484	True	7.893
6	50	2	m	20	22-Jun-2017	Sub6_Trial50_1	1	1	1	1.355315	True	7.893
6	50	2	m	20	22-Jun-2017	Sub6_Trial50_1	1	2	2	0.879267	True	7.893
6	50	2	m	20	22-Jun-2017	Sub6_Trial50_1	1	3	3	1.31405	True	7.893
6	50	2	m	20	22-Jun-2017	Sub6_Trial50_1	1	4	4	0.580572	True	7.893
6	50	2	m	20	22-Jun-2017	Sub6_Trial50_1	1	5	5	1.258663	True	7.893
6	51	2	m	20	22-Jun-2017	Sub6_Trial51_0	0	0	0	1.290676	True	0.691
6	51	2	m	20	22-Jun-2017	Sub6_Trial51_0	0	1	1	0.613461	True	0.691
6	51	2	m	20	22-Jun-2017	Sub6_Trial51_0	0	2	2	1.161042	True	0.691
6	51	2	m	20	22-Jun-2017	Sub6_Trial51_0	0	3	3	1.319226	True	0.691
6	51	2	m	20	22-Jun-2017	Sub6_Trial51_0	0	4	4	1.299873	True	0.691
6	51	2	m	20	22-Jun-2017	Sub6_Trial51_0	0	5	5	1.058479	True	0.691
6	51	2	m	20	22-Jun-2017	Sub6_Trial51_1	1	0	0	1.116724	False	0.691
6	51	2	m	20	22-Jun-2017	Sub6_Trial51_1	1	1	1	1.346575	False	0.691
6	51	2	m	20	22-Jun-2017	Sub6_Trial51_1	1	2	2	1.198573	False	0.691
6	51	2	m	20	22-Jun-2017	Sub6_Trial51_1	1	3	3	0.777694	False	0.691
6	51	2	m	20	22-Jun-2017	Sub6_Trial51_1	1	4	4	1.266728	False	0.691
6	51	2	m	20	22-Jun-2017	Sub6_Trial51_1	1	5	5	0.604032	False	0.691
6	52	2	m	20	22-Jun-2017	Sub6_Trial52_0	0	0	0	0.669788	False	0.961
6	52	2	m	20	22-Jun-2017	Sub6_Trial52_0	0	1	1	1.080116	False	0.961
6	52	2	m	20	22-Jun-2017	Sub6_Trial52_0	0	2	2	0.871941	False	0.961
6	52	2	m	20	22-Jun-2017	Sub6_Trial52_0	0	3	3	1.249111	False	0.961
6	52	2	m	20	22-Jun-2017	Sub6_Trial52_0	0	4	4	1.022737	False	0.961
6	52	2	m	20	22-Jun-2017	Sub6_Trial52_0	0	5	5	0.977458	False	0.961
6	52	2	m	20	22-Jun-2017	Sub6_Trial52_1	1	0	0	0.694991	True	0.961
6	52	2	m	20	22-Jun-2017	Sub6_Trial52_1	1	1	1	1.556164	True	0.961
6	52	2	m	20	22-Jun-2017	Sub6_Trial52_1	1	2	2	0.973342	True	0.961
6	52	2	m	20	22-Jun-2017	Sub6_Trial52_1	1	3	3	1.298156	True	0.961
6	52	2	m	20	22-Jun-2017	Sub6_Trial52_1	1	4	4	0.834182	True	0.961
6	52	2	m	20	22-Jun-2017	Sub6_Trial52_1	1	5	5	1.49001	True	0.961
6	53	2	m	20	22-Jun-2017	Sub6_Trial53_0	0	0	0	1.151282	True	0.824
6	53	2	m	20	22-Jun-2017	Sub6_Trial53_0	0	1	1	1.050178	True	0.824
6	53	2	m	20	22-Jun-2017	Sub6_Trial53_0	0	2	2	1.515733	True	0.824
6	53	2	m	20	22-Jun-2017	Sub6_Trial53_0	0	3	3	1.612953	True	0.824
6	53	2	m	20	22-Jun-2017	Sub6_Trial53_0	0	4	4	1.579136	True	0.824
6	53	2	m	20	22-Jun-2017	Sub6_Trial53_0	0	5	5	0.666915	True	0.824
6	53	2	m	20	22-Jun-2017	Sub6_Trial53_1	1	0	0	0.486176	False	0.824
6	53	2	m	20	22-Jun-2017	Sub6_Trial53_1	1	1	1	0.928875	False	0.824
6	53	2	m	20	22-Jun-2017	Sub6_Trial53_1	1	2	2	0.544655	False	0.824
6	53	2	m	20	22-Jun-2017	Sub6_Trial53_1	1	3	3	1.378895	False	0.824
6	53	2	m	20	22-Jun-2017	Sub6_Trial53_1	1	4	4	1.096159	False	0.824
6	53	2	m	20	22-Jun-2017	Sub6_Trial53_1	1	5	5	0.904261	False	0.824
6	54	2	m	20	22-Jun-2017	Sub6_Trial54_0	0	0	0	1.288977	True	1.261
6	54	2	m	20	22-Jun-2017	Sub6_Trial54_0	0	1	1	0.97774	True	1.261
6	54	2	m	20	22-Jun-2017	Sub6_Trial54_0	0	2	2	0.780749	True	1.261
6	54	2	m	20	22-Jun-2017	Sub6_Trial54_0	0	3	3	1.081279	True	1.261
6	54	2	m	20	22-Jun-2017	Sub6_Trial54_0	0	4	4	0.787996	True	1.261
6	54	2	m	20	22-Jun-2017	Sub6_Trial54_0	0	5	5	1.130394	True	1.261
6	54	2	m	20	22-Jun-2017	Sub6_Trial54_1	1	0	0	1.01446	False	1.261
6	54	2	m	20	22-Jun-2017	Sub6_Trial54_1	1	1	1	0.866944	False	1.261
6	54	2	m	20	22-Jun-2017	Sub6_Trial54_1	1	2	2	0.581312	False	1.261
6	54	2	m	20	22-Jun-2017	Sub6_Trial54_1	1	3	3	0.477149	False	1.261
6	54	2	m	20	22-Jun-2017	Sub6_Trial54_1	1	4	4	1.113062	False	1.261
6	54	2	m	20	22-Jun-2017	Sub6_Trial54_1	1	5	5	0.870207	False	1.261
6	55	2	m	20	22-Jun-2017	Sub6_Trial55_0	0	0	0	0.578605	True	1.325
6	55	2	m	20	22-Jun-2017	Sub6_Trial55_0	0	1	1	0.705954	True	1.325
6	55	2	m	20	22-Jun-2017	Sub6_Trial55_0	0	2	2	1.01543	True	1.325
6	55	2	m	20	22-Jun-2017	Sub6_Trial55_0	0	3	3	1.383819	True	1.325
6	55	2	m	20	22-Jun-2017	Sub6_Trial55_0	0	4	4	1.104071	True	1.325
6	55	2	m	20	22-Jun-2017	Sub6_Trial55_0	0	5	5	1.27668	True	1.325
6	55	2	m	20	22-Jun-2017	Sub6_Trial55_1	1	0	0	1.356849	False	1.325
6	55	2	m	20	22-Jun-2017	Sub6_Trial55_1	1	1	1	1.46681	False	1.325
6	55	2	m	20	22-Jun-2017	Sub6_Trial55_1	1	2	2	1.233476	False	1.325
6	55	2	m	20	22-Jun-2017	Sub6_Trial55_1	1	3	3	1.450488	False	1.325
6	55	2	m	20	22-Jun-2017	Sub6_Trial55_1	1	4	4	0.805654	False	1.325
6	55	2	m	20	22-Jun-2017	Sub6_Trial55_1	1	5	5	0.804857	False	1.325
6	56	2	m	20	22-Jun-2017	Sub6_Trial56_0	0	0	0	1.524687	False	2.491
6	56	2	m	20	22-Jun-2017	Sub6_Trial56_0	0	1	1	0.776299	False	2.491
6	56	2	m	20	22-Jun-2017	Sub6_Trial56_0	0	2	2	0.730532	False	2.491
6	56	2	m	20	22-Jun-2017	Sub6_Trial56_0	0	3	3	0.982321	False	2.491
6	56	2	m	20	22-Jun-2017	Sub6_Trial56_0	0	4	4	1.490719	False	2.491
6	56	2	m	20	22-Jun-2017	Sub6_Trial56_0	0	5	5	1.21805	False	2.491
6	56	2	m	20	22-Jun-2017	Sub6_Trial56_1	1	0	0	1.457314	True	2.491
6	56	2	m	20	22-Jun-2017	Sub6_Trial56_1	1	1	1	0.707544	True	2.491
6	56	2	m	20	22-Jun-2017	Sub6_Trial56_1	1	2	2	0.779301	True	2.491
6	56	2	m	20	22-Jun-2017	Sub6_Trial56_1	1	3	3	1.593922	True	2.491
6	56	2	m	20	22-Jun-2017	Sub6_Trial56_1	1	4	4	1.443053	True	2.491
6	56	2	m	20	22-Jun-2017	Sub6_Trial56_1	1	5	5	0.856328	True	2.491
6	57	2	m	20	22-Jun-2017	Sub6_Trial57_0	0	0	0	0.53503	False	3.595
6	57	2	m	20	22-Jun-2017	Sub6_Trial57_0	0	1	1	1.136649	False	3.595
6	57	2	m	20	22-Jun-2017	Sub6_Trial57_0	0	2	2	0.364579	False	3.595
6	57	2	m	20	22-Jun-2017	Sub6_Trial57_0	0	3	3	0.990882	False	3.595
6	57	2	m	20	22-Jun-2017	Sub6_Trial57_0	0	4	4	0.971059	False	3.595
6	57	2	m	20	22-Jun-2017	Sub6_Trial57_0	0	5	5	0.874636	False	3.595
6	57	2	m	20	22-Jun-2017	Sub6_Trial57_1	1	0	0	1.322506	True	3.595
6	57	2	m	20	22-Jun-2017	Sub6_Trial57_1	1	1	1	1.599262	True	3.595
6	57	2	m	20	22-Jun-2017	Sub6_Trial57_1	1	2	2	0.899311	True	3.595
6	57	2	m	20	22-Jun-2017	Sub6_Trial57_1	1	3	3	0.816996	True	3.595
6	57	2	m	20	22-Jun-2017	Sub6_Trial57_1	1	4	4	0.500744	True	3.595
6	57	2	m	20	22-Jun-2017	Sub6_Trial57_1	1	5	5	1.434727	True	3.595
6	58	2	m	20	22-Jun-2017	Sub6_Trial58_0	0	0	0	0.479255	False	1.931
6	58	2	m	20	22-Jun-2017	Sub6_Trial58_0	0	1	1	0.826297	False	1.931
6	58	2	m	20	22-Jun-2017	Sub6_Trial58_0	0	2	2	1.507009	False	1.931
6	58	2	m	20	22-Jun-2017	Sub6_Trial58_0	0	3	3	1.14604	False	1.931
6	58	2	m	20	22-Jun-2017	Sub6_Trial58_0	0	4	4	0.888656	False	1.931
6	58	2	m	20	22-Jun-2017	Sub6_Trial58_0	0	5	5	1.335498	False	1.931
6	58	2	m	20	22-Jun-2017	Sub6_Trial58_1	1	0	0	1.265581	True	1.931
6	58	2	m	20	22-Jun-2017	Sub6_Trial58_1	1	1	1	1.238086	True	1.931
6	58	2	m	20	22-Jun-2017	Sub6_Trial58_1	1	2	2	1.471689	True	1.931
6	58	2	m	20	22-Jun-2017	Sub6_Trial58_1	1	3	3	1.07222	True	1.931
6	58	2	m	20	22-Jun-2017	Sub6_Trial58_1	1	4	4	1.307477	True	1.931
6	58	2	m	20	22-Jun-2017	Sub6_Trial58_1	1	5	5	0.743455	True	1.931
6	59	2	m	20	22-Jun-2017	Sub6_Trial59_0	0	0	0	1.056364	False	1.175
6	59	2	m	20	22-Jun-2017	Sub6_Trial59_0	0	1	1	1.077926	False	1.175
6	59	2	m	20	22-Jun-2017	Sub6_Trial59_0	0	2	2	1.12796	False	1.175
6	59	2	m	20	22-Jun-2017	Sub6_Trial59_0	0	3	3	0.468359	False	1.175
6	59	2	m	20	22-Jun-2017	Sub6_Trial59_0	0	4	4	0.901899	False	1.175
6	59	2	m	20	22-Jun-2017	Sub6_Trial59_0	0	5	5	1.141329	False	1.175
6	59	2	m	20	22-Jun-2017	Sub6_Trial59_1	1	0	0	1.197067	True	1.175
6	59	2	m	20	22-Jun-2017	Sub6_Trial59_1	1	1	1	0.606282	True	1.175
6	59	2	m	20	22-Jun-2017	Sub6_Trial59_1	1	2	2	0.585498	True	1.175
6	59	2	m	20	22-Jun-2017	Sub6_Trial59_1	1	3	3	1.10026	True	1.175
6	59	2	m	20	22-Jun-2017	Sub6_Trial59_1	1	4	4	0.593492	True	1.175
6	59	2	m	20	22-Jun-2017	Sub6_Trial59_1	1	5	5	0.603984	True	1.175
6	60	2	m	20	22-Jun-2017	Sub6_Trial60_0	0	0	0	0.429416	True	4.624
6	60	2	m	20	22-Jun-2017	Sub6_Trial60_0	0	1	1	1.539254	True	4.624
6	60	2	m	20	22-Jun-2017	Sub6_Trial60_0	0	2	2	0.963805	True	4.624
6	60	2	m	20	22-Jun-2017	Sub6_Trial60_0	0	3	3	1.46414	True	4.624
6	60	2	m	20	22-Jun-2017	Sub6_Trial60_0	0	4	4	1.20076	True	4.624
6	60	2	m	20	22-Jun-2017	Sub6_Trial60_0	0	5	5	1.283775	True	4.624
6	60	2	m	20	22-Jun-2017	Sub6_Trial60_1	1	0	0	1.17086	False	4.624
6	60	2	m	20	22-Jun-2017	Sub6_Trial60_1	1	1	1	0.613588	False	4.624
6	60	2	m	20	22-Jun-2017	Sub6_Trial60_1	1	2	2	0.788771	False	4.624
6	60	2	m	20	22-Jun-2017	Sub6_Trial60_1	1	3	3	1.436348	False	4.624
6	60	2	m	20	22-Jun-2017	Sub6_Trial60_1	1	4	4	1.538015	False	4.624
6	60	2	m	20	22-Jun-2017	Sub6_Trial60_1	1	5	5	0.727833	False	4.624
6	61	2	m	20	22-Jun-2017	Sub6_Trial61_0	0	0	0	1.153779	True	2.055
6	61	2	m	20	22-Jun-2017	Sub6_Trial61_0	0	1	1	0.878857	True	2.055
6	61	2	m	20	22-Jun-2017	Sub6_Trial61_0	0	2	2	0.869067	True	2.055
6	61	2	m	20	22-Jun-2017	Sub6_Trial61_0	0	3	3	1.069731	True	2.055
6	61	2	m	20	22-Jun-2017	Sub6_Trial61_0	0	4	4	1.493281	True	2.055
6	61	2	m	20	22-Jun-2017	Sub6_Trial61_0	0	5	5	0.811468	True	2.055
6	61	2	m	20	22-Jun-2017	Sub6_Trial61_1	1	0	0	0.93233	False	2.055
6	61	2	m	20	22-Jun-2017	Sub6_Trial61_1	1	1	1	0.783838	False	2.055
6	61	2	m	20	22-Jun-2017	Sub6_Trial61_1	1	2	2	0.908438	False	2.055
6	61	2	m	20	22-Jun-2017	Sub6_Trial61_1	1	3	3	0.804509	False	2.055
6	61	2	m	20	22-Jun-2017	Sub6_Trial61_1	1	4	4	1.08088	False	2.055
6	61	2	m	20	22-Jun-2017	Sub6_Trial61_1	1	5	5	1.025329	False	2.055
6	62	2	m	20	22-Jun-2017	Sub6_Trial62_0	0	0	0	1.399312	False	4.27
6	62	2	m	20	22-Jun-2017	Sub6_Trial62_0	0	1	1	0.364689	False	4.27
6	62	2	m	20	22-Jun-2017	Sub6_Trial62_0	0	2	2	0.390938	False	4.27
6	62	2	m	20	22-Jun-2017	Sub6_Trial62_0	0	3	3	0.575802	False	4.27
6	62	2	m	20	22-Jun-2017	Sub6_Trial62_0	0	4	4	0.424687	False	4.27
6	62	2	m	20	22-Jun-2017	Sub6_Trial62_0	0	5	5	0.537178	False	4.27
6	62	2	m	20	22-Jun-2017	Sub6_Trial62_1	1	0	0	0.511355	True	4.27
6	62	2	m	20	22-Jun-2017	Sub6_Trial62_1	1	1	1	1.175068	True	4.27
6	62	2	m	20	22-Jun-2017	Sub6_Trial62_1	1	2	2	1.111917	True	4.27
6	62	2	m	20	22-Jun-2017	Sub6_Trial62_1	1	3	3	0.933633	True	4.27
6	62	2	m	20	22-Jun-2017	Sub6_Trial62_1	1	4	4	1.240806	True	4.27
6	62	2	m	20	22-Jun-2017	Sub6_Trial62_1	1	5	5	0.843078	True	4.27
6	63	2	m	20	22-Jun-2017	Sub6_Trial63_0	0	0	0	0.706229	True	2.807
6	63	2	m	20	22-Jun-2017	Sub6_Trial63_0	0	1	1	0.633483	True	2.807
6	63	2	m	20	22-Jun-2017	Sub6_Trial63_0	0	2	2	0.5599	True	2.807
6	63	2	m	20	22-Jun-2017	Sub6_Trial63_0	0	3	3	0.558536	True	2.807
6	63	2	m	20	22-Jun-2017	Sub6_Trial63_0	0	4	4	1.107373	True	2.807
6	63	2	m	20	22-Jun-2017	Sub6_Trial63_0	0	5	5	1.136736	True	2.807
6	63	2	m	20	22-Jun-2017	Sub6_Trial63_1	1	0	0	0.492954	False	2.807
6	63	2	m	20	22-Jun-2017	Sub6_Trial63_1	1	1	1	1.038825	False	2.807
6	63	2	m	20	22-Jun-2017	Sub6_Trial63_1	1	2	2	0.381493	False	2.807
6	63	2	m	20	22-Jun-2017	Sub6_Trial63_1	1	3	3	0.901417	False	2.807
6	63	2	m	20	22-Jun-2017	Sub6_Trial63_1	1	4	4	1.498821	False	2.807
6	63	2	m	20	22-Jun-2017	Sub6_Trial63_1	1	5	5	0.921598	False	2.807
6	64	2	m	20	22-Jun-2017	Sub6_Trial64_0	0	0	0	0.592168	False	3.415
6	64	2	m	20	22-Jun-2017	Sub6_Trial64_0	0	1	1	1.354646	False	3.415
6	64	2	m	20	22-Jun-2017	Sub6_Trial64_0	0	2	2	1.035613	False	3.415
6	64	2	m	20	22-Jun-2017	Sub6_Trial64_0	0	3	3	0.838795	False	3.415
6	64	2	m	20	22-Jun-2017	Sub6_Trial64_0	0	4	4	1.239635	False	3.415
6	64	2	m	20	22-Jun-2017	Sub6_Trial64_0	0	5	5	0.890369	False	3.415
6	64	2	m	20	22-Jun-2017	Sub6_Trial64_1	1	0	0	0.879228	True	3.415
6	64	2	m	20	22-Jun-2017	Sub6_Trial64_1	1	1	1	1.456454	True	3.415
6	64	2	m	20	22-Jun-2017	Sub6_Trial64_1	1	2	2	1.611955	True	3.415
6	64	2	m	20	22-Jun-2017	Sub6_Trial64_1	1	3	3	1.005698	True	3.415
6	64	2	m	20	22-Jun-2017	Sub6_Trial64_1	1	4	4	0.710166	True	3.415
6	64	2	m	20	22-Jun-2017	Sub6_Trial64_1	1	5	5	1.403144	True	3.415
6	65	2	m	20	22-Jun-2017	Sub6_Trial65_0	0	0	0	1.202988	True	3.151
6	65	2	m	20	22-Jun-2017	Sub6_Trial65_0	0	1	1	0.896271	True	3.151
6	65	2	m	20	22-Jun-2017	Sub6_Trial65_0	0	2	2	0.526075	True	3.151
6	65	2	m	20	22-Jun-2017	Sub6_Trial65_0	0	3	3	1.00445	True	3.151
6	65	2	m	20	22-Jun-2017	Sub6_Trial65_0	0	4	4	0.77422	True	3.151
6	65	2	m	20	22-Jun-2017	Sub6_Trial65_0	0	5	5	0.732664	True	3.151
6	65	2	m	20	22-Jun-2017	Sub6_Trial65_1	1	0	0	1.341382	False	3.151
6	65	2	m	20	22-Jun-2017	Sub6_Trial65_1	1	1	1	1.111601	False	3.151
6	65	2	m	20	22-Jun-2017	Sub6_Trial65_1	1	2	2	1.21552	False	3.151
6	65	2	m	20	22-Jun-2017	Sub6_Trial65_1	1	3	3	0.984702	False	3.151
6	65	2	m	20	22-Jun-2017	Sub6_Trial65_1	1	4	4	0.691334	False	3.151
6	65	2	m	20	22-Jun-2017	Sub6_Trial65_1	1	5	5	0.878029	False	3.151
6	66	2	m	20	22-Jun-2017	Sub6_Trial66_0	0	0	0	1.452384	False	4.218
6	66	2	m	20	22-Jun-2017	Sub6_Trial66_0	0	1	1	1.233683	False	4.218
6	66	2	m	20	22-Jun-2017	Sub6_Trial66_0	0	2	2	1.302312	False	4.218
6	66	2	m	20	22-Jun-2017	Sub6_Trial66_0	0	3	3	1.090271	False	4.218
6	66	2	m	20	22-Jun-2017	Sub6_Trial66_0	0	4	4	0.8653	False	4.218
6	66	2	m	20	22-Jun-2017	Sub6_Trial66_0	0	5	5	0.834984	False	4.218
6	66	2	m	20	22-Jun-2017	Sub6_Trial66_1	1	0	0	0.528036	True	4.218
6	66	2	m	20	22-Jun-2017	Sub6_Trial66_1	1	1	1	0.884486	True	4.218
6	66	2	m	20	22-Jun-2017	Sub6_Trial66_1	1	2	2	0.740844	True	4.218
6	66	2	m	20	22-Jun-2017	Sub6_Trial66_1	1	3	3	1.140246	True	4.218
6	66	2	m	20	22-Jun-2017	Sub6_Trial66_1	1	4	4	0.574505	True	4.218
6	66	2	m	20	22-Jun-2017	Sub6_Trial66_1	1	5	5	1.500862	True	4.218
6	67	2	m	20	22-Jun-2017	Sub6_Trial67_0	0	0	0	0.452942	True	1.974
6	67	2	m	20	22-Jun-2017	Sub6_Trial67_0	0	1	1	0.924976	True	1.974
6	67	2	m	20	22-Jun-2017	Sub6_Trial67_0	0	2	2	1.5107	True	1.974
6	67	2	m	20	22-Jun-2017	Sub6_Trial67_0	0	3	3	1.076028	True	1.974
6	67	2	m	20	22-Jun-2017	Sub6_Trial67_0	0	4	4	1.035182	True	1.974
6	67	2	m	20	22-Jun-2017	Sub6_Trial67_0	0	5	5	0.598962	True	1.974
6	67	2	m	20	22-Jun-2017	Sub6_Trial67_1	1	0	0	0.59342	False	1.974
6	67	2	m	20	22-Jun-2017	Sub6_Trial67_1	1	1	1	0.382188	False	1.974
6	67	2	m	20	22-Jun-2017	Sub6_Trial67_1	1	2	2	0.502748	False	1.974
6	67	2	m	20	22-Jun-2017	Sub6_Trial67_1	1	3	3	1.475871	False	1.974
6	67	2	m	20	22-Jun-2017	Sub6_Trial67_1	1	4	4	0.730903	False	1.974
6	67	2	m	20	22-Jun-2017	Sub6_Trial67_1	1	5	5	0.766191	False	1.974
6	68	2	m	20	22-Jun-2017	Sub6_Trial68_0	0	0	0	1.10462	True	1.02
6	68	2	m	20	22-Jun-2017	Sub6_Trial68_0	0	1	1	0.765631	True	1.02
6	68	2	m	20	22-Jun-2017	Sub6_Trial68_0	0	2	2	0.559613	True	1.02
6	68	2	m	20	22-Jun-2017	Sub6_Trial68_0	0	3	3	1.535144	True	1.02
6	68	2	m	20	22-Jun-2017	Sub6_Trial68_0	0	4	4	1.23964	True	1.02
6	68	2	m	20	22-Jun-2017	Sub6_Trial68_0	0	5	5	1.252853	True	1.02
6	68	2	m	20	22-Jun-2017	Sub6_Trial68_1	1	0	0	0.757901	False	1.02
6	68	2	m	20	22-Jun-2017	Sub6_Trial68_1	1	1	1	0.762939	False	1.02
6	68	2	m	20	22-Jun-2017	Sub6_Trial68_1	1	2	2	1.61731	False	1.02
6	68	2	m	20	22-Jun-2017	Sub6_Trial68_1	1	3	3	0.86817	False	1.02
6	68	2	m	20	22-Jun-2017	Sub6_Trial68_1	1	4	4	1.464821	False	1.02
6	68	2	m	20	22-Jun-2017	Sub6_Trial68_1	1	5	5	1.324638	False	1.02
6	69	2	m	20	22-Jun-2017	Sub6_Trial69_0	0	0	0	1.478956	True	5.414
6	69	2	m	20	22-Jun-2017	Sub6_Trial69_0	0	1	1	1.443786	True	5.414
6	69	2	m	20	22-Jun-2017	Sub6_Trial69_0	0	2	2	1.149313	True	5.414
6	69	2	m	20	22-Jun-2017	Sub6_Trial69_0	0	3	3	1.10374	True	5.414
6	69	2	m	20	22-Jun-2017	Sub6_Trial69_0	0	4	4	1.092315	True	5.414
6	69	2	m	20	22-Jun-2017	Sub6_Trial69_0	0	5	5	1.523885	True	5.414
6	69	2	m	20	22-Jun-2017	Sub6_Trial69_1	1	0	0	1.344533	False	5.414
6	69	2	m	20	22-Jun-2017	Sub6_Trial69_1	1	1	1	0.4665	False	5.414
6	69	2	m	20	22-Jun-2017	Sub6_Trial69_1	1	2	2	0.414317	False	5.414
6	69	2	m	20	22-Jun-2017	Sub6_Trial69_1	1	3	3	1.408261	False	5.414
6	69	2	m	20	22-Jun-2017	Sub6_Trial69_1	1	4	4	1.472875	False	5.414
6	69	2	m	20	22-Jun-2017	Sub6_Trial69_1	1	5	5	1.43104	False	5.414
6	70	2	m	20	22-Jun-2017	Sub6_Trial70_0	0	0	0	0.660945	True	1.056
6	70	2	m	20	22-Jun-2017	Sub6_Trial70_0	0	1	1	1.250709	True	1.056
6	70	2	m	20	22-Jun-2017	Sub6_Trial70_0	0	2	2	1.619718	True	1.056
6	70	2	m	20	22-Jun-2017	Sub6_Trial70_0	0	3	3	1.245382	True	1.056
6	70	2	m	20	22-Jun-2017	Sub6_Trial70_0	0	4	4	0.849175	True	1.056
6	70	2	m	20	22-Jun-2017	Sub6_Trial70_0	0	5	5	1.262913	True	1.056
6	70	2	m	20	22-Jun-2017	Sub6_Trial70_1	1	0	0	0.717238	False	1.056
6	70	2	m	20	22-Jun-2017	Sub6_Trial70_1	1	1	1	1.327281	False	1.056
6	70	2	m	20	22-Jun-2017	Sub6_Trial70_1	1	2	2	0.727697	False	1.056
6	70	2	m	20	22-Jun-2017	Sub6_Trial70_1	1	3	3	1.059922	False	1.056
6	70	2	m	20	22-Jun-2017	Sub6_Trial70_1	1	4	4	0.913065	False	1.056
6	70	2	m	20	22-Jun-2017	Sub6_Trial70_1	1	5	5	1.345062	False	1.056
6	71	2	m	20	22-Jun-2017	Sub6_Trial71_0	0	0	0	1.0878	False	1.542
6	71	2	m	20	22-Jun-2017	Sub6_Trial71_0	0	1	1	1.186429	False	1.542
6	71	2	m	20	22-Jun-2017	Sub6_Trial71_0	0	2	2	0.962954	False	1.542
6	71	2	m	20	22-Jun-2017	Sub6_Trial71_0	0	3	3	1.122943	False	1.542
6	71	2	m	20	22-Jun-2017	Sub6_Trial71_0	0	4	4	1.322004	False	1.542
6	71	2	m	20	22-Jun-2017	Sub6_Trial71_0	0	5	5	0.497993	False	1.542
6	71	2	m	20	22-Jun-2017	Sub6_Trial71_1	1	0	0	1.037305	True	1.542
6	71	2	m	20	22-Jun-2017	Sub6_Trial71_1	1	1	1	0.683819	True	1.542
6	71	2	m	20	22-Jun-2017	Sub6_Trial71_1	1	2	2	1.576707	True	1.542
6	71	2	m	20	22-Jun-2017	Sub6_Trial71_1	1	3	3	0.999725	True	1.542
6	71	2	m	20	22-Jun-2017	Sub6_Trial71_1	1	4	4	1.071675	True	1.542
6	71	2	m	20	22-Jun-2017	Sub6_Trial71_1	1	5	5	1.529979	True	1.542
6	72	2	m	20	22-Jun-2017	Sub6_Trial72_0	0	0	0	1.604947	True	2.727
6	72	2	m	20	22-Jun-2017	Sub6_Trial72_0	0	1	1	1.368809	True	2.727
6	72	2	m	20	22-Jun-2017	Sub6_Trial72_0	0	2	2	0.768914	True	2.727
6	72	2	m	20	22-Jun-2017	Sub6_Trial72_0	0	3	3	0.769468	True	2.727
6	72	2	m	20	22-Jun-2017	Sub6_Trial72_0	0	4	4	0.763446	True	2.727
6	72	2	m	20	22-Jun-2017	Sub6_Trial72_0	0	5	5	1.462537	True	2.727
6	72	2	m	20	22-Jun-2017	Sub6_Trial72_1	1	0	0	1.240132	False	2.727
6	72	2	m	20	22-Jun-2017	Sub6_Trial72_1	1	1	1	1.236422	False	2.727
6	72	2	m	20	22-Jun-2017	Sub6_Trial72_1	1	2	2	0.82659	False	2.727
6	72	2	m	20	22-Jun-2017	Sub6_Trial72_1	1	3	3	0.691982	False	2.727
6	72	2	m	20	22-Jun-2017	Sub6_Trial72_1	1	4	4	0.980196	False	2.727
6	72	2	m	20	22-Jun-2017	Sub6_Trial72_1	1	5	5	1.228223	False	2.727
6	73	2	m	20	22-Jun-2017	Sub6_Trial73_0	0	0	0	0.882386	True	6.416
6	73	2	m	20	22-Jun-2017	Sub6_Trial73_0	0	1	1	1.515748	True	6.416
6	73	2	m	20	22-Jun-2017	Sub6_Trial73_0	0	2	2	1.057337	True	6.416
6	73	2	m	20	22-Jun-2017	Sub6_Trial73_0	0	3	3	0.688852	True	6.416
6	73	2	m	20	22-Jun-2017	Sub6_Trial73_0	0	4	4	1.249068	True	6.416
6	73	2	m	20	22-Jun-2017	Sub6_Trial73_0	0	5	5	1.258479	True	6.416
6	73	2	m	20	22-Jun-2017	Sub6_Trial73_1	1	0	0	1.488287	False	6.416
6	73	2	m	20	22-Jun-2017	Sub6_Trial73_1	1	1	1	0.472919	False	6.416
6	73	2	m	20	22-Jun-2017	Sub6_Trial73_1	1	2	2	0.856734	False	6.416
6	73	2	m	20	22-Jun-2017	Sub6_Trial73_1	1	3	3	0.715294	False	6.416
6	73	2	m	20	22-Jun-2017	Sub6_Trial73_1	1	4	4	0.763468	False	6.416
6	73	2	m	20	22-Jun-2017	Sub6_Trial73_1	1	5	5	0.872629	False	6.416
6	74	2	m	20	22-Jun-2017	Sub6_Trial74_0	0	0	0	0.703075	False	1.301
6	74	2	m	20	22-Jun-2017	Sub6_Trial74_0	0	1	1	1.145793	False	1.301
6	74	2	m	20	22-Jun-2017	Sub6_Trial74_0	0	2	2	0.968289	False	1.301
6	74	2	m	20	22-Jun-2017	Sub6_Trial74_0	0	3	3	0.865701	False	1.301
6	74	2	m	20	22-Jun-2017	Sub6_Trial74_0	0	4	4	0.851359	False	1.301
6	74	2	m	20	22-Jun-2017	Sub6_Trial74_0	0	5	5	0.573223	False	1.301
6	74	2	m	20	22-Jun-2017	Sub6_Trial74_1	1	0	0	0.994671	True	1.301
6	74	2	m	20	22-Jun-2017	Sub6_Trial74_1	1	1	1	0.663861	True	1.301
6	74	2	m	20	22-Jun-2017	Sub6_Trial74_1	1	2	2	1.250125	True	1.301
6	74	2	m	20	22-Jun-2017	Sub6_Trial74_1	1	3	3	1.043231	True	1.301
6	74	2	m	20	22-Jun-2017	Sub6_Trial74_1	1	4	4	0.803073	True	1.301
6	74	2	m	20	22-Jun-2017	Sub6_Trial74_1	1	5	5	0.552986	True	1.301
6	75	2	m	20	22-Jun-2017	Sub6_Trial75_0	0	0	0	0.847213	True	3.36
6	75	2	m	20	22-Jun-2017	Sub6_Trial75_0	0	1	1	0.728263	True	3.36
6	75	2	m	20	22-Jun-2017	Sub6_Trial75_0	0	2	2	0.951868	True	3.36
6	75	2	m	20	22-Jun-2017	Sub6_Trial75_0	0	3	3	1.125362	True	3.36
6	75	2	m	20	22-Jun-2017	Sub6_Trial75_0	0	4	4	0.798243	True	3.36
6	75	2	m	20	22-Jun-2017	Sub6_Trial75_0	0	5	5	1.065738	True	3.36
6	75	2	m	20	22-Jun-2017	Sub6_Trial75_1	1	0	0	1.015069	False	3.36
6	75	2	m	20	22-Jun-2017	Sub6_Trial75_1	1	1	1	0.912396	False	3.36
6	75	2	m	20	22-Jun-2017	Sub6_Trial75_1	1	2	2	1.554797	False	3.36
6	75	2	m	20	22-Jun-2017	Sub6_Trial75_1	1	3	3	0.771193	False	3.36
6	75	2	m	20	22-Jun-2017	Sub6_Trial75_1	1	4	4	1.087096	False	3.36
6	75	2	m	20	22-Jun-2017	Sub6_Trial75_1	1	5	5	0.988818	False	3.36
6	76	2	m	20	22-Jun-2017	Sub6_Trial76_0	0	0	0	0.640953	False	2.859
6	76	2	m	20	22-Jun-2017	Sub6_Trial76_0	0	1	1	1.208001	False	2.859
6	76	2	m	20	22-Jun-2017	Sub6_Trial76_0	0	2	2	1.52718	False	2.859
6	76	2	m	20	22-Jun-2017	Sub6_Trial76_0	0	3	3	0.673342	False	2.859
6	76	2	m	20	22-Jun-2017	Sub6_Trial76_0	0	4	4	1.244381	False	2.859
6	76	2	m	20	22-Jun-2017	Sub6_Trial76_0	0	5	5	0.630037	False	2.859
6	76	2	m	20	22-Jun-2017	Sub6_Trial76_1	1	0	0	1.559816	True	2.859
6	76	2	m	20	22-Jun-2017	Sub6_Trial76_1	1	1	1	1.327036	True	2.859
6	76	2	m	20	22-Jun-2017	Sub6_Trial76_1	1	2	2	0.56577	True	2.859
6	76	2	m	20	22-Jun-2017	Sub6_Trial76_1	1	3	3	0.944849	True	2.859
6	76	2	m	20	22-Jun-2017	Sub6_Trial76_1	1	4	4	1.424401	True	2.859
6	76	2	m	20	22-Jun-2017	Sub6_Trial76_1	1	5	5	1.195411	True	2.859
6	77	2	m	20	22-Jun-2017	Sub6_Trial77_0	0	0	0	1.173878	False	3.372
6	77	2	m	20	22-Jun-2017	Sub6_Trial77_0	0	1	1	0.474802	False	3.372
6	77	2	m	20	22-Jun-2017	Sub6_Trial77_0	0	2	2	1.187819	False	3.372
6	77	2	m	20	22-Jun-2017	Sub6_Trial77_0	0	3	3	0.628159	False	3.372
6	77	2	m	20	22-Jun-2017	Sub6_Trial77_0	0	4	4	1.496302	False	3.372
6	77	2	m	20	22-Jun-2017	Sub6_Trial77_0	0	5	5	1.211005	False	3.372
6	77	2	m	20	22-Jun-2017	Sub6_Trial77_1	1	0	0	1.296444	True	3.372
6	77	2	m	20	22-Jun-2017	Sub6_Trial77_1	1	1	1	0.736678	True	3.372
6	77	2	m	20	22-Jun-2017	Sub6_Trial77_1	1	2	2	0.70515	True	3.372
6	77	2	m	20	22-Jun-2017	Sub6_Trial77_1	1	3	3	0.842059	True	3.372
6	77	2	m	20	22-Jun-2017	Sub6_Trial77_1	1	4	4	1.138706	True	3.372
6	77	2	m	20	22-Jun-2017	Sub6_Trial77_1	1	5	5	1.085111	True	3.372
6	78	2	m	20	22-Jun-2017	Sub6_Trial78_0	0	0	0	0.926376	True	6.629
6	78	2	m	20	22-Jun-2017	Sub6_Trial78_0	0	1	1	1.243511	True	6.629
6	78	2	m	20	22-Jun-2017	Sub6_Trial78_0	0	2	2	1.638723	True	6.629
6	78	2	m	20	22-Jun-2017	Sub6_Trial78_0	0	3	3	0.992638	True	6.629
6	78	2	m	20	22-Jun-2017	Sub6_Trial78_0	0	4	4	0.642674	True	6.629
6	78	2	m	20	22-Jun-2017	Sub6_Trial78_0	0	5	5	1.47764	True	6.629
6	78	2	m	20	22-Jun-2017	Sub6_Trial78_1	1	0	0	0.427681	False	6.629
6	78	2	m	20	22-Jun-2017	Sub6_Trial78_1	1	1	1	1.223567	False	6.629
6	78	2	m	20	22-Jun-2017	Sub6_Trial78_1	1	2	2	1.135612	False	6.629
6	78	2	m	20	22-Jun-2017	Sub6_Trial78_1	1	3	3	1.075289	False	6.629
6	78	2	m	20	22-Jun-2017	Sub6_Trial78_1	1	4	4	0.929242	False	6.629
6	78	2	m	20	22-Jun-2017	Sub6_Trial78_1	1	5	5	1.307655	False	6.629
6	79	2	m	20	22-Jun-2017	Sub6_Trial79_0	0	0	0	1.275341	False	1.782
6	79	2	m	20	22-Jun-2017	Sub6_Trial79_0	0	1	1	0.616444	False	1.782
6	79	2	m	20	22-Jun-2017	Sub6_Trial79_0	0	2	2	0.758677	False	1.782
6	79	2	m	20	22-Jun-2017	Sub6_Trial79_0	0	3	3	1.192242	False	1.782
6	79	2	m	20	22-Jun-2017	Sub6_Trial79_0	0	4	4	0.537924	False	1.782
6	79	2	m	20	22-Jun-2017	Sub6_Trial79_0	0	5	5	1.06566	False	1.782
6	79	2	m	20	22-Jun-2017	Sub6_Trial79_1	1	0	0	0.709636	True	1.782
6	79	2	m	20	22-Jun-2017	Sub6_Trial79_1	1	1	1	0.969198	True	1.782
6	79	2	m	20	22-Jun-2017	Sub6_Trial79_1	1	2	2	1.350269	True	1.782
6	79	2	m	20	22-Jun-2017	Sub6_Trial79_1	1	3	3	0.632542	True	1.782
6	79	2	m	20	22-Jun-2017	Sub6_Trial79_1	1	4	4	0.84038	True	1.782
6	79	2	m	20	22-Jun-2017	Sub6_Trial79_1	1	5	5	0.529323	True	1.782
6	79	3	m	20	22-Jun-2017	Sub6_Trial79_0	0	0	0	1.275341	True	5.322
6	79	3	m	20	22-Jun-2017	Sub6_Trial79_0	0	1	1	0.616444	True	5.322
6	79	3	m	20	22-Jun-2017	Sub6_Trial79_0	0	2	2	0.758677	True	5.322
6	79	3	m	20	22-Jun-2017	Sub6_Trial79_0	0	3	3	1.192242	True	5.322
6	79	3	m	20	22-Jun-2017	Sub6_Trial79_0	0	4	4	0.537924	True	5.322
6	79	3	m	20	22-Jun-2017	Sub6_Trial79_0	0	5	5	1.06566	True	5.322
6	79	3	m	20	22-Jun-2017	Sub6_Trial79_1	1	0	0	0.709636	False	5.322
6	79	3	m	20	22-Jun-2017	Sub6_Trial79_1	1	1	1	0.969198	False	5.322
6	79	3	m	20	22-Jun-2017	Sub6_Trial79_1	1	2	2	1.350269	False	5.322
6	79	3	m	20	22-Jun-2017	Sub6_Trial79_1	1	3	3	0.632542	False	5.322
6	79	3	m	20	22-Jun-2017	Sub6_Trial79_1	1	4	4	0.84038	False	5.322
6	79	3	m	20	22-Jun-2017	Sub6_Trial79_1	1	5	5	0.529323	False	5.322
6	80	3	m	20	22-Jun-2017	Sub6_Trial80_0	0	0	0	0.478531	True	2.867
6	80	3	m	20	22-Jun-2017	Sub6_Trial80_0	0	1	1	1.527521	True	2.867
6	80	3	m	20	22-Jun-2017	Sub6_Trial80_0	0	2	2	0.749649	True	2.867
6	80	3	m	20	22-Jun-2017	Sub6_Trial80_0	0	3	3	0.799902	True	2.867
6	80	3	m	20	22-Jun-2017	Sub6_Trial80_0	0	4	4	1.43496	True	2.867
6	80	3	m	20	22-Jun-2017	Sub6_Trial80_0	0	5	5	1.075671	True	2.867
6	80	3	m	20	22-Jun-2017	Sub6_Trial80_1	1	0	0	1.086386	False	2.867
6	80	3	m	20	22-Jun-2017	Sub6_Trial80_1	1	1	1	0.86026	False	2.867
6	80	3	m	20	22-Jun-2017	Sub6_Trial80_1	1	2	2	1.004445	False	2.867
6	80	3	m	20	22-Jun-2017	Sub6_Trial80_1	1	3	3	1.354938	False	2.867
6	80	3	m	20	22-Jun-2017	Sub6_Trial80_1	1	4	4	0.505573	False	2.867
6	80	3	m	20	22-Jun-2017	Sub6_Trial80_1	1	5	5	1.084104	False	2.867
6	81	3	m	20	22-Jun-2017	Sub6_Trial81_0	0	0	0	1.167811	True	4.439
6	81	3	m	20	22-Jun-2017	Sub6_Trial81_0	0	1	1	0.948904	True	4.439
6	81	3	m	20	22-Jun-2017	Sub6_Trial81_0	0	2	2	0.89758	True	4.439
6	81	3	m	20	22-Jun-2017	Sub6_Trial81_0	0	3	3	0.890654	True	4.439
6	81	3	m	20	22-Jun-2017	Sub6_Trial81_0	0	4	4	0.69219	True	4.439
6	81	3	m	20	22-Jun-2017	Sub6_Trial81_0	0	5	5	0.889584	True	4.439
6	81	3	m	20	22-Jun-2017	Sub6_Trial81_1	1	0	0	0.87033	False	4.439
6	81	3	m	20	22-Jun-2017	Sub6_Trial81_1	1	1	1	0.680017	False	4.439
6	81	3	m	20	22-Jun-2017	Sub6_Trial81_1	1	2	2	0.71933	False	4.439
6	81	3	m	20	22-Jun-2017	Sub6_Trial81_1	1	3	3	0.610602	False	4.439
6	81	3	m	20	22-Jun-2017	Sub6_Trial81_1	1	4	4	1.015804	False	4.439
6	81	3	m	20	22-Jun-2017	Sub6_Trial81_1	1	5	5	1.350435	False	4.439
6	82	3	m	20	22-Jun-2017	Sub6_Trial82_0	0	0	0	1.162409	True	1.782
6	82	3	m	20	22-Jun-2017	Sub6_Trial82_0	0	1	1	1.550583	True	1.782
6	82	3	m	20	22-Jun-2017	Sub6_Trial82_0	0	2	2	1.578238	True	1.782
6	82	3	m	20	22-Jun-2017	Sub6_Trial82_0	0	3	3	1.041165	True	1.782
6	82	3	m	20	22-Jun-2017	Sub6_Trial82_0	0	4	4	0.775221	True	1.782
6	82	3	m	20	22-Jun-2017	Sub6_Trial82_0	0	5	5	0.7001	True	1.782
6	82	3	m	20	22-Jun-2017	Sub6_Trial82_1	1	0	0	1.20947	False	1.782
6	82	3	m	20	22-Jun-2017	Sub6_Trial82_1	1	1	1	0.460015	False	1.782
6	82	3	m	20	22-Jun-2017	Sub6_Trial82_1	1	2	2	0.814264	False	1.782
6	82	3	m	20	22-Jun-2017	Sub6_Trial82_1	1	3	3	0.513718	False	1.782
6	82	3	m	20	22-Jun-2017	Sub6_Trial82_1	1	4	4	1.131143	False	1.782
6	82	3	m	20	22-Jun-2017	Sub6_Trial82_1	1	5	5	0.915728	False	1.782
6	83	3	m	20	22-Jun-2017	Sub6_Trial83_0	0	0	0	1.199698	True	1.192
6	83	3	m	20	22-Jun-2017	Sub6_Trial83_0	0	1	1	0.468573	True	1.192
6	83	3	m	20	22-Jun-2017	Sub6_Trial83_0	0	2	2	0.9267	True	1.192
6	83	3	m	20	22-Jun-2017	Sub6_Trial83_0	0	3	3	1.190797	True	1.192
6	83	3	m	20	22-Jun-2017	Sub6_Trial83_0	0	4	4	0.727511	True	1.192
6	83	3	m	20	22-Jun-2017	Sub6_Trial83_0	0	5	5	1.199452	True	1.192
6	83	3	m	20	22-Jun-2017	Sub6_Trial83_1	1	0	0	0.896579	False	1.192
6	83	3	m	20	22-Jun-2017	Sub6_Trial83_1	1	1	1	1.045623	False	1.192
6	83	3	m	20	22-Jun-2017	Sub6_Trial83_1	1	2	2	1.40042	False	1.192
6	83	3	m	20	22-Jun-2017	Sub6_Trial83_1	1	3	3	0.978878	False	1.192
6	83	3	m	20	22-Jun-2017	Sub6_Trial83_1	1	4	4	0.653711	False	1.192
6	83	3	m	20	22-Jun-2017	Sub6_Trial83_1	1	5	5	0.651208	False	1.192
6	84	3	m	20	22-Jun-2017	Sub6_Trial84_0	0	0	0	0.829507	False	4.054
6	84	3	m	20	22-Jun-2017	Sub6_Trial84_0	0	1	1	0.967574	False	4.054
6	84	3	m	20	22-Jun-2017	Sub6_Trial84_0	0	2	2	0.857047	False	4.054
6	84	3	m	20	22-Jun-2017	Sub6_Trial84_0	0	3	3	0.45807	False	4.054
6	84	3	m	20	22-Jun-2017	Sub6_Trial84_0	0	4	4	0.694059	False	4.054
6	84	3	m	20	22-Jun-2017	Sub6_Trial84_0	0	5	5	0.822427	False	4.054
6	84	3	m	20	22-Jun-2017	Sub6_Trial84_1	1	0	0	0.674941	True	4.054
6	84	3	m	20	22-Jun-2017	Sub6_Trial84_1	1	1	1	0.805839	True	4.054
6	84	3	m	20	22-Jun-2017	Sub6_Trial84_1	1	2	2	0.987687	True	4.054
6	84	3	m	20	22-Jun-2017	Sub6_Trial84_1	1	3	3	0.733045	True	4.054
6	84	3	m	20	22-Jun-2017	Sub6_Trial84_1	1	4	4	1.003627	True	4.054
6	84	3	m	20	22-Jun-2017	Sub6_Trial84_1	1	5	5	1.308158	True	4.054
6	85	3	m	20	22-Jun-2017	Sub6_Trial85_0	0	0	0	0.92134	False	1.804
6	85	3	m	20	22-Jun-2017	Sub6_Trial85_0	0	1	1	1.364746	False	1.804
6	85	3	m	20	22-Jun-2017	Sub6_Trial85_0	0	2	2	1.575046	False	1.804
6	85	3	m	20	22-Jun-2017	Sub6_Trial85_0	0	3	3	0.765558	False	1.804
6	85	3	m	20	22-Jun-2017	Sub6_Trial85_0	0	4	4	1.30546	False	1.804
6	85	3	m	20	22-Jun-2017	Sub6_Trial85_0	0	5	5	1.092858	False	1.804
6	85	3	m	20	22-Jun-2017	Sub6_Trial85_1	1	0	0	1.003093	True	1.804
6	85	3	m	20	22-Jun-2017	Sub6_Trial85_1	1	1	1	0.60074	True	1.804
6	85	3	m	20	22-Jun-2017	Sub6_Trial85_1	1	2	2	0.956351	True	1.804
6	85	3	m	20	22-Jun-2017	Sub6_Trial85_1	1	3	3	1.618858	True	1.804
6	85	3	m	20	22-Jun-2017	Sub6_Trial85_1	1	4	4	1.010474	True	1.804
6	85	3	m	20	22-Jun-2017	Sub6_Trial85_1	1	5	5	0.913054	True	1.804
6	86	3	m	20	22-Jun-2017	Sub6_Trial86_0	0	0	0	1.170673	False	1.586
6	86	3	m	20	22-Jun-2017	Sub6_Trial86_0	0	1	1	0.607006	False	1.586
6	86	3	m	20	22-Jun-2017	Sub6_Trial86_0	0	2	2	1.262802	False	1.586
6	86	3	m	20	22-Jun-2017	Sub6_Trial86_0	0	3	3	0.663874	False	1.586
6	86	3	m	20	22-Jun-2017	Sub6_Trial86_0	0	4	4	1.401974	False	1.586
6	86	3	m	20	22-Jun-2017	Sub6_Trial86_0	0	5	5	0.725316	False	1.586
6	86	3	m	20	22-Jun-2017	Sub6_Trial86_1	1	0	0	0.86623	True	1.586
6	86	3	m	20	22-Jun-2017	Sub6_Trial86_1	1	1	1	0.986797	True	1.586
6	86	3	m	20	22-Jun-2017	Sub6_Trial86_1	1	2	2	1.037888	True	1.586
6	86	3	m	20	22-Jun-2017	Sub6_Trial86_1	1	3	3	1.287485	True	1.586
6	86	3	m	20	22-Jun-2017	Sub6_Trial86_1	1	4	4	1.29667	True	1.586
6	86	3	m	20	22-Jun-2017	Sub6_Trial86_1	1	5	5	0.79522	True	1.586
6	87	3	m	20	22-Jun-2017	Sub6_Trial87_0	0	0	0	1.051186	False	1.362
6	87	3	m	20	22-Jun-2017	Sub6_Trial87_0	0	1	1	0.604072	False	1.362
6	87	3	m	20	22-Jun-2017	Sub6_Trial87_0	0	2	2	0.541526	False	1.362
6	87	3	m	20	22-Jun-2017	Sub6_Trial87_0	0	3	3	0.459754	False	1.362
6	87	3	m	20	22-Jun-2017	Sub6_Trial87_0	0	4	4	1.30653	False	1.362
6	87	3	m	20	22-Jun-2017	Sub6_Trial87_0	0	5	5	1.253617	False	1.362
6	87	3	m	20	22-Jun-2017	Sub6_Trial87_1	1	0	0	1.473674	True	1.362
6	87	3	m	20	22-Jun-2017	Sub6_Trial87_1	1	1	1	1.122831	True	1.362
6	87	3	m	20	22-Jun-2017	Sub6_Trial87_1	1	2	2	1.322042	True	1.362
6	87	3	m	20	22-Jun-2017	Sub6_Trial87_1	1	3	3	1.222717	True	1.362
6	87	3	m	20	22-Jun-2017	Sub6_Trial87_1	1	4	4	1.107846	True	1.362
6	87	3	m	20	22-Jun-2017	Sub6_Trial87_1	1	5	5	1.113589	True	1.362
6	88	3	m	20	22-Jun-2017	Sub6_Trial88_0	0	0	0	0.766241	True	0.667
6	88	3	m	20	22-Jun-2017	Sub6_Trial88_0	0	1	1	0.870201	True	0.667
6	88	3	m	20	22-Jun-2017	Sub6_Trial88_0	0	2	2	0.957203	True	0.667
6	88	3	m	20	22-Jun-2017	Sub6_Trial88_0	0	3	3	1.081422	True	0.667
6	88	3	m	20	22-Jun-2017	Sub6_Trial88_0	0	4	4	0.406823	True	0.667
6	88	3	m	20	22-Jun-2017	Sub6_Trial88_0	0	5	5	1.373359	True	0.667
6	88	3	m	20	22-Jun-2017	Sub6_Trial88_1	1	0	0	0.983477	False	0.667
6	88	3	m	20	22-Jun-2017	Sub6_Trial88_1	1	1	1	1.419236	False	0.667
6	88	3	m	20	22-Jun-2017	Sub6_Trial88_1	1	2	2	1.145127	False	0.667
6	88	3	m	20	22-Jun-2017	Sub6_Trial88_1	1	3	3	0.713269	False	0.667
6	88	3	m	20	22-Jun-2017	Sub6_Trial88_1	1	4	4	1.134132	False	0.667
6	88	3	m	20	22-Jun-2017	Sub6_Trial88_1	1	5	5	1.24871	False	0.667
6	89	3	m	20	22-Jun-2017	Sub6_Trial89_0	0	0	0	1.198442	True	3.064
6	89	3	m	20	22-Jun-2017	Sub6_Trial89_0	0	1	1	0.69129	True	3.064
6	89	3	m	20	22-Jun-2017	Sub6_Trial89_0	0	2	2	0.697438	True	3.064
6	89	3	m	20	22-Jun-2017	Sub6_Trial89_0	0	3	3	1.058916	True	3.064
6	89	3	m	20	22-Jun-2017	Sub6_Trial89_0	0	4	4	1.363998	True	3.064
6	89	3	m	20	22-Jun-2017	Sub6_Trial89_0	0	5	5	0.803667	True	3.064
6	89	3	m	20	22-Jun-2017	Sub6_Trial89_1	1	0	0	0.69004	False	3.064
6	89	3	m	20	22-Jun-2017	Sub6_Trial89_1	1	1	1	1.165213	False	3.064
6	89	3	m	20	22-Jun-2017	Sub6_Trial89_1	1	2	2	1.430866	False	3.064
6	89	3	m	20	22-Jun-2017	Sub6_Trial89_1	1	3	3	0.898639	False	3.064
6	89	3	m	20	22-Jun-2017	Sub6_Trial89_1	1	4	4	1.570734	False	3.064
6	89	3	m	20	22-Jun-2017	Sub6_Trial89_1	1	5	5	0.4681	False	3.064
6	90	3	m	20	22-Jun-2017	Sub6_Trial90_0	0	0	0	1.190893	True	2.738
6	90	3	m	20	22-Jun-2017	Sub6_Trial90_0	0	1	1	1.262363	True	2.738
6	90	3	m	20	22-Jun-2017	Sub6_Trial90_0	0	2	2	1.539727	True	2.738
6	90	3	m	20	22-Jun-2017	Sub6_Trial90_0	0	3	3	1.365652	True	2.738
6	90	3	m	20	22-Jun-2017	Sub6_Trial90_0	0	4	4	1.380718	True	2.738
6	90	3	m	20	22-Jun-2017	Sub6_Trial90_0	0	5	5	1.164448	True	2.738
6	90	3	m	20	22-Jun-2017	Sub6_Trial90_1	1	0	0	1.116313	False	2.738
6	90	3	m	20	22-Jun-2017	Sub6_Trial90_1	1	1	1	1.197466	False	2.738
6	90	3	m	20	22-Jun-2017	Sub6_Trial90_1	1	2	2	0.828544	False	2.738
6	90	3	m	20	22-Jun-2017	Sub6_Trial90_1	1	3	3	0.792448	False	2.738
6	90	3	m	20	22-Jun-2017	Sub6_Trial90_1	1	4	4	0.997187	False	2.738
6	90	3	m	20	22-Jun-2017	Sub6_Trial90_1	1	5	5	0.950386	False	2.738
6	91	3	m	20	22-Jun-2017	Sub6_Trial91_0	0	0	0	1.46185	True	3.295
6	91	3	m	20	22-Jun-2017	Sub6_Trial91_0	0	1	1	1.256753	True	3.295
6	91	3	m	20	22-Jun-2017	Sub6_Trial91_0	0	2	2	1.183419	True	3.295
6	91	3	m	20	22-Jun-2017	Sub6_Trial91_0	0	3	3	0.481438	True	3.295
6	91	3	m	20	22-Jun-2017	Sub6_Trial91_0	0	4	4	1.479792	True	3.295
6	91	3	m	20	22-Jun-2017	Sub6_Trial91_0	0	5	5	1.339992	True	3.295
6	91	3	m	20	22-Jun-2017	Sub6_Trial91_1	1	0	0	0.982969	False	3.295
6	91	3	m	20	22-Jun-2017	Sub6_Trial91_1	1	1	1	0.980068	False	3.295
6	91	3	m	20	22-Jun-2017	Sub6_Trial91_1	1	2	2	0.81939	False	3.295
6	91	3	m	20	22-Jun-2017	Sub6_Trial91_1	1	3	3	0.482088	False	3.295
6	91	3	m	20	22-Jun-2017	Sub6_Trial91_1	1	4	4	1.557233	False	3.295
6	91	3	m	20	22-Jun-2017	Sub6_Trial91_1	1	5	5	1.467796	False	3.295
6	92	3	m	20	22-Jun-2017	Sub6_Trial92_0	0	0	0	0.423085	False	1.539
6	92	3	m	20	22-Jun-2017	Sub6_Trial92_0	0	1	1	1.184447	False	1.539
6	92	3	m	20	22-Jun-2017	Sub6_Trial92_0	0	2	2	1.072858	False	1.539
6	92	3	m	20	22-Jun-2017	Sub6_Trial92_0	0	3	3	1.204247	False	1.539
6	92	3	m	20	22-Jun-2017	Sub6_Trial92_0	0	4	4	0.724721	False	1.539
6	92	3	m	20	22-Jun-2017	Sub6_Trial92_0	0	5	5	1.025575	False	1.539
6	92	3	m	20	22-Jun-2017	Sub6_Trial92_1	1	0	0	0.463525	True	1.539
6	92	3	m	20	22-Jun-2017	Sub6_Trial92_1	1	1	1	1.052503	True	1.539
6	92	3	m	20	22-Jun-2017	Sub6_Trial92_1	1	2	2	1.070888	True	1.539
6	92	3	m	20	22-Jun-2017	Sub6_Trial92_1	1	3	3	0.980929	True	1.539
6	92	3	m	20	22-Jun-2017	Sub6_Trial92_1	1	4	4	1.101803	True	1.539
6	92	3	m	20	22-Jun-2017	Sub6_Trial92_1	1	5	5	0.836645	True	1.539
6	93	3	m	20	22-Jun-2017	Sub6_Trial93_0	0	0	0	0.892203	True	4.893
6	93	3	m	20	22-Jun-2017	Sub6_Trial93_0	0	1	1	1.246946	True	4.893
6	93	3	m	20	22-Jun-2017	Sub6_Trial93_0	0	2	2	0.756796	True	4.893
6	93	3	m	20	22-Jun-2017	Sub6_Trial93_0	0	3	3	0.8885	True	4.893
6	93	3	m	20	22-Jun-2017	Sub6_Trial93_0	0	4	4	1.270038	True	4.893
6	93	3	m	20	22-Jun-2017	Sub6_Trial93_0	0	5	5	1.543377	True	4.893
6	93	3	m	20	22-Jun-2017	Sub6_Trial93_1	1	0	0	0.613737	False	4.893
6	93	3	m	20	22-Jun-2017	Sub6_Trial93_1	1	1	1	0.94441	False	4.893
6	93	3	m	20	22-Jun-2017	Sub6_Trial93_1	1	2	2	0.853966	False	4.893
6	93	3	m	20	22-Jun-2017	Sub6_Trial93_1	1	3	3	0.377911	False	4.893
6	93	3	m	20	22-Jun-2017	Sub6_Trial93_1	1	4	4	0.621529	False	4.893
6	93	3	m	20	22-Jun-2017	Sub6_Trial93_1	1	5	5	0.936483	False	4.893
6	94	3	m	20	22-Jun-2017	Sub6_Trial94_0	0	0	0	1.225663	True	4.04
6	94	3	m	20	22-Jun-2017	Sub6_Trial94_0	0	1	1	1.425766	True	4.04
6	94	3	m	20	22-Jun-2017	Sub6_Trial94_0	0	2	2	0.984421	True	4.04
6	94	3	m	20	22-Jun-2017	Sub6_Trial94_0	0	3	3	0.880229	True	4.04
6	94	3	m	20	22-Jun-2017	Sub6_Trial94_0	0	4	4	0.934722	True	4.04
6	94	3	m	20	22-Jun-2017	Sub6_Trial94_0	0	5	5	1.272978	True	4.04
6	94	3	m	20	22-Jun-2017	Sub6_Trial94_1	1	0	0	1.289211	False	4.04
6	94	3	m	20	22-Jun-2017	Sub6_Trial94_1	1	1	1	0.761832	False	4.04
6	94	3	m	20	22-Jun-2017	Sub6_Trial94_1	1	2	2	1.388931	False	4.04
6	94	3	m	20	22-Jun-2017	Sub6_Trial94_1	1	3	3	1.199749	False	4.04
6	94	3	m	20	22-Jun-2017	Sub6_Trial94_1	1	4	4	1.215074	False	4.04
6	94	3	m	20	22-Jun-2017	Sub6_Trial94_1	1	5	5	1.537071	False	4.04
6	95	3	m	20	22-Jun-2017	Sub6_Trial95_0	0	0	0	0.670316	True	7.507
6	95	3	m	20	22-Jun-2017	Sub6_Trial95_0	0	1	1	0.682792	True	7.507
6	95	3	m	20	22-Jun-2017	Sub6_Trial95_0	0	2	2	0.91064	True	7.507
6	95	3	m	20	22-Jun-2017	Sub6_Trial95_0	0	3	3	0.95531	True	7.507
6	95	3	m	20	22-Jun-2017	Sub6_Trial95_0	0	4	4	1.118823	True	7.507
6	95	3	m	20	22-Jun-2017	Sub6_Trial95_0	0	5	5	0.999004	True	7.507
6	95	3	m	20	22-Jun-2017	Sub6_Trial95_1	1	0	0	0.973279	False	7.507
6	95	3	m	20	22-Jun-2017	Sub6_Trial95_1	1	1	1	0.881091	False	7.507
6	95	3	m	20	22-Jun-2017	Sub6_Trial95_1	1	2	2	1.188991	False	7.507
6	95	3	m	20	22-Jun-2017	Sub6_Trial95_1	1	3	3	0.372941	False	7.507
6	95	3	m	20	22-Jun-2017	Sub6_Trial95_1	1	4	4	0.585193	False	7.507
6	95	3	m	20	22-Jun-2017	Sub6_Trial95_1	1	5	5	0.400122	False	7.507
6	96	3	m	20	22-Jun-2017	Sub6_Trial96_0	0	0	0	1.410082	True	3.844
6	96	3	m	20	22-Jun-2017	Sub6_Trial96_0	0	1	1	0.827355	True	3.844
6	96	3	m	20	22-Jun-2017	Sub6_Trial96_0	0	2	2	0.973316	True	3.844
6	96	3	m	20	22-Jun-2017	Sub6_Trial96_0	0	3	3	0.904526	True	3.844
6	96	3	m	20	22-Jun-2017	Sub6_Trial96_0	0	4	4	0.7805	True	3.844
6	96	3	m	20	22-Jun-2017	Sub6_Trial96_0	0	5	5	0.83484	True	3.844
6	96	3	m	20	22-Jun-2017	Sub6_Trial96_1	1	0	0	0.726565	False	3.844
6	96	3	m	20	22-Jun-2017	Sub6_Trial96_1	1	1	1	1.198692	False	3.844
6	96	3	m	20	22-Jun-2017	Sub6_Trial96_1	1	2	2	1.41883	False	3.844
6	96	3	m	20	22-Jun-2017	Sub6_Trial96_1	1	3	3	0.629982	False	3.844
6	96	3	m	20	22-Jun-2017	Sub6_Trial96_1	1	4	4	0.370079	False	3.844
6	96	3	m	20	22-Jun-2017	Sub6_Trial96_1	1	5	5	1.434632	False	3.844
6	97	3	m	20	22-Jun-2017	Sub6_Trial97_0	0	0	0	0.645323	False	3.491
6	97	3	m	20	22-Jun-2017	Sub6_Trial97_0	0	1	1	1.312106	False	3.491
6	97	3	m	20	22-Jun-2017	Sub6_Trial97_0	0	2	2	1.182435	False	3.491
6	97	3	m	20	22-Jun-2017	Sub6_Trial97_0	0	3	3	1.168713	False	3.491
6	97	3	m	20	22-Jun-2017	Sub6_Trial97_0	0	4	4	0.636087	False	3.491
6	97	3	m	20	22-Jun-2017	Sub6_Trial97_0	0	5	5	1.217991	False	3.491
6	97	3	m	20	22-Jun-2017	Sub6_Trial97_1	1	0	0	0.769295	True	3.491
6	97	3	m	20	22-Jun-2017	Sub6_Trial97_1	1	1	1	1.316594	True	3.491
6	97	3	m	20	22-Jun-2017	Sub6_Trial97_1	1	2	2	0.654066	True	3.491
6	97	3	m	20	22-Jun-2017	Sub6_Trial97_1	1	3	3	0.683372	True	3.491
6	97	3	m	20	22-Jun-2017	Sub6_Trial97_1	1	4	4	0.485475	True	3.491
6	97	3	m	20	22-Jun-2017	Sub6_Trial97_1	1	5	5	1.028618	True	3.491
6	98	3	m	20	22-Jun-2017	Sub6_Trial98_0	0	0	0	0.474517	False	4.518
6	98	3	m	20	22-Jun-2017	Sub6_Trial98_0	0	1	1	0.895412	False	4.518
6	98	3	m	20	22-Jun-2017	Sub6_Trial98_0	0	2	2	1.090086	False	4.518
6	98	3	m	20	22-Jun-2017	Sub6_Trial98_0	0	3	3	0.917362	False	4.518
6	98	3	m	20	22-Jun-2017	Sub6_Trial98_0	0	4	4	1.470972	False	4.518
6	98	3	m	20	22-Jun-2017	Sub6_Trial98_0	0	5	5	1.585546	False	4.518
6	98	3	m	20	22-Jun-2017	Sub6_Trial98_1	1	0	0	0.881289	True	4.518
6	98	3	m	20	22-Jun-2017	Sub6_Trial98_1	1	1	1	0.419298	True	4.518
6	98	3	m	20	22-Jun-2017	Sub6_Trial98_1	1	2	2	0.669608	True	4.518
6	98	3	m	20	22-Jun-2017	Sub6_Trial98_1	1	3	3	0.770182	True	4.518
6	98	3	m	20	22-Jun-2017	Sub6_Trial98_1	1	4	4	0.992763	True	4.518
6	98	3	m	20	22-Jun-2017	Sub6_Trial98_1	1	5	5	0.819765	True	4.518
6	99	3	m	20	22-Jun-2017	Sub6_Trial99_0	0	0	0	1.169634	False	1.658
6	99	3	m	20	22-Jun-2017	Sub6_Trial99_0	0	1	1	1.603374	False	1.658
6	99	3	m	20	22-Jun-2017	Sub6_Trial99_0	0	2	2	0.427896	False	1.658
6	99	3	m	20	22-Jun-2017	Sub6_Trial99_0	0	3	3	0.95092	False	1.658
6	99	3	m	20	22-Jun-2017	Sub6_Trial99_0	0	4	4	1.4965	False	1.658
6	99	3	m	20	22-Jun-2017	Sub6_Trial99_0	0	5	5	0.859309	False	1.658
6	99	3	m	20	22-Jun-2017	Sub6_Trial99_1	1	0	0	1.191336	True	1.658
6	99	3	m	20	22-Jun-2017	Sub6_Trial99_1	1	1	1	0.878403	True	1.658
6	99	3	m	20	22-Jun-2017	Sub6_Trial99_1	1	2	2	1.085271	True	1.658
6	99	3	m	20	22-Jun-2017	Sub6_Trial99_1	1	3	3	0.794807	True	1.658
6	99	3	m	20	22-Jun-2017	Sub6_Trial99_1	1	4	4	1.000014	True	1.658
6	99	3	m	20	22-Jun-2017	Sub6_Trial99_1	1	5	5	0.882477	True	1.658
6	100	3	m	20	22-Jun-2017	Sub6_Trial100_0	0	0	0	0.739017	False	1.348
6	100	3	m	20	22-Jun-2017	Sub6_Trial100_0	0	1	1	0.71573	False	1.348
6	100	3	m	20	22-Jun-2017	Sub6_Trial100_0	0	2	2	0.612714	False	1.348
6	100	3	m	20	22-Jun-2017	Sub6_Trial100_0	0	3	3	0.602977	False	1.348
6	100	3	m	20	22-Jun-2017	Sub6_Trial100_0	0	4	4	1.055303	False	1.348
6	100	3	m	20	22-Jun-2017	Sub6_Trial100_0	0	5	5	1.157328	False	1.348
6	100	3	m	20	22-Jun-2017	Sub6_Trial100_1	1	0	0	0.736178	True	1.348
6	100	3	m	20	22-Jun-2017	Sub6_Trial100_1	1	1	1	1.05494	True	1.348
6	100	3	m	20	22-Jun-2017	Sub6_Trial100_1	1	2	2	0.566448	True	1.348
6	100	3	m	20	22-Jun-2017	Sub6_Trial100_1	1	3	3	0.957451	True	1.348
6	100	3	m	20	22-Jun-2017	Sub6_Trial100_1	1	4	4	1.43792	True	1.348
6	100	3	m	20	22-Jun-2017	Sub6_Trial100_1	1	5	5	0.939963	True	1.348
6	101	3	m	20	22-Jun-2017	Sub6_Trial101_0	0	0	0	1.562924	True	4.856
6	101	3	m	20	22-Jun-2017	Sub6_Trial101_0	0	1	1	1.369579	True	4.856
6	101	3	m	20	22-Jun-2017	Sub6_Trial101_0	0	2	2	0.644192	True	4.856
6	101	3	m	20	22-Jun-2017	Sub6_Trial101_0	0	3	3	0.72861	True	4.856
6	101	3	m	20	22-Jun-2017	Sub6_Trial101_0	0	4	4	0.714536	True	4.856
6	101	3	m	20	22-Jun-2017	Sub6_Trial101_0	0	5	5	0.891979	True	4.856
6	101	3	m	20	22-Jun-2017	Sub6_Trial101_1	1	0	0	0.815765	False	4.856
6	101	3	m	20	22-Jun-2017	Sub6_Trial101_1	1	1	1	0.997966	False	4.856
6	101	3	m	20	22-Jun-2017	Sub6_Trial101_1	1	2	2	0.561029	False	4.856
6	101	3	m	20	22-Jun-2017	Sub6_Trial101_1	1	3	3	1.358008	False	4.856
6	101	3	m	20	22-Jun-2017	Sub6_Trial101_1	1	4	4	0.72981	False	4.856
6	101	3	m	20	22-Jun-2017	Sub6_Trial101_1	1	5	5	1.616216	False	4.856
6	102	3	m	20	22-Jun-2017	Sub6_Trial102_0	0	0	0	1.009774	True	4.397
6	102	3	m	20	22-Jun-2017	Sub6_Trial102_0	0	1	1	1.005307	True	4.397
6	102	3	m	20	22-Jun-2017	Sub6_Trial102_0	0	2	2	1.004278	True	4.397
6	102	3	m	20	22-Jun-2017	Sub6_Trial102_0	0	3	3	1.206305	True	4.397
6	102	3	m	20	22-Jun-2017	Sub6_Trial102_0	0	4	4	0.963673	True	4.397
6	102	3	m	20	22-Jun-2017	Sub6_Trial102_0	0	5	5	0.807901	True	4.397
6	102	3	m	20	22-Jun-2017	Sub6_Trial102_1	1	0	0	1.140389	False	4.397
6	102	3	m	20	22-Jun-2017	Sub6_Trial102_1	1	1	1	1.359951	False	4.397
6	102	3	m	20	22-Jun-2017	Sub6_Trial102_1	1	2	2	1.126766	False	4.397
6	102	3	m	20	22-Jun-2017	Sub6_Trial102_1	1	3	3	0.77149	False	4.397
6	102	3	m	20	22-Jun-2017	Sub6_Trial102_1	1	4	4	0.768688	False	4.397
6	102	3	m	20	22-Jun-2017	Sub6_Trial102_1	1	5	5	1.014115	False	4.397
6	103	3	m	20	22-Jun-2017	Sub6_Trial103_0	0	0	0	1.447862	False	2.043
6	103	3	m	20	22-Jun-2017	Sub6_Trial103_0	0	1	1	1.382659	False	2.043
6	103	3	m	20	22-Jun-2017	Sub6_Trial103_0	0	2	2	0.773813	False	2.043
6	103	3	m	20	22-Jun-2017	Sub6_Trial103_0	0	3	3	1.301307	False	2.043
6	103	3	m	20	22-Jun-2017	Sub6_Trial103_0	0	4	4	0.816313	False	2.043
6	103	3	m	20	22-Jun-2017	Sub6_Trial103_0	0	5	5	1.156396	False	2.043
6	103	3	m	20	22-Jun-2017	Sub6_Trial103_1	1	0	0	1.194791	True	2.043
6	103	3	m	20	22-Jun-2017	Sub6_Trial103_1	1	1	1	0.832435	True	2.043
6	103	3	m	20	22-Jun-2017	Sub6_Trial103_1	1	2	2	0.381115	True	2.043
6	103	3	m	20	22-Jun-2017	Sub6_Trial103_1	1	3	3	1.215073	True	2.043
6	103	3	m	20	22-Jun-2017	Sub6_Trial103_1	1	4	4	1.308397	True	2.043
6	103	3	m	20	22-Jun-2017	Sub6_Trial103_1	1	5	5	0.783264	True	2.043
6	104	3	m	20	22-Jun-2017	Sub6_Trial104_0	0	0	0	1.243795	False	1.859
6	104	3	m	20	22-Jun-2017	Sub6_Trial104_0	0	1	1	1.416468	False	1.859
6	104	3	m	20	22-Jun-2017	Sub6_Trial104_0	0	2	2	1.522997	False	1.859
6	104	3	m	20	22-Jun-2017	Sub6_Trial104_0	0	3	3	0.712481	False	1.859
6	104	3	m	20	22-Jun-2017	Sub6_Trial104_0	0	4	4	1.186751	False	1.859
6	104	3	m	20	22-Jun-2017	Sub6_Trial104_0	0	5	5	1.217936	False	1.859
6	104	3	m	20	22-Jun-2017	Sub6_Trial104_1	1	0	0	1.282195	True	1.859
6	104	3	m	20	22-Jun-2017	Sub6_Trial104_1	1	1	1	1.107034	True	1.859
6	104	3	m	20	22-Jun-2017	Sub6_Trial104_1	1	2	2	1.114761	True	1.859
6	104	3	m	20	22-Jun-2017	Sub6_Trial104_1	1	3	3	0.820839	True	1.859
6	104	3	m	20	22-Jun-2017	Sub6_Trial104_1	1	4	4	0.469155	True	1.859
6	104	3	m	20	22-Jun-2017	Sub6_Trial104_1	1	5	5	0.656111	True	1.859
6	105	3	m	20	22-Jun-2017	Sub6_Trial105_0	0	0	0	0.606215	False	14.65
6	105	3	m	20	22-Jun-2017	Sub6_Trial105_0	0	1	1	0.963475	False	14.65
6	105	3	m	20	22-Jun-2017	Sub6_Trial105_0	0	2	2	1.052198	False	14.65
6	105	3	m	20	22-Jun-2017	Sub6_Trial105_0	0	3	3	0.960697	False	14.65
6	105	3	m	20	22-Jun-2017	Sub6_Trial105_0	0	4	4	0.927485	False	14.65
6	105	3	m	20	22-Jun-2017	Sub6_Trial105_0	0	5	5	1.009805	False	14.65
6	105	3	m	20	22-Jun-2017	Sub6_Trial105_1	1	0	0	1.305176	True	14.65
6	105	3	m	20	22-Jun-2017	Sub6_Trial105_1	1	1	1	1.422978	True	14.65
6	105	3	m	20	22-Jun-2017	Sub6_Trial105_1	1	2	2	0.638136	True	14.65
6	105	3	m	20	22-Jun-2017	Sub6_Trial105_1	1	3	3	1.548888	True	14.65
6	105	3	m	20	22-Jun-2017	Sub6_Trial105_1	1	4	4	0.771291	True	14.65
6	105	3	m	20	22-Jun-2017	Sub6_Trial105_1	1	5	5	1.101338	True	14.65
6	106	3	m	20	22-Jun-2017	Sub6_Trial106_0	0	0	0	1.400206	False	0.561
6	106	3	m	20	22-Jun-2017	Sub6_Trial106_0	0	1	1	0.725501	False	0.561
6	106	3	m	20	22-Jun-2017	Sub6_Trial106_0	0	2	2	1.321149	False	0.561
6	106	3	m	20	22-Jun-2017	Sub6_Trial106_0	0	3	3	0.574189	False	0.561
6	106	3	m	20	22-Jun-2017	Sub6_Trial106_0	0	4	4	0.79186	False	0.561
6	106	3	m	20	22-Jun-2017	Sub6_Trial106_0	0	5	5	0.783051	False	0.561
6	106	3	m	20	22-Jun-2017	Sub6_Trial106_1	1	0	0	1.216336	True	0.561
6	106	3	m	20	22-Jun-2017	Sub6_Trial106_1	1	1	1	1.144173	True	0.561
6	106	3	m	20	22-Jun-2017	Sub6_Trial106_1	1	2	2	1.137522	True	0.561
6	106	3	m	20	22-Jun-2017	Sub6_Trial106_1	1	3	3	1.442818	True	0.561
6	106	3	m	20	22-Jun-2017	Sub6_Trial106_1	1	4	4	1.075606	True	0.561
6	106	3	m	20	22-Jun-2017	Sub6_Trial106_1	1	5	5	1.229241	True	0.561
6	107	3	m	20	22-Jun-2017	Sub6_Trial107_0	0	0	0	1.324217	False	5.2
6	107	3	m	20	22-Jun-2017	Sub6_Trial107_0	0	1	1	1.145047	False	5.2
6	107	3	m	20	22-Jun-2017	Sub6_Trial107_0	0	2	2	0.629389	False	5.2
6	107	3	m	20	22-Jun-2017	Sub6_Trial107_0	0	3	3	1.2238	False	5.2
6	107	3	m	20	22-Jun-2017	Sub6_Trial107_0	0	4	4	1.256949	False	5.2
6	107	3	m	20	22-Jun-2017	Sub6_Trial107_0	0	5	5	1.397396	False	5.2
6	107	3	m	20	22-Jun-2017	Sub6_Trial107_1	1	0	0	1.123762	True	5.2
6	107	3	m	20	22-Jun-2017	Sub6_Trial107_1	1	1	1	0.420169	True	5.2
6	107	3	m	20	22-Jun-2017	Sub6_Trial107_1	1	2	2	1.346163	True	5.2
6	107	3	m	20	22-Jun-2017	Sub6_Trial107_1	1	3	3	0.668048	True	5.2
6	107	3	m	20	22-Jun-2017	Sub6_Trial107_1	1	4	4	0.995436	True	5.2
6	107	3	m	20	22-Jun-2017	Sub6_Trial107_1	1	5	5	1.045366	True	5.2
6	108	3	m	20	22-Jun-2017	Sub6_Trial108_0	0	0	0	0.845945	False	1.703
6	108	3	m	20	22-Jun-2017	Sub6_Trial108_0	0	1	1	0.736318	False	1.703
6	108	3	m	20	22-Jun-2017	Sub6_Trial108_0	0	2	2	0.683637	False	1.703
6	108	3	m	20	22-Jun-2017	Sub6_Trial108_0	0	3	3	0.993789	False	1.703
6	108	3	m	20	22-Jun-2017	Sub6_Trial108_0	0	4	4	1.185943	False	1.703
6	108	3	m	20	22-Jun-2017	Sub6_Trial108_0	0	5	5	0.48589	False	1.703
6	108	3	m	20	22-Jun-2017	Sub6_Trial108_1	1	0	0	1.443818	True	1.703
6	108	3	m	20	22-Jun-2017	Sub6_Trial108_1	1	1	1	1.352273	True	1.703
6	108	3	m	20	22-Jun-2017	Sub6_Trial108_1	1	2	2	0.902145	True	1.703
6	108	3	m	20	22-Jun-2017	Sub6_Trial108_1	1	3	3	1.005824	True	1.703
6	108	3	m	20	22-Jun-2017	Sub6_Trial108_1	1	4	4	0.584604	True	1.703
6	108	3	m	20	22-Jun-2017	Sub6_Trial108_1	1	5	5	0.807518	True	1.703
6	109	3	m	20	22-Jun-2017	Sub6_Trial109_0	0	0	0	1.456558	False	3.551
6	109	3	m	20	22-Jun-2017	Sub6_Trial109_0	0	1	1	1.54099	False	3.551
6	109	3	m	20	22-Jun-2017	Sub6_Trial109_0	0	2	2	1.010293	False	3.551
6	109	3	m	20	22-Jun-2017	Sub6_Trial109_0	0	3	3	0.928632	False	3.551
6	109	3	m	20	22-Jun-2017	Sub6_Trial109_0	0	4	4	0.506792	False	3.551
6	109	3	m	20	22-Jun-2017	Sub6_Trial109_0	0	5	5	1.098549	False	3.551
6	109	3	m	20	22-Jun-2017	Sub6_Trial109_1	1	0	0	1.223147	True	3.551
6	109	3	m	20	22-Jun-2017	Sub6_Trial109_1	1	1	1	1.038742	True	3.551
6	109	3	m	20	22-Jun-2017	Sub6_Trial109_1	1	2	2	0.777722	True	3.551
6	109	3	m	20	22-Jun-2017	Sub6_Trial109_1	1	3	3	0.89176	True	3.551
6	109	3	m	20	22-Jun-2017	Sub6_Trial109_1	1	4	4	0.811643	True	3.551
6	109	3	m	20	22-Jun-2017	Sub6_Trial109_1	1	5	5	0.461389	True	3.551
6	110	3	m	20	22-Jun-2017	Sub6_Trial110_0	0	0	0	0.422928	False	4.093
6	110	3	m	20	22-Jun-2017	Sub6_Trial110_0	0	1	1	1.341469	False	4.093
6	110	3	m	20	22-Jun-2017	Sub6_Trial110_0	0	2	2	1.116805	False	4.093
6	110	3	m	20	22-Jun-2017	Sub6_Trial110_0	0	3	3	0.63732	False	4.093
6	110	3	m	20	22-Jun-2017	Sub6_Trial110_0	0	4	4	0.76562	False	4.093
6	110	3	m	20	22-Jun-2017	Sub6_Trial110_0	0	5	5	0.745816	False	4.093
6	110	3	m	20	22-Jun-2017	Sub6_Trial110_1	1	0	0	1.060978	True	4.093
6	110	3	m	20	22-Jun-2017	Sub6_Trial110_1	1	1	1	1.281734	True	4.093
6	110	3	m	20	22-Jun-2017	Sub6_Trial110_1	1	2	2	0.847685	True	4.093
6	110	3	m	20	22-Jun-2017	Sub6_Trial110_1	1	3	3	1.209034	True	4.093
6	110	3	m	20	22-Jun-2017	Sub6_Trial110_1	1	4	4	0.369853	True	4.093
6	110	3	m	20	22-Jun-2017	Sub6_Trial110_1	1	5	5	1.289357	True	4.093
6	111	3	m	20	22-Jun-2017	Sub6_Trial111_0	0	0	0	1.263707	True	3.589
6	111	3	m	20	22-Jun-2017	Sub6_Trial111_0	0	1	1	0.496925	True	3.589
6	111	3	m	20	22-Jun-2017	Sub6_Trial111_0	0	2	2	0.87968	True	3.589
6	111	3	m	20	22-Jun-2017	Sub6_Trial111_0	0	3	3	1.423939	True	3.589
6	111	3	m	20	22-Jun-2017	Sub6_Trial111_0	0	4	4	1.176435	True	3.589
6	111	3	m	20	22-Jun-2017	Sub6_Trial111_0	0	5	5	0.909376	True	3.589
6	111	3	m	20	22-Jun-2017	Sub6_Trial111_1	1	0	0	1.527237	False	3.589
6	111	3	m	20	22-Jun-2017	Sub6_Trial111_1	1	1	1	0.417207	False	3.589
6	111	3	m	20	22-Jun-2017	Sub6_Trial111_1	1	2	2	0.485185	False	3.589
6	111	3	m	20	22-Jun-2017	Sub6_Trial111_1	1	3	3	1.253444	False	3.589
6	111	3	m	20	22-Jun-2017	Sub6_Trial111_1	1	4	4	1.1685	False	3.589
6	111	3	m	20	22-Jun-2017	Sub6_Trial111_1	1	5	5	1.516413	False	3.589
6	112	3	m	20	22-Jun-2017	Sub6_Trial112_0	0	0	0	1.573707	True	2.453
6	112	3	m	20	22-Jun-2017	Sub6_Trial112_0	0	1	1	1.032104	True	2.453
6	112	3	m	20	22-Jun-2017	Sub6_Trial112_0	0	2	2	1.562921	True	2.453
6	112	3	m	20	22-Jun-2017	Sub6_Trial112_0	0	3	3	0.813247	True	2.453
6	112	3	m	20	22-Jun-2017	Sub6_Trial112_0	0	4	4	1.205131	True	2.453
6	112	3	m	20	22-Jun-2017	Sub6_Trial112_0	0	5	5	1.158915	True	2.453
6	112	3	m	20	22-Jun-2017	Sub6_Trial112_1	1	0	0	0.922921	False	2.453
6	112	3	m	20	22-Jun-2017	Sub6_Trial112_1	1	1	1	1.249133	False	2.453
6	112	3	m	20	22-Jun-2017	Sub6_Trial112_1	1	2	2	0.970479	False	2.453
6	112	3	m	20	22-Jun-2017	Sub6_Trial112_1	1	3	3	1.386116	False	2.453
6	112	3	m	20	22-Jun-2017	Sub6_Trial112_1	1	4	4	1.113967	False	2.453
6	112	3	m	20	22-Jun-2017	Sub6_Trial112_1	1	5	5	1.528202	False	2.453
6	113	3	m	20	22-Jun-2017	Sub6_Trial113_0	0	0	0	0.411798	True	0.854
6	113	3	m	20	22-Jun-2017	Sub6_Trial113_0	0	1	1	1.157926	True	0.854
6	113	3	m	20	22-Jun-2017	Sub6_Trial113_0	0	2	2	0.90018	True	0.854
6	113	3	m	20	22-Jun-2017	Sub6_Trial113_0	0	3	3	0.562224	True	0.854
6	113	3	m	20	22-Jun-2017	Sub6_Trial113_0	0	4	4	0.944436	True	0.854
6	113	3	m	20	22-Jun-2017	Sub6_Trial113_0	0	5	5	0.667225	True	0.854
6	113	3	m	20	22-Jun-2017	Sub6_Trial113_1	1	0	0	1.232623	False	0.854
6	113	3	m	20	22-Jun-2017	Sub6_Trial113_1	1	1	1	1.28722	False	0.854
6	113	3	m	20	22-Jun-2017	Sub6_Trial113_1	1	2	2	1.338814	False	0.854
6	113	3	m	20	22-Jun-2017	Sub6_Trial113_1	1	3	3	0.882715	False	0.854
6	113	3	m	20	22-Jun-2017	Sub6_Trial113_1	1	4	4	0.916344	False	0.854
6	113	3	m	20	22-Jun-2017	Sub6_Trial113_1	1	5	5	1.321364	False	0.854
6	114	3	m	20	22-Jun-2017	Sub6_Trial114_0	0	0	0	1.098874	False	3.694
6	114	3	m	20	22-Jun-2017	Sub6_Trial114_0	0	1	1	0.872483	False	3.694
6	114	3	m	20	22-Jun-2017	Sub6_Trial114_0	0	2	2	1.044305	False	3.694
6	114	3	m	20	22-Jun-2017	Sub6_Trial114_0	0	3	3	1.029096	False	3.694
6	114	3	m	20	22-Jun-2017	Sub6_Trial114_0	0	4	4	1.126816	False	3.694
6	114	3	m	20	22-Jun-2017	Sub6_Trial114_0	0	5	5	0.513948	False	3.694
6	114	3	m	20	22-Jun-2017	Sub6_Trial114_1	1	0	0	1.479928	True	3.694
6	114	3	m	20	22-Jun-2017	Sub6_Trial114_1	1	1	1	1.47088	True	3.694
6	114	3	m	20	22-Jun-2017	Sub6_Trial114_1	1	2	2	0.656169	True	3.694
6	114	3	m	20	22-Jun-2017	Sub6_Trial114_1	1	3	3	0.916613	True	3.694
6	114	3	m	20	22-Jun-2017	Sub6_Trial114_1	1	4	4	1.582033	True	3.694
6	114	3	m	20	22-Jun-2017	Sub6_Trial114_1	1	5	5	0.69204	True	3.694
6	115	3	m	20	22-Jun-2017	Sub6_Trial115_0	0	0	0	1.079413	True	0.652
6	115	3	m	20	22-Jun-2017	Sub6_Trial115_0	0	1	1	1.024484	True	0.652
6	115	3	m	20	22-Jun-2017	Sub6_Trial115_0	0	2	2	1.104806	True	0.652
6	115	3	m	20	22-Jun-2017	Sub6_Trial115_0	0	3	3	0.654683	True	0.652
6	115	3	m	20	22-Jun-2017	Sub6_Trial115_0	0	4	4	0.797692	True	0.652
6	115	3	m	20	22-Jun-2017	Sub6_Trial115_0	0	5	5	1.37844	True	0.652
6	115	3	m	20	22-Jun-2017	Sub6_Trial115_1	1	0	0	1.007635	False	0.652
6	115	3	m	20	22-Jun-2017	Sub6_Trial115_1	1	1	1	1.475531	False	0.652
6	115	3	m	20	22-Jun-2017	Sub6_Trial115_1	1	2	2	1.36265	False	0.652
6	115	3	m	20	22-Jun-2017	Sub6_Trial115_1	1	3	3	0.572767	False	0.652
6	115	3	m	20	22-Jun-2017	Sub6_Trial115_1	1	4	4	1.149333	False	0.652
6	115	3	m	20	22-Jun-2017	Sub6_Trial115_1	1	5	5	1.243312	False	0.652
6	116	3	m	20	22-Jun-2017	Sub6_Trial116_0	0	0	0	1.366808	False	1.045
6	116	3	m	20	22-Jun-2017	Sub6_Trial116_0	0	1	1	0.734452	False	1.045
6	116	3	m	20	22-Jun-2017	Sub6_Trial116_0	0	2	2	0.665859	False	1.045
6	116	3	m	20	22-Jun-2017	Sub6_Trial116_0	0	3	3	1.029826	False	1.045
6	116	3	m	20	22-Jun-2017	Sub6_Trial116_0	0	4	4	0.830987	False	1.045
6	116	3	m	20	22-Jun-2017	Sub6_Trial116_0	0	5	5	1.299251	False	1.045
6	116	3	m	20	22-Jun-2017	Sub6_Trial116_1	1	0	0	0.682987	True	1.045
6	116	3	m	20	22-Jun-2017	Sub6_Trial116_1	1	1	1	1.082076	True	1.045
6	116	3	m	20	22-Jun-2017	Sub6_Trial116_1	1	2	2	1.255604	True	1.045
6	116	3	m	20	22-Jun-2017	Sub6_Trial116_1	1	3	3	0.7686	True	1.045
6	116	3	m	20	22-Jun-2017	Sub6_Trial116_1	1	4	4	1.070438	True	1.045
6	116	3	m	20	22-Jun-2017	Sub6_Trial116_1	1	5	5	1.16699	True	1.045
6	117	3	m	20	22-Jun-2017	Sub6_Trial117_0	0	0	0	0.898409	True	0.658
6	117	3	m	20	22-Jun-2017	Sub6_Trial117_0	0	1	1	1.204287	True	0.658
6	117	3	m	20	22-Jun-2017	Sub6_Trial117_0	0	2	2	1.223985	True	0.658
6	117	3	m	20	22-Jun-2017	Sub6_Trial117_0	0	3	3	1.210238	True	0.658
6	117	3	m	20	22-Jun-2017	Sub6_Trial117_0	0	4	4	0.95796	True	0.658
6	117	3	m	20	22-Jun-2017	Sub6_Trial117_0	0	5	5	0.80837	True	0.658
6	117	3	m	20	22-Jun-2017	Sub6_Trial117_1	1	0	0	1.110144	False	0.658
6	117	3	m	20	22-Jun-2017	Sub6_Trial117_1	1	1	1	0.87858	False	0.658
6	117	3	m	20	22-Jun-2017	Sub6_Trial117_1	1	2	2	0.563658	False	0.658
6	117	3	m	20	22-Jun-2017	Sub6_Trial117_1	1	3	3	0.556365	False	0.658
6	117	3	m	20	22-Jun-2017	Sub6_Trial117_1	1	4	4	1.418712	False	0.658
6	117	3	m	20	22-Jun-2017	Sub6_Trial117_1	1	5	5	1.246404	False	0.658
6	118	3	m	20	22-Jun-2017	Sub6_Trial118_0	0	0	0	0.767854	True	0.949
6	118	3	m	20	22-Jun-2017	Sub6_Trial118_0	0	1	1	0.742428	True	0.949
6	118	3	m	20	22-Jun-2017	Sub6_Trial118_0	0	2	2	0.434795	True	0.949
6	118	3	m	20	22-Jun-2017	Sub6_Trial118_0	0	3	3	1.100127	True	0.949
6	118	3	m	20	22-Jun-2017	Sub6_Trial118_0	0	4	4	0.587605	True	0.949
6	118	3	m	20	22-Jun-2017	Sub6_Trial118_0	0	5	5	0.668447	True	0.949
6	118	3	m	20	22-Jun-2017	Sub6_Trial118_1	1	0	0	0.696488	False	0.949
6	118	3	m	20	22-Jun-2017	Sub6_Trial118_1	1	1	1	1.571092	False	0.949
6	118	3	m	20	22-Jun-2017	Sub6_Trial118_1	1	2	2	1.275436	False	0.949
6	118	3	m	20	22-Jun-2017	Sub6_Trial118_1	1	3	3	0.978119	False	0.949
6	118	3	m	20	22-Jun-2017	Sub6_Trial118_1	1	4	4	1.409022	False	0.949
6	118	3	m	20	22-Jun-2017	Sub6_Trial118_1	1	5	5	1.129899	False	0.949
6	118	4	m	20	22-Jun-2017	Sub6_Trial118_0	0	0	0	0.767854	True	2.922
6	118	4	m	20	22-Jun-2017	Sub6_Trial118_0	0	1	1	0.742428	True	2.922
6	118	4	m	20	22-Jun-2017	Sub6_Trial118_0	0	2	2	0.434795	True	2.922
6	118	4	m	20	22-Jun-2017	Sub6_Trial118_0	0	3	3	1.100127	True	2.922
6	118	4	m	20	22-Jun-2017	Sub6_Trial118_0	0	4	4	0.587605	True	2.922
6	118	4	m	20	22-Jun-2017	Sub6_Trial118_0	0	5	5	0.668447	True	2.922
6	118	4	m	20	22-Jun-2017	Sub6_Trial118_1	1	0	0	0.696488	False	2.922
6	118	4	m	20	22-Jun-2017	Sub6_Trial118_1	1	1	1	1.571092	False	2.922
6	118	4	m	20	22-Jun-2017	Sub6_Trial118_1	1	2	2	1.275436	False	2.922
6	118	4	m	20	22-Jun-2017	Sub6_Trial118_1	1	3	3	0.978119	False	2.922
6	118	4	m	20	22-Jun-2017	Sub6_Trial118_1	1	4	4	1.409022	False	2.922
6	118	4	m	20	22-Jun-2017	Sub6_Trial118_1	1	5	5	1.129899	False	2.922
6	119	4	m	20	22-Jun-2017	Sub6_Trial119_0	0	0	0	1.141008	True	1.666
6	119	4	m	20	22-Jun-2017	Sub6_Trial119_0	0	1	1	1.05973	True	1.666
6	119	4	m	20	22-Jun-2017	Sub6_Trial119_0	0	2	2	1.221835	True	1.666
6	119	4	m	20	22-Jun-2017	Sub6_Trial119_0	0	3	3	1.321972	True	1.666
6	119	4	m	20	22-Jun-2017	Sub6_Trial119_0	0	4	4	1.619225	True	1.666
6	119	4	m	20	22-Jun-2017	Sub6_Trial119_0	0	5	5	0.910808	True	1.666
6	119	4	m	20	22-Jun-2017	Sub6_Trial119_1	1	0	0	1.543805	False	1.666
6	119	4	m	20	22-Jun-2017	Sub6_Trial119_1	1	1	1	1.007071	False	1.666
6	119	4	m	20	22-Jun-2017	Sub6_Trial119_1	1	2	2	1.209977	False	1.666
6	119	4	m	20	22-Jun-2017	Sub6_Trial119_1	1	3	3	0.742737	False	1.666
6	119	4	m	20	22-Jun-2017	Sub6_Trial119_1	1	4	4	1.264205	False	1.666
6	119	4	m	20	22-Jun-2017	Sub6_Trial119_1	1	5	5	1.28088	False	1.666
6	120	4	m	20	22-Jun-2017	Sub6_Trial120_0	0	0	0	1.04004	False	1.641
6	120	4	m	20	22-Jun-2017	Sub6_Trial120_0	0	1	1	0.990617	False	1.641
6	120	4	m	20	22-Jun-2017	Sub6_Trial120_0	0	2	2	1.099991	False	1.641
6	120	4	m	20	22-Jun-2017	Sub6_Trial120_0	0	3	3	0.484477	False	1.641
6	120	4	m	20	22-Jun-2017	Sub6_Trial120_0	0	4	4	0.589643	False	1.641
6	120	4	m	20	22-Jun-2017	Sub6_Trial120_0	0	5	5	1.280964	False	1.641
6	120	4	m	20	22-Jun-2017	Sub6_Trial120_1	1	0	0	0.432984	True	1.641
6	120	4	m	20	22-Jun-2017	Sub6_Trial120_1	1	1	1	1.417373	True	1.641
6	120	4	m	20	22-Jun-2017	Sub6_Trial120_1	1	2	2	1.381278	True	1.641
6	120	4	m	20	22-Jun-2017	Sub6_Trial120_1	1	3	3	1.5492	True	1.641
6	120	4	m	20	22-Jun-2017	Sub6_Trial120_1	1	4	4	1.142996	True	1.641
6	120	4	m	20	22-Jun-2017	Sub6_Trial120_1	1	5	5	0.761822	True	1.641
6	121	4	m	20	22-Jun-2017	Sub6_Trial121_0	0	0	0	0.901465	True	0.716
6	121	4	m	20	22-Jun-2017	Sub6_Trial121_0	0	1	1	0.571458	True	0.716
6	121	4	m	20	22-Jun-2017	Sub6_Trial121_0	0	2	2	1.318614	True	0.716
6	121	4	m	20	22-Jun-2017	Sub6_Trial121_0	0	3	3	1.162811	True	0.716
6	121	4	m	20	22-Jun-2017	Sub6_Trial121_0	0	4	4	1.198024	True	0.716
6	121	4	m	20	22-Jun-2017	Sub6_Trial121_0	0	5	5	0.771171	True	0.716
6	121	4	m	20	22-Jun-2017	Sub6_Trial121_1	1	0	0	1.391963	False	0.716
6	121	4	m	20	22-Jun-2017	Sub6_Trial121_1	1	1	1	0.968109	False	0.716
6	121	4	m	20	22-Jun-2017	Sub6_Trial121_1	1	2	2	1.2326	False	0.716
6	121	4	m	20	22-Jun-2017	Sub6_Trial121_1	1	3	3	1.020368	False	0.716
6	121	4	m	20	22-Jun-2017	Sub6_Trial121_1	1	4	4	1.096236	False	0.716
6	121	4	m	20	22-Jun-2017	Sub6_Trial121_1	1	5	5	1.142489	False	0.716
6	122	4	m	20	22-Jun-2017	Sub6_Trial122_0	0	0	0	1.329105	False	1.891
6	122	4	m	20	22-Jun-2017	Sub6_Trial122_0	0	1	1	0.618068	False	1.891
6	122	4	m	20	22-Jun-2017	Sub6_Trial122_0	0	2	2	0.940616	False	1.891
6	122	4	m	20	22-Jun-2017	Sub6_Trial122_0	0	3	3	1.072512	False	1.891
6	122	4	m	20	22-Jun-2017	Sub6_Trial122_0	0	4	4	1.514031	False	1.891
6	122	4	m	20	22-Jun-2017	Sub6_Trial122_0	0	5	5	0.600789	False	1.891
6	122	4	m	20	22-Jun-2017	Sub6_Trial122_1	1	0	0	1.052373	True	1.891
6	122	4	m	20	22-Jun-2017	Sub6_Trial122_1	1	1	1	0.784442	True	1.891
6	122	4	m	20	22-Jun-2017	Sub6_Trial122_1	1	2	2	0.898258	True	1.891
6	122	4	m	20	22-Jun-2017	Sub6_Trial122_1	1	3	3	0.846178	True	1.891
6	122	4	m	20	22-Jun-2017	Sub6_Trial122_1	1	4	4	1.436237	True	1.891
6	122	4	m	20	22-Jun-2017	Sub6_Trial122_1	1	5	5	0.723938	True	1.891
6	123	4	m	20	22-Jun-2017	Sub6_Trial123_0	0	0	0	1.174177	False	3.579
6	123	4	m	20	22-Jun-2017	Sub6_Trial123_0	0	1	1	0.397541	False	3.579
6	123	4	m	20	22-Jun-2017	Sub6_Trial123_0	0	2	2	0.928795	False	3.579
6	123	4	m	20	22-Jun-2017	Sub6_Trial123_0	0	3	3	0.937176	False	3.579
6	123	4	m	20	22-Jun-2017	Sub6_Trial123_0	0	4	4	0.938847	False	3.579
6	123	4	m	20	22-Jun-2017	Sub6_Trial123_0	0	5	5	0.621885	False	3.579
6	123	4	m	20	22-Jun-2017	Sub6_Trial123_1	1	0	0	1.232837	True	3.579
6	123	4	m	20	22-Jun-2017	Sub6_Trial123_1	1	1	1	0.873236	True	3.579
6	123	4	m	20	22-Jun-2017	Sub6_Trial123_1	1	2	2	1.257038	True	3.579
6	123	4	m	20	22-Jun-2017	Sub6_Trial123_1	1	3	3	1.37607	True	3.579
6	123	4	m	20	22-Jun-2017	Sub6_Trial123_1	1	4	4	0.38237	True	3.579
6	123	4	m	20	22-Jun-2017	Sub6_Trial123_1	1	5	5	0.990617	True	3.579
6	124	4	m	20	22-Jun-2017	Sub6_Trial124_0	0	0	0	1.230826	True	5.338
6	124	4	m	20	22-Jun-2017	Sub6_Trial124_0	0	1	1	0.990562	True	5.338
6	124	4	m	20	22-Jun-2017	Sub6_Trial124_0	0	2	2	1.073768	True	5.338
6	124	4	m	20	22-Jun-2017	Sub6_Trial124_0	0	3	3	1.055762	True	5.338
6	124	4	m	20	22-Jun-2017	Sub6_Trial124_0	0	4	4	0.911568	True	5.338
6	124	4	m	20	22-Jun-2017	Sub6_Trial124_0	0	5	5	1.022251	True	5.338
6	124	4	m	20	22-Jun-2017	Sub6_Trial124_1	1	0	0	1.521189	False	5.338
6	124	4	m	20	22-Jun-2017	Sub6_Trial124_1	1	1	1	1.019652	False	5.338
6	124	4	m	20	22-Jun-2017	Sub6_Trial124_1	1	2	2	1.479065	False	5.338
6	124	4	m	20	22-Jun-2017	Sub6_Trial124_1	1	3	3	0.403103	False	5.338
6	124	4	m	20	22-Jun-2017	Sub6_Trial124_1	1	4	4	1.398244	False	5.338
6	124	4	m	20	22-Jun-2017	Sub6_Trial124_1	1	5	5	1.285835	False	5.338
6	125	4	m	20	22-Jun-2017	Sub6_Trial125_0	0	0	0	1.516786	False	3.414
6	125	4	m	20	22-Jun-2017	Sub6_Trial125_0	0	1	1	1.463564	False	3.414
6	125	4	m	20	22-Jun-2017	Sub6_Trial125_0	0	2	2	0.681149	False	3.414
6	125	4	m	20	22-Jun-2017	Sub6_Trial125_0	0	3	3	0.732179	False	3.414
6	125	4	m	20	22-Jun-2017	Sub6_Trial125_0	0	4	4	0.659551	False	3.414
6	125	4	m	20	22-Jun-2017	Sub6_Trial125_0	0	5	5	0.509749	False	3.414
6	125	4	m	20	22-Jun-2017	Sub6_Trial125_1	1	0	0	0.880614	True	3.414
6	125	4	m	20	22-Jun-2017	Sub6_Trial125_1	1	1	1	1.128197	True	3.414
6	125	4	m	20	22-Jun-2017	Sub6_Trial125_1	1	2	2	0.972894	True	3.414
6	125	4	m	20	22-Jun-2017	Sub6_Trial125_1	1	3	3	0.840548	True	3.414
6	125	4	m	20	22-Jun-2017	Sub6_Trial125_1	1	4	4	0.688516	True	3.414
6	125	4	m	20	22-Jun-2017	Sub6_Trial125_1	1	5	5	1.545534	True	3.414
6	126	4	m	20	22-Jun-2017	Sub6_Trial126_0	0	0	0	0.437719	False	0.633
6	126	4	m	20	22-Jun-2017	Sub6_Trial126_0	0	1	1	1.227157	False	0.633
6	126	4	m	20	22-Jun-2017	Sub6_Trial126_0	0	2	2	1.115928	False	0.633
6	126	4	m	20	22-Jun-2017	Sub6_Trial126_0	0	3	3	0.788546	False	0.633
6	126	4	m	20	22-Jun-2017	Sub6_Trial126_0	0	4	4	0.594658	False	0.633
6	126	4	m	20	22-Jun-2017	Sub6_Trial126_0	0	5	5	0.996362	False	0.633
6	126	4	m	20	22-Jun-2017	Sub6_Trial126_1	1	0	0	1.154515	True	0.633
6	126	4	m	20	22-Jun-2017	Sub6_Trial126_1	1	1	1	0.755405	True	0.633
6	126	4	m	20	22-Jun-2017	Sub6_Trial126_1	1	2	2	1.158408	True	0.633
6	126	4	m	20	22-Jun-2017	Sub6_Trial126_1	1	3	3	1.240153	True	0.633
6	126	4	m	20	22-Jun-2017	Sub6_Trial126_1	1	4	4	1.116179	True	0.633
6	126	4	m	20	22-Jun-2017	Sub6_Trial126_1	1	5	5	0.502404	True	0.633
6	127	4	m	20	22-Jun-2017	Sub6_Trial127_0	0	0	0	1.061517	False	1.559
6	127	4	m	20	22-Jun-2017	Sub6_Trial127_0	0	1	1	0.871614	False	1.559
6	127	4	m	20	22-Jun-2017	Sub6_Trial127_0	0	2	2	1.346527	False	1.559
6	127	4	m	20	22-Jun-2017	Sub6_Trial127_0	0	3	3	0.628445	False	1.559
6	127	4	m	20	22-Jun-2017	Sub6_Trial127_0	0	4	4	0.743448	False	1.559
6	127	4	m	20	22-Jun-2017	Sub6_Trial127_0	0	5	5	1.273332	False	1.559
6	127	4	m	20	22-Jun-2017	Sub6_Trial127_1	1	0	0	1.084703	True	1.559
6	127	4	m	20	22-Jun-2017	Sub6_Trial127_1	1	1	1	0.803569	True	1.559
6	127	4	m	20	22-Jun-2017	Sub6_Trial127_1	1	2	2	1.129073	True	1.559
6	127	4	m	20	22-Jun-2017	Sub6_Trial127_1	1	3	3	1.284913	True	1.559
6	127	4	m	20	22-Jun-2017	Sub6_Trial127_1	1	4	4	1.578442	True	1.559
6	127	4	m	20	22-Jun-2017	Sub6_Trial127_1	1	5	5	1.347669	True	1.559
6	128	4	m	20	22-Jun-2017	Sub6_Trial128_0	0	0	0	0.988088	False	0.546
6	128	4	m	20	22-Jun-2017	Sub6_Trial128_0	0	1	1	0.73983	False	0.546
6	128	4	m	20	22-Jun-2017	Sub6_Trial128_0	0	2	2	0.64895	False	0.546
6	128	4	m	20	22-Jun-2017	Sub6_Trial128_0	0	3	3	0.537726	False	0.546
6	128	4	m	20	22-Jun-2017	Sub6_Trial128_0	0	4	4	1.052239	False	0.546
6	128	4	m	20	22-Jun-2017	Sub6_Trial128_0	0	5	5	0.767485	False	0.546
6	128	4	m	20	22-Jun-2017	Sub6_Trial128_1	1	0	0	1.230578	True	0.546
6	128	4	m	20	22-Jun-2017	Sub6_Trial128_1	1	1	1	0.487114	True	0.546
6	128	4	m	20	22-Jun-2017	Sub6_Trial128_1	1	2	2	1.306397	True	0.546
6	128	4	m	20	22-Jun-2017	Sub6_Trial128_1	1	3	3	1.511997	True	0.546
6	128	4	m	20	22-Jun-2017	Sub6_Trial128_1	1	4	4	0.888783	True	0.546
6	128	4	m	20	22-Jun-2017	Sub6_Trial128_1	1	5	5	1.368837	True	0.546
6	129	4	m	20	22-Jun-2017	Sub6_Trial129_0	0	0	0	1.592143	False	1.3
6	129	4	m	20	22-Jun-2017	Sub6_Trial129_0	0	1	1	0.969649	False	1.3
6	129	4	m	20	22-Jun-2017	Sub6_Trial129_0	0	2	2	0.96402	False	1.3
6	129	4	m	20	22-Jun-2017	Sub6_Trial129_0	0	3	3	1.425666	False	1.3
6	129	4	m	20	22-Jun-2017	Sub6_Trial129_0	0	4	4	0.855437	False	1.3
6	129	4	m	20	22-Jun-2017	Sub6_Trial129_0	0	5	5	1.166887	False	1.3
6	129	4	m	20	22-Jun-2017	Sub6_Trial129_1	1	0	0	0.717327	True	1.3
6	129	4	m	20	22-Jun-2017	Sub6_Trial129_1	1	1	1	0.953538	True	1.3
6	129	4	m	20	22-Jun-2017	Sub6_Trial129_1	1	2	2	0.411084	True	1.3
6	129	4	m	20	22-Jun-2017	Sub6_Trial129_1	1	3	3	0.913061	True	1.3
6	129	4	m	20	22-Jun-2017	Sub6_Trial129_1	1	4	4	0.816251	True	1.3
6	129	4	m	20	22-Jun-2017	Sub6_Trial129_1	1	5	5	0.968683	True	1.3
6	130	4	m	20	22-Jun-2017	Sub6_Trial130_0	0	0	0	1.164389	True	2.367
6	130	4	m	20	22-Jun-2017	Sub6_Trial130_0	0	1	1	1.12619	True	2.367
6	130	4	m	20	22-Jun-2017	Sub6_Trial130_0	0	2	2	1.385867	True	2.367
6	130	4	m	20	22-Jun-2017	Sub6_Trial130_0	0	3	3	0.833331	True	2.367
6	130	4	m	20	22-Jun-2017	Sub6_Trial130_0	0	4	4	0.955774	True	2.367
6	130	4	m	20	22-Jun-2017	Sub6_Trial130_0	0	5	5	1.387077	True	2.367
6	130	4	m	20	22-Jun-2017	Sub6_Trial130_1	1	0	0	0.660921	False	2.367
6	130	4	m	20	22-Jun-2017	Sub6_Trial130_1	1	1	1	0.758196	False	2.367
6	130	4	m	20	22-Jun-2017	Sub6_Trial130_1	1	2	2	0.600416	False	2.367
6	130	4	m	20	22-Jun-2017	Sub6_Trial130_1	1	3	3	0.5697	False	2.367
6	130	4	m	20	22-Jun-2017	Sub6_Trial130_1	1	4	4	0.481494	False	2.367
6	130	4	m	20	22-Jun-2017	Sub6_Trial130_1	1	5	5	1.449076	False	2.367
6	131	4	m	20	22-Jun-2017	Sub6_Trial131_0	0	0	0	1.505993	False	0.708
6	131	4	m	20	22-Jun-2017	Sub6_Trial131_0	0	1	1	0.364547	False	0.708
6	131	4	m	20	22-Jun-2017	Sub6_Trial131_0	0	2	2	1.335099	False	0.708
6	131	4	m	20	22-Jun-2017	Sub6_Trial131_0	0	3	3	0.477968	False	0.708
6	131	4	m	20	22-Jun-2017	Sub6_Trial131_0	0	4	4	1.428421	False	0.708
6	131	4	m	20	22-Jun-2017	Sub6_Trial131_0	0	5	5	0.591837	False	0.708
6	131	4	m	20	22-Jun-2017	Sub6_Trial131_1	1	0	0	1.401514	True	0.708
6	131	4	m	20	22-Jun-2017	Sub6_Trial131_1	1	1	1	0.42788	True	0.708
6	131	4	m	20	22-Jun-2017	Sub6_Trial131_1	1	2	2	1.069645	True	0.708
6	131	4	m	20	22-Jun-2017	Sub6_Trial131_1	1	3	3	1.567418	True	0.708
6	131	4	m	20	22-Jun-2017	Sub6_Trial131_1	1	4	4	0.417166	True	0.708
6	131	4	m	20	22-Jun-2017	Sub6_Trial131_1	1	5	5	0.82049	True	0.708
6	132	4	m	20	22-Jun-2017	Sub6_Trial132_0	0	0	0	0.574527	False	1.618
6	132	4	m	20	22-Jun-2017	Sub6_Trial132_0	0	1	1	1.229841	False	1.618
6	132	4	m	20	22-Jun-2017	Sub6_Trial132_0	0	2	2	1.156986	False	1.618
6	132	4	m	20	22-Jun-2017	Sub6_Trial132_0	0	3	3	0.443777	False	1.618
6	132	4	m	20	22-Jun-2017	Sub6_Trial132_0	0	4	4	0.769816	False	1.618
6	132	4	m	20	22-Jun-2017	Sub6_Trial132_0	0	5	5	1.037043	False	1.618
6	132	4	m	20	22-Jun-2017	Sub6_Trial132_1	1	0	0	0.5575	True	1.618
6	132	4	m	20	22-Jun-2017	Sub6_Trial132_1	1	1	1	1.463503	True	1.618
6	132	4	m	20	22-Jun-2017	Sub6_Trial132_1	1	2	2	0.878902	True	1.618
6	132	4	m	20	22-Jun-2017	Sub6_Trial132_1	1	3	3	1.404644	True	1.618
6	132	4	m	20	22-Jun-2017	Sub6_Trial132_1	1	4	4	1.027767	True	1.618
6	132	4	m	20	22-Jun-2017	Sub6_Trial132_1	1	5	5	0.710745	True	1.618
6	133	4	m	20	22-Jun-2017	Sub6_Trial133_0	0	0	0	1.179004	False	1.709
6	133	4	m	20	22-Jun-2017	Sub6_Trial133_0	0	1	1	1.517161	False	1.709
6	133	4	m	20	22-Jun-2017	Sub6_Trial133_0	0	2	2	0.779372	False	1.709
6	133	4	m	20	22-Jun-2017	Sub6_Trial133_0	0	3	3	0.602561	False	1.709
6	133	4	m	20	22-Jun-2017	Sub6_Trial133_0	0	4	4	1.095582	False	1.709
6	133	4	m	20	22-Jun-2017	Sub6_Trial133_0	0	5	5	1.031774	False	1.709
6	133	4	m	20	22-Jun-2017	Sub6_Trial133_1	1	0	0	1.212392	True	1.709
6	133	4	m	20	22-Jun-2017	Sub6_Trial133_1	1	1	1	1.309862	True	1.709
6	133	4	m	20	22-Jun-2017	Sub6_Trial133_1	1	2	2	0.892014	True	1.709
6	133	4	m	20	22-Jun-2017	Sub6_Trial133_1	1	3	3	0.824568	True	1.709
6	133	4	m	20	22-Jun-2017	Sub6_Trial133_1	1	4	4	1.106038	True	1.709
6	133	4	m	20	22-Jun-2017	Sub6_Trial133_1	1	5	5	0.768408	True	1.709
6	134	4	m	20	22-Jun-2017	Sub6_Trial134_0	0	0	0	0.464687	True	0.613
6	134	4	m	20	22-Jun-2017	Sub6_Trial134_0	0	1	1	0.913549	True	0.613
6	134	4	m	20	22-Jun-2017	Sub6_Trial134_0	0	2	2	0.494963	True	0.613
6	134	4	m	20	22-Jun-2017	Sub6_Trial134_0	0	3	3	1.26598	True	0.613
6	134	4	m	20	22-Jun-2017	Sub6_Trial134_0	0	4	4	1.207167	True	0.613
6	134	4	m	20	22-Jun-2017	Sub6_Trial134_0	0	5	5	1.00352	True	0.613
6	134	4	m	20	22-Jun-2017	Sub6_Trial134_1	1	0	0	1.058594	False	0.613
6	134	4	m	20	22-Jun-2017	Sub6_Trial134_1	1	1	1	1.087051	False	0.613
6	134	4	m	20	22-Jun-2017	Sub6_Trial134_1	1	2	2	0.905159	False	0.613
6	134	4	m	20	22-Jun-2017	Sub6_Trial134_1	1	3	3	1.303556	False	0.613
6	134	4	m	20	22-Jun-2017	Sub6_Trial134_1	1	4	4	1.00394	False	0.613
6	134	4	m	20	22-Jun-2017	Sub6_Trial134_1	1	5	5	1.248894	False	0.613
6	135	4	m	20	22-Jun-2017	Sub6_Trial135_0	0	0	0	1.22886	False	7.033
6	135	4	m	20	22-Jun-2017	Sub6_Trial135_0	0	1	1	1.249359	False	7.033
6	135	4	m	20	22-Jun-2017	Sub6_Trial135_0	0	2	2	1.018458	False	7.033
6	135	4	m	20	22-Jun-2017	Sub6_Trial135_0	0	3	3	1.611174	False	7.033
6	135	4	m	20	22-Jun-2017	Sub6_Trial135_0	0	4	4	1.05935	False	7.033
6	135	4	m	20	22-Jun-2017	Sub6_Trial135_0	0	5	5	1.454316	False	7.033
6	135	4	m	20	22-Jun-2017	Sub6_Trial135_1	1	0	0	1.133538	True	7.033
6	135	4	m	20	22-Jun-2017	Sub6_Trial135_1	1	1	1	1.49309	True	7.033
6	135	4	m	20	22-Jun-2017	Sub6_Trial135_1	1	2	2	0.54394	True	7.033
6	135	4	m	20	22-Jun-2017	Sub6_Trial135_1	1	3	3	0.93529	True	7.033
6	135	4	m	20	22-Jun-2017	Sub6_Trial135_1	1	4	4	1.009834	True	7.033
6	135	4	m	20	22-Jun-2017	Sub6_Trial135_1	1	5	5	1.327777	True	7.033
6	136	4	m	20	22-Jun-2017	Sub6_Trial136_0	0	0	0	0.956153	False	0.491
6	136	4	m	20	22-Jun-2017	Sub6_Trial136_0	0	1	1	1.141804	False	0.491
6	136	4	m	20	22-Jun-2017	Sub6_Trial136_0	0	2	2	1.408223	False	0.491
6	136	4	m	20	22-Jun-2017	Sub6_Trial136_0	0	3	3	0.664107	False	0.491
6	136	4	m	20	22-Jun-2017	Sub6_Trial136_0	0	4	4	0.463129	False	0.491
6	136	4	m	20	22-Jun-2017	Sub6_Trial136_0	0	5	5	0.596398	False	0.491
6	136	4	m	20	22-Jun-2017	Sub6_Trial136_1	1	0	0	1.467717	True	0.491
6	136	4	m	20	22-Jun-2017	Sub6_Trial136_1	1	1	1	1.134128	True	0.491
6	136	4	m	20	22-Jun-2017	Sub6_Trial136_1	1	2	2	0.848557	True	0.491
6	136	4	m	20	22-Jun-2017	Sub6_Trial136_1	1	3	3	0.905328	True	0.491
6	136	4	m	20	22-Jun-2017	Sub6_Trial136_1	1	4	4	1.021129	True	0.491
6	136	4	m	20	22-Jun-2017	Sub6_Trial136_1	1	5	5	1.187276	True	0.491
6	137	4	m	20	22-Jun-2017	Sub6_Trial137_0	0	0	0	1.271654	False	0.565
6	137	4	m	20	22-Jun-2017	Sub6_Trial137_0	0	1	1	0.776682	False	0.565
6	137	4	m	20	22-Jun-2017	Sub6_Trial137_0	0	2	2	0.986737	False	0.565
6	137	4	m	20	22-Jun-2017	Sub6_Trial137_0	0	3	3	0.649371	False	0.565
6	137	4	m	20	22-Jun-2017	Sub6_Trial137_0	0	4	4	0.72215	False	0.565
6	137	4	m	20	22-Jun-2017	Sub6_Trial137_0	0	5	5	1.492298	False	0.565
6	137	4	m	20	22-Jun-2017	Sub6_Trial137_1	1	0	0	1.095548	True	0.565
6	137	4	m	20	22-Jun-2017	Sub6_Trial137_1	1	1	1	1.368862	True	0.565
6	137	4	m	20	22-Jun-2017	Sub6_Trial137_1	1	2	2	1.104418	True	0.565
6	137	4	m	20	22-Jun-2017	Sub6_Trial137_1	1	3	3	1.182373	True	0.565
6	137	4	m	20	22-Jun-2017	Sub6_Trial137_1	1	4	4	0.819937	True	0.565
6	137	4	m	20	22-Jun-2017	Sub6_Trial137_1	1	5	5	1.238835	True	0.565
6	138	4	m	20	22-Jun-2017	Sub6_Trial138_0	0	0	0	0.692324	True	2.35
6	138	4	m	20	22-Jun-2017	Sub6_Trial138_0	0	1	1	0.376122	True	2.35
6	138	4	m	20	22-Jun-2017	Sub6_Trial138_0	0	2	2	1.054057	True	2.35
6	138	4	m	20	22-Jun-2017	Sub6_Trial138_0	0	3	3	1.106088	True	2.35
6	138	4	m	20	22-Jun-2017	Sub6_Trial138_0	0	4	4	1.029417	True	2.35
6	138	4	m	20	22-Jun-2017	Sub6_Trial138_0	0	5	5	1.219441	True	2.35
6	138	4	m	20	22-Jun-2017	Sub6_Trial138_1	1	0	0	1.280026	False	2.35
6	138	4	m	20	22-Jun-2017	Sub6_Trial138_1	1	1	1	1.36714	False	2.35
6	138	4	m	20	22-Jun-2017	Sub6_Trial138_1	1	2	2	0.512859	False	2.35
6	138	4	m	20	22-Jun-2017	Sub6_Trial138_1	1	3	3	0.726055	False	2.35
6	138	4	m	20	22-Jun-2017	Sub6_Trial138_1	1	4	4	0.583901	False	2.35
6	138	4	m	20	22-Jun-2017	Sub6_Trial138_1	1	5	5	1.6077	False	2.35
6	139	4	m	20	22-Jun-2017	Sub6_Trial139_0	0	0	0	1.472702	True	1.494
6	139	4	m	20	22-Jun-2017	Sub6_Trial139_0	0	1	1	1.035355	True	1.494
6	139	4	m	20	22-Jun-2017	Sub6_Trial139_0	0	2	2	0.809875	True	1.494
6	139	4	m	20	22-Jun-2017	Sub6_Trial139_0	0	3	3	0.501397	True	1.494
6	139	4	m	20	22-Jun-2017	Sub6_Trial139_0	0	4	4	1.237647	True	1.494
6	139	4	m	20	22-Jun-2017	Sub6_Trial139_0	0	5	5	1.266822	True	1.494
6	139	4	m	20	22-Jun-2017	Sub6_Trial139_1	1	0	0	0.778852	False	1.494
6	139	4	m	20	22-Jun-2017	Sub6_Trial139_1	1	1	1	1.433603	False	1.494
6	139	4	m	20	22-Jun-2017	Sub6_Trial139_1	1	2	2	1.196848	False	1.494
6	139	4	m	20	22-Jun-2017	Sub6_Trial139_1	1	3	3	0.460108	False	1.494
6	139	4	m	20	22-Jun-2017	Sub6_Trial139_1	1	4	4	1.242931	False	1.494
6	139	4	m	20	22-Jun-2017	Sub6_Trial139_1	1	5	5	1.476971	False	1.494
6	140	4	m	20	22-Jun-2017	Sub6_Trial140_0	0	0	0	0.871248	False	0.662
6	140	4	m	20	22-Jun-2017	Sub6_Trial140_0	0	1	1	1.015756	False	0.662
6	140	4	m	20	22-Jun-2017	Sub6_Trial140_0	0	2	2	0.915027	False	0.662
6	140	4	m	20	22-Jun-2017	Sub6_Trial140_0	0	3	3	1.06856	False	0.662
6	140	4	m	20	22-Jun-2017	Sub6_Trial140_0	0	4	4	1.015759	False	0.662
6	140	4	m	20	22-Jun-2017	Sub6_Trial140_0	0	5	5	0.979621	False	0.662
6	140	4	m	20	22-Jun-2017	Sub6_Trial140_1	1	0	0	1.315382	True	0.662
6	140	4	m	20	22-Jun-2017	Sub6_Trial140_1	1	1	1	0.773857	True	0.662
6	140	4	m	20	22-Jun-2017	Sub6_Trial140_1	1	2	2	0.978162	True	0.662
6	140	4	m	20	22-Jun-2017	Sub6_Trial140_1	1	3	3	0.925788	True	0.662
6	140	4	m	20	22-Jun-2017	Sub6_Trial140_1	1	4	4	0.963668	True	0.662
6	140	4	m	20	22-Jun-2017	Sub6_Trial140_1	1	5	5	1.067308	True	0.662
6	141	4	m	20	22-Jun-2017	Sub6_Trial141_0	0	0	0	1.202368	False	2.023
6	141	4	m	20	22-Jun-2017	Sub6_Trial141_0	0	1	1	1.259174	False	2.023
6	141	4	m	20	22-Jun-2017	Sub6_Trial141_0	0	2	2	1.153265	False	2.023
6	141	4	m	20	22-Jun-2017	Sub6_Trial141_0	0	3	3	0.653114	False	2.023
6	141	4	m	20	22-Jun-2017	Sub6_Trial141_0	0	4	4	1.172769	False	2.023
6	141	4	m	20	22-Jun-2017	Sub6_Trial141_0	0	5	5	1.246687	False	2.023
6	141	4	m	20	22-Jun-2017	Sub6_Trial141_1	1	0	0	0.690245	True	2.023
6	141	4	m	20	22-Jun-2017	Sub6_Trial141_1	1	1	1	1.283736	True	2.023
6	141	4	m	20	22-Jun-2017	Sub6_Trial141_1	1	2	2	0.945384	True	2.023
6	141	4	m	20	22-Jun-2017	Sub6_Trial141_1	1	3	3	1.141137	True	2.023
6	141	4	m	20	22-Jun-2017	Sub6_Trial141_1	1	4	4	1.052989	True	2.023
6	141	4	m	20	22-Jun-2017	Sub6_Trial141_1	1	5	5	0.610028	True	2.023
6	142	4	m	20	22-Jun-2017	Sub6_Trial142_0	0	0	0	0.494573	False	1.979
6	142	4	m	20	22-Jun-2017	Sub6_Trial142_0	0	1	1	0.567181	False	1.979
6	142	4	m	20	22-Jun-2017	Sub6_Trial142_0	0	2	2	1.442872	False	1.979
6	142	4	m	20	22-Jun-2017	Sub6_Trial142_0	0	3	3	0.963451	False	1.979
6	142	4	m	20	22-Jun-2017	Sub6_Trial142_0	0	4	4	1.030001	False	1.979
6	142	4	m	20	22-Jun-2017	Sub6_Trial142_0	0	5	5	0.644134	False	1.979
6	142	4	m	20	22-Jun-2017	Sub6_Trial142_1	1	0	0	0.796955	True	1.979
6	142	4	m	20	22-Jun-2017	Sub6_Trial142_1	1	1	1	0.962635	True	1.979
6	142	4	m	20	22-Jun-2017	Sub6_Trial142_1	1	2	2	0.737398	True	1.979
6	142	4	m	20	22-Jun-2017	Sub6_Trial142_1	1	3	3	1.574321	True	1.979
6	142	4	m	20	22-Jun-2017	Sub6_Trial142_1	1	4	4	0.398486	True	1.979
6	142	4	m	20	22-Jun-2017	Sub6_Trial142_1	1	5	5	0.566829	True	1.979
6	143	4	m	20	22-Jun-2017	Sub6_Trial143_0	0	0	0	1.045698	True	4.251
6	143	4	m	20	22-Jun-2017	Sub6_Trial143_0	0	1	1	1.041372	True	4.251
6	143	4	m	20	22-Jun-2017	Sub6_Trial143_0	0	2	2	0.880745	True	4.251
6	143	4	m	20	22-Jun-2017	Sub6_Trial143_0	0	3	3	0.471334	True	4.251
6	143	4	m	20	22-Jun-2017	Sub6_Trial143_0	0	4	4	1.316959	True	4.251
6	143	4	m	20	22-Jun-2017	Sub6_Trial143_0	0	5	5	1.001239	True	4.251
6	143	4	m	20	22-Jun-2017	Sub6_Trial143_1	1	0	0	1.016414	False	4.251
6	143	4	m	20	22-Jun-2017	Sub6_Trial143_1	1	1	1	1.141054	False	4.251
6	143	4	m	20	22-Jun-2017	Sub6_Trial143_1	1	2	2	0.455839	False	4.251
6	143	4	m	20	22-Jun-2017	Sub6_Trial143_1	1	3	3	0.503862	False	4.251
6	143	4	m	20	22-Jun-2017	Sub6_Trial143_1	1	4	4	0.95974	False	4.251
6	143	4	m	20	22-Jun-2017	Sub6_Trial143_1	1	5	5	1.055046	False	4.251
6	144	4	m	20	22-Jun-2017	Sub6_Trial144_0	0	0	0	0.74147	False	0.913
6	144	4	m	20	22-Jun-2017	Sub6_Trial144_0	0	1	1	1.127241	False	0.913
6	144	4	m	20	22-Jun-2017	Sub6_Trial144_0	0	2	2	1.125056	False	0.913
6	144	4	m	20	22-Jun-2017	Sub6_Trial144_0	0	3	3	0.813748	False	0.913
6	144	4	m	20	22-Jun-2017	Sub6_Trial144_0	0	4	4	0.745443	False	0.913
6	144	4	m	20	22-Jun-2017	Sub6_Trial144_0	0	5	5	1.231054	False	0.913
6	144	4	m	20	22-Jun-2017	Sub6_Trial144_1	1	0	0	0.501798	True	0.913
6	144	4	m	20	22-Jun-2017	Sub6_Trial144_1	1	1	1	1.610127	True	0.913
6	144	4	m	20	22-Jun-2017	Sub6_Trial144_1	1	2	2	1.027041	True	0.913
6	144	4	m	20	22-Jun-2017	Sub6_Trial144_1	1	3	3	0.841709	True	0.913
6	144	4	m	20	22-Jun-2017	Sub6_Trial144_1	1	4	4	0.922524	True	0.913
6	144	4	m	20	22-Jun-2017	Sub6_Trial144_1	1	5	5	1.032202	True	0.913
6	145	4	m	20	22-Jun-2017	Sub6_Trial145_0	0	0	0	1.166823	True	3.251
6	145	4	m	20	22-Jun-2017	Sub6_Trial145_0	0	1	1	0.659774	True	3.251
6	145	4	m	20	22-Jun-2017	Sub6_Trial145_0	0	2	2	1.11916	True	3.251
6	145	4	m	20	22-Jun-2017	Sub6_Trial145_0	0	3	3	0.990472	True	3.251
6	145	4	m	20	22-Jun-2017	Sub6_Trial145_0	0	4	4	1.089917	True	3.251
6	145	4	m	20	22-Jun-2017	Sub6_Trial145_0	0	5	5	0.74299	True	3.251
6	145	4	m	20	22-Jun-2017	Sub6_Trial145_1	1	0	0	1.352463	False	3.251
6	145	4	m	20	22-Jun-2017	Sub6_Trial145_1	1	1	1	0.885833	False	3.251
6	145	4	m	20	22-Jun-2017	Sub6_Trial145_1	1	2	2	0.500949	False	3.251
6	145	4	m	20	22-Jun-2017	Sub6_Trial145_1	1	3	3	1.161783	False	3.251
6	145	4	m	20	22-Jun-2017	Sub6_Trial145_1	1	4	4	0.743991	False	3.251
6	145	4	m	20	22-Jun-2017	Sub6_Trial145_1	1	5	5	1.365069	False	3.251
6	146	4	m	20	22-Jun-2017	Sub6_Trial146_0	0	0	0	0.843935	True	0.879
6	146	4	m	20	22-Jun-2017	Sub6_Trial146_0	0	1	1	0.743908	True	0.879
6	146	4	m	20	22-Jun-2017	Sub6_Trial146_0	0	2	2	0.857989	True	0.879
6	146	4	m	20	22-Jun-2017	Sub6_Trial146_0	0	3	3	1.395119	True	0.879
6	146	4	m	20	22-Jun-2017	Sub6_Trial146_0	0	4	4	0.924552	True	0.879
6	146	4	m	20	22-Jun-2017	Sub6_Trial146_0	0	5	5	0.736663	True	0.879
6	146	4	m	20	22-Jun-2017	Sub6_Trial146_1	1	0	0	1.611883	False	0.879
6	146	4	m	20	22-Jun-2017	Sub6_Trial146_1	1	1	1	1.058005	False	0.879
6	146	4	m	20	22-Jun-2017	Sub6_Trial146_1	1	2	2	0.805312	False	0.879
6	146	4	m	20	22-Jun-2017	Sub6_Trial146_1	1	3	3	0.62573	False	0.879
6	146	4	m	20	22-Jun-2017	Sub6_Trial146_1	1	4	4	1.089443	False	0.879
6	146	4	m	20	22-Jun-2017	Sub6_Trial146_1	1	5	5	1.219323	False	0.879
6	147	4	m	20	22-Jun-2017	Sub6_Trial147_0	0	0	0	0.959024	False	0.502
6	147	4	m	20	22-Jun-2017	Sub6_Trial147_0	0	1	1	1.048118	False	0.502
6	147	4	m	20	22-Jun-2017	Sub6_Trial147_0	0	2	2	1.325822	False	0.502
6	147	4	m	20	22-Jun-2017	Sub6_Trial147_0	0	3	3	1.346787	False	0.502
6	147	4	m	20	22-Jun-2017	Sub6_Trial147_0	0	4	4	0.608644	False	0.502
6	147	4	m	20	22-Jun-2017	Sub6_Trial147_0	0	5	5	0.980092	False	0.502
6	147	4	m	20	22-Jun-2017	Sub6_Trial147_1	1	0	0	1.437074	True	0.502
6	147	4	m	20	22-Jun-2017	Sub6_Trial147_1	1	1	1	1.245647	True	0.502
6	147	4	m	20	22-Jun-2017	Sub6_Trial147_1	1	2	2	0.733379	True	0.502
6	147	4	m	20	22-Jun-2017	Sub6_Trial147_1	1	3	3	1.219654	True	0.502
6	147	4	m	20	22-Jun-2017	Sub6_Trial147_1	1	4	4	1.232389	True	0.502
6	147	4	m	20	22-Jun-2017	Sub6_Trial147_1	1	5	5	0.810283	True	0.502
6	148	4	m	20	22-Jun-2017	Sub6_Trial148_0	0	0	0	1.241455	False	0.502
6	148	4	m	20	22-Jun-2017	Sub6_Trial148_0	0	1	1	1.492367	False	0.502
6	148	4	m	20	22-Jun-2017	Sub6_Trial148_0	0	2	2	1.151124	False	0.502
6	148	4	m	20	22-Jun-2017	Sub6_Trial148_0	0	3	3	0.773729	False	0.502
6	148	4	m	20	22-Jun-2017	Sub6_Trial148_0	0	4	4	1.555977	False	0.502
6	148	4	m	20	22-Jun-2017	Sub6_Trial148_0	0	5	5	0.676618	False	0.502
6	148	4	m	20	22-Jun-2017	Sub6_Trial148_1	1	0	0	1.151089	True	0.502
6	148	4	m	20	22-Jun-2017	Sub6_Trial148_1	1	1	1	1.146137	True	0.502
6	148	4	m	20	22-Jun-2017	Sub6_Trial148_1	1	2	2	1.134889	True	0.502
6	148	4	m	20	22-Jun-2017	Sub6_Trial148_1	1	3	3	1.153222	True	0.502
6	148	4	m	20	22-Jun-2017	Sub6_Trial148_1	1	4	4	1.113734	True	0.502
6	148	4	m	20	22-Jun-2017	Sub6_Trial148_1	1	5	5	0.856185	True	0.502
6	149	4	m	20	22-Jun-2017	Sub6_Trial149_0	0	0	0	1.020689	True	3.763
6	149	4	m	20	22-Jun-2017	Sub6_Trial149_0	0	1	1	1.178911	True	3.763
6	149	4	m	20	22-Jun-2017	Sub6_Trial149_0	0	2	2	1.561504	True	3.763
6	149	4	m	20	22-Jun-2017	Sub6_Trial149_0	0	3	3	1.389245	True	3.763
6	149	4	m	20	22-Jun-2017	Sub6_Trial149_0	0	4	4	0.633747	True	3.763
6	149	4	m	20	22-Jun-2017	Sub6_Trial149_0	0	5	5	1.14318	True	3.763
6	149	4	m	20	22-Jun-2017	Sub6_Trial149_1	1	0	0	1.320869	False	3.763
6	149	4	m	20	22-Jun-2017	Sub6_Trial149_1	1	1	1	0.650373	False	3.763
6	149	4	m	20	22-Jun-2017	Sub6_Trial149_1	1	2	2	1.370263	False	3.763
6	149	4	m	20	22-Jun-2017	Sub6_Trial149_1	1	3	3	0.820183	False	3.763
6	149	4	m	20	22-Jun-2017	Sub6_Trial149_1	1	4	4	1.175201	False	3.763
6	149	4	m	20	22-Jun-2017	Sub6_Trial149_1	1	5	5	1.27492	False	3.763
6	150	4	m	20	22-Jun-2017	Sub6_Trial150_0	0	0	0	0.724697	False	0.954
6	150	4	m	20	22-Jun-2017	Sub6_Trial150_0	0	1	1	1.02912	False	0.954
6	150	4	m	20	22-Jun-2017	Sub6_Trial150_0	0	2	2	0.367732	False	0.954
6	150	4	m	20	22-Jun-2017	Sub6_Trial150_0	0	3	3	0.603111	False	0.954
6	150	4	m	20	22-Jun-2017	Sub6_Trial150_0	0	4	4	1.411037	False	0.954
6	150	4	m	20	22-Jun-2017	Sub6_Trial150_0	0	5	5	1.176921	False	0.954
6	150	4	m	20	22-Jun-2017	Sub6_Trial150_1	1	0	0	0.855071	True	0.954
6	150	4	m	20	22-Jun-2017	Sub6_Trial150_1	1	1	1	0.765088	True	0.954
6	150	4	m	20	22-Jun-2017	Sub6_Trial150_1	1	2	2	1.181995	True	0.954
6	150	4	m	20	22-Jun-2017	Sub6_Trial150_1	1	3	3	1.198677	True	0.954
6	150	4	m	20	22-Jun-2017	Sub6_Trial150_1	1	4	4	0.932067	True	0.954
6	150	4	m	20	22-Jun-2017	Sub6_Trial150_1	1	5	5	1.04979	True	0.954
6	151	4	m	20	22-Jun-2017	Sub6_Trial151_0	0	0	0	1.292087	False	3.489
6	151	4	m	20	22-Jun-2017	Sub6_Trial151_0	0	1	1	1.234328	False	3.489
6	151	4	m	20	22-Jun-2017	Sub6_Trial151_0	0	2	2	0.379361	False	3.489
6	151	4	m	20	22-Jun-2017	Sub6_Trial151_0	0	3	3	0.391055	False	3.489
6	151	4	m	20	22-Jun-2017	Sub6_Trial151_0	0	4	4	0.543103	False	3.489
6	151	4	m	20	22-Jun-2017	Sub6_Trial151_0	0	5	5	1.01913	False	3.489
6	151	4	m	20	22-Jun-2017	Sub6_Trial151_1	1	0	0	1.068879	True	3.489
6	151	4	m	20	22-Jun-2017	Sub6_Trial151_1	1	1	1	1.174939	True	3.489
6	151	4	m	20	22-Jun-2017	Sub6_Trial151_1	1	2	2	1.110263	True	3.489
6	151	4	m	20	22-Jun-2017	Sub6_Trial151_1	1	3	3	0.552525	True	3.489
6	151	4	m	20	22-Jun-2017	Sub6_Trial151_1	1	4	4	0.918634	True	3.489
6	151	4	m	20	22-Jun-2017	Sub6_Trial151_1	1	5	5	0.693229	True	3.489
6	152	4	m	20	22-Jun-2017	Sub6_Trial152_0	0	0	0	0.720625	False	1.001
6	152	4	m	20	22-Jun-2017	Sub6_Trial152_0	0	1	1	0.663075	False	1.001
6	152	4	m	20	22-Jun-2017	Sub6_Trial152_0	0	2	2	0.938165	False	1.001
6	152	4	m	20	22-Jun-2017	Sub6_Trial152_0	0	3	3	0.458141	False	1.001
6	152	4	m	20	22-Jun-2017	Sub6_Trial152_0	0	4	4	1.278421	False	1.001
6	152	4	m	20	22-Jun-2017	Sub6_Trial152_0	0	5	5	1.231137	False	1.001
6	152	4	m	20	22-Jun-2017	Sub6_Trial152_1	1	0	0	1.005564	True	1.001
6	152	4	m	20	22-Jun-2017	Sub6_Trial152_1	1	1	1	0.710627	True	1.001
6	152	4	m	20	22-Jun-2017	Sub6_Trial152_1	1	2	2	1.134245	True	1.001
6	152	4	m	20	22-Jun-2017	Sub6_Trial152_1	1	3	3	1.159108	True	1.001
6	152	4	m	20	22-Jun-2017	Sub6_Trial152_1	1	4	4	0.590225	True	1.001
6	152	4	m	20	22-Jun-2017	Sub6_Trial152_1	1	5	5	0.922077	True	1.001
6	153	4	m	20	22-Jun-2017	Sub6_Trial153_0	0	0	0	0.965598	True	0.956
6	153	4	m	20	22-Jun-2017	Sub6_Trial153_0	0	1	1	1.008231	True	0.956
6	153	4	m	20	22-Jun-2017	Sub6_Trial153_0	0	2	2	1.298036	True	0.956
6	153	4	m	20	22-Jun-2017	Sub6_Trial153_0	0	3	3	0.935523	True	0.956
6	153	4	m	20	22-Jun-2017	Sub6_Trial153_0	0	4	4	1.086898	True	0.956
6	153	4	m	20	22-Jun-2017	Sub6_Trial153_0	0	5	5	0.494765	True	0.956
6	153	4	m	20	22-Jun-2017	Sub6_Trial153_1	1	0	0	0.984922	False	0.956
6	153	4	m	20	22-Jun-2017	Sub6_Trial153_1	1	1	1	1.240977	False	0.956
6	153	4	m	20	22-Jun-2017	Sub6_Trial153_1	1	2	2	0.474334	False	0.956
6	153	4	m	20	22-Jun-2017	Sub6_Trial153_1	1	3	3	0.631452	False	0.956
6	153	4	m	20	22-Jun-2017	Sub6_Trial153_1	1	4	4	1.479288	False	0.956
6	153	4	m	20	22-Jun-2017	Sub6_Trial153_1	1	5	5	1.149361	False	0.956
6	154	4	m	20	22-Jun-2017	Sub6_Trial154_0	0	0	0	0.769661	False	3.96
6	154	4	m	20	22-Jun-2017	Sub6_Trial154_0	0	1	1	0.909322	False	3.96
6	154	4	m	20	22-Jun-2017	Sub6_Trial154_0	0	2	2	0.7078	False	3.96
6	154	4	m	20	22-Jun-2017	Sub6_Trial154_0	0	3	3	0.939273	False	3.96
6	154	4	m	20	22-Jun-2017	Sub6_Trial154_0	0	4	4	0.918802	False	3.96
6	154	4	m	20	22-Jun-2017	Sub6_Trial154_0	0	5	5	1.185161	False	3.96
6	154	4	m	20	22-Jun-2017	Sub6_Trial154_1	1	0	0	0.792414	True	3.96
6	154	4	m	20	22-Jun-2017	Sub6_Trial154_1	1	1	1	1.037525	True	3.96
6	154	4	m	20	22-Jun-2017	Sub6_Trial154_1	1	2	2	1.149857	True	3.96
6	154	4	m	20	22-Jun-2017	Sub6_Trial154_1	1	3	3	0.852577	True	3.96
6	154	4	m	20	22-Jun-2017	Sub6_Trial154_1	1	4	4	1.077009	True	3.96
6	154	4	m	20	22-Jun-2017	Sub6_Trial154_1	1	5	5	0.904411	True	3.96
6	155	4	m	20	22-Jun-2017	Sub6_Trial155_0	0	0	0	1.602843	False	1.252
6	155	4	m	20	22-Jun-2017	Sub6_Trial155_0	0	1	1	1.562778	False	1.252
6	155	4	m	20	22-Jun-2017	Sub6_Trial155_0	0	2	2	0.981957	False	1.252
6	155	4	m	20	22-Jun-2017	Sub6_Trial155_0	0	3	3	0.984877	False	1.252
6	155	4	m	20	22-Jun-2017	Sub6_Trial155_0	0	4	4	1.541956	False	1.252
6	155	4	m	20	22-Jun-2017	Sub6_Trial155_0	0	5	5	0.988942	False	1.252
6	155	4	m	20	22-Jun-2017	Sub6_Trial155_1	1	0	0	0.521123	True	1.252
6	155	4	m	20	22-Jun-2017	Sub6_Trial155_1	1	1	1	1.409681	True	1.252
6	155	4	m	20	22-Jun-2017	Sub6_Trial155_1	1	2	2	1.122178	True	1.252
6	155	4	m	20	22-Jun-2017	Sub6_Trial155_1	1	3	3	1.450347	True	1.252
6	155	4	m	20	22-Jun-2017	Sub6_Trial155_1	1	4	4	1.245429	True	1.252
6	155	4	m	20	22-Jun-2017	Sub6_Trial155_1	1	5	5	1.064533	True	1.252
6	156	4	m	20	22-Jun-2017	Sub6_Trial156_0	0	0	0	0.96935	True	2.913
6	156	4	m	20	22-Jun-2017	Sub6_Trial156_0	0	1	1	1.461281	True	2.913
6	156	4	m	20	22-Jun-2017	Sub6_Trial156_0	0	2	2	0.821152	True	2.913
6	156	4	m	20	22-Jun-2017	Sub6_Trial156_0	0	3	3	0.899659	True	2.913
6	156	4	m	20	22-Jun-2017	Sub6_Trial156_0	0	4	4	0.983595	True	2.913
6	156	4	m	20	22-Jun-2017	Sub6_Trial156_0	0	5	5	1.147339	True	2.913
6	156	4	m	20	22-Jun-2017	Sub6_Trial156_1	1	0	0	0.723196	False	2.913
6	156	4	m	20	22-Jun-2017	Sub6_Trial156_1	1	1	1	1.459086	False	2.913
6	156	4	m	20	22-Jun-2017	Sub6_Trial156_1	1	2	2	0.877299	False	2.913
6	156	4	m	20	22-Jun-2017	Sub6_Trial156_1	1	3	3	0.776485	False	2.913
6	156	4	m	20	22-Jun-2017	Sub6_Trial156_1	1	4	4	1.314453	False	2.913
6	156	4	m	20	22-Jun-2017	Sub6_Trial156_1	1	5	5	1.094345	False	2.913
6	157	4	m	20	22-Jun-2017	Sub6_Trial157_0	0	0	0	0.52217	False	1.757
6	157	4	m	20	22-Jun-2017	Sub6_Trial157_0	0	1	1	1.286909	False	1.757
6	157	4	m	20	22-Jun-2017	Sub6_Trial157_0	0	2	2	0.63313	False	1.757
6	157	4	m	20	22-Jun-2017	Sub6_Trial157_0	0	3	3	0.931283	False	1.757
6	157	4	m	20	22-Jun-2017	Sub6_Trial157_0	0	4	4	0.461816	False	1.757
6	157	4	m	20	22-Jun-2017	Sub6_Trial157_0	0	5	5	0.392132	False	1.757
6	157	4	m	20	22-Jun-2017	Sub6_Trial157_1	1	0	0	1.119645	True	1.757
6	157	4	m	20	22-Jun-2017	Sub6_Trial157_1	1	1	1	0.862828	True	1.757
6	157	4	m	20	22-Jun-2017	Sub6_Trial157_1	1	2	2	0.989116	True	1.757
6	157	4	m	20	22-Jun-2017	Sub6_Trial157_1	1	3	3	0.740562	True	1.757
6	157	4	m	20	22-Jun-2017	Sub6_Trial157_1	1	4	4	0.615557	True	1.757
6	157	4	m	20	22-Jun-2017	Sub6_Trial157_1	1	5	5	0.774608	True	1.757
6	157	5	m	20	22-Jun-2017	Sub6_Trial157_0	0	0	0	0.52217	False	3.768
6	157	5	m	20	22-Jun-2017	Sub6_Trial157_0	0	1	1	1.286909	False	3.768
6	157	5	m	20	22-Jun-2017	Sub6_Trial157_0	0	2	2	0.63313	False	3.768
6	157	5	m	20	22-Jun-2017	Sub6_Trial157_0	0	3	3	0.931283	False	3.768
6	157	5	m	20	22-Jun-2017	Sub6_Trial157_0	0	4	4	0.461816	False	3.768
6	157	5	m	20	22-Jun-2017	Sub6_Trial157_0	0	5	5	0.392132	False	3.768
6	157	5	m	20	22-Jun-2017	Sub6_Trial157_1	1	0	0	1.119645	True	3.768
6	157	5	m	20	22-Jun-2017	Sub6_Trial157_1	1	1	1	0.862828	True	3.768
6	157	5	m	20	22-Jun-2017	Sub6_Trial157_1	1	2	2	0.989116	True	3.768
6	157	5	m	20	22-Jun-2017	Sub6_Trial157_1	1	3	3	0.740562	True	3.768
6	157	5	m	20	22-Jun-2017	Sub6_Trial157_1	1	4	4	0.615557	True	3.768
6	157	5	m	20	22-Jun-2017	Sub6_Trial157_1	1	5	5	0.774608	True	3.768
6	158	5	m	20	22-Jun-2017	Sub6_Trial158_0	0	0	0	1.402924	True	1.396
6	158	5	m	20	22-Jun-2017	Sub6_Trial158_0	0	1	1	1.005096	True	1.396
6	158	5	m	20	22-Jun-2017	Sub6_Trial158_0	0	2	2	0.89747	True	1.396
6	158	5	m	20	22-Jun-2017	Sub6_Trial158_0	0	3	3	0.608272	True	1.396
6	158	5	m	20	22-Jun-2017	Sub6_Trial158_0	0	4	4	0.796209	True	1.396
6	158	5	m	20	22-Jun-2017	Sub6_Trial158_0	0	5	5	1.417031	True	1.396
6	158	5	m	20	22-Jun-2017	Sub6_Trial158_1	1	0	0	1.128032	False	1.396
6	158	5	m	20	22-Jun-2017	Sub6_Trial158_1	1	1	1	1.392753	False	1.396
6	158	5	m	20	22-Jun-2017	Sub6_Trial158_1	1	2	2	0.633101	False	1.396
6	158	5	m	20	22-Jun-2017	Sub6_Trial158_1	1	3	3	0.650052	False	1.396
6	158	5	m	20	22-Jun-2017	Sub6_Trial158_1	1	4	4	0.93388	False	1.396
6	158	5	m	20	22-Jun-2017	Sub6_Trial158_1	1	5	5	1.520082	False	1.396
6	159	5	m	20	22-Jun-2017	Sub6_Trial159_0	0	0	0	0.619069	False	2.057
6	159	5	m	20	22-Jun-2017	Sub6_Trial159_0	0	1	1	0.572573	False	2.057
6	159	5	m	20	22-Jun-2017	Sub6_Trial159_0	0	2	2	1.151584	False	2.057
6	159	5	m	20	22-Jun-2017	Sub6_Trial159_0	0	3	3	1.587849	False	2.057
6	159	5	m	20	22-Jun-2017	Sub6_Trial159_0	0	4	4	1.478848	False	2.057
6	159	5	m	20	22-Jun-2017	Sub6_Trial159_0	0	5	5	1.399742	False	2.057
6	159	5	m	20	22-Jun-2017	Sub6_Trial159_1	1	0	0	0.632091	True	2.057
6	159	5	m	20	22-Jun-2017	Sub6_Trial159_1	1	1	1	0.534676	True	2.057
6	159	5	m	20	22-Jun-2017	Sub6_Trial159_1	1	2	2	0.824366	True	2.057
6	159	5	m	20	22-Jun-2017	Sub6_Trial159_1	1	3	3	1.05894	True	2.057
6	159	5	m	20	22-Jun-2017	Sub6_Trial159_1	1	4	4	0.739098	True	2.057
6	159	5	m	20	22-Jun-2017	Sub6_Trial159_1	1	5	5	0.688351	True	2.057
6	160	5	m	20	22-Jun-2017	Sub6_Trial160_0	0	0	0	0.428822	False	1.005
6	160	5	m	20	22-Jun-2017	Sub6_Trial160_0	0	1	1	1.157344	False	1.005
6	160	5	m	20	22-Jun-2017	Sub6_Trial160_0	0	2	2	0.877785	False	1.005
6	160	5	m	20	22-Jun-2017	Sub6_Trial160_0	0	3	3	0.940656	False	1.005
6	160	5	m	20	22-Jun-2017	Sub6_Trial160_0	0	4	4	1.224229	False	1.005
6	160	5	m	20	22-Jun-2017	Sub6_Trial160_0	0	5	5	0.674627	False	1.005
6	160	5	m	20	22-Jun-2017	Sub6_Trial160_1	1	0	0	1.301318	True	1.005
6	160	5	m	20	22-Jun-2017	Sub6_Trial160_1	1	1	1	0.956761	True	1.005
6	160	5	m	20	22-Jun-2017	Sub6_Trial160_1	1	2	2	0.622815	True	1.005
6	160	5	m	20	22-Jun-2017	Sub6_Trial160_1	1	3	3	1.369197	True	1.005
6	160	5	m	20	22-Jun-2017	Sub6_Trial160_1	1	4	4	1.127674	True	1.005
6	160	5	m	20	22-Jun-2017	Sub6_Trial160_1	1	5	5	1.084256	True	1.005
6	161	5	m	20	22-Jun-2017	Sub6_Trial161_0	0	0	0	0.623316	False	2.319
6	161	5	m	20	22-Jun-2017	Sub6_Trial161_0	0	1	1	1.218183	False	2.319
6	161	5	m	20	22-Jun-2017	Sub6_Trial161_0	0	2	2	0.715212	False	2.319
6	161	5	m	20	22-Jun-2017	Sub6_Trial161_0	0	3	3	1.104521	False	2.319
6	161	5	m	20	22-Jun-2017	Sub6_Trial161_0	0	4	4	1.454924	False	2.319
6	161	5	m	20	22-Jun-2017	Sub6_Trial161_0	0	5	5	0.715593	False	2.319
6	161	5	m	20	22-Jun-2017	Sub6_Trial161_1	1	0	0	1.075812	True	2.319
6	161	5	m	20	22-Jun-2017	Sub6_Trial161_1	1	1	1	0.833566	True	2.319
6	161	5	m	20	22-Jun-2017	Sub6_Trial161_1	1	2	2	0.684259	True	2.319
6	161	5	m	20	22-Jun-2017	Sub6_Trial161_1	1	3	3	1.286768	True	2.319
6	161	5	m	20	22-Jun-2017	Sub6_Trial161_1	1	4	4	0.906045	True	2.319
6	161	5	m	20	22-Jun-2017	Sub6_Trial161_1	1	5	5	1.388619	True	2.319
6	162	5	m	20	22-Jun-2017	Sub6_Trial162_0	0	0	0	0.694624	True	1.11
6	162	5	m	20	22-Jun-2017	Sub6_Trial162_0	0	1	1	0.807612	True	1.11
6	162	5	m	20	22-Jun-2017	Sub6_Trial162_0	0	2	2	1.290918	True	1.11
6	162	5	m	20	22-Jun-2017	Sub6_Trial162_0	0	3	3	1.19428	True	1.11
6	162	5	m	20	22-Jun-2017	Sub6_Trial162_0	0	4	4	0.99395	True	1.11
6	162	5	m	20	22-Jun-2017	Sub6_Trial162_0	0	5	5	1.166047	True	1.11
6	162	5	m	20	22-Jun-2017	Sub6_Trial162_1	1	0	0	0.947993	False	1.11
6	162	5	m	20	22-Jun-2017	Sub6_Trial162_1	1	1	1	1.202139	False	1.11
6	162	5	m	20	22-Jun-2017	Sub6_Trial162_1	1	2	2	1.075971	False	1.11
6	162	5	m	20	22-Jun-2017	Sub6_Trial162_1	1	3	3	1.111244	False	1.11
6	162	5	m	20	22-Jun-2017	Sub6_Trial162_1	1	4	4	0.760819	False	1.11
6	162	5	m	20	22-Jun-2017	Sub6_Trial162_1	1	5	5	1.378443	False	1.11
6	163	5	m	20	22-Jun-2017	Sub6_Trial163_0	0	0	0	0.60805	True	0.78
6	163	5	m	20	22-Jun-2017	Sub6_Trial163_0	0	1	1	0.93715	True	0.78
6	163	5	m	20	22-Jun-2017	Sub6_Trial163_0	0	2	2	1.128054	True	0.78
6	163	5	m	20	22-Jun-2017	Sub6_Trial163_0	0	3	3	1.005782	True	0.78
6	163	5	m	20	22-Jun-2017	Sub6_Trial163_0	0	4	4	0.570014	True	0.78
6	163	5	m	20	22-Jun-2017	Sub6_Trial163_0	0	5	5	1.590591	True	0.78
6	163	5	m	20	22-Jun-2017	Sub6_Trial163_1	1	0	0	0.434088	False	0.78
[truncated: 1,841 more rows]
