# Supplementary material for: CLEESE: An open-source audio-transformation toolbox for data-driven experiments in speech and music cognition
Source: PLoS One. 2019 Apr 4;14(4):e0205943. doi: 10.1371/journal.pone.0205943 (PMC6448843; doi:10.1371/journal.pone.0205943)
Supplement: S1 Data — See provided Python notebook for format and analysis. (ZIP) [file pone.0205943.s005.zip › data/birthday/results/results_subj7_180518_15.11.csv]

subj	trial	block	sex	age	date	stim	stim_order	segment	segment_time	stretch	response	rt
7	1	1	m	20	22-Jun-2017	Sub7_Trial1_0	0	0	0	0.820122	True	5.432
7	1	1	m	20	22-Jun-2017	Sub7_Trial1_0	0	1	1	0.82865	True	5.432
7	1	1	m	20	22-Jun-2017	Sub7_Trial1_0	0	2	2	1.300635	True	5.432
7	1	1	m	20	22-Jun-2017	Sub7_Trial1_0	0	3	3	1.144657	True	5.432
7	1	1	m	20	22-Jun-2017	Sub7_Trial1_0	0	4	4	0.769753	True	5.432
7	1	1	m	20	22-Jun-2017	Sub7_Trial1_0	0	5	5	1.115121	True	5.432
7	1	1	m	20	22-Jun-2017	Sub7_Trial1_1	1	0	0	1.338099	False	5.432
7	1	1	m	20	22-Jun-2017	Sub7_Trial1_1	1	1	1	1.187691	False	5.432
7	1	1	m	20	22-Jun-2017	Sub7_Trial1_1	1	2	2	1.030569	False	5.432
7	1	1	m	20	22-Jun-2017	Sub7_Trial1_1	1	3	3	0.913278	False	5.432
7	1	1	m	20	22-Jun-2017	Sub7_Trial1_1	1	4	4	0.990715	False	5.432
7	1	1	m	20	22-Jun-2017	Sub7_Trial1_1	1	5	5	0.569718	False	5.432
7	2	1	m	20	22-Jun-2017	Sub7_Trial2_0	0	0	0	0.665731	False	5.291
7	2	1	m	20	22-Jun-2017	Sub7_Trial2_0	0	1	1	1.373349	False	5.291
7	2	1	m	20	22-Jun-2017	Sub7_Trial2_0	0	2	2	1.020137	False	5.291
7	2	1	m	20	22-Jun-2017	Sub7_Trial2_0	0	3	3	1.012021	False	5.291
7	2	1	m	20	22-Jun-2017	Sub7_Trial2_0	0	4	4	0.905307	False	5.291
7	2	1	m	20	22-Jun-2017	Sub7_Trial2_0	0	5	5	0.465024	False	5.291
7	2	1	m	20	22-Jun-2017	Sub7_Trial2_1	1	0	0	0.588816	True	5.291
7	2	1	m	20	22-Jun-2017	Sub7_Trial2_1	1	1	1	1.049719	True	5.291
7	2	1	m	20	22-Jun-2017	Sub7_Trial2_1	1	2	2	1.49136	True	5.291
7	2	1	m	20	22-Jun-2017	Sub7_Trial2_1	1	3	3	1.544691	True	5.291
7	2	1	m	20	22-Jun-2017	Sub7_Trial2_1	1	4	4	0.8945	True	5.291
7	2	1	m	20	22-Jun-2017	Sub7_Trial2_1	1	5	5	0.607986	True	5.291
7	3	1	m	20	22-Jun-2017	Sub7_Trial3_0	0	0	0	0.489031	True	2.276
7	3	1	m	20	22-Jun-2017	Sub7_Trial3_0	0	1	1	0.940829	True	2.276
7	3	1	m	20	22-Jun-2017	Sub7_Trial3_0	0	2	2	0.986302	True	2.276
7	3	1	m	20	22-Jun-2017	Sub7_Trial3_0	0	3	3	1.138689	True	2.276
7	3	1	m	20	22-Jun-2017	Sub7_Trial3_0	0	4	4	0.926057	True	2.276
7	3	1	m	20	22-Jun-2017	Sub7_Trial3_0	0	5	5	1.353476	True	2.276
7	3	1	m	20	22-Jun-2017	Sub7_Trial3_1	1	0	0	1.016584	False	2.276
7	3	1	m	20	22-Jun-2017	Sub7_Trial3_1	1	1	1	0.787919	False	2.276
7	3	1	m	20	22-Jun-2017	Sub7_Trial3_1	1	2	2	0.68607	False	2.276
7	3	1	m	20	22-Jun-2017	Sub7_Trial3_1	1	3	3	0.850574	False	2.276
7	3	1	m	20	22-Jun-2017	Sub7_Trial3_1	1	4	4	1.018371	False	2.276
7	3	1	m	20	22-Jun-2017	Sub7_Trial3_1	1	5	5	1.295475	False	2.276
7	4	1	m	20	22-Jun-2017	Sub7_Trial4_0	0	0	0	0.862318	False	4.62
7	4	1	m	20	22-Jun-2017	Sub7_Trial4_0	0	1	1	0.41744	False	4.62
7	4	1	m	20	22-Jun-2017	Sub7_Trial4_0	0	2	2	1.39576	False	4.62
7	4	1	m	20	22-Jun-2017	Sub7_Trial4_0	0	3	3	0.743608	False	4.62
7	4	1	m	20	22-Jun-2017	Sub7_Trial4_0	0	4	4	0.588568	False	4.62
7	4	1	m	20	22-Jun-2017	Sub7_Trial4_0	0	5	5	0.927927	False	4.62
7	4	1	m	20	22-Jun-2017	Sub7_Trial4_1	1	0	0	1.344219	True	4.62
7	4	1	m	20	22-Jun-2017	Sub7_Trial4_1	1	1	1	1.435315	True	4.62
7	4	1	m	20	22-Jun-2017	Sub7_Trial4_1	1	2	2	1.3094	True	4.62
7	4	1	m	20	22-Jun-2017	Sub7_Trial4_1	1	3	3	0.783695	True	4.62
7	4	1	m	20	22-Jun-2017	Sub7_Trial4_1	1	4	4	1.067868	True	4.62
7	4	1	m	20	22-Jun-2017	Sub7_Trial4_1	1	5	5	0.612847	True	4.62
7	5	1	m	20	22-Jun-2017	Sub7_Trial5_0	0	0	0	0.467417	False	5.152
7	5	1	m	20	22-Jun-2017	Sub7_Trial5_0	0	1	1	0.783681	False	5.152
7	5	1	m	20	22-Jun-2017	Sub7_Trial5_0	0	2	2	0.92082	False	5.152
7	5	1	m	20	22-Jun-2017	Sub7_Trial5_0	0	3	3	0.810281	False	5.152
7	5	1	m	20	22-Jun-2017	Sub7_Trial5_0	0	4	4	1.603666	False	5.152
7	5	1	m	20	22-Jun-2017	Sub7_Trial5_0	0	5	5	0.9334	False	5.152
7	5	1	m	20	22-Jun-2017	Sub7_Trial5_1	1	0	0	1.366721	True	5.152
7	5	1	m	20	22-Jun-2017	Sub7_Trial5_1	1	1	1	0.700329	True	5.152
7	5	1	m	20	22-Jun-2017	Sub7_Trial5_1	1	2	2	1.271409	True	5.152
7	5	1	m	20	22-Jun-2017	Sub7_Trial5_1	1	3	3	0.858032	True	5.152
7	5	1	m	20	22-Jun-2017	Sub7_Trial5_1	1	4	4	0.669676	True	5.152
7	5	1	m	20	22-Jun-2017	Sub7_Trial5_1	1	5	5	0.959171	True	5.152
7	6	1	m	20	22-Jun-2017	Sub7_Trial6_0	0	0	0	1.011776	True	1.673
7	6	1	m	20	22-Jun-2017	Sub7_Trial6_0	0	1	1	1.088104	True	1.673
7	6	1	m	20	22-Jun-2017	Sub7_Trial6_0	0	2	2	1.01907	True	1.673
7	6	1	m	20	22-Jun-2017	Sub7_Trial6_0	0	3	3	0.474325	True	1.673
7	6	1	m	20	22-Jun-2017	Sub7_Trial6_0	0	4	4	0.780198	True	1.673
7	6	1	m	20	22-Jun-2017	Sub7_Trial6_0	0	5	5	0.737653	True	1.673
7	6	1	m	20	22-Jun-2017	Sub7_Trial6_1	1	0	0	1.073021	False	1.673
7	6	1	m	20	22-Jun-2017	Sub7_Trial6_1	1	1	1	1.345923	False	1.673
7	6	1	m	20	22-Jun-2017	Sub7_Trial6_1	1	2	2	1.043912	False	1.673
7	6	1	m	20	22-Jun-2017	Sub7_Trial6_1	1	3	3	1.474199	False	1.673
7	6	1	m	20	22-Jun-2017	Sub7_Trial6_1	1	4	4	0.360383	False	1.673
7	6	1	m	20	22-Jun-2017	Sub7_Trial6_1	1	5	5	0.799982	False	1.673
7	7	1	m	20	22-Jun-2017	Sub7_Trial7_0	0	0	0	0.936515	True	1.789
7	7	1	m	20	22-Jun-2017	Sub7_Trial7_0	0	1	1	1.184742	True	1.789
7	7	1	m	20	22-Jun-2017	Sub7_Trial7_0	0	2	2	0.832469	True	1.789
7	7	1	m	20	22-Jun-2017	Sub7_Trial7_0	0	3	3	0.480577	True	1.789
7	7	1	m	20	22-Jun-2017	Sub7_Trial7_0	0	4	4	1.039782	True	1.789
7	7	1	m	20	22-Jun-2017	Sub7_Trial7_0	0	5	5	0.497805	True	1.789
7	7	1	m	20	22-Jun-2017	Sub7_Trial7_1	1	0	0	1.030944	False	1.789
7	7	1	m	20	22-Jun-2017	Sub7_Trial7_1	1	1	1	0.54697	False	1.789
7	7	1	m	20	22-Jun-2017	Sub7_Trial7_1	1	2	2	0.996039	False	1.789
7	7	1	m	20	22-Jun-2017	Sub7_Trial7_1	1	3	3	0.567864	False	1.789
7	7	1	m	20	22-Jun-2017	Sub7_Trial7_1	1	4	4	1.518094	False	1.789
7	7	1	m	20	22-Jun-2017	Sub7_Trial7_1	1	5	5	0.709779	False	1.789
7	8	1	m	20	22-Jun-2017	Sub7_Trial8_0	0	0	0	0.707516	False	4.459
7	8	1	m	20	22-Jun-2017	Sub7_Trial8_0	0	1	1	1.166231	False	4.459
7	8	1	m	20	22-Jun-2017	Sub7_Trial8_0	0	2	2	0.929792	False	4.459
7	8	1	m	20	22-Jun-2017	Sub7_Trial8_0	0	3	3	1.264623	False	4.459
7	8	1	m	20	22-Jun-2017	Sub7_Trial8_0	0	4	4	0.950254	False	4.459
7	8	1	m	20	22-Jun-2017	Sub7_Trial8_0	0	5	5	1.580658	False	4.459
7	8	1	m	20	22-Jun-2017	Sub7_Trial8_1	1	0	0	0.946944	True	4.459
7	8	1	m	20	22-Jun-2017	Sub7_Trial8_1	1	1	1	0.516787	True	4.459
7	8	1	m	20	22-Jun-2017	Sub7_Trial8_1	1	2	2	1.537472	True	4.459
7	8	1	m	20	22-Jun-2017	Sub7_Trial8_1	1	3	3	0.925181	True	4.459
7	8	1	m	20	22-Jun-2017	Sub7_Trial8_1	1	4	4	0.924729	True	4.459
7	8	1	m	20	22-Jun-2017	Sub7_Trial8_1	1	5	5	1.50082	True	4.459
7	9	1	m	20	22-Jun-2017	Sub7_Trial9_0	0	0	0	0.721215	True	5.599
7	9	1	m	20	22-Jun-2017	Sub7_Trial9_0	0	1	1	0.413293	True	5.599
7	9	1	m	20	22-Jun-2017	Sub7_Trial9_0	0	2	2	1.616048	True	5.599
7	9	1	m	20	22-Jun-2017	Sub7_Trial9_0	0	3	3	0.558501	True	5.599
7	9	1	m	20	22-Jun-2017	Sub7_Trial9_0	0	4	4	0.842996	True	5.599
7	9	1	m	20	22-Jun-2017	Sub7_Trial9_0	0	5	5	0.617084	True	5.599
7	9	1	m	20	22-Jun-2017	Sub7_Trial9_1	1	0	0	1.076678	False	5.599
7	9	1	m	20	22-Jun-2017	Sub7_Trial9_1	1	1	1	1.506574	False	5.599
7	9	1	m	20	22-Jun-2017	Sub7_Trial9_1	1	2	2	0.988745	False	5.599
7	9	1	m	20	22-Jun-2017	Sub7_Trial9_1	1	3	3	0.631918	False	5.599
7	9	1	m	20	22-Jun-2017	Sub7_Trial9_1	1	4	4	1.171387	False	5.599
7	9	1	m	20	22-Jun-2017	Sub7_Trial9_1	1	5	5	0.734996	False	5.599
7	10	1	m	20	22-Jun-2017	Sub7_Trial10_0	0	0	0	1.495349	True	1.362
7	10	1	m	20	22-Jun-2017	Sub7_Trial10_0	0	1	1	1.426891	True	1.362
7	10	1	m	20	22-Jun-2017	Sub7_Trial10_0	0	2	2	1.121206	True	1.362
7	10	1	m	20	22-Jun-2017	Sub7_Trial10_0	0	3	3	1.328966	True	1.362
7	10	1	m	20	22-Jun-2017	Sub7_Trial10_0	0	4	4	1.083484	True	1.362
7	10	1	m	20	22-Jun-2017	Sub7_Trial10_0	0	5	5	0.731513	True	1.362
7	10	1	m	20	22-Jun-2017	Sub7_Trial10_1	1	0	0	0.475675	False	1.362
7	10	1	m	20	22-Jun-2017	Sub7_Trial10_1	1	1	1	1.063099	False	1.362
7	10	1	m	20	22-Jun-2017	Sub7_Trial10_1	1	2	2	0.999337	False	1.362
7	10	1	m	20	22-Jun-2017	Sub7_Trial10_1	1	3	3	0.603609	False	1.362
7	10	1	m	20	22-Jun-2017	Sub7_Trial10_1	1	4	4	0.892452	False	1.362
7	10	1	m	20	22-Jun-2017	Sub7_Trial10_1	1	5	5	1.399072	False	1.362
7	11	1	m	20	22-Jun-2017	Sub7_Trial11_0	0	0	0	0.994658	True	1.86
7	11	1	m	20	22-Jun-2017	Sub7_Trial11_0	0	1	1	1.447974	True	1.86
7	11	1	m	20	22-Jun-2017	Sub7_Trial11_0	0	2	2	0.666256	True	1.86
7	11	1	m	20	22-Jun-2017	Sub7_Trial11_0	0	3	3	0.718687	True	1.86
7	11	1	m	20	22-Jun-2017	Sub7_Trial11_0	0	4	4	0.65892	True	1.86
7	11	1	m	20	22-Jun-2017	Sub7_Trial11_0	0	5	5	0.605345	True	1.86
7	11	1	m	20	22-Jun-2017	Sub7_Trial11_1	1	0	0	1.488375	False	1.86
7	11	1	m	20	22-Jun-2017	Sub7_Trial11_1	1	1	1	0.931803	False	1.86
7	11	1	m	20	22-Jun-2017	Sub7_Trial11_1	1	2	2	1.325286	False	1.86
7	11	1	m	20	22-Jun-2017	Sub7_Trial11_1	1	3	3	1.349021	False	1.86
7	11	1	m	20	22-Jun-2017	Sub7_Trial11_1	1	4	4	0.557945	False	1.86
7	11	1	m	20	22-Jun-2017	Sub7_Trial11_1	1	5	5	0.658752	False	1.86
7	12	1	m	20	22-Jun-2017	Sub7_Trial12_0	0	0	0	0.83289	False	4.675
7	12	1	m	20	22-Jun-2017	Sub7_Trial12_0	0	1	1	1.241163	False	4.675
7	12	1	m	20	22-Jun-2017	Sub7_Trial12_0	0	2	2	0.862313	False	4.675
7	12	1	m	20	22-Jun-2017	Sub7_Trial12_0	0	3	3	0.85968	False	4.675
7	12	1	m	20	22-Jun-2017	Sub7_Trial12_0	0	4	4	0.559026	False	4.675
7	12	1	m	20	22-Jun-2017	Sub7_Trial12_0	0	5	5	0.785389	False	4.675
7	12	1	m	20	22-Jun-2017	Sub7_Trial12_1	1	0	0	0.429392	True	4.675
7	12	1	m	20	22-Jun-2017	Sub7_Trial12_1	1	1	1	1.337694	True	4.675
7	12	1	m	20	22-Jun-2017	Sub7_Trial12_1	1	2	2	0.861222	True	4.675
7	12	1	m	20	22-Jun-2017	Sub7_Trial12_1	1	3	3	1.492269	True	4.675
7	12	1	m	20	22-Jun-2017	Sub7_Trial12_1	1	4	4	1.516439	True	4.675
7	12	1	m	20	22-Jun-2017	Sub7_Trial12_1	1	5	5	0.894227	True	4.675
7	13	1	m	20	22-Jun-2017	Sub7_Trial13_0	0	0	0	1.085012	True	1.631
7	13	1	m	20	22-Jun-2017	Sub7_Trial13_0	0	1	1	0.861078	True	1.631
7	13	1	m	20	22-Jun-2017	Sub7_Trial13_0	0	2	2	0.5833	True	1.631
7	13	1	m	20	22-Jun-2017	Sub7_Trial13_0	0	3	3	1.13126	True	1.631
7	13	1	m	20	22-Jun-2017	Sub7_Trial13_0	0	4	4	1.026592	True	1.631
7	13	1	m	20	22-Jun-2017	Sub7_Trial13_0	0	5	5	0.833641	True	1.631
7	13	1	m	20	22-Jun-2017	Sub7_Trial13_1	1	0	0	0.892436	False	1.631
7	13	1	m	20	22-Jun-2017	Sub7_Trial13_1	1	1	1	0.641136	False	1.631
7	13	1	m	20	22-Jun-2017	Sub7_Trial13_1	1	2	2	1.169488	False	1.631
7	13	1	m	20	22-Jun-2017	Sub7_Trial13_1	1	3	3	0.94537	False	1.631
7	13	1	m	20	22-Jun-2017	Sub7_Trial13_1	1	4	4	0.541514	False	1.631
7	13	1	m	20	22-Jun-2017	Sub7_Trial13_1	1	5	5	0.617454	False	1.631
7	14	1	m	20	22-Jun-2017	Sub7_Trial14_0	0	0	0	0.581954	False	1.499
7	14	1	m	20	22-Jun-2017	Sub7_Trial14_0	0	1	1	0.584465	False	1.499
7	14	1	m	20	22-Jun-2017	Sub7_Trial14_0	0	2	2	1.073549	False	1.499
7	14	1	m	20	22-Jun-2017	Sub7_Trial14_0	0	3	3	1.05649	False	1.499
7	14	1	m	20	22-Jun-2017	Sub7_Trial14_0	0	4	4	0.718811	False	1.499
7	14	1	m	20	22-Jun-2017	Sub7_Trial14_0	0	5	5	0.844078	False	1.499
7	14	1	m	20	22-Jun-2017	Sub7_Trial14_1	1	0	0	0.78618	True	1.499
7	14	1	m	20	22-Jun-2017	Sub7_Trial14_1	1	1	1	1.188918	True	1.499
7	14	1	m	20	22-Jun-2017	Sub7_Trial14_1	1	2	2	1.280016	True	1.499
7	14	1	m	20	22-Jun-2017	Sub7_Trial14_1	1	3	3	1.631586	True	1.499
7	14	1	m	20	22-Jun-2017	Sub7_Trial14_1	1	4	4	0.757576	True	1.499
7	14	1	m	20	22-Jun-2017	Sub7_Trial14_1	1	5	5	1.58745	True	1.499
7	15	1	m	20	22-Jun-2017	Sub7_Trial15_0	0	0	0	1.503865	False	4.047
7	15	1	m	20	22-Jun-2017	Sub7_Trial15_0	0	1	1	0.899211	False	4.047
7	15	1	m	20	22-Jun-2017	Sub7_Trial15_0	0	2	2	1.049468	False	4.047
7	15	1	m	20	22-Jun-2017	Sub7_Trial15_0	0	3	3	0.754466	False	4.047
7	15	1	m	20	22-Jun-2017	Sub7_Trial15_0	0	4	4	0.770015	False	4.047
7	15	1	m	20	22-Jun-2017	Sub7_Trial15_0	0	5	5	1.023469	False	4.047
7	15	1	m	20	22-Jun-2017	Sub7_Trial15_1	1	0	0	0.704143	True	4.047
7	15	1	m	20	22-Jun-2017	Sub7_Trial15_1	1	1	1	0.980222	True	4.047
7	15	1	m	20	22-Jun-2017	Sub7_Trial15_1	1	2	2	0.911148	True	4.047
7	15	1	m	20	22-Jun-2017	Sub7_Trial15_1	1	3	3	1.362135	True	4.047
7	15	1	m	20	22-Jun-2017	Sub7_Trial15_1	1	4	4	1.114731	True	4.047
7	15	1	m	20	22-Jun-2017	Sub7_Trial15_1	1	5	5	0.980922	True	4.047
7	16	1	m	20	22-Jun-2017	Sub7_Trial16_0	0	0	0	1.067923	False	3.051
7	16	1	m	20	22-Jun-2017	Sub7_Trial16_0	0	1	1	0.473887	False	3.051
7	16	1	m	20	22-Jun-2017	Sub7_Trial16_0	0	2	2	1.090998	False	3.051
7	16	1	m	20	22-Jun-2017	Sub7_Trial16_0	0	3	3	0.882905	False	3.051
7	16	1	m	20	22-Jun-2017	Sub7_Trial16_0	0	4	4	1.525955	False	3.051
7	16	1	m	20	22-Jun-2017	Sub7_Trial16_0	0	5	5	0.816279	False	3.051
7	16	1	m	20	22-Jun-2017	Sub7_Trial16_1	1	0	0	1.495029	True	3.051
7	16	1	m	20	22-Jun-2017	Sub7_Trial16_1	1	1	1	1.457898	True	3.051
7	16	1	m	20	22-Jun-2017	Sub7_Trial16_1	1	2	2	1.363261	True	3.051
7	16	1	m	20	22-Jun-2017	Sub7_Trial16_1	1	3	3	1.610149	True	3.051
7	16	1	m	20	22-Jun-2017	Sub7_Trial16_1	1	4	4	0.906308	True	3.051
7	16	1	m	20	22-Jun-2017	Sub7_Trial16_1	1	5	5	0.860596	True	3.051
7	17	1	m	20	22-Jun-2017	Sub7_Trial17_0	0	0	0	1.556318	True	1.319
7	17	1	m	20	22-Jun-2017	Sub7_Trial17_0	0	1	1	1.170713	True	1.319
7	17	1	m	20	22-Jun-2017	Sub7_Trial17_0	0	2	2	1.104315	True	1.319
7	17	1	m	20	22-Jun-2017	Sub7_Trial17_0	0	3	3	0.529424	True	1.319
7	17	1	m	20	22-Jun-2017	Sub7_Trial17_0	0	4	4	0.601494	True	1.319
7	17	1	m	20	22-Jun-2017	Sub7_Trial17_0	0	5	5	1.357163	True	1.319
7	17	1	m	20	22-Jun-2017	Sub7_Trial17_1	1	0	0	1.428441	False	1.319
7	17	1	m	20	22-Jun-2017	Sub7_Trial17_1	1	1	1	1.197746	False	1.319
7	17	1	m	20	22-Jun-2017	Sub7_Trial17_1	1	2	2	0.783717	False	1.319
7	17	1	m	20	22-Jun-2017	Sub7_Trial17_1	1	3	3	1.215912	False	1.319
7	17	1	m	20	22-Jun-2017	Sub7_Trial17_1	1	4	4	0.506438	False	1.319
7	17	1	m	20	22-Jun-2017	Sub7_Trial17_1	1	5	5	0.61022	False	1.319
7	18	1	m	20	22-Jun-2017	Sub7_Trial18_0	0	0	0	1.363013	True	1.653
7	18	1	m	20	22-Jun-2017	Sub7_Trial18_0	0	1	1	1.212554	True	1.653
7	18	1	m	20	22-Jun-2017	Sub7_Trial18_0	0	2	2	0.44495	True	1.653
7	18	1	m	20	22-Jun-2017	Sub7_Trial18_0	0	3	3	1.390964	True	1.653
7	18	1	m	20	22-Jun-2017	Sub7_Trial18_0	0	4	4	0.796073	True	1.653
7	18	1	m	20	22-Jun-2017	Sub7_Trial18_0	0	5	5	0.825714	True	1.653
7	18	1	m	20	22-Jun-2017	Sub7_Trial18_1	1	0	0	1.06098	False	1.653
7	18	1	m	20	22-Jun-2017	Sub7_Trial18_1	1	1	1	0.942665	False	1.653
7	18	1	m	20	22-Jun-2017	Sub7_Trial18_1	1	2	2	0.649935	False	1.653
7	18	1	m	20	22-Jun-2017	Sub7_Trial18_1	1	3	3	1.152381	False	1.653
7	18	1	m	20	22-Jun-2017	Sub7_Trial18_1	1	4	4	0.627374	False	1.653
7	18	1	m	20	22-Jun-2017	Sub7_Trial18_1	1	5	5	0.846681	False	1.653
7	19	1	m	20	22-Jun-2017	Sub7_Trial19_0	0	0	0	1.216153	True	2.28
7	19	1	m	20	22-Jun-2017	Sub7_Trial19_0	0	1	1	1.175109	True	2.28
7	19	1	m	20	22-Jun-2017	Sub7_Trial19_0	0	2	2	1.183792	True	2.28
7	19	1	m	20	22-Jun-2017	Sub7_Trial19_0	0	3	3	1.153338	True	2.28
7	19	1	m	20	22-Jun-2017	Sub7_Trial19_0	0	4	4	0.505585	True	2.28
7	19	1	m	20	22-Jun-2017	Sub7_Trial19_0	0	5	5	1.209176	True	2.28
7	19	1	m	20	22-Jun-2017	Sub7_Trial19_1	1	0	0	0.771236	False	2.28
7	19	1	m	20	22-Jun-2017	Sub7_Trial19_1	1	1	1	0.723689	False	2.28
7	19	1	m	20	22-Jun-2017	Sub7_Trial19_1	1	2	2	0.41084	False	2.28
7	19	1	m	20	22-Jun-2017	Sub7_Trial19_1	1	3	3	1.133288	False	2.28
7	19	1	m	20	22-Jun-2017	Sub7_Trial19_1	1	4	4	0.39162	False	2.28
7	19	1	m	20	22-Jun-2017	Sub7_Trial19_1	1	5	5	0.896758	False	2.28
7	20	1	m	20	22-Jun-2017	Sub7_Trial20_0	0	0	0	1.340052	False	1.707
7	20	1	m	20	22-Jun-2017	Sub7_Trial20_0	0	1	1	0.56933	False	1.707
7	20	1	m	20	22-Jun-2017	Sub7_Trial20_0	0	2	2	0.856746	False	1.707
7	20	1	m	20	22-Jun-2017	Sub7_Trial20_0	0	3	3	1.294954	False	1.707
7	20	1	m	20	22-Jun-2017	Sub7_Trial20_0	0	4	4	1.399556	False	1.707
7	20	1	m	20	22-Jun-2017	Sub7_Trial20_0	0	5	5	1.283788	False	1.707
7	20	1	m	20	22-Jun-2017	Sub7_Trial20_1	1	0	0	0.857473	True	1.707
7	20	1	m	20	22-Jun-2017	Sub7_Trial20_1	1	1	1	1.005727	True	1.707
7	20	1	m	20	22-Jun-2017	Sub7_Trial20_1	1	2	2	0.68736	True	1.707
7	20	1	m	20	22-Jun-2017	Sub7_Trial20_1	1	3	3	1.074845	True	1.707
7	20	1	m	20	22-Jun-2017	Sub7_Trial20_1	1	4	4	1.295636	True	1.707
7	20	1	m	20	22-Jun-2017	Sub7_Trial20_1	1	5	5	0.645642	True	1.707
7	21	1	m	20	22-Jun-2017	Sub7_Trial21_0	0	0	0	1.277745	False	1.712
7	21	1	m	20	22-Jun-2017	Sub7_Trial21_0	0	1	1	1.101779	False	1.712
7	21	1	m	20	22-Jun-2017	Sub7_Trial21_0	0	2	2	0.914381	False	1.712
7	21	1	m	20	22-Jun-2017	Sub7_Trial21_0	0	3	3	1.186782	False	1.712
7	21	1	m	20	22-Jun-2017	Sub7_Trial21_0	0	4	4	1.508262	False	1.712
7	21	1	m	20	22-Jun-2017	Sub7_Trial21_0	0	5	5	1.117021	False	1.712
7	21	1	m	20	22-Jun-2017	Sub7_Trial21_1	1	0	0	0.499859	True	1.712
7	21	1	m	20	22-Jun-2017	Sub7_Trial21_1	1	1	1	1.12877	True	1.712
7	21	1	m	20	22-Jun-2017	Sub7_Trial21_1	1	2	2	1.590611	True	1.712
7	21	1	m	20	22-Jun-2017	Sub7_Trial21_1	1	3	3	1.375149	True	1.712
7	21	1	m	20	22-Jun-2017	Sub7_Trial21_1	1	4	4	1.018196	True	1.712
7	21	1	m	20	22-Jun-2017	Sub7_Trial21_1	1	5	5	1.540089	True	1.712
7	22	1	m	20	22-Jun-2017	Sub7_Trial22_0	0	0	0	1.409333	True	1.964
7	22	1	m	20	22-Jun-2017	Sub7_Trial22_0	0	1	1	0.664312	True	1.964
7	22	1	m	20	22-Jun-2017	Sub7_Trial22_0	0	2	2	1.439503	True	1.964
7	22	1	m	20	22-Jun-2017	Sub7_Trial22_0	0	3	3	0.906742	True	1.964
7	22	1	m	20	22-Jun-2017	Sub7_Trial22_0	0	4	4	0.715844	True	1.964
7	22	1	m	20	22-Jun-2017	Sub7_Trial22_0	0	5	5	0.817772	True	1.964
7	22	1	m	20	22-Jun-2017	Sub7_Trial22_1	1	0	0	0.687336	False	1.964
7	22	1	m	20	22-Jun-2017	Sub7_Trial22_1	1	1	1	0.930939	False	1.964
7	22	1	m	20	22-Jun-2017	Sub7_Trial22_1	1	2	2	0.657081	False	1.964
7	22	1	m	20	22-Jun-2017	Sub7_Trial22_1	1	3	3	1.089929	False	1.964
7	22	1	m	20	22-Jun-2017	Sub7_Trial22_1	1	4	4	0.461464	False	1.964
7	22	1	m	20	22-Jun-2017	Sub7_Trial22_1	1	5	5	0.960329	False	1.964
7	23	1	m	20	22-Jun-2017	Sub7_Trial23_0	0	0	0	1.186755	True	2.484
7	23	1	m	20	22-Jun-2017	Sub7_Trial23_0	0	1	1	0.861553	True	2.484
7	23	1	m	20	22-Jun-2017	Sub7_Trial23_0	0	2	2	1.167335	True	2.484
7	23	1	m	20	22-Jun-2017	Sub7_Trial23_0	0	3	3	1.458505	True	2.484
7	23	1	m	20	22-Jun-2017	Sub7_Trial23_0	0	4	4	0.713191	True	2.484
7	23	1	m	20	22-Jun-2017	Sub7_Trial23_0	0	5	5	1.156633	True	2.484
7	23	1	m	20	22-Jun-2017	Sub7_Trial23_1	1	0	0	1.214123	False	2.484
7	23	1	m	20	22-Jun-2017	Sub7_Trial23_1	1	1	1	1.342349	False	2.484
7	23	1	m	20	22-Jun-2017	Sub7_Trial23_1	1	2	2	0.866751	False	2.484
7	23	1	m	20	22-Jun-2017	Sub7_Trial23_1	1	3	3	1.154309	False	2.484
7	23	1	m	20	22-Jun-2017	Sub7_Trial23_1	1	4	4	1.053492	False	2.484
7	23	1	m	20	22-Jun-2017	Sub7_Trial23_1	1	5	5	1.201397	False	2.484
7	24	1	m	20	22-Jun-2017	Sub7_Trial24_0	0	0	0	0.627511	True	3.931
7	24	1	m	20	22-Jun-2017	Sub7_Trial24_0	0	1	1	0.863275	True	3.931
7	24	1	m	20	22-Jun-2017	Sub7_Trial24_0	0	2	2	0.631184	True	3.931
7	24	1	m	20	22-Jun-2017	Sub7_Trial24_0	0	3	3	1.083815	True	3.931
7	24	1	m	20	22-Jun-2017	Sub7_Trial24_0	0	4	4	0.752034	True	3.931
7	24	1	m	20	22-Jun-2017	Sub7_Trial24_0	0	5	5	0.716128	True	3.931
7	24	1	m	20	22-Jun-2017	Sub7_Trial24_1	1	0	0	0.9541	False	3.931
7	24	1	m	20	22-Jun-2017	Sub7_Trial24_1	1	1	1	0.767774	False	3.931
7	24	1	m	20	22-Jun-2017	Sub7_Trial24_1	1	2	2	0.93562	False	3.931
7	24	1	m	20	22-Jun-2017	Sub7_Trial24_1	1	3	3	1.50549	False	3.931
7	24	1	m	20	22-Jun-2017	Sub7_Trial24_1	1	4	4	1.395328	False	3.931
7	24	1	m	20	22-Jun-2017	Sub7_Trial24_1	1	5	5	0.790561	False	3.931
7	25	1	m	20	22-Jun-2017	Sub7_Trial25_0	0	0	0	0.807761	True	2.229
7	25	1	m	20	22-Jun-2017	Sub7_Trial25_0	0	1	1	1.000078	True	2.229
7	25	1	m	20	22-Jun-2017	Sub7_Trial25_0	0	2	2	1.633024	True	2.229
7	25	1	m	20	22-Jun-2017	Sub7_Trial25_0	0	3	3	1.095568	True	2.229
7	25	1	m	20	22-Jun-2017	Sub7_Trial25_0	0	4	4	1.074763	True	2.229
7	25	1	m	20	22-Jun-2017	Sub7_Trial25_0	0	5	5	1.632763	True	2.229
7	25	1	m	20	22-Jun-2017	Sub7_Trial25_1	1	0	0	0.554632	False	2.229
7	25	1	m	20	22-Jun-2017	Sub7_Trial25_1	1	1	1	0.650619	False	2.229
7	25	1	m	20	22-Jun-2017	Sub7_Trial25_1	1	2	2	1.092902	False	2.229
7	25	1	m	20	22-Jun-2017	Sub7_Trial25_1	1	3	3	1.092456	False	2.229
7	25	1	m	20	22-Jun-2017	Sub7_Trial25_1	1	4	4	1.086067	False	2.229
7	25	1	m	20	22-Jun-2017	Sub7_Trial25_1	1	5	5	1.230198	False	2.229
7	26	1	m	20	22-Jun-2017	Sub7_Trial26_0	0	0	0	1.223234	True	2.508
7	26	1	m	20	22-Jun-2017	Sub7_Trial26_0	0	1	1	1.08124	True	2.508
7	26	1	m	20	22-Jun-2017	Sub7_Trial26_0	0	2	2	1.036906	True	2.508
7	26	1	m	20	22-Jun-2017	Sub7_Trial26_0	0	3	3	0.730821	True	2.508
7	26	1	m	20	22-Jun-2017	Sub7_Trial26_0	0	4	4	0.718911	True	2.508
7	26	1	m	20	22-Jun-2017	Sub7_Trial26_0	0	5	5	0.827268	True	2.508
7	26	1	m	20	22-Jun-2017	Sub7_Trial26_1	1	0	0	1.107998	False	2.508
7	26	1	m	20	22-Jun-2017	Sub7_Trial26_1	1	1	1	1.111545	False	2.508
7	26	1	m	20	22-Jun-2017	Sub7_Trial26_1	1	2	2	1.245879	False	2.508
7	26	1	m	20	22-Jun-2017	Sub7_Trial26_1	1	3	3	1.428626	False	2.508
7	26	1	m	20	22-Jun-2017	Sub7_Trial26_1	1	4	4	1.156204	False	2.508
7	26	1	m	20	22-Jun-2017	Sub7_Trial26_1	1	5	5	1.108375	False	2.508
7	27	1	m	20	22-Jun-2017	Sub7_Trial27_0	0	0	0	1.197196	True	0.94
7	27	1	m	20	22-Jun-2017	Sub7_Trial27_0	0	1	1	1.057712	True	0.94
7	27	1	m	20	22-Jun-2017	Sub7_Trial27_0	0	2	2	0.917483	True	0.94
7	27	1	m	20	22-Jun-2017	Sub7_Trial27_0	0	3	3	0.56626	True	0.94
7	27	1	m	20	22-Jun-2017	Sub7_Trial27_0	0	4	4	1.439097	True	0.94
7	27	1	m	20	22-Jun-2017	Sub7_Trial27_0	0	5	5	0.960799	True	0.94
7	27	1	m	20	22-Jun-2017	Sub7_Trial27_1	1	0	0	0.90929	False	0.94
7	27	1	m	20	22-Jun-2017	Sub7_Trial27_1	1	1	1	1.398712	False	0.94
7	27	1	m	20	22-Jun-2017	Sub7_Trial27_1	1	2	2	1.506019	False	0.94
7	27	1	m	20	22-Jun-2017	Sub7_Trial27_1	1	3	3	0.364064	False	0.94
7	27	1	m	20	22-Jun-2017	Sub7_Trial27_1	1	4	4	1.368058	False	0.94
7	27	1	m	20	22-Jun-2017	Sub7_Trial27_1	1	5	5	0.929406	False	0.94
7	28	1	m	20	22-Jun-2017	Sub7_Trial28_0	0	0	0	0.534247	False	2.295
7	28	1	m	20	22-Jun-2017	Sub7_Trial28_0	0	1	1	1.255148	False	2.295
7	28	1	m	20	22-Jun-2017	Sub7_Trial28_0	0	2	2	0.711314	False	2.295
7	28	1	m	20	22-Jun-2017	Sub7_Trial28_0	0	3	3	0.721107	False	2.295
7	28	1	m	20	22-Jun-2017	Sub7_Trial28_0	0	4	4	0.95713	False	2.295
7	28	1	m	20	22-Jun-2017	Sub7_Trial28_0	0	5	5	1.030869	False	2.295
7	28	1	m	20	22-Jun-2017	Sub7_Trial28_1	1	0	0	1.087918	True	2.295
7	28	1	m	20	22-Jun-2017	Sub7_Trial28_1	1	1	1	1.075754	True	2.295
7	28	1	m	20	22-Jun-2017	Sub7_Trial28_1	1	2	2	1.353744	True	2.295
7	28	1	m	20	22-Jun-2017	Sub7_Trial28_1	1	3	3	1.066464	True	2.295
7	28	1	m	20	22-Jun-2017	Sub7_Trial28_1	1	4	4	1.227883	True	2.295
7	28	1	m	20	22-Jun-2017	Sub7_Trial28_1	1	5	5	1.21082	True	2.295
7	29	1	m	20	22-Jun-2017	Sub7_Trial29_0	0	0	0	0.853824	True	3.711
7	29	1	m	20	22-Jun-2017	Sub7_Trial29_0	0	1	1	0.568267	True	3.711
7	29	1	m	20	22-Jun-2017	Sub7_Trial29_0	0	2	2	0.867565	True	3.711
7	29	1	m	20	22-Jun-2017	Sub7_Trial29_0	0	3	3	1.586904	True	3.711
7	29	1	m	20	22-Jun-2017	Sub7_Trial29_0	0	4	4	1.535259	True	3.711
7	29	1	m	20	22-Jun-2017	Sub7_Trial29_0	0	5	5	0.694674	True	3.711
7	29	1	m	20	22-Jun-2017	Sub7_Trial29_1	1	0	0	1.066013	False	3.711
7	29	1	m	20	22-Jun-2017	Sub7_Trial29_1	1	1	1	1.174285	False	3.711
7	29	1	m	20	22-Jun-2017	Sub7_Trial29_1	1	2	2	0.780406	False	3.711
7	29	1	m	20	22-Jun-2017	Sub7_Trial29_1	1	3	3	0.459555	False	3.711
7	29	1	m	20	22-Jun-2017	Sub7_Trial29_1	1	4	4	1.187883	False	3.711
7	29	1	m	20	22-Jun-2017	Sub7_Trial29_1	1	5	5	1.29162	False	3.711
7	30	1	m	20	22-Jun-2017	Sub7_Trial30_0	0	0	0	1.110695	False	2.351
7	30	1	m	20	22-Jun-2017	Sub7_Trial30_0	0	1	1	1.501852	False	2.351
7	30	1	m	20	22-Jun-2017	Sub7_Trial30_0	0	2	2	0.654328	False	2.351
7	30	1	m	20	22-Jun-2017	Sub7_Trial30_0	0	3	3	1.155673	False	2.351
7	30	1	m	20	22-Jun-2017	Sub7_Trial30_0	0	4	4	0.746327	False	2.351
7	30	1	m	20	22-Jun-2017	Sub7_Trial30_0	0	5	5	1.414078	False	2.351
7	30	1	m	20	22-Jun-2017	Sub7_Trial30_1	1	0	0	1.432391	True	2.351
7	30	1	m	20	22-Jun-2017	Sub7_Trial30_1	1	1	1	1.094518	True	2.351
7	30	1	m	20	22-Jun-2017	Sub7_Trial30_1	1	2	2	1.062166	True	2.351
7	30	1	m	20	22-Jun-2017	Sub7_Trial30_1	1	3	3	1.092724	True	2.351
7	30	1	m	20	22-Jun-2017	Sub7_Trial30_1	1	4	4	1.304043	True	2.351
7	30	1	m	20	22-Jun-2017	Sub7_Trial30_1	1	5	5	1.157573	True	2.351
7	31	1	m	20	22-Jun-2017	Sub7_Trial31_0	0	0	0	1.167848	False	4.465
7	31	1	m	20	22-Jun-2017	Sub7_Trial31_0	0	1	1	1.512997	False	4.465
7	31	1	m	20	22-Jun-2017	Sub7_Trial31_0	0	2	2	1.181177	False	4.465
7	31	1	m	20	22-Jun-2017	Sub7_Trial31_0	0	3	3	0.63481	False	4.465
7	31	1	m	20	22-Jun-2017	Sub7_Trial31_0	0	4	4	1.116619	False	4.465
7	31	1	m	20	22-Jun-2017	Sub7_Trial31_0	0	5	5	0.725791	False	4.465
7	31	1	m	20	22-Jun-2017	Sub7_Trial31_1	1	0	0	0.87786	True	4.465
7	31	1	m	20	22-Jun-2017	Sub7_Trial31_1	1	1	1	1.182183	True	4.465
7	31	1	m	20	22-Jun-2017	Sub7_Trial31_1	1	2	2	1.170192	True	4.465
7	31	1	m	20	22-Jun-2017	Sub7_Trial31_1	1	3	3	0.907972	True	4.465
7	31	1	m	20	22-Jun-2017	Sub7_Trial31_1	1	4	4	1.007765	True	4.465
7	31	1	m	20	22-Jun-2017	Sub7_Trial31_1	1	5	5	1.294528	True	4.465
7	32	1	m	20	22-Jun-2017	Sub7_Trial32_0	0	0	0	1.174197	False	2.489
7	32	1	m	20	22-Jun-2017	Sub7_Trial32_0	0	1	1	0.698566	False	2.489
7	32	1	m	20	22-Jun-2017	Sub7_Trial32_0	0	2	2	0.982869	False	2.489
7	32	1	m	20	22-Jun-2017	Sub7_Trial32_0	0	3	3	0.909659	False	2.489
7	32	1	m	20	22-Jun-2017	Sub7_Trial32_0	0	4	4	1.265601	False	2.489
7	32	1	m	20	22-Jun-2017	Sub7_Trial32_0	0	5	5	0.997526	False	2.489
7	32	1	m	20	22-Jun-2017	Sub7_Trial32_1	1	0	0	1.357749	True	2.489
7	32	1	m	20	22-Jun-2017	Sub7_Trial32_1	1	1	1	0.8003	True	2.489
7	32	1	m	20	22-Jun-2017	Sub7_Trial32_1	1	2	2	0.549452	True	2.489
7	32	1	m	20	22-Jun-2017	Sub7_Trial32_1	1	3	3	0.905596	True	2.489
7	32	1	m	20	22-Jun-2017	Sub7_Trial32_1	1	4	4	0.776913	True	2.489
7	32	1	m	20	22-Jun-2017	Sub7_Trial32_1	1	5	5	0.829406	True	2.489
7	33	1	m	20	22-Jun-2017	Sub7_Trial33_0	0	0	0	0.997294	True	3.618
7	33	1	m	20	22-Jun-2017	Sub7_Trial33_0	0	1	1	1.578031	True	3.618
7	33	1	m	20	22-Jun-2017	Sub7_Trial33_0	0	2	2	0.576589	True	3.618
7	33	1	m	20	22-Jun-2017	Sub7_Trial33_0	0	3	3	0.92879	True	3.618
7	33	1	m	20	22-Jun-2017	Sub7_Trial33_0	0	4	4	0.65768	True	3.618
7	33	1	m	20	22-Jun-2017	Sub7_Trial33_0	0	5	5	1.612172	True	3.618
7	33	1	m	20	22-Jun-2017	Sub7_Trial33_1	1	0	0	1.130738	False	3.618
7	33	1	m	20	22-Jun-2017	Sub7_Trial33_1	1	1	1	1.1303	False	3.618
7	33	1	m	20	22-Jun-2017	Sub7_Trial33_1	1	2	2	0.582672	False	3.618
7	33	1	m	20	22-Jun-2017	Sub7_Trial33_1	1	3	3	1.030708	False	3.618
7	33	1	m	20	22-Jun-2017	Sub7_Trial33_1	1	4	4	0.65582	False	3.618
7	33	1	m	20	22-Jun-2017	Sub7_Trial33_1	1	5	5	1.342129	False	3.618
7	34	1	m	20	22-Jun-2017	Sub7_Trial34_0	0	0	0	1.488263	False	3.63
7	34	1	m	20	22-Jun-2017	Sub7_Trial34_0	0	1	1	1.079795	False	3.63
7	34	1	m	20	22-Jun-2017	Sub7_Trial34_0	0	2	2	0.806305	False	3.63
7	34	1	m	20	22-Jun-2017	Sub7_Trial34_0	0	3	3	1.414612	False	3.63
7	34	1	m	20	22-Jun-2017	Sub7_Trial34_0	0	4	4	1.398931	False	3.63
7	34	1	m	20	22-Jun-2017	Sub7_Trial34_0	0	5	5	1.62997	False	3.63
7	34	1	m	20	22-Jun-2017	Sub7_Trial34_1	1	0	0	1.072661	True	3.63
7	34	1	m	20	22-Jun-2017	Sub7_Trial34_1	1	1	1	1.051756	True	3.63
7	34	1	m	20	22-Jun-2017	Sub7_Trial34_1	1	2	2	1.378731	True	3.63
7	34	1	m	20	22-Jun-2017	Sub7_Trial34_1	1	3	3	1.109223	True	3.63
7	34	1	m	20	22-Jun-2017	Sub7_Trial34_1	1	4	4	1.610751	True	3.63
7	34	1	m	20	22-Jun-2017	Sub7_Trial34_1	1	5	5	0.53947	True	3.63
7	35	1	m	20	22-Jun-2017	Sub7_Trial35_0	0	0	0	1.154452	True	1.903
7	35	1	m	20	22-Jun-2017	Sub7_Trial35_0	0	1	1	1.136307	True	1.903
7	35	1	m	20	22-Jun-2017	Sub7_Trial35_0	0	2	2	0.945303	True	1.903
7	35	1	m	20	22-Jun-2017	Sub7_Trial35_0	0	3	3	1.142413	True	1.903
7	35	1	m	20	22-Jun-2017	Sub7_Trial35_0	0	4	4	1.031916	True	1.903
7	35	1	m	20	22-Jun-2017	Sub7_Trial35_0	0	5	5	1.177789	True	1.903
7	35	1	m	20	22-Jun-2017	Sub7_Trial35_1	1	0	0	1.432843	False	1.903
7	35	1	m	20	22-Jun-2017	Sub7_Trial35_1	1	1	1	0.401618	False	1.903
7	35	1	m	20	22-Jun-2017	Sub7_Trial35_1	1	2	2	1.131073	False	1.903
7	35	1	m	20	22-Jun-2017	Sub7_Trial35_1	1	3	3	1.123718	False	1.903
7	35	1	m	20	22-Jun-2017	Sub7_Trial35_1	1	4	4	0.66929	False	1.903
7	35	1	m	20	22-Jun-2017	Sub7_Trial35_1	1	5	5	1.569559	False	1.903
7	36	1	m	20	22-Jun-2017	Sub7_Trial36_0	0	0	0	0.533435	True	1.914
7	36	1	m	20	22-Jun-2017	Sub7_Trial36_0	0	1	1	1.005218	True	1.914
7	36	1	m	20	22-Jun-2017	Sub7_Trial36_0	0	2	2	1.227841	True	1.914
7	36	1	m	20	22-Jun-2017	Sub7_Trial36_0	0	3	3	1.229957	True	1.914
7	36	1	m	20	22-Jun-2017	Sub7_Trial36_0	0	4	4	0.551749	True	1.914
7	36	1	m	20	22-Jun-2017	Sub7_Trial36_0	0	5	5	0.881512	True	1.914
7	36	1	m	20	22-Jun-2017	Sub7_Trial36_1	1	0	0	1.050749	False	1.914
7	36	1	m	20	22-Jun-2017	Sub7_Trial36_1	1	1	1	0.986058	False	1.914
7	36	1	m	20	22-Jun-2017	Sub7_Trial36_1	1	2	2	0.875444	False	1.914
7	36	1	m	20	22-Jun-2017	Sub7_Trial36_1	1	3	3	1.196336	False	1.914
7	36	1	m	20	22-Jun-2017	Sub7_Trial36_1	1	4	4	1.412263	False	1.914
7	36	1	m	20	22-Jun-2017	Sub7_Trial36_1	1	5	5	1.450033	False	1.914
7	37	1	m	20	22-Jun-2017	Sub7_Trial37_0	0	0	0	1.456433	False	5.968
7	37	1	m	20	22-Jun-2017	Sub7_Trial37_0	0	1	1	1.049054	False	5.968
7	37	1	m	20	22-Jun-2017	Sub7_Trial37_0	0	2	2	1.028875	False	5.968
7	37	1	m	20	22-Jun-2017	Sub7_Trial37_0	0	3	3	0.770782	False	5.968
7	37	1	m	20	22-Jun-2017	Sub7_Trial37_0	0	4	4	1.507072	False	5.968
7	37	1	m	20	22-Jun-2017	Sub7_Trial37_0	0	5	5	1.233796	False	5.968
7	37	1	m	20	22-Jun-2017	Sub7_Trial37_1	1	0	0	1.086839	True	5.968
7	37	1	m	20	22-Jun-2017	Sub7_Trial37_1	1	1	1	0.975937	True	5.968
7	37	1	m	20	22-Jun-2017	Sub7_Trial37_1	1	2	2	1.256246	True	5.968
7	37	1	m	20	22-Jun-2017	Sub7_Trial37_1	1	3	3	0.652368	True	5.968
7	37	1	m	20	22-Jun-2017	Sub7_Trial37_1	1	4	4	1.607396	True	5.968
7	37	1	m	20	22-Jun-2017	Sub7_Trial37_1	1	5	5	1.272619	True	5.968
7	38	1	m	20	22-Jun-2017	Sub7_Trial38_0	0	0	0	1.439558	True	2.853
7	38	1	m	20	22-Jun-2017	Sub7_Trial38_0	0	1	1	1.430442	True	2.853
7	38	1	m	20	22-Jun-2017	Sub7_Trial38_0	0	2	2	1.191907	True	2.853
7	38	1	m	20	22-Jun-2017	Sub7_Trial38_0	0	3	3	0.99711	True	2.853
7	38	1	m	20	22-Jun-2017	Sub7_Trial38_0	0	4	4	0.910061	True	2.853
7	38	1	m	20	22-Jun-2017	Sub7_Trial38_0	0	5	5	1.466397	True	2.853
7	38	1	m	20	22-Jun-2017	Sub7_Trial38_1	1	0	0	0.863051	False	2.853
7	38	1	m	20	22-Jun-2017	Sub7_Trial38_1	1	1	1	1.384707	False	2.853
7	38	1	m	20	22-Jun-2017	Sub7_Trial38_1	1	2	2	0.445399	False	2.853
7	38	1	m	20	22-Jun-2017	Sub7_Trial38_1	1	3	3	0.702392	False	2.853
7	38	1	m	20	22-Jun-2017	Sub7_Trial38_1	1	4	4	1.437449	False	2.853
7	38	1	m	20	22-Jun-2017	Sub7_Trial38_1	1	5	5	1.028882	False	2.853
7	39	1	m	20	22-Jun-2017	Sub7_Trial39_0	0	0	0	1.07272	True	0.949
7	39	1	m	20	22-Jun-2017	Sub7_Trial39_0	0	1	1	1.40798	True	0.949
7	39	1	m	20	22-Jun-2017	Sub7_Trial39_0	0	2	2	1.316616	True	0.949
7	39	1	m	20	22-Jun-2017	Sub7_Trial39_0	0	3	3	0.890048	True	0.949
7	39	1	m	20	22-Jun-2017	Sub7_Trial39_0	0	4	4	1.090783	True	0.949
7	39	1	m	20	22-Jun-2017	Sub7_Trial39_0	0	5	5	1.294552	True	0.949
7	39	1	m	20	22-Jun-2017	Sub7_Trial39_1	1	0	0	0.422125	False	0.949
7	39	1	m	20	22-Jun-2017	Sub7_Trial39_1	1	1	1	0.893484	False	0.949
7	39	1	m	20	22-Jun-2017	Sub7_Trial39_1	1	2	2	0.517341	False	0.949
7	39	1	m	20	22-Jun-2017	Sub7_Trial39_1	1	3	3	0.869644	False	0.949
7	39	1	m	20	22-Jun-2017	Sub7_Trial39_1	1	4	4	1.507509	False	0.949
7	39	1	m	20	22-Jun-2017	Sub7_Trial39_1	1	5	5	0.856357	False	0.949
7	40	1	m	20	22-Jun-2017	Sub7_Trial40_0	0	0	0	1.331216	True	0.862
7	40	1	m	20	22-Jun-2017	Sub7_Trial40_0	0	1	1	0.793684	True	0.862
7	40	1	m	20	22-Jun-2017	Sub7_Trial40_0	0	2	2	0.579955	True	0.862
7	40	1	m	20	22-Jun-2017	Sub7_Trial40_0	0	3	3	0.844172	True	0.862
7	40	1	m	20	22-Jun-2017	Sub7_Trial40_0	0	4	4	1.259571	True	0.862
7	40	1	m	20	22-Jun-2017	Sub7_Trial40_0	0	5	5	0.901062	True	0.862
7	40	1	m	20	22-Jun-2017	Sub7_Trial40_1	1	0	0	1.561252	False	0.862
7	40	1	m	20	22-Jun-2017	Sub7_Trial40_1	1	1	1	0.612406	False	0.862
7	40	1	m	20	22-Jun-2017	Sub7_Trial40_1	1	2	2	0.713694	False	0.862
7	40	1	m	20	22-Jun-2017	Sub7_Trial40_1	1	3	3	0.753237	False	0.862
7	40	1	m	20	22-Jun-2017	Sub7_Trial40_1	1	4	4	0.745077	False	0.862
7	40	1	m	20	22-Jun-2017	Sub7_Trial40_1	1	5	5	0.823392	False	0.862
7	40	2	m	20	22-Jun-2017	Sub7_Trial40_0	0	0	0	1.331216	True	3.971
7	40	2	m	20	22-Jun-2017	Sub7_Trial40_0	0	1	1	0.793684	True	3.971
7	40	2	m	20	22-Jun-2017	Sub7_Trial40_0	0	2	2	0.579955	True	3.971
7	40	2	m	20	22-Jun-2017	Sub7_Trial40_0	0	3	3	0.844172	True	3.971
7	40	2	m	20	22-Jun-2017	Sub7_Trial40_0	0	4	4	1.259571	True	3.971
7	40	2	m	20	22-Jun-2017	Sub7_Trial40_0	0	5	5	0.901062	True	3.971
7	40	2	m	20	22-Jun-2017	Sub7_Trial40_1	1	0	0	1.561252	False	3.971
7	40	2	m	20	22-Jun-2017	Sub7_Trial40_1	1	1	1	0.612406	False	3.971
7	40	2	m	20	22-Jun-2017	Sub7_Trial40_1	1	2	2	0.713694	False	3.971
7	40	2	m	20	22-Jun-2017	Sub7_Trial40_1	1	3	3	0.753237	False	3.971
7	40	2	m	20	22-Jun-2017	Sub7_Trial40_1	1	4	4	0.745077	False	3.971
7	40	2	m	20	22-Jun-2017	Sub7_Trial40_1	1	5	5	0.823392	False	3.971
7	41	2	m	20	22-Jun-2017	Sub7_Trial41_0	0	0	0	1.255944	False	0.801
7	41	2	m	20	22-Jun-2017	Sub7_Trial41_0	0	1	1	0.577967	False	0.801
7	41	2	m	20	22-Jun-2017	Sub7_Trial41_0	0	2	2	1.175415	False	0.801
7	41	2	m	20	22-Jun-2017	Sub7_Trial41_0	0	3	3	0.379214	False	0.801
7	41	2	m	20	22-Jun-2017	Sub7_Trial41_0	0	4	4	0.73424	False	0.801
7	41	2	m	20	22-Jun-2017	Sub7_Trial41_0	0	5	5	0.556102	False	0.801
7	41	2	m	20	22-Jun-2017	Sub7_Trial41_1	1	0	0	1.206735	True	0.801
7	41	2	m	20	22-Jun-2017	Sub7_Trial41_1	1	1	1	0.889222	True	0.801
7	41	2	m	20	22-Jun-2017	Sub7_Trial41_1	1	2	2	1.114374	True	0.801
7	41	2	m	20	22-Jun-2017	Sub7_Trial41_1	1	3	3	1.499806	True	0.801
7	41	2	m	20	22-Jun-2017	Sub7_Trial41_1	1	4	4	1.309929	True	0.801
7	41	2	m	20	22-Jun-2017	Sub7_Trial41_1	1	5	5	1.356595	True	0.801
7	42	2	m	20	22-Jun-2017	Sub7_Trial42_0	0	0	0	1.459996	False	1.061
7	42	2	m	20	22-Jun-2017	Sub7_Trial42_0	0	1	1	1.143998	False	1.061
7	42	2	m	20	22-Jun-2017	Sub7_Trial42_0	0	2	2	0.674388	False	1.061
7	42	2	m	20	22-Jun-2017	Sub7_Trial42_0	0	3	3	0.3897	False	1.061
7	42	2	m	20	22-Jun-2017	Sub7_Trial42_0	0	4	4	0.814836	False	1.061
7	42	2	m	20	22-Jun-2017	Sub7_Trial42_0	0	5	5	0.370501	False	1.061
7	42	2	m	20	22-Jun-2017	Sub7_Trial42_1	1	0	0	1.113051	True	1.061
7	42	2	m	20	22-Jun-2017	Sub7_Trial42_1	1	1	1	1.186775	True	1.061
7	42	2	m	20	22-Jun-2017	Sub7_Trial42_1	1	2	2	0.724899	True	1.061
7	42	2	m	20	22-Jun-2017	Sub7_Trial42_1	1	3	3	0.564053	True	1.061
7	42	2	m	20	22-Jun-2017	Sub7_Trial42_1	1	4	4	1.087582	True	1.061
7	42	2	m	20	22-Jun-2017	Sub7_Trial42_1	1	5	5	1.248961	True	1.061
7	43	2	m	20	22-Jun-2017	Sub7_Trial43_0	0	0	0	1.222518	False	1.348
7	43	2	m	20	22-Jun-2017	Sub7_Trial43_0	0	1	1	0.515095	False	1.348
7	43	2	m	20	22-Jun-2017	Sub7_Trial43_0	0	2	2	1.076181	False	1.348
7	43	2	m	20	22-Jun-2017	Sub7_Trial43_0	0	3	3	0.62947	False	1.348
7	43	2	m	20	22-Jun-2017	Sub7_Trial43_0	0	4	4	0.634065	False	1.348
7	43	2	m	20	22-Jun-2017	Sub7_Trial43_0	0	5	5	1.424923	False	1.348
7	43	2	m	20	22-Jun-2017	Sub7_Trial43_1	1	0	0	0.588743	True	1.348
7	43	2	m	20	22-Jun-2017	Sub7_Trial43_1	1	1	1	1.448568	True	1.348
7	43	2	m	20	22-Jun-2017	Sub7_Trial43_1	1	2	2	1.152179	True	1.348
7	43	2	m	20	22-Jun-2017	Sub7_Trial43_1	1	3	3	1.391917	True	1.348
7	43	2	m	20	22-Jun-2017	Sub7_Trial43_1	1	4	4	0.87536	True	1.348
7	43	2	m	20	22-Jun-2017	Sub7_Trial43_1	1	5	5	1.367269	True	1.348
7	44	2	m	20	22-Jun-2017	Sub7_Trial44_0	0	0	0	0.745492	False	1.882
7	44	2	m	20	22-Jun-2017	Sub7_Trial44_0	0	1	1	0.793031	False	1.882
7	44	2	m	20	22-Jun-2017	Sub7_Trial44_0	0	2	2	0.506699	False	1.882
7	44	2	m	20	22-Jun-2017	Sub7_Trial44_0	0	3	3	1.27912	False	1.882
7	44	2	m	20	22-Jun-2017	Sub7_Trial44_0	0	4	4	1.149053	False	1.882
7	44	2	m	20	22-Jun-2017	Sub7_Trial44_0	0	5	5	1.368585	False	1.882
7	44	2	m	20	22-Jun-2017	Sub7_Trial44_1	1	0	0	0.853313	True	1.882
7	44	2	m	20	22-Jun-2017	Sub7_Trial44_1	1	1	1	0.520811	True	1.882
7	44	2	m	20	22-Jun-2017	Sub7_Trial44_1	1	2	2	0.960305	True	1.882
7	44	2	m	20	22-Jun-2017	Sub7_Trial44_1	1	3	3	1.334836	True	1.882
7	44	2	m	20	22-Jun-2017	Sub7_Trial44_1	1	4	4	0.913289	True	1.882
7	44	2	m	20	22-Jun-2017	Sub7_Trial44_1	1	5	5	0.770104	True	1.882
7	45	2	m	20	22-Jun-2017	Sub7_Trial45_0	0	0	0	1.289671	False	1.587
7	45	2	m	20	22-Jun-2017	Sub7_Trial45_0	0	1	1	1.150264	False	1.587
7	45	2	m	20	22-Jun-2017	Sub7_Trial45_0	0	2	2	0.570312	False	1.587
7	45	2	m	20	22-Jun-2017	Sub7_Trial45_0	0	3	3	0.562768	False	1.587
7	45	2	m	20	22-Jun-2017	Sub7_Trial45_0	0	4	4	0.82041	False	1.587
7	45	2	m	20	22-Jun-2017	Sub7_Trial45_0	0	5	5	0.461806	False	1.587
7	45	2	m	20	22-Jun-2017	Sub7_Trial45_1	1	0	0	1.039309	True	1.587
7	45	2	m	20	22-Jun-2017	Sub7_Trial45_1	1	1	1	1.216425	True	1.587
7	45	2	m	20	22-Jun-2017	Sub7_Trial45_1	1	2	2	1.182893	True	1.587
7	45	2	m	20	22-Jun-2017	Sub7_Trial45_1	1	3	3	0.99003	True	1.587
7	45	2	m	20	22-Jun-2017	Sub7_Trial45_1	1	4	4	0.984276	True	1.587
7	45	2	m	20	22-Jun-2017	Sub7_Trial45_1	1	5	5	0.587197	True	1.587
7	46	2	m	20	22-Jun-2017	Sub7_Trial46_0	0	0	0	0.64055	True	1.283
7	46	2	m	20	22-Jun-2017	Sub7_Trial46_0	0	1	1	1.218337	True	1.283
7	46	2	m	20	22-Jun-2017	Sub7_Trial46_0	0	2	2	1.296695	True	1.283
7	46	2	m	20	22-Jun-2017	Sub7_Trial46_0	0	3	3	0.767488	True	1.283
7	46	2	m	20	22-Jun-2017	Sub7_Trial46_0	0	4	4	1.095288	True	1.283
7	46	2	m	20	22-Jun-2017	Sub7_Trial46_0	0	5	5	0.897336	True	1.283
7	46	2	m	20	22-Jun-2017	Sub7_Trial46_1	1	0	0	0.74271	False	1.283
7	46	2	m	20	22-Jun-2017	Sub7_Trial46_1	1	1	1	0.8726	False	1.283
7	46	2	m	20	22-Jun-2017	Sub7_Trial46_1	1	2	2	1.362807	False	1.283
7	46	2	m	20	22-Jun-2017	Sub7_Trial46_1	1	3	3	0.979146	False	1.283
7	46	2	m	20	22-Jun-2017	Sub7_Trial46_1	1	4	4	0.626306	False	1.283
7	46	2	m	20	22-Jun-2017	Sub7_Trial46_1	1	5	5	1.074786	False	1.283
7	47	2	m	20	22-Jun-2017	Sub7_Trial47_0	0	0	0	0.636471	True	1.882
7	47	2	m	20	22-Jun-2017	Sub7_Trial47_0	0	1	1	1.050793	True	1.882
7	47	2	m	20	22-Jun-2017	Sub7_Trial47_0	0	2	2	1.202761	True	1.882
7	47	2	m	20	22-Jun-2017	Sub7_Trial47_0	0	3	3	0.993257	True	1.882
7	47	2	m	20	22-Jun-2017	Sub7_Trial47_0	0	4	4	0.973919	True	1.882
7	47	2	m	20	22-Jun-2017	Sub7_Trial47_0	0	5	5	0.993421	True	1.882
7	47	2	m	20	22-Jun-2017	Sub7_Trial47_1	1	0	0	0.573869	False	1.882
7	47	2	m	20	22-Jun-2017	Sub7_Trial47_1	1	1	1	0.800845	False	1.882
7	47	2	m	20	22-Jun-2017	Sub7_Trial47_1	1	2	2	0.949893	False	1.882
7	47	2	m	20	22-Jun-2017	Sub7_Trial47_1	1	3	3	1.349063	False	1.882
7	47	2	m	20	22-Jun-2017	Sub7_Trial47_1	1	4	4	1.203608	False	1.882
7	47	2	m	20	22-Jun-2017	Sub7_Trial47_1	1	5	5	0.715444	False	1.882
7	48	2	m	20	22-Jun-2017	Sub7_Trial48_0	0	0	0	1.020141	True	1.822
7	48	2	m	20	22-Jun-2017	Sub7_Trial48_0	0	1	1	1.572656	True	1.822
7	48	2	m	20	22-Jun-2017	Sub7_Trial48_0	0	2	2	1.416296	True	1.822
7	48	2	m	20	22-Jun-2017	Sub7_Trial48_0	0	3	3	0.724178	True	1.822
7	48	2	m	20	22-Jun-2017	Sub7_Trial48_0	0	4	4	0.997366	True	1.822
7	48	2	m	20	22-Jun-2017	Sub7_Trial48_0	0	5	5	1.136904	True	1.822
7	48	2	m	20	22-Jun-2017	Sub7_Trial48_1	1	0	0	0.62692	False	1.822
7	48	2	m	20	22-Jun-2017	Sub7_Trial48_1	1	1	1	1.057334	False	1.822
7	48	2	m	20	22-Jun-2017	Sub7_Trial48_1	1	2	2	1.282234	False	1.822
7	48	2	m	20	22-Jun-2017	Sub7_Trial48_1	1	3	3	0.739327	False	1.822
7	48	2	m	20	22-Jun-2017	Sub7_Trial48_1	1	4	4	0.82584	False	1.822
7	48	2	m	20	22-Jun-2017	Sub7_Trial48_1	1	5	5	0.945988	False	1.822
7	49	2	m	20	22-Jun-2017	Sub7_Trial49_0	0	0	0	1.109306	True	4.077
7	49	2	m	20	22-Jun-2017	Sub7_Trial49_0	0	1	1	0.39028	True	4.077
7	49	2	m	20	22-Jun-2017	Sub7_Trial49_0	0	2	2	1.346417	True	4.077
7	49	2	m	20	22-Jun-2017	Sub7_Trial49_0	0	3	3	0.428066	True	4.077
7	49	2	m	20	22-Jun-2017	Sub7_Trial49_0	0	4	4	0.601598	True	4.077
7	49	2	m	20	22-Jun-2017	Sub7_Trial49_0	0	5	5	0.385908	True	4.077
7	49	2	m	20	22-Jun-2017	Sub7_Trial49_1	1	0	0	1.013271	False	4.077
7	49	2	m	20	22-Jun-2017	Sub7_Trial49_1	1	1	1	0.543138	False	4.077
7	49	2	m	20	22-Jun-2017	Sub7_Trial49_1	1	2	2	0.76535	False	4.077
7	49	2	m	20	22-Jun-2017	Sub7_Trial49_1	1	3	3	0.609448	False	4.077
7	49	2	m	20	22-Jun-2017	Sub7_Trial49_1	1	4	4	0.439474	False	4.077
7	49	2	m	20	22-Jun-2017	Sub7_Trial49_1	1	5	5	0.86428	False	4.077
7	50	2	m	20	22-Jun-2017	Sub7_Trial50_0	0	0	0	0.732357	True	1.354
7	50	2	m	20	22-Jun-2017	Sub7_Trial50_0	0	1	1	0.750509	True	1.354
7	50	2	m	20	22-Jun-2017	Sub7_Trial50_0	0	2	2	1.38921	True	1.354
7	50	2	m	20	22-Jun-2017	Sub7_Trial50_0	0	3	3	1.552986	True	1.354
7	50	2	m	20	22-Jun-2017	Sub7_Trial50_0	0	4	4	1.54939	True	1.354
7	50	2	m	20	22-Jun-2017	Sub7_Trial50_0	0	5	5	0.43198	True	1.354
7	50	2	m	20	22-Jun-2017	Sub7_Trial50_1	1	0	0	0.396689	False	1.354
7	50	2	m	20	22-Jun-2017	Sub7_Trial50_1	1	1	1	1.072961	False	1.354
7	50	2	m	20	22-Jun-2017	Sub7_Trial50_1	1	2	2	0.626845	False	1.354
7	50	2	m	20	22-Jun-2017	Sub7_Trial50_1	1	3	3	0.82983	False	1.354
7	50	2	m	20	22-Jun-2017	Sub7_Trial50_1	1	4	4	1.575869	False	1.354
7	50	2	m	20	22-Jun-2017	Sub7_Trial50_1	1	5	5	1.183271	False	1.354
7	51	2	m	20	22-Jun-2017	Sub7_Trial51_0	0	0	0	0.838684	False	1.418
7	51	2	m	20	22-Jun-2017	Sub7_Trial51_0	0	1	1	0.741083	False	1.418
7	51	2	m	20	22-Jun-2017	Sub7_Trial51_0	0	2	2	1.27886	False	1.418
7	51	2	m	20	22-Jun-2017	Sub7_Trial51_0	0	3	3	1.013246	False	1.418
7	51	2	m	20	22-Jun-2017	Sub7_Trial51_0	0	4	4	1.450507	False	1.418
7	51	2	m	20	22-Jun-2017	Sub7_Trial51_0	0	5	5	1.073664	False	1.418
7	51	2	m	20	22-Jun-2017	Sub7_Trial51_1	1	0	0	1.001231	True	1.418
7	51	2	m	20	22-Jun-2017	Sub7_Trial51_1	1	1	1	1.076068	True	1.418
7	51	2	m	20	22-Jun-2017	Sub7_Trial51_1	1	2	2	1.487048	True	1.418
7	51	2	m	20	22-Jun-2017	Sub7_Trial51_1	1	3	3	1.474528	True	1.418
7	51	2	m	20	22-Jun-2017	Sub7_Trial51_1	1	4	4	1.009068	True	1.418
7	51	2	m	20	22-Jun-2017	Sub7_Trial51_1	1	5	5	1.521788	True	1.418
7	52	2	m	20	22-Jun-2017	Sub7_Trial52_0	0	0	0	0.994039	True	2.09
7	52	2	m	20	22-Jun-2017	Sub7_Trial52_0	0	1	1	1.014601	True	2.09
7	52	2	m	20	22-Jun-2017	Sub7_Trial52_0	0	2	2	1.552725	True	2.09
7	52	2	m	20	22-Jun-2017	Sub7_Trial52_0	0	3	3	0.846007	True	2.09
7	52	2	m	20	22-Jun-2017	Sub7_Trial52_0	0	4	4	1.130668	True	2.09
7	52	2	m	20	22-Jun-2017	Sub7_Trial52_0	0	5	5	1.311731	True	2.09
7	52	2	m	20	22-Jun-2017	Sub7_Trial52_1	1	0	0	0.402743	False	2.09
7	52	2	m	20	22-Jun-2017	Sub7_Trial52_1	1	1	1	1.149852	False	2.09
7	52	2	m	20	22-Jun-2017	Sub7_Trial52_1	1	2	2	0.994083	False	2.09
7	52	2	m	20	22-Jun-2017	Sub7_Trial52_1	1	3	3	1.045025	False	2.09
7	52	2	m	20	22-Jun-2017	Sub7_Trial52_1	1	4	4	0.578201	False	2.09
7	52	2	m	20	22-Jun-2017	Sub7_Trial52_1	1	5	5	0.777475	False	2.09
7	53	2	m	20	22-Jun-2017	Sub7_Trial53_0	0	0	0	0.971475	False	1.318
7	53	2	m	20	22-Jun-2017	Sub7_Trial53_0	0	1	1	1.324578	False	1.318
7	53	2	m	20	22-Jun-2017	Sub7_Trial53_0	0	2	2	0.820431	False	1.318
7	53	2	m	20	22-Jun-2017	Sub7_Trial53_0	0	3	3	1.201978	False	1.318
7	53	2	m	20	22-Jun-2017	Sub7_Trial53_0	0	4	4	1.281082	False	1.318
7	53	2	m	20	22-Jun-2017	Sub7_Trial53_0	0	5	5	0.623084	False	1.318
7	53	2	m	20	22-Jun-2017	Sub7_Trial53_1	1	0	0	0.905175	True	1.318
7	53	2	m	20	22-Jun-2017	Sub7_Trial53_1	1	1	1	0.747503	True	1.318
7	53	2	m	20	22-Jun-2017	Sub7_Trial53_1	1	2	2	1.440913	True	1.318
7	53	2	m	20	22-Jun-2017	Sub7_Trial53_1	1	3	3	1.149019	True	1.318
7	53	2	m	20	22-Jun-2017	Sub7_Trial53_1	1	4	4	1.233165	True	1.318
7	53	2	m	20	22-Jun-2017	Sub7_Trial53_1	1	5	5	1.212097	True	1.318
7	54	2	m	20	22-Jun-2017	Sub7_Trial54_0	0	0	0	1.289223	False	1.434
7	54	2	m	20	22-Jun-2017	Sub7_Trial54_0	0	1	1	1.578809	False	1.434
7	54	2	m	20	22-Jun-2017	Sub7_Trial54_0	0	2	2	1.404412	False	1.434
7	54	2	m	20	22-Jun-2017	Sub7_Trial54_0	0	3	3	0.716139	False	1.434
7	54	2	m	20	22-Jun-2017	Sub7_Trial54_0	0	4	4	0.385959	False	1.434
7	54	2	m	20	22-Jun-2017	Sub7_Trial54_0	0	5	5	1.163011	False	1.434
7	54	2	m	20	22-Jun-2017	Sub7_Trial54_1	1	0	0	1.071723	True	1.434
7	54	2	m	20	22-Jun-2017	Sub7_Trial54_1	1	1	1	1.147967	True	1.434
7	54	2	m	20	22-Jun-2017	Sub7_Trial54_1	1	2	2	1.426983	True	1.434
7	54	2	m	20	22-Jun-2017	Sub7_Trial54_1	1	3	3	1.02984	True	1.434
7	54	2	m	20	22-Jun-2017	Sub7_Trial54_1	1	4	4	0.935756	True	1.434
7	54	2	m	20	22-Jun-2017	Sub7_Trial54_1	1	5	5	0.740041	True	1.434
7	55	2	m	20	22-Jun-2017	Sub7_Trial55_0	0	0	0	0.553363	True	3.083
7	55	2	m	20	22-Jun-2017	Sub7_Trial55_0	0	1	1	1.245341	True	3.083
7	55	2	m	20	22-Jun-2017	Sub7_Trial55_0	0	2	2	0.750164	True	3.083
7	55	2	m	20	22-Jun-2017	Sub7_Trial55_0	0	3	3	1.101597	True	3.083
7	55	2	m	20	22-Jun-2017	Sub7_Trial55_0	0	4	4	1.002834	True	3.083
7	55	2	m	20	22-Jun-2017	Sub7_Trial55_0	0	5	5	1.445679	True	3.083
7	55	2	m	20	22-Jun-2017	Sub7_Trial55_1	1	0	0	1.209071	False	3.083
7	55	2	m	20	22-Jun-2017	Sub7_Trial55_1	1	1	1	0.774949	False	3.083
7	55	2	m	20	22-Jun-2017	Sub7_Trial55_1	1	2	2	0.933001	False	3.083
7	55	2	m	20	22-Jun-2017	Sub7_Trial55_1	1	3	3	1.545404	False	3.083
7	55	2	m	20	22-Jun-2017	Sub7_Trial55_1	1	4	4	1.013777	False	3.083
7	55	2	m	20	22-Jun-2017	Sub7_Trial55_1	1	5	5	0.73314	False	3.083
7	56	2	m	20	22-Jun-2017	Sub7_Trial56_0	0	0	0	0.510167	True	1.424
7	56	2	m	20	22-Jun-2017	Sub7_Trial56_0	0	1	1	1.400425	True	1.424
7	56	2	m	20	22-Jun-2017	Sub7_Trial56_0	0	2	2	1.414505	True	1.424
7	56	2	m	20	22-Jun-2017	Sub7_Trial56_0	0	3	3	0.515056	True	1.424
7	56	2	m	20	22-Jun-2017	Sub7_Trial56_0	0	4	4	1.188832	True	1.424
7	56	2	m	20	22-Jun-2017	Sub7_Trial56_0	0	5	5	1.132036	True	1.424
7	56	2	m	20	22-Jun-2017	Sub7_Trial56_1	1	0	0	1.515527	False	1.424
7	56	2	m	20	22-Jun-2017	Sub7_Trial56_1	1	1	1	0.820096	False	1.424
7	56	2	m	20	22-Jun-2017	Sub7_Trial56_1	1	2	2	1.079807	False	1.424
7	56	2	m	20	22-Jun-2017	Sub7_Trial56_1	1	3	3	1.249287	False	1.424
7	56	2	m	20	22-Jun-2017	Sub7_Trial56_1	1	4	4	0.890961	False	1.424
7	56	2	m	20	22-Jun-2017	Sub7_Trial56_1	1	5	5	0.661617	False	1.424
7	57	2	m	20	22-Jun-2017	Sub7_Trial57_0	0	0	0	1.133349	False	0.913
7	57	2	m	20	22-Jun-2017	Sub7_Trial57_0	0	1	1	1.256129	False	0.913
7	57	2	m	20	22-Jun-2017	Sub7_Trial57_0	0	2	2	0.926731	False	0.913
7	57	2	m	20	22-Jun-2017	Sub7_Trial57_0	0	3	3	1.328712	False	0.913
7	57	2	m	20	22-Jun-2017	Sub7_Trial57_0	0	4	4	0.961352	False	0.913
7	57	2	m	20	22-Jun-2017	Sub7_Trial57_0	0	5	5	0.907284	False	0.913
7	57	2	m	20	22-Jun-2017	Sub7_Trial57_1	1	0	0	0.602963	True	0.913
7	57	2	m	20	22-Jun-2017	Sub7_Trial57_1	1	1	1	1.13468	True	0.913
7	57	2	m	20	22-Jun-2017	Sub7_Trial57_1	1	2	2	1.57992	True	0.913
7	57	2	m	20	22-Jun-2017	Sub7_Trial57_1	1	3	3	0.838654	True	0.913
7	57	2	m	20	22-Jun-2017	Sub7_Trial57_1	1	4	4	1.114628	True	0.913
7	57	2	m	20	22-Jun-2017	Sub7_Trial57_1	1	5	5	0.909148	True	0.913
7	58	2	m	20	22-Jun-2017	Sub7_Trial58_0	0	0	0	1.363441	True	0.871
7	58	2	m	20	22-Jun-2017	Sub7_Trial58_0	0	1	1	0.60871	True	0.871
7	58	2	m	20	22-Jun-2017	Sub7_Trial58_0	0	2	2	0.540006	True	0.871
7	58	2	m	20	22-Jun-2017	Sub7_Trial58_0	0	3	3	0.60817	True	0.871
7	58	2	m	20	22-Jun-2017	Sub7_Trial58_0	0	4	4	1.177954	True	0.871
7	58	2	m	20	22-Jun-2017	Sub7_Trial58_0	0	5	5	1.110305	True	0.871
7	58	2	m	20	22-Jun-2017	Sub7_Trial58_1	1	0	0	0.929264	False	0.871
7	58	2	m	20	22-Jun-2017	Sub7_Trial58_1	1	1	1	0.719262	False	0.871
7	58	2	m	20	22-Jun-2017	Sub7_Trial58_1	1	2	2	1.470922	False	0.871
7	58	2	m	20	22-Jun-2017	Sub7_Trial58_1	1	3	3	0.870795	False	0.871
7	58	2	m	20	22-Jun-2017	Sub7_Trial58_1	1	4	4	0.422484	False	0.871
7	58	2	m	20	22-Jun-2017	Sub7_Trial58_1	1	5	5	1.191035	False	0.871
7	59	2	m	20	22-Jun-2017	Sub7_Trial59_0	0	0	0	0.690693	False	3.337
7	59	2	m	20	22-Jun-2017	Sub7_Trial59_0	0	1	1	0.606473	False	3.337
7	59	2	m	20	22-Jun-2017	Sub7_Trial59_0	0	2	2	1.268214	False	3.337
7	59	2	m	20	22-Jun-2017	Sub7_Trial59_0	0	3	3	1.11918	False	3.337
7	59	2	m	20	22-Jun-2017	Sub7_Trial59_0	0	4	4	1.115234	False	3.337
7	59	2	m	20	22-Jun-2017	Sub7_Trial59_0	0	5	5	1.342057	False	3.337
7	59	2	m	20	22-Jun-2017	Sub7_Trial59_1	1	0	0	0.643929	True	3.337
7	59	2	m	20	22-Jun-2017	Sub7_Trial59_1	1	1	1	0.825872	True	3.337
7	59	2	m	20	22-Jun-2017	Sub7_Trial59_1	1	2	2	1.257293	True	3.337
7	59	2	m	20	22-Jun-2017	Sub7_Trial59_1	1	3	3	0.859632	True	3.337
7	59	2	m	20	22-Jun-2017	Sub7_Trial59_1	1	4	4	1.142916	True	3.337
7	59	2	m	20	22-Jun-2017	Sub7_Trial59_1	1	5	5	0.779789	True	3.337
7	60	2	m	20	22-Jun-2017	Sub7_Trial60_0	0	0	0	1.127845	False	1.066
7	60	2	m	20	22-Jun-2017	Sub7_Trial60_0	0	1	1	1.087291	False	1.066
7	60	2	m	20	22-Jun-2017	Sub7_Trial60_0	0	2	2	1.273653	False	1.066
7	60	2	m	20	22-Jun-2017	Sub7_Trial60_0	0	3	3	0.382642	False	1.066
7	60	2	m	20	22-Jun-2017	Sub7_Trial60_0	0	4	4	0.509517	False	1.066
7	60	2	m	20	22-Jun-2017	Sub7_Trial60_0	0	5	5	0.363871	False	1.066
7	60	2	m	20	22-Jun-2017	Sub7_Trial60_1	1	0	0	0.520249	True	1.066
7	60	2	m	20	22-Jun-2017	Sub7_Trial60_1	1	1	1	0.365972	True	1.066
7	60	2	m	20	22-Jun-2017	Sub7_Trial60_1	1	2	2	0.945063	True	1.066
7	60	2	m	20	22-Jun-2017	Sub7_Trial60_1	1	3	3	0.513409	True	1.066
7	60	2	m	20	22-Jun-2017	Sub7_Trial60_1	1	4	4	1.236479	True	1.066
7	60	2	m	20	22-Jun-2017	Sub7_Trial60_1	1	5	5	1.374761	True	1.066
7	61	2	m	20	22-Jun-2017	Sub7_Trial61_0	0	0	0	1.228266	True	1.153
7	61	2	m	20	22-Jun-2017	Sub7_Trial61_0	0	1	1	0.482763	True	1.153
7	61	2	m	20	22-Jun-2017	Sub7_Trial61_0	0	2	2	0.925269	True	1.153
7	61	2	m	20	22-Jun-2017	Sub7_Trial61_0	0	3	3	0.496204	True	1.153
7	61	2	m	20	22-Jun-2017	Sub7_Trial61_0	0	4	4	0.582258	True	1.153
7	61	2	m	20	22-Jun-2017	Sub7_Trial61_0	0	5	5	1.608646	True	1.153
7	61	2	m	20	22-Jun-2017	Sub7_Trial61_1	1	0	0	0.941163	False	1.153
7	61	2	m	20	22-Jun-2017	Sub7_Trial61_1	1	1	1	0.858609	False	1.153
7	61	2	m	20	22-Jun-2017	Sub7_Trial61_1	1	2	2	1.178304	False	1.153
7	61	2	m	20	22-Jun-2017	Sub7_Trial61_1	1	3	3	1.277637	False	1.153
7	61	2	m	20	22-Jun-2017	Sub7_Trial61_1	1	4	4	0.883361	False	1.153
7	61	2	m	20	22-Jun-2017	Sub7_Trial61_1	1	5	5	0.360403	False	1.153
7	62	2	m	20	22-Jun-2017	Sub7_Trial62_0	0	0	0	1.383914	False	3.125
7	62	2	m	20	22-Jun-2017	Sub7_Trial62_0	0	1	1	0.987821	False	3.125
7	62	2	m	20	22-Jun-2017	Sub7_Trial62_0	0	2	2	0.884934	False	3.125
7	62	2	m	20	22-Jun-2017	Sub7_Trial62_0	0	3	3	1.181001	False	3.125
7	62	2	m	20	22-Jun-2017	Sub7_Trial62_0	0	4	4	1.117015	False	3.125
7	62	2	m	20	22-Jun-2017	Sub7_Trial62_0	0	5	5	1.319847	False	3.125
7	62	2	m	20	22-Jun-2017	Sub7_Trial62_1	1	0	0	1.385904	True	3.125
7	62	2	m	20	22-Jun-2017	Sub7_Trial62_1	1	1	1	0.816063	True	3.125
7	62	2	m	20	22-Jun-2017	Sub7_Trial62_1	1	2	2	0.991795	True	3.125
7	62	2	m	20	22-Jun-2017	Sub7_Trial62_1	1	3	3	1.144253	True	3.125
7	62	2	m	20	22-Jun-2017	Sub7_Trial62_1	1	4	4	1.076702	True	3.125
7	62	2	m	20	22-Jun-2017	Sub7_Trial62_1	1	5	5	1.006556	True	3.125
7	63	2	m	20	22-Jun-2017	Sub7_Trial63_0	0	0	0	0.852361	False	1.229
7	63	2	m	20	22-Jun-2017	Sub7_Trial63_0	0	1	1	0.729713	False	1.229
7	63	2	m	20	22-Jun-2017	Sub7_Trial63_0	0	2	2	0.935012	False	1.229
7	63	2	m	20	22-Jun-2017	Sub7_Trial63_0	0	3	3	0.404672	False	1.229
7	63	2	m	20	22-Jun-2017	Sub7_Trial63_0	0	4	4	1.148731	False	1.229
7	63	2	m	20	22-Jun-2017	Sub7_Trial63_0	0	5	5	0.756573	False	1.229
7	63	2	m	20	22-Jun-2017	Sub7_Trial63_1	1	0	0	0.934115	True	1.229
7	63	2	m	20	22-Jun-2017	Sub7_Trial63_1	1	1	1	1.099262	True	1.229
7	63	2	m	20	22-Jun-2017	Sub7_Trial63_1	1	2	2	1.398461	True	1.229
7	63	2	m	20	22-Jun-2017	Sub7_Trial63_1	1	3	3	1.16181	True	1.229
7	63	2	m	20	22-Jun-2017	Sub7_Trial63_1	1	4	4	1.512356	True	1.229
7	63	2	m	20	22-Jun-2017	Sub7_Trial63_1	1	5	5	1.340943	True	1.229
7	64	2	m	20	22-Jun-2017	Sub7_Trial64_0	0	0	0	1.181852	True	1.952
7	64	2	m	20	22-Jun-2017	Sub7_Trial64_0	0	1	1	1.17423	True	1.952
7	64	2	m	20	22-Jun-2017	Sub7_Trial64_0	0	2	2	1.146786	True	1.952
7	64	2	m	20	22-Jun-2017	Sub7_Trial64_0	0	3	3	1.283177	True	1.952
7	64	2	m	20	22-Jun-2017	Sub7_Trial64_0	0	4	4	0.492712	True	1.952
7	64	2	m	20	22-Jun-2017	Sub7_Trial64_0	0	5	5	1.033149	True	1.952
7	64	2	m	20	22-Jun-2017	Sub7_Trial64_1	1	0	0	1.071248	False	1.952
7	64	2	m	20	22-Jun-2017	Sub7_Trial64_1	1	1	1	1.385381	False	1.952
7	64	2	m	20	22-Jun-2017	Sub7_Trial64_1	1	2	2	1.36931	False	1.952
7	64	2	m	20	22-Jun-2017	Sub7_Trial64_1	1	3	3	1.396598	False	1.952
7	64	2	m	20	22-Jun-2017	Sub7_Trial64_1	1	4	4	0.619855	False	1.952
7	64	2	m	20	22-Jun-2017	Sub7_Trial64_1	1	5	5	0.594958	False	1.952
7	65	2	m	20	22-Jun-2017	Sub7_Trial65_0	0	0	0	0.582853	False	1.863
7	65	2	m	20	22-Jun-2017	Sub7_Trial65_0	0	1	1	1.437607	False	1.863
7	65	2	m	20	22-Jun-2017	Sub7_Trial65_0	0	2	2	0.368139	False	1.863
7	65	2	m	20	22-Jun-2017	Sub7_Trial65_0	0	3	3	1.391304	False	1.863
7	65	2	m	20	22-Jun-2017	Sub7_Trial65_0	0	4	4	0.448859	False	1.863
7	65	2	m	20	22-Jun-2017	Sub7_Trial65_0	0	5	5	0.766694	False	1.863
7	65	2	m	20	22-Jun-2017	Sub7_Trial65_1	1	0	0	0.845592	True	1.863
7	65	2	m	20	22-Jun-2017	Sub7_Trial65_1	1	1	1	0.754474	True	1.863
7	65	2	m	20	22-Jun-2017	Sub7_Trial65_1	1	2	2	1.046679	True	1.863
7	65	2	m	20	22-Jun-2017	Sub7_Trial65_1	1	3	3	1.046998	True	1.863
7	65	2	m	20	22-Jun-2017	Sub7_Trial65_1	1	4	4	0.446381	True	1.863
7	65	2	m	20	22-Jun-2017	Sub7_Trial65_1	1	5	5	1.420537	True	1.863
7	66	2	m	20	22-Jun-2017	Sub7_Trial66_0	0	0	0	0.470608	True	3.817
7	66	2	m	20	22-Jun-2017	Sub7_Trial66_0	0	1	1	1.435908	True	3.817
7	66	2	m	20	22-Jun-2017	Sub7_Trial66_0	0	2	2	0.881776	True	3.817
7	66	2	m	20	22-Jun-2017	Sub7_Trial66_0	0	3	3	1.153077	True	3.817
7	66	2	m	20	22-Jun-2017	Sub7_Trial66_0	0	4	4	0.874419	True	3.817
7	66	2	m	20	22-Jun-2017	Sub7_Trial66_0	0	5	5	0.757281	True	3.817
7	66	2	m	20	22-Jun-2017	Sub7_Trial66_1	1	0	0	0.701859	False	3.817
7	66	2	m	20	22-Jun-2017	Sub7_Trial66_1	1	1	1	0.5796	False	3.817
7	66	2	m	20	22-Jun-2017	Sub7_Trial66_1	1	2	2	0.920481	False	3.817
7	66	2	m	20	22-Jun-2017	Sub7_Trial66_1	1	3	3	0.572062	False	3.817
7	66	2	m	20	22-Jun-2017	Sub7_Trial66_1	1	4	4	1.021916	False	3.817
7	66	2	m	20	22-Jun-2017	Sub7_Trial66_1	1	5	5	0.786036	False	3.817
7	67	2	m	20	22-Jun-2017	Sub7_Trial67_0	0	0	0	0.62586	False	1.941
7	67	2	m	20	22-Jun-2017	Sub7_Trial67_0	0	1	1	0.53907	False	1.941
7	67	2	m	20	22-Jun-2017	Sub7_Trial67_0	0	2	2	0.385169	False	1.941
7	67	2	m	20	22-Jun-2017	Sub7_Trial67_0	0	3	3	1.068379	False	1.941
7	67	2	m	20	22-Jun-2017	Sub7_Trial67_0	0	4	4	0.507223	False	1.941
7	67	2	m	20	22-Jun-2017	Sub7_Trial67_0	0	5	5	1.209084	False	1.941
7	67	2	m	20	22-Jun-2017	Sub7_Trial67_1	1	0	0	0.704711	True	1.941
7	67	2	m	20	22-Jun-2017	Sub7_Trial67_1	1	1	1	0.772624	True	1.941
7	67	2	m	20	22-Jun-2017	Sub7_Trial67_1	1	2	2	0.503344	True	1.941
7	67	2	m	20	22-Jun-2017	Sub7_Trial67_1	1	3	3	1.268435	True	1.941
7	67	2	m	20	22-Jun-2017	Sub7_Trial67_1	1	4	4	0.83624	True	1.941
7	67	2	m	20	22-Jun-2017	Sub7_Trial67_1	1	5	5	0.902122	True	1.941
7	68	2	m	20	22-Jun-2017	Sub7_Trial68_0	0	0	0	0.666244	False	1.748
7	68	2	m	20	22-Jun-2017	Sub7_Trial68_0	0	1	1	1.332452	False	1.748
7	68	2	m	20	22-Jun-2017	Sub7_Trial68_0	0	2	2	0.680548	False	1.748
7	68	2	m	20	22-Jun-2017	Sub7_Trial68_0	0	3	3	0.978041	False	1.748
7	68	2	m	20	22-Jun-2017	Sub7_Trial68_0	0	4	4	0.98066	False	1.748
7	68	2	m	20	22-Jun-2017	Sub7_Trial68_0	0	5	5	1.430053	False	1.748
7	68	2	m	20	22-Jun-2017	Sub7_Trial68_1	1	0	0	0.873196	True	1.748
7	68	2	m	20	22-Jun-2017	Sub7_Trial68_1	1	1	1	1.257601	True	1.748
7	68	2	m	20	22-Jun-2017	Sub7_Trial68_1	1	2	2	1.289133	True	1.748
7	68	2	m	20	22-Jun-2017	Sub7_Trial68_1	1	3	3	1.035695	True	1.748
7	68	2	m	20	22-Jun-2017	Sub7_Trial68_1	1	4	4	1.179116	True	1.748
7	68	2	m	20	22-Jun-2017	Sub7_Trial68_1	1	5	5	0.639496	True	1.748
7	69	2	m	20	22-Jun-2017	Sub7_Trial69_0	0	0	0	1.384338	True	3.465
7	69	2	m	20	22-Jun-2017	Sub7_Trial69_0	0	1	1	1.143867	True	3.465
7	69	2	m	20	22-Jun-2017	Sub7_Trial69_0	0	2	2	1.147456	True	3.465
7	69	2	m	20	22-Jun-2017	Sub7_Trial69_0	0	3	3	1.140984	True	3.465
7	69	2	m	20	22-Jun-2017	Sub7_Trial69_0	0	4	4	0.681629	True	3.465
7	69	2	m	20	22-Jun-2017	Sub7_Trial69_0	0	5	5	0.932257	True	3.465
7	69	2	m	20	22-Jun-2017	Sub7_Trial69_1	1	0	0	1.034718	False	3.465
7	69	2	m	20	22-Jun-2017	Sub7_Trial69_1	1	1	1	1.049264	False	3.465
7	69	2	m	20	22-Jun-2017	Sub7_Trial69_1	1	2	2	0.885184	False	3.465
7	69	2	m	20	22-Jun-2017	Sub7_Trial69_1	1	3	3	0.612314	False	3.465
7	69	2	m	20	22-Jun-2017	Sub7_Trial69_1	1	4	4	0.907529	False	3.465
7	69	2	m	20	22-Jun-2017	Sub7_Trial69_1	1	5	5	1.615648	False	3.465
7	70	2	m	20	22-Jun-2017	Sub7_Trial70_0	0	0	0	1.193695	True	1.198
7	70	2	m	20	22-Jun-2017	Sub7_Trial70_0	0	1	1	1.166924	True	1.198
7	70	2	m	20	22-Jun-2017	Sub7_Trial70_0	0	2	2	1.506156	True	1.198
7	70	2	m	20	22-Jun-2017	Sub7_Trial70_0	0	3	3	1.376383	True	1.198
7	70	2	m	20	22-Jun-2017	Sub7_Trial70_0	0	4	4	0.593589	True	1.198
7	70	2	m	20	22-Jun-2017	Sub7_Trial70_0	0	5	5	1.223463	True	1.198
7	70	2	m	20	22-Jun-2017	Sub7_Trial70_1	1	0	0	1.33064	False	1.198
7	70	2	m	20	22-Jun-2017	Sub7_Trial70_1	1	1	1	0.778383	False	1.198
7	70	2	m	20	22-Jun-2017	Sub7_Trial70_1	1	2	2	0.957171	False	1.198
7	70	2	m	20	22-Jun-2017	Sub7_Trial70_1	1	3	3	1.024824	False	1.198
7	70	2	m	20	22-Jun-2017	Sub7_Trial70_1	1	4	4	0.907087	False	1.198
7	70	2	m	20	22-Jun-2017	Sub7_Trial70_1	1	5	5	0.783276	False	1.198
7	71	2	m	20	22-Jun-2017	Sub7_Trial71_0	0	0	0	0.690119	True	1.782
7	71	2	m	20	22-Jun-2017	Sub7_Trial71_0	0	1	1	0.79884	True	1.782
7	71	2	m	20	22-Jun-2017	Sub7_Trial71_0	0	2	2	1.361802	True	1.782
7	71	2	m	20	22-Jun-2017	Sub7_Trial71_0	0	3	3	1.382468	True	1.782
7	71	2	m	20	22-Jun-2017	Sub7_Trial71_0	0	4	4	0.607762	True	1.782
7	71	2	m	20	22-Jun-2017	Sub7_Trial71_0	0	5	5	1.486334	True	1.782
7	71	2	m	20	22-Jun-2017	Sub7_Trial71_1	1	0	0	0.529101	False	1.782
7	71	2	m	20	22-Jun-2017	Sub7_Trial71_1	1	1	1	1.31342	False	1.782
7	71	2	m	20	22-Jun-2017	Sub7_Trial71_1	1	2	2	1.476153	False	1.782
7	71	2	m	20	22-Jun-2017	Sub7_Trial71_1	1	3	3	1.611562	False	1.782
7	71	2	m	20	22-Jun-2017	Sub7_Trial71_1	1	4	4	0.639851	False	1.782
7	71	2	m	20	22-Jun-2017	Sub7_Trial71_1	1	5	5	1.109321	False	1.782
7	72	2	m	20	22-Jun-2017	Sub7_Trial72_0	0	0	0	1.166254	True	2.716
7	72	2	m	20	22-Jun-2017	Sub7_Trial72_0	0	1	1	1.248679	True	2.716
7	72	2	m	20	22-Jun-2017	Sub7_Trial72_0	0	2	2	1.127122	True	2.716
7	72	2	m	20	22-Jun-2017	Sub7_Trial72_0	0	3	3	0.855505	True	2.716
7	72	2	m	20	22-Jun-2017	Sub7_Trial72_0	0	4	4	0.97083	True	2.716
7	72	2	m	20	22-Jun-2017	Sub7_Trial72_0	0	5	5	1.311632	True	2.716
7	72	2	m	20	22-Jun-2017	Sub7_Trial72_1	1	0	0	0.907243	False	2.716
7	72	2	m	20	22-Jun-2017	Sub7_Trial72_1	1	1	1	1.129974	False	2.716
7	72	2	m	20	22-Jun-2017	Sub7_Trial72_1	1	2	2	0.671387	False	2.716
7	72	2	m	20	22-Jun-2017	Sub7_Trial72_1	1	3	3	0.417375	False	2.716
7	72	2	m	20	22-Jun-2017	Sub7_Trial72_1	1	4	4	0.722434	False	2.716
7	72	2	m	20	22-Jun-2017	Sub7_Trial72_1	1	5	5	0.800395	False	2.716
7	73	2	m	20	22-Jun-2017	Sub7_Trial73_0	0	0	0	0.528759	False	3.672
7	73	2	m	20	22-Jun-2017	Sub7_Trial73_0	0	1	1	0.390488	False	3.672
7	73	2	m	20	22-Jun-2017	Sub7_Trial73_0	0	2	2	1.311264	False	3.672
7	73	2	m	20	22-Jun-2017	Sub7_Trial73_0	0	3	3	1.293245	False	3.672
7	73	2	m	20	22-Jun-2017	Sub7_Trial73_0	0	4	4	0.822831	False	3.672
7	73	2	m	20	22-Jun-2017	Sub7_Trial73_0	0	5	5	0.95547	False	3.672
7	73	2	m	20	22-Jun-2017	Sub7_Trial73_1	1	0	0	0.685544	True	3.672
7	73	2	m	20	22-Jun-2017	Sub7_Trial73_1	1	1	1	0.747243	True	3.672
7	73	2	m	20	22-Jun-2017	Sub7_Trial73_1	1	2	2	1.262621	True	3.672
7	73	2	m	20	22-Jun-2017	Sub7_Trial73_1	1	3	3	0.976802	True	3.672
7	73	2	m	20	22-Jun-2017	Sub7_Trial73_1	1	4	4	1.015087	True	3.672
7	73	2	m	20	22-Jun-2017	Sub7_Trial73_1	1	5	5	1.546829	True	3.672
7	74	2	m	20	22-Jun-2017	Sub7_Trial74_0	0	0	0	1.579335	False	0.948
7	74	2	m	20	22-Jun-2017	Sub7_Trial74_0	0	1	1	0.970373	False	0.948
7	74	2	m	20	22-Jun-2017	Sub7_Trial74_0	0	2	2	0.397688	False	0.948
7	74	2	m	20	22-Jun-2017	Sub7_Trial74_0	0	3	3	0.592599	False	0.948
7	74	2	m	20	22-Jun-2017	Sub7_Trial74_0	0	4	4	0.449955	False	0.948
7	74	2	m	20	22-Jun-2017	Sub7_Trial74_0	0	5	5	0.663814	False	0.948
7	74	2	m	20	22-Jun-2017	Sub7_Trial74_1	1	0	0	1.564069	True	0.948
7	74	2	m	20	22-Jun-2017	Sub7_Trial74_1	1	1	1	1.400519	True	0.948
7	74	2	m	20	22-Jun-2017	Sub7_Trial74_1	1	2	2	0.788776	True	0.948
7	74	2	m	20	22-Jun-2017	Sub7_Trial74_1	1	3	3	1.398965	True	0.948
7	74	2	m	20	22-Jun-2017	Sub7_Trial74_1	1	4	4	1.079756	True	0.948
7	74	2	m	20	22-Jun-2017	Sub7_Trial74_1	1	5	5	0.791082	True	0.948
7	75	2	m	20	22-Jun-2017	Sub7_Trial75_0	0	0	0	1.108269	False	0.795
7	75	2	m	20	22-Jun-2017	Sub7_Trial75_0	0	1	1	1.485009	False	0.795
7	75	2	m	20	22-Jun-2017	Sub7_Trial75_0	0	2	2	1.161491	False	0.795
7	75	2	m	20	22-Jun-2017	Sub7_Trial75_0	0	3	3	0.410798	False	0.795
7	75	2	m	20	22-Jun-2017	Sub7_Trial75_0	0	4	4	1.118852	False	0.795
7	75	2	m	20	22-Jun-2017	Sub7_Trial75_0	0	5	5	0.961535	False	0.795
7	75	2	m	20	22-Jun-2017	Sub7_Trial75_1	1	0	0	0.917711	True	0.795
7	75	2	m	20	22-Jun-2017	Sub7_Trial75_1	1	1	1	1.033971	True	0.795
7	75	2	m	20	22-Jun-2017	Sub7_Trial75_1	1	2	2	1.456748	True	0.795
7	75	2	m	20	22-Jun-2017	Sub7_Trial75_1	1	3	3	1.013967	True	0.795
7	75	2	m	20	22-Jun-2017	Sub7_Trial75_1	1	4	4	0.799374	True	0.795
7	75	2	m	20	22-Jun-2017	Sub7_Trial75_1	1	5	5	1.575494	True	0.795
7	76	2	m	20	22-Jun-2017	Sub7_Trial76_0	0	0	0	0.738386	True	2.229
7	76	2	m	20	22-Jun-2017	Sub7_Trial76_0	0	1	1	0.819141	True	2.229
7	76	2	m	20	22-Jun-2017	Sub7_Trial76_0	0	2	2	1.097481	True	2.229
7	76	2	m	20	22-Jun-2017	Sub7_Trial76_0	0	3	3	1.029028	True	2.229
7	76	2	m	20	22-Jun-2017	Sub7_Trial76_0	0	4	4	1.245914	True	2.229
7	76	2	m	20	22-Jun-2017	Sub7_Trial76_0	0	5	5	1.36512	True	2.229
7	76	2	m	20	22-Jun-2017	Sub7_Trial76_1	1	0	0	0.898969	False	2.229
7	76	2	m	20	22-Jun-2017	Sub7_Trial76_1	1	1	1	0.998031	False	2.229
7	76	2	m	20	22-Jun-2017	Sub7_Trial76_1	1	2	2	0.544261	False	2.229
7	76	2	m	20	22-Jun-2017	Sub7_Trial76_1	1	3	3	0.604466	False	2.229
7	76	2	m	20	22-Jun-2017	Sub7_Trial76_1	1	4	4	0.865057	False	2.229
7	76	2	m	20	22-Jun-2017	Sub7_Trial76_1	1	5	5	0.947144	False	2.229
7	77	2	m	20	22-Jun-2017	Sub7_Trial77_0	0	0	0	0.521706	False	1.382
7	77	2	m	20	22-Jun-2017	Sub7_Trial77_0	0	1	1	1.022418	False	1.382
7	77	2	m	20	22-Jun-2017	Sub7_Trial77_0	0	2	2	0.517223	False	1.382
7	77	2	m	20	22-Jun-2017	Sub7_Trial77_0	0	3	3	1.140064	False	1.382
7	77	2	m	20	22-Jun-2017	Sub7_Trial77_0	0	4	4	1.334133	False	1.382
7	77	2	m	20	22-Jun-2017	Sub7_Trial77_0	0	5	5	0.608632	False	1.382
7	77	2	m	20	22-Jun-2017	Sub7_Trial77_1	1	0	0	1.384339	True	1.382
7	77	2	m	20	22-Jun-2017	Sub7_Trial77_1	1	1	1	0.616868	True	1.382
7	77	2	m	20	22-Jun-2017	Sub7_Trial77_1	1	2	2	1.254386	True	1.382
7	77	2	m	20	22-Jun-2017	Sub7_Trial77_1	1	3	3	0.532954	True	1.382
7	77	2	m	20	22-Jun-2017	Sub7_Trial77_1	1	4	4	1.288285	True	1.382
7	77	2	m	20	22-Jun-2017	Sub7_Trial77_1	1	5	5	0.747186	True	1.382
7	78	2	m	20	22-Jun-2017	Sub7_Trial78_0	0	0	0	1.021764	False	0.789
7	78	2	m	20	22-Jun-2017	Sub7_Trial78_0	0	1	1	0.969703	False	0.789
7	78	2	m	20	22-Jun-2017	Sub7_Trial78_0	0	2	2	0.917516	False	0.789
7	78	2	m	20	22-Jun-2017	Sub7_Trial78_0	0	3	3	1.585605	False	0.789
7	78	2	m	20	22-Jun-2017	Sub7_Trial78_0	0	4	4	1.427784	False	0.789
7	78	2	m	20	22-Jun-2017	Sub7_Trial78_0	0	5	5	0.700504	False	0.789
7	78	2	m	20	22-Jun-2017	Sub7_Trial78_1	1	0	0	1.205037	True	0.789
7	78	2	m	20	22-Jun-2017	Sub7_Trial78_1	1	1	1	1.0805	True	0.789
7	78	2	m	20	22-Jun-2017	Sub7_Trial78_1	1	2	2	0.874484	True	0.789
7	78	2	m	20	22-Jun-2017	Sub7_Trial78_1	1	3	3	0.807187	True	0.789
7	78	2	m	20	22-Jun-2017	Sub7_Trial78_1	1	4	4	1.471518	True	0.789
7	78	2	m	20	22-Jun-2017	Sub7_Trial78_1	1	5	5	1.335212	True	0.789
7	79	2	m	20	22-Jun-2017	Sub7_Trial79_0	0	0	0	1.162853	True	1.208
7	79	2	m	20	22-Jun-2017	Sub7_Trial79_0	0	1	1	0.510643	True	1.208
7	79	2	m	20	22-Jun-2017	Sub7_Trial79_0	0	2	2	0.656148	True	1.208
7	79	2	m	20	22-Jun-2017	Sub7_Trial79_0	0	3	3	0.893995	True	1.208
7	79	2	m	20	22-Jun-2017	Sub7_Trial79_0	0	4	4	0.59992	True	1.208
7	79	2	m	20	22-Jun-2017	Sub7_Trial79_0	0	5	5	1.03037	True	1.208
7	79	2	m	20	22-Jun-2017	Sub7_Trial79_1	1	0	0	1.257175	False	1.208
7	79	2	m	20	22-Jun-2017	Sub7_Trial79_1	1	1	1	1.279689	False	1.208
7	79	2	m	20	22-Jun-2017	Sub7_Trial79_1	1	2	2	0.866307	False	1.208
7	79	2	m	20	22-Jun-2017	Sub7_Trial79_1	1	3	3	0.67675	False	1.208
7	79	2	m	20	22-Jun-2017	Sub7_Trial79_1	1	4	4	0.435454	False	1.208
7	79	2	m	20	22-Jun-2017	Sub7_Trial79_1	1	5	5	0.912615	False	1.208
7	79	3	m	20	22-Jun-2017	Sub7_Trial79_0	0	0	0	1.162853	True	0.903
7	79	3	m	20	22-Jun-2017	Sub7_Trial79_0	0	1	1	0.510643	True	0.903
7	79	3	m	20	22-Jun-2017	Sub7_Trial79_0	0	2	2	0.656148	True	0.903
7	79	3	m	20	22-Jun-2017	Sub7_Trial79_0	0	3	3	0.893995	True	0.903
7	79	3	m	20	22-Jun-2017	Sub7_Trial79_0	0	4	4	0.59992	True	0.903
7	79	3	m	20	22-Jun-2017	Sub7_Trial79_0	0	5	5	1.03037	True	0.903
7	79	3	m	20	22-Jun-2017	Sub7_Trial79_1	1	0	0	1.257175	False	0.903
7	79	3	m	20	22-Jun-2017	Sub7_Trial79_1	1	1	1	1.279689	False	0.903
7	79	3	m	20	22-Jun-2017	Sub7_Trial79_1	1	2	2	0.866307	False	0.903
7	79	3	m	20	22-Jun-2017	Sub7_Trial79_1	1	3	3	0.67675	False	0.903
7	79	3	m	20	22-Jun-2017	Sub7_Trial79_1	1	4	4	0.435454	False	0.903
7	79	3	m	20	22-Jun-2017	Sub7_Trial79_1	1	5	5	0.912615	False	0.903
7	80	3	m	20	22-Jun-2017	Sub7_Trial80_0	0	0	0	1.232644	False	1.924
7	80	3	m	20	22-Jun-2017	Sub7_Trial80_0	0	1	1	0.686845	False	1.924
7	80	3	m	20	22-Jun-2017	Sub7_Trial80_0	0	2	2	1.179674	False	1.924
7	80	3	m	20	22-Jun-2017	Sub7_Trial80_0	0	3	3	0.589755	False	1.924
7	80	3	m	20	22-Jun-2017	Sub7_Trial80_0	0	4	4	1.025628	False	1.924
7	80	3	m	20	22-Jun-2017	Sub7_Trial80_0	0	5	5	0.567575	False	1.924
7	80	3	m	20	22-Jun-2017	Sub7_Trial80_1	1	0	0	0.706746	True	1.924
7	80	3	m	20	22-Jun-2017	Sub7_Trial80_1	1	1	1	0.953295	True	1.924
7	80	3	m	20	22-Jun-2017	Sub7_Trial80_1	1	2	2	1.273246	True	1.924
7	80	3	m	20	22-Jun-2017	Sub7_Trial80_1	1	3	3	1.33066	True	1.924
7	80	3	m	20	22-Jun-2017	Sub7_Trial80_1	1	4	4	1.186022	True	1.924
7	80	3	m	20	22-Jun-2017	Sub7_Trial80_1	1	5	5	1.061679	True	1.924
7	81	3	m	20	22-Jun-2017	Sub7_Trial81_0	0	0	0	0.427723	False	2.937
7	81	3	m	20	22-Jun-2017	Sub7_Trial81_0	0	1	1	1.369022	False	2.937
7	81	3	m	20	22-Jun-2017	Sub7_Trial81_0	0	2	2	1.019017	False	2.937
7	81	3	m	20	22-Jun-2017	Sub7_Trial81_0	0	3	3	0.533898	False	2.937
7	81	3	m	20	22-Jun-2017	Sub7_Trial81_0	0	4	4	0.515456	False	2.937
7	81	3	m	20	22-Jun-2017	Sub7_Trial81_0	0	5	5	1.54562	False	2.937
7	81	3	m	20	22-Jun-2017	Sub7_Trial81_1	1	0	0	0.667332	True	2.937
7	81	3	m	20	22-Jun-2017	Sub7_Trial81_1	1	1	1	0.893177	True	2.937
7	81	3	m	20	22-Jun-2017	Sub7_Trial81_1	1	2	2	0.8853	True	2.937
7	81	3	m	20	22-Jun-2017	Sub7_Trial81_1	1	3	3	1.079718	True	2.937
7	81	3	m	20	22-Jun-2017	Sub7_Trial81_1	1	4	4	1.622156	True	2.937
7	81	3	m	20	22-Jun-2017	Sub7_Trial81_1	1	5	5	0.44255	True	2.937
7	82	3	m	20	22-Jun-2017	Sub7_Trial82_0	0	0	0	0.738533	True	3.265
7	82	3	m	20	22-Jun-2017	Sub7_Trial82_0	0	1	1	0.687511	True	3.265
7	82	3	m	20	22-Jun-2017	Sub7_Trial82_0	0	2	2	0.784735	True	3.265
7	82	3	m	20	22-Jun-2017	Sub7_Trial82_0	0	3	3	1.212055	True	3.265
7	82	3	m	20	22-Jun-2017	Sub7_Trial82_0	0	4	4	0.495791	True	3.265
7	82	3	m	20	22-Jun-2017	Sub7_Trial82_0	0	5	5	0.861951	True	3.265
7	82	3	m	20	22-Jun-2017	Sub7_Trial82_1	1	0	0	1.130183	False	3.265
7	82	3	m	20	22-Jun-2017	Sub7_Trial82_1	1	1	1	1.229366	False	3.265
7	82	3	m	20	22-Jun-2017	Sub7_Trial82_1	1	2	2	1.311393	False	3.265
7	82	3	m	20	22-Jun-2017	Sub7_Trial82_1	1	3	3	1.226568	False	3.265
7	82	3	m	20	22-Jun-2017	Sub7_Trial82_1	1	4	4	1.205048	False	3.265
7	82	3	m	20	22-Jun-2017	Sub7_Trial82_1	1	5	5	0.477008	False	3.265
7	83	3	m	20	22-Jun-2017	Sub7_Trial83_0	0	0	0	0.617444	True	1.325
7	83	3	m	20	22-Jun-2017	Sub7_Trial83_0	0	1	1	0.764565	True	1.325
7	83	3	m	20	22-Jun-2017	Sub7_Trial83_0	0	2	2	0.931427	True	1.325
7	83	3	m	20	22-Jun-2017	Sub7_Trial83_0	0	3	3	0.68531	True	1.325
7	83	3	m	20	22-Jun-2017	Sub7_Trial83_0	0	4	4	1.2488	True	1.325
7	83	3	m	20	22-Jun-2017	Sub7_Trial83_0	0	5	5	1.332379	True	1.325
7	83	3	m	20	22-Jun-2017	Sub7_Trial83_1	1	0	0	0.732671	False	1.325
7	83	3	m	20	22-Jun-2017	Sub7_Trial83_1	1	1	1	0.973484	False	1.325
7	83	3	m	20	22-Jun-2017	Sub7_Trial83_1	1	2	2	1.097875	False	1.325
7	83	3	m	20	22-Jun-2017	Sub7_Trial83_1	1	3	3	1.470191	False	1.325
7	83	3	m	20	22-Jun-2017	Sub7_Trial83_1	1	4	4	1.311336	False	1.325
7	83	3	m	20	22-Jun-2017	Sub7_Trial83_1	1	5	5	1.362738	False	1.325
7	84	3	m	20	22-Jun-2017	Sub7_Trial84_0	0	0	0	0.978829	True	0.376
7	84	3	m	20	22-Jun-2017	Sub7_Trial84_0	0	1	1	1.109	True	0.376
7	84	3	m	20	22-Jun-2017	Sub7_Trial84_0	0	2	2	1.412591	True	0.376
7	84	3	m	20	22-Jun-2017	Sub7_Trial84_0	0	3	3	1.27142	True	0.376
7	84	3	m	20	22-Jun-2017	Sub7_Trial84_0	0	4	4	1.264607	True	0.376
7	84	3	m	20	22-Jun-2017	Sub7_Trial84_0	0	5	5	1.13866	True	0.376
7	84	3	m	20	22-Jun-2017	Sub7_Trial84_1	1	0	0	0.830344	False	0.376
7	84	3	m	20	22-Jun-2017	Sub7_Trial84_1	1	1	1	1.322615	False	0.376
7	84	3	m	20	22-Jun-2017	Sub7_Trial84_1	1	2	2	0.729765	False	0.376
7	84	3	m	20	22-Jun-2017	Sub7_Trial84_1	1	3	3	0.831404	False	0.376
7	84	3	m	20	22-Jun-2017	Sub7_Trial84_1	1	4	4	0.427498	False	0.376
7	84	3	m	20	22-Jun-2017	Sub7_Trial84_1	1	5	5	1.410329	False	0.376
7	85	3	m	20	22-Jun-2017	Sub7_Trial85_0	0	0	0	0.971041	False	0.85
7	85	3	m	20	22-Jun-2017	Sub7_Trial85_0	0	1	1	0.901935	False	0.85
7	85	3	m	20	22-Jun-2017	Sub7_Trial85_0	0	2	2	1.060499	False	0.85
7	85	3	m	20	22-Jun-2017	Sub7_Trial85_0	0	3	3	0.556745	False	0.85
7	85	3	m	20	22-Jun-2017	Sub7_Trial85_0	0	4	4	0.632479	False	0.85
7	85	3	m	20	22-Jun-2017	Sub7_Trial85_0	0	5	5	1.467731	False	0.85
7	85	3	m	20	22-Jun-2017	Sub7_Trial85_1	1	0	0	1.340915	True	0.85
7	85	3	m	20	22-Jun-2017	Sub7_Trial85_1	1	1	1	0.711732	True	0.85
7	85	3	m	20	22-Jun-2017	Sub7_Trial85_1	1	2	2	0.88903	True	0.85
7	85	3	m	20	22-Jun-2017	Sub7_Trial85_1	1	3	3	1.031602	True	0.85
7	85	3	m	20	22-Jun-2017	Sub7_Trial85_1	1	4	4	1.262843	True	0.85
7	85	3	m	20	22-Jun-2017	Sub7_Trial85_1	1	5	5	1.509945	True	0.85
7	86	3	m	20	22-Jun-2017	Sub7_Trial86_0	0	0	0	1.025129	False	0.398
7	86	3	m	20	22-Jun-2017	Sub7_Trial86_0	0	1	1	1.195174	False	0.398
7	86	3	m	20	22-Jun-2017	Sub7_Trial86_0	0	2	2	0.477465	False	0.398
7	86	3	m	20	22-Jun-2017	Sub7_Trial86_0	0	3	3	1.3257	False	0.398
7	86	3	m	20	22-Jun-2017	Sub7_Trial86_0	0	4	4	1.548379	False	0.398
7	86	3	m	20	22-Jun-2017	Sub7_Trial86_0	0	5	5	0.60809	False	0.398
7	86	3	m	20	22-Jun-2017	Sub7_Trial86_1	1	0	0	0.628192	True	0.398
7	86	3	m	20	22-Jun-2017	Sub7_Trial86_1	1	1	1	0.864663	True	0.398
7	86	3	m	20	22-Jun-2017	Sub7_Trial86_1	1	2	2	1.336359	True	0.398
7	86	3	m	20	22-Jun-2017	Sub7_Trial86_1	1	3	3	0.594288	True	0.398
7	86	3	m	20	22-Jun-2017	Sub7_Trial86_1	1	4	4	1.46712	True	0.398
7	86	3	m	20	22-Jun-2017	Sub7_Trial86_1	1	5	5	1.015088	True	0.398
7	87	3	m	20	22-Jun-2017	Sub7_Trial87_0	0	0	0	0.697435	False	0.725
7	87	3	m	20	22-Jun-2017	Sub7_Trial87_0	0	1	1	1.540005	False	0.725
7	87	3	m	20	22-Jun-2017	Sub7_Trial87_0	0	2	2	0.702728	False	0.725
7	87	3	m	20	22-Jun-2017	Sub7_Trial87_0	0	3	3	0.644761	False	0.725
7	87	3	m	20	22-Jun-2017	Sub7_Trial87_0	0	4	4	0.819726	False	0.725
7	87	3	m	20	22-Jun-2017	Sub7_Trial87_0	0	5	5	0.998082	False	0.725
7	87	3	m	20	22-Jun-2017	Sub7_Trial87_1	1	0	0	1.419918	True	0.725
7	87	3	m	20	22-Jun-2017	Sub7_Trial87_1	1	1	1	1.313711	True	0.725
7	87	3	m	20	22-Jun-2017	Sub7_Trial87_1	1	2	2	1.26235	True	0.725
7	87	3	m	20	22-Jun-2017	Sub7_Trial87_1	1	3	3	1.066574	True	0.725
7	87	3	m	20	22-Jun-2017	Sub7_Trial87_1	1	4	4	1.044162	True	0.725
7	87	3	m	20	22-Jun-2017	Sub7_Trial87_1	1	5	5	1.177536	True	0.725
7	88	3	m	20	22-Jun-2017	Sub7_Trial88_0	0	0	0	0.525139	False	1.539
7	88	3	m	20	22-Jun-2017	Sub7_Trial88_0	0	1	1	1.114096	False	1.539
7	88	3	m	20	22-Jun-2017	Sub7_Trial88_0	0	2	2	0.555829	False	1.539
7	88	3	m	20	22-Jun-2017	Sub7_Trial88_0	0	3	3	0.965443	False	1.539
7	88	3	m	20	22-Jun-2017	Sub7_Trial88_0	0	4	4	1.504706	False	1.539
7	88	3	m	20	22-Jun-2017	Sub7_Trial88_0	0	5	5	1.430033	False	1.539
7	88	3	m	20	22-Jun-2017	Sub7_Trial88_1	1	0	0	1.174266	True	1.539
7	88	3	m	20	22-Jun-2017	Sub7_Trial88_1	1	1	1	0.89341	True	1.539
7	88	3	m	20	22-Jun-2017	Sub7_Trial88_1	1	2	2	1.016382	True	1.539
7	88	3	m	20	22-Jun-2017	Sub7_Trial88_1	1	3	3	1.004554	True	1.539
7	88	3	m	20	22-Jun-2017	Sub7_Trial88_1	1	4	4	1.30705	True	1.539
7	88	3	m	20	22-Jun-2017	Sub7_Trial88_1	1	5	5	0.916163	True	1.539
7	89	3	m	20	22-Jun-2017	Sub7_Trial89_0	0	0	0	1.495687	False	0.675
7	89	3	m	20	22-Jun-2017	Sub7_Trial89_0	0	1	1	0.892721	False	0.675
7	89	3	m	20	22-Jun-2017	Sub7_Trial89_0	0	2	2	0.573031	False	0.675
7	89	3	m	20	22-Jun-2017	Sub7_Trial89_0	0	3	3	1.173153	False	0.675
7	89	3	m	20	22-Jun-2017	Sub7_Trial89_0	0	4	4	1.422801	False	0.675
7	89	3	m	20	22-Jun-2017	Sub7_Trial89_0	0	5	5	1.042412	False	0.675
7	89	3	m	20	22-Jun-2017	Sub7_Trial89_1	1	0	0	1.347213	True	0.675
7	89	3	m	20	22-Jun-2017	Sub7_Trial89_1	1	1	1	0.898277	True	0.675
7	89	3	m	20	22-Jun-2017	Sub7_Trial89_1	1	2	2	0.977983	True	0.675
7	89	3	m	20	22-Jun-2017	Sub7_Trial89_1	1	3	3	1.468169	True	0.675
7	89	3	m	20	22-Jun-2017	Sub7_Trial89_1	1	4	4	1.25525	True	0.675
7	89	3	m	20	22-Jun-2017	Sub7_Trial89_1	1	5	5	1.412113	True	0.675
7	90	3	m	20	22-Jun-2017	Sub7_Trial90_0	0	0	0	1.139912	False	0.546
7	90	3	m	20	22-Jun-2017	Sub7_Trial90_0	0	1	1	0.666445	False	0.546
7	90	3	m	20	22-Jun-2017	Sub7_Trial90_0	0	2	2	1.199948	False	0.546
7	90	3	m	20	22-Jun-2017	Sub7_Trial90_0	0	3	3	1.104928	False	0.546
7	90	3	m	20	22-Jun-2017	Sub7_Trial90_0	0	4	4	0.745674	False	0.546
7	90	3	m	20	22-Jun-2017	Sub7_Trial90_0	0	5	5	0.837179	False	0.546
7	90	3	m	20	22-Jun-2017	Sub7_Trial90_1	1	0	0	0.764267	True	0.546
7	90	3	m	20	22-Jun-2017	Sub7_Trial90_1	1	1	1	0.955755	True	0.546
7	90	3	m	20	22-Jun-2017	Sub7_Trial90_1	1	2	2	1.03436	True	0.546
7	90	3	m	20	22-Jun-2017	Sub7_Trial90_1	1	3	3	1.071418	True	0.546
7	90	3	m	20	22-Jun-2017	Sub7_Trial90_1	1	4	4	1.623069	True	0.546
7	90	3	m	20	22-Jun-2017	Sub7_Trial90_1	1	5	5	0.916348	True	0.546
7	91	3	m	20	22-Jun-2017	Sub7_Trial91_0	0	0	0	1.122951	True	1.357
7	91	3	m	20	22-Jun-2017	Sub7_Trial91_0	0	1	1	1.004468	True	1.357
7	91	3	m	20	22-Jun-2017	Sub7_Trial91_0	0	2	2	0.972869	True	1.357
7	91	3	m	20	22-Jun-2017	Sub7_Trial91_0	0	3	3	0.476515	True	1.357
7	91	3	m	20	22-Jun-2017	Sub7_Trial91_0	0	4	4	0.904485	True	1.357
7	91	3	m	20	22-Jun-2017	Sub7_Trial91_0	0	5	5	0.938878	True	1.357
7	91	3	m	20	22-Jun-2017	Sub7_Trial91_1	1	0	0	1.437369	False	1.357
7	91	3	m	20	22-Jun-2017	Sub7_Trial91_1	1	1	1	0.480325	False	1.357
7	91	3	m	20	22-Jun-2017	Sub7_Trial91_1	1	2	2	0.945458	False	1.357
7	91	3	m	20	22-Jun-2017	Sub7_Trial91_1	1	3	3	0.77782	False	1.357
7	91	3	m	20	22-Jun-2017	Sub7_Trial91_1	1	4	4	0.955365	False	1.357
7	91	3	m	20	22-Jun-2017	Sub7_Trial91_1	1	5	5	0.389479	False	1.357
7	92	3	m	20	22-Jun-2017	Sub7_Trial92_0	0	0	0	0.471602	True	1.181
7	92	3	m	20	22-Jun-2017	Sub7_Trial92_0	0	1	1	1.023296	True	1.181
7	92	3	m	20	22-Jun-2017	Sub7_Trial92_0	0	2	2	0.836062	True	1.181
7	92	3	m	20	22-Jun-2017	Sub7_Trial92_0	0	3	3	0.952207	True	1.181
7	92	3	m	20	22-Jun-2017	Sub7_Trial92_0	0	4	4	1.248853	True	1.181
7	92	3	m	20	22-Jun-2017	Sub7_Trial92_0	0	5	5	0.377307	True	1.181
7	92	3	m	20	22-Jun-2017	Sub7_Trial92_1	1	0	0	0.968289	False	1.181
7	92	3	m	20	22-Jun-2017	Sub7_Trial92_1	1	1	1	0.85594	False	1.181
7	92	3	m	20	22-Jun-2017	Sub7_Trial92_1	1	2	2	1.424377	False	1.181
7	92	3	m	20	22-Jun-2017	Sub7_Trial92_1	1	3	3	1.112749	False	1.181
7	92	3	m	20	22-Jun-2017	Sub7_Trial92_1	1	4	4	0.493005	False	1.181
7	92	3	m	20	22-Jun-2017	Sub7_Trial92_1	1	5	5	0.672612	False	1.181
7	93	3	m	20	22-Jun-2017	Sub7_Trial93_0	0	0	0	1.180222	False	0.808
7	93	3	m	20	22-Jun-2017	Sub7_Trial93_0	0	1	1	1.488473	False	0.808
7	93	3	m	20	22-Jun-2017	Sub7_Trial93_0	0	2	2	1.63393	False	0.808
7	93	3	m	20	22-Jun-2017	Sub7_Trial93_0	0	3	3	0.554422	False	0.808
7	93	3	m	20	22-Jun-2017	Sub7_Trial93_0	0	4	4	0.5014	False	0.808
7	93	3	m	20	22-Jun-2017	Sub7_Trial93_0	0	5	5	0.696958	False	0.808
7	93	3	m	20	22-Jun-2017	Sub7_Trial93_1	1	0	0	0.55032	True	0.808
7	93	3	m	20	22-Jun-2017	Sub7_Trial93_1	1	1	1	0.967165	True	0.808
7	93	3	m	20	22-Jun-2017	Sub7_Trial93_1	1	2	2	1.591887	True	0.808
7	93	3	m	20	22-Jun-2017	Sub7_Trial93_1	1	3	3	1.06385	True	0.808
7	93	3	m	20	22-Jun-2017	Sub7_Trial93_1	1	4	4	0.980911	True	0.808
7	93	3	m	20	22-Jun-2017	Sub7_Trial93_1	1	5	5	0.915303	True	0.808
7	94	3	m	20	22-Jun-2017	Sub7_Trial94_0	0	0	0	0.496627	True	3.917
7	94	3	m	20	22-Jun-2017	Sub7_Trial94_0	0	1	1	0.453566	True	3.917
7	94	3	m	20	22-Jun-2017	Sub7_Trial94_0	0	2	2	0.640775	True	3.917
7	94	3	m	20	22-Jun-2017	Sub7_Trial94_0	0	3	3	1.246994	True	3.917
7	94	3	m	20	22-Jun-2017	Sub7_Trial94_0	0	4	4	1.636548	True	3.917
7	94	3	m	20	22-Jun-2017	Sub7_Trial94_0	0	5	5	1.128958	True	3.917
7	94	3	m	20	22-Jun-2017	Sub7_Trial94_1	1	0	0	0.493146	False	3.917
7	94	3	m	20	22-Jun-2017	Sub7_Trial94_1	1	1	1	1.571414	False	3.917
7	94	3	m	20	22-Jun-2017	Sub7_Trial94_1	1	2	2	0.6764	False	3.917
7	94	3	m	20	22-Jun-2017	Sub7_Trial94_1	1	3	3	0.374466	False	3.917
7	94	3	m	20	22-Jun-2017	Sub7_Trial94_1	1	4	4	1.089823	False	3.917
7	94	3	m	20	22-Jun-2017	Sub7_Trial94_1	1	5	5	1.214096	False	3.917
7	95	3	m	20	22-Jun-2017	Sub7_Trial95_0	0	0	0	1.086483	True	0.527
7	95	3	m	20	22-Jun-2017	Sub7_Trial95_0	0	1	1	1.422427	True	0.527
7	95	3	m	20	22-Jun-2017	Sub7_Trial95_0	0	2	2	0.905885	True	0.527
7	95	3	m	20	22-Jun-2017	Sub7_Trial95_0	0	3	3	1.217687	True	0.527
7	95	3	m	20	22-Jun-2017	Sub7_Trial95_0	0	4	4	1.218144	True	0.527
7	95	3	m	20	22-Jun-2017	Sub7_Trial95_0	0	5	5	0.860906	True	0.527
7	95	3	m	20	22-Jun-2017	Sub7_Trial95_1	1	0	0	1.338839	False	0.527
7	95	3	m	20	22-Jun-2017	Sub7_Trial95_1	1	1	1	1.317736	False	0.527
7	95	3	m	20	22-Jun-2017	Sub7_Trial95_1	1	2	2	0.899547	False	0.527
7	95	3	m	20	22-Jun-2017	Sub7_Trial95_1	1	3	3	1.350785	False	0.527
7	95	3	m	20	22-Jun-2017	Sub7_Trial95_1	1	4	4	0.675679	False	0.527
7	95	3	m	20	22-Jun-2017	Sub7_Trial95_1	1	5	5	1.488173	False	0.527
7	96	3	m	20	22-Jun-2017	Sub7_Trial96_0	0	0	0	1.184708	True	0.687
7	96	3	m	20	22-Jun-2017	Sub7_Trial96_0	0	1	1	0.79588	True	0.687
7	96	3	m	20	22-Jun-2017	Sub7_Trial96_0	0	2	2	0.945346	True	0.687
7	96	3	m	20	22-Jun-2017	Sub7_Trial96_0	0	3	3	1.232247	True	0.687
7	96	3	m	20	22-Jun-2017	Sub7_Trial96_0	0	4	4	0.850053	True	0.687
7	96	3	m	20	22-Jun-2017	Sub7_Trial96_0	0	5	5	0.958398	True	0.687
7	96	3	m	20	22-Jun-2017	Sub7_Trial96_1	1	0	0	0.919212	False	0.687
7	96	3	m	20	22-Jun-2017	Sub7_Trial96_1	1	1	1	1.176595	False	0.687
7	96	3	m	20	22-Jun-2017	Sub7_Trial96_1	1	2	2	1.487835	False	0.687
7	96	3	m	20	22-Jun-2017	Sub7_Trial96_1	1	3	3	0.900566	False	0.687
7	96	3	m	20	22-Jun-2017	Sub7_Trial96_1	1	4	4	0.627047	False	0.687
7	96	3	m	20	22-Jun-2017	Sub7_Trial96_1	1	5	5	1.054173	False	0.687
7	97	3	m	20	22-Jun-2017	Sub7_Trial97_0	0	0	0	0.80636	False	1.469
7	97	3	m	20	22-Jun-2017	Sub7_Trial97_0	0	1	1	0.723861	False	1.469
7	97	3	m	20	22-Jun-2017	Sub7_Trial97_0	0	2	2	1.100207	False	1.469
7	97	3	m	20	22-Jun-2017	Sub7_Trial97_0	0	3	3	0.720273	False	1.469
7	97	3	m	20	22-Jun-2017	Sub7_Trial97_0	0	4	4	1.098928	False	1.469
7	97	3	m	20	22-Jun-2017	Sub7_Trial97_0	0	5	5	0.68944	False	1.469
7	97	3	m	20	22-Jun-2017	Sub7_Trial97_1	1	0	0	0.846998	True	1.469
7	97	3	m	20	22-Jun-2017	Sub7_Trial97_1	1	1	1	1.167959	True	1.469
7	97	3	m	20	22-Jun-2017	Sub7_Trial97_1	1	2	2	0.680534	True	1.469
7	97	3	m	20	22-Jun-2017	Sub7_Trial97_1	1	3	3	0.782242	True	1.469
7	97	3	m	20	22-Jun-2017	Sub7_Trial97_1	1	4	4	0.9865	True	1.469
7	97	3	m	20	22-Jun-2017	Sub7_Trial97_1	1	5	5	1.23627	True	1.469
7	98	3	m	20	22-Jun-2017	Sub7_Trial98_0	0	0	0	0.385864	True	3.131
7	98	3	m	20	22-Jun-2017	Sub7_Trial98_0	0	1	1	0.683492	True	3.131
7	98	3	m	20	22-Jun-2017	Sub7_Trial98_0	0	2	2	0.721588	True	3.131
7	98	3	m	20	22-Jun-2017	Sub7_Trial98_0	0	3	3	0.573488	True	3.131
7	98	3	m	20	22-Jun-2017	Sub7_Trial98_0	0	4	4	1.352433	True	3.131
7	98	3	m	20	22-Jun-2017	Sub7_Trial98_0	0	5	5	1.431313	True	3.131
7	98	3	m	20	22-Jun-2017	Sub7_Trial98_1	1	0	0	1.398924	False	3.131
7	98	3	m	20	22-Jun-2017	Sub7_Trial98_1	1	1	1	0.839354	False	3.131
7	98	3	m	20	22-Jun-2017	Sub7_Trial98_1	1	2	2	0.601399	False	3.131
7	98	3	m	20	22-Jun-2017	Sub7_Trial98_1	1	3	3	1.02624	False	3.131
7	98	3	m	20	22-Jun-2017	Sub7_Trial98_1	1	4	4	0.80644	False	3.131
7	98	3	m	20	22-Jun-2017	Sub7_Trial98_1	1	5	5	1.088527	False	3.131
7	99	3	m	20	22-Jun-2017	Sub7_Trial99_0	0	0	0	1.257324	True	0.774
7	99	3	m	20	22-Jun-2017	Sub7_Trial99_0	0	1	1	1.11071	True	0.774
7	99	3	m	20	22-Jun-2017	Sub7_Trial99_0	0	2	2	1.218734	True	0.774
7	99	3	m	20	22-Jun-2017	Sub7_Trial99_0	0	3	3	0.747324	True	0.774
7	99	3	m	20	22-Jun-2017	Sub7_Trial99_0	0	4	4	0.838171	True	0.774
7	99	3	m	20	22-Jun-2017	Sub7_Trial99_0	0	5	5	1.071889	True	0.774
7	99	3	m	20	22-Jun-2017	Sub7_Trial99_1	1	0	0	0.898198	False	0.774
7	99	3	m	20	22-Jun-2017	Sub7_Trial99_1	1	1	1	0.795936	False	0.774
7	99	3	m	20	22-Jun-2017	Sub7_Trial99_1	1	2	2	0.433591	False	0.774
7	99	3	m	20	22-Jun-2017	Sub7_Trial99_1	1	3	3	0.590835	False	0.774
7	99	3	m	20	22-Jun-2017	Sub7_Trial99_1	1	4	4	0.908107	False	0.774
7	99	3	m	20	22-Jun-2017	Sub7_Trial99_1	1	5	5	0.864728	False	0.774
7	100	3	m	20	22-Jun-2017	Sub7_Trial100_0	0	0	0	1.317823	False	1.214
7	100	3	m	20	22-Jun-2017	Sub7_Trial100_0	0	1	1	0.974126	False	1.214
7	100	3	m	20	22-Jun-2017	Sub7_Trial100_0	0	2	2	1.347706	False	1.214
7	100	3	m	20	22-Jun-2017	Sub7_Trial100_0	0	3	3	1.387395	False	1.214
7	100	3	m	20	22-Jun-2017	Sub7_Trial100_0	0	4	4	1.000502	False	1.214
7	100	3	m	20	22-Jun-2017	Sub7_Trial100_0	0	5	5	0.471845	False	1.214
7	100	3	m	20	22-Jun-2017	Sub7_Trial100_1	1	0	0	1.198613	True	1.214
7	100	3	m	20	22-Jun-2017	Sub7_Trial100_1	1	1	1	0.575158	True	1.214
7	100	3	m	20	22-Jun-2017	Sub7_Trial100_1	1	2	2	0.975359	True	1.214
7	100	3	m	20	22-Jun-2017	Sub7_Trial100_1	1	3	3	1.043672	True	1.214
7	100	3	m	20	22-Jun-2017	Sub7_Trial100_1	1	4	4	0.735046	True	1.214
7	100	3	m	20	22-Jun-2017	Sub7_Trial100_1	1	5	5	0.785809	True	1.214
7	101	3	m	20	22-Jun-2017	Sub7_Trial101_0	0	0	0	0.630979	True	1.389
7	101	3	m	20	22-Jun-2017	Sub7_Trial101_0	0	1	1	1.511262	True	1.389
7	101	3	m	20	22-Jun-2017	Sub7_Trial101_0	0	2	2	0.927266	True	1.389
7	101	3	m	20	22-Jun-2017	Sub7_Trial101_0	0	3	3	0.782279	True	1.389
7	101	3	m	20	22-Jun-2017	Sub7_Trial101_0	0	4	4	1.525618	True	1.389
7	101	3	m	20	22-Jun-2017	Sub7_Trial101_0	0	5	5	0.887759	True	1.389
7	101	3	m	20	22-Jun-2017	Sub7_Trial101_1	1	0	0	1.089779	False	1.389
7	101	3	m	20	22-Jun-2017	Sub7_Trial101_1	1	1	1	1.572818	False	1.389
7	101	3	m	20	22-Jun-2017	Sub7_Trial101_1	1	2	2	1.23045	False	1.389
7	101	3	m	20	22-Jun-2017	Sub7_Trial101_1	1	3	3	1.425184	False	1.389
7	101	3	m	20	22-Jun-2017	Sub7_Trial101_1	1	4	4	0.602994	False	1.389
7	101	3	m	20	22-Jun-2017	Sub7_Trial101_1	1	5	5	0.74548	False	1.389
7	102	3	m	20	22-Jun-2017	Sub7_Trial102_0	0	0	0	0.834669	True	0.839
7	102	3	m	20	22-Jun-2017	Sub7_Trial102_0	0	1	1	0.725853	True	0.839
7	102	3	m	20	22-Jun-2017	Sub7_Trial102_0	0	2	2	1.175334	True	0.839
7	102	3	m	20	22-Jun-2017	Sub7_Trial102_0	0	3	3	1.106431	True	0.839
7	102	3	m	20	22-Jun-2017	Sub7_Trial102_0	0	4	4	0.701678	True	0.839
7	102	3	m	20	22-Jun-2017	Sub7_Trial102_0	0	5	5	1.037967	True	0.839
7	102	3	m	20	22-Jun-2017	Sub7_Trial102_1	1	0	0	0.903952	False	0.839
7	102	3	m	20	22-Jun-2017	Sub7_Trial102_1	1	1	1	1.440749	False	0.839
7	102	3	m	20	22-Jun-2017	Sub7_Trial102_1	1	2	2	1.065182	False	0.839
7	102	3	m	20	22-Jun-2017	Sub7_Trial102_1	1	3	3	0.699358	False	0.839
7	102	3	m	20	22-Jun-2017	Sub7_Trial102_1	1	4	4	0.405489	False	0.839
7	102	3	m	20	22-Jun-2017	Sub7_Trial102_1	1	5	5	0.579997	False	0.839
7	103	3	m	20	22-Jun-2017	Sub7_Trial103_0	0	0	0	0.934594	True	0.837
7	103	3	m	20	22-Jun-2017	Sub7_Trial103_0	0	1	1	0.57585	True	0.837
7	103	3	m	20	22-Jun-2017	Sub7_Trial103_0	0	2	2	1.001197	True	0.837
7	103	3	m	20	22-Jun-2017	Sub7_Trial103_0	0	3	3	1.479905	True	0.837
7	103	3	m	20	22-Jun-2017	Sub7_Trial103_0	0	4	4	0.893948	True	0.837
7	103	3	m	20	22-Jun-2017	Sub7_Trial103_0	0	5	5	1.18224	True	0.837
7	103	3	m	20	22-Jun-2017	Sub7_Trial103_1	1	0	0	0.847335	False	0.837
7	103	3	m	20	22-Jun-2017	Sub7_Trial103_1	1	1	1	0.80361	False	0.837
7	103	3	m	20	22-Jun-2017	Sub7_Trial103_1	1	2	2	0.430911	False	0.837
7	103	3	m	20	22-Jun-2017	Sub7_Trial103_1	1	3	3	0.683541	False	0.837
7	103	3	m	20	22-Jun-2017	Sub7_Trial103_1	1	4	4	1.08679	False	0.837
7	103	3	m	20	22-Jun-2017	Sub7_Trial103_1	1	5	5	1.311841	False	0.837
7	104	3	m	20	22-Jun-2017	Sub7_Trial104_0	0	0	0	1.040789	False	0.838
7	104	3	m	20	22-Jun-2017	Sub7_Trial104_0	0	1	1	0.923164	False	0.838
7	104	3	m	20	22-Jun-2017	Sub7_Trial104_0	0	2	2	0.602919	False	0.838
7	104	3	m	20	22-Jun-2017	Sub7_Trial104_0	0	3	3	0.939011	False	0.838
7	104	3	m	20	22-Jun-2017	Sub7_Trial104_0	0	4	4	0.829931	False	0.838
7	104	3	m	20	22-Jun-2017	Sub7_Trial104_0	0	5	5	1.577718	False	0.838
7	104	3	m	20	22-Jun-2017	Sub7_Trial104_1	1	0	0	0.999114	True	0.838
7	104	3	m	20	22-Jun-2017	Sub7_Trial104_1	1	1	1	1.036565	True	0.838
7	104	3	m	20	22-Jun-2017	Sub7_Trial104_1	1	2	2	1.175206	True	0.838
7	104	3	m	20	22-Jun-2017	Sub7_Trial104_1	1	3	3	0.947485	True	0.838
7	104	3	m	20	22-Jun-2017	Sub7_Trial104_1	1	4	4	1.547618	True	0.838
7	104	3	m	20	22-Jun-2017	Sub7_Trial104_1	1	5	5	1.246375	True	0.838
7	105	3	m	20	22-Jun-2017	Sub7_Trial105_0	0	0	0	1.073515	True	1.112
7	105	3	m	20	22-Jun-2017	Sub7_Trial105_0	0	1	1	1.418591	True	1.112
7	105	3	m	20	22-Jun-2017	Sub7_Trial105_0	0	2	2	0.968713	True	1.112
7	105	3	m	20	22-Jun-2017	Sub7_Trial105_0	0	3	3	0.98679	True	1.112
7	105	3	m	20	22-Jun-2017	Sub7_Trial105_0	0	4	4	1.521358	True	1.112
7	105	3	m	20	22-Jun-2017	Sub7_Trial105_0	0	5	5	1.246736	True	1.112
7	105	3	m	20	22-Jun-2017	Sub7_Trial105_1	1	0	0	0.817491	False	1.112
7	105	3	m	20	22-Jun-2017	Sub7_Trial105_1	1	1	1	1.595615	False	1.112
7	105	3	m	20	22-Jun-2017	Sub7_Trial105_1	1	2	2	1.630707	False	1.112
7	105	3	m	20	22-Jun-2017	Sub7_Trial105_1	1	3	3	1.075106	False	1.112
7	105	3	m	20	22-Jun-2017	Sub7_Trial105_1	1	4	4	0.543757	False	1.112
7	105	3	m	20	22-Jun-2017	Sub7_Trial105_1	1	5	5	1.242974	False	1.112
7	106	3	m	20	22-Jun-2017	Sub7_Trial106_0	0	0	0	0.987087	True	1.42
7	106	3	m	20	22-Jun-2017	Sub7_Trial106_0	0	1	1	0.876637	True	1.42
7	106	3	m	20	22-Jun-2017	Sub7_Trial106_0	0	2	2	1.400837	True	1.42
7	106	3	m	20	22-Jun-2017	Sub7_Trial106_0	0	3	3	1.592467	True	1.42
7	106	3	m	20	22-Jun-2017	Sub7_Trial106_0	0	4	4	1.122354	True	1.42
7	106	3	m	20	22-Jun-2017	Sub7_Trial106_0	0	5	5	1.522791	True	1.42
7	106	3	m	20	22-Jun-2017	Sub7_Trial106_1	1	0	0	1.447855	False	1.42
7	106	3	m	20	22-Jun-2017	Sub7_Trial106_1	1	1	1	1.235053	False	1.42
7	106	3	m	20	22-Jun-2017	Sub7_Trial106_1	1	2	2	0.582634	False	1.42
7	106	3	m	20	22-Jun-2017	Sub7_Trial106_1	1	3	3	0.987359	False	1.42
7	106	3	m	20	22-Jun-2017	Sub7_Trial106_1	1	4	4	1.036348	False	1.42
7	106	3	m	20	22-Jun-2017	Sub7_Trial106_1	1	5	5	1.256063	False	1.42
7	107	3	m	20	22-Jun-2017	Sub7_Trial107_0	0	0	0	0.449492	False	1.466
7	107	3	m	20	22-Jun-2017	Sub7_Trial107_0	0	1	1	1.149103	False	1.466
7	107	3	m	20	22-Jun-2017	Sub7_Trial107_0	0	2	2	0.992717	False	1.466
7	107	3	m	20	22-Jun-2017	Sub7_Trial107_0	0	3	3	0.455949	False	1.466
7	107	3	m	20	22-Jun-2017	Sub7_Trial107_0	0	4	4	1.513427	False	1.466
7	107	3	m	20	22-Jun-2017	Sub7_Trial107_0	0	5	5	1.377219	False	1.466
7	107	3	m	20	22-Jun-2017	Sub7_Trial107_1	1	0	0	1.24495	True	1.466
7	107	3	m	20	22-Jun-2017	Sub7_Trial107_1	1	1	1	0.777748	True	1.466
7	107	3	m	20	22-Jun-2017	Sub7_Trial107_1	1	2	2	0.600779	True	1.466
7	107	3	m	20	22-Jun-2017	Sub7_Trial107_1	1	3	3	1.016184	True	1.466
7	107	3	m	20	22-Jun-2017	Sub7_Trial107_1	1	4	4	1.186911	True	1.466
7	107	3	m	20	22-Jun-2017	Sub7_Trial107_1	1	5	5	1.322538	True	1.466
7	108	3	m	20	22-Jun-2017	Sub7_Trial108_0	0	0	0	0.887891	True	1.363
7	108	3	m	20	22-Jun-2017	Sub7_Trial108_0	0	1	1	0.624611	True	1.363
7	108	3	m	20	22-Jun-2017	Sub7_Trial108_0	0	2	2	0.662585	True	1.363
7	108	3	m	20	22-Jun-2017	Sub7_Trial108_0	0	3	3	1.094541	True	1.363
7	108	3	m	20	22-Jun-2017	Sub7_Trial108_0	0	4	4	1.192502	True	1.363
7	108	3	m	20	22-Jun-2017	Sub7_Trial108_0	0	5	5	1.516399	True	1.363
7	108	3	m	20	22-Jun-2017	Sub7_Trial108_1	1	0	0	1.224107	False	1.363
7	108	3	m	20	22-Jun-2017	Sub7_Trial108_1	1	1	1	0.957285	False	1.363
7	108	3	m	20	22-Jun-2017	Sub7_Trial108_1	1	2	2	0.568651	False	1.363
7	108	3	m	20	22-Jun-2017	Sub7_Trial108_1	1	3	3	0.646844	False	1.363
7	108	3	m	20	22-Jun-2017	Sub7_Trial108_1	1	4	4	0.37323	False	1.363
7	108	3	m	20	22-Jun-2017	Sub7_Trial108_1	1	5	5	1.045479	False	1.363
7	109	3	m	20	22-Jun-2017	Sub7_Trial109_0	0	0	0	0.693063	False	2.431
7	109	3	m	20	22-Jun-2017	Sub7_Trial109_0	0	1	1	1.000298	False	2.431
7	109	3	m	20	22-Jun-2017	Sub7_Trial109_0	0	2	2	0.971095	False	2.431
7	109	3	m	20	22-Jun-2017	Sub7_Trial109_0	0	3	3	1.025766	False	2.431
7	109	3	m	20	22-Jun-2017	Sub7_Trial109_0	0	4	4	1.383316	False	2.431
7	109	3	m	20	22-Jun-2017	Sub7_Trial109_0	0	5	5	1.370808	False	2.431
7	109	3	m	20	22-Jun-2017	Sub7_Trial109_1	1	0	0	0.863587	True	2.431
7	109	3	m	20	22-Jun-2017	Sub7_Trial109_1	1	1	1	0.666782	True	2.431
7	109	3	m	20	22-Jun-2017	Sub7_Trial109_1	1	2	2	0.736608	True	2.431
7	109	3	m	20	22-Jun-2017	Sub7_Trial109_1	1	3	3	0.411539	True	2.431
7	109	3	m	20	22-Jun-2017	Sub7_Trial109_1	1	4	4	1.241757	True	2.431
7	109	3	m	20	22-Jun-2017	Sub7_Trial109_1	1	5	5	0.681883	True	2.431
7	110	3	m	20	22-Jun-2017	Sub7_Trial110_0	0	0	0	1.016696	True	1.104
7	110	3	m	20	22-Jun-2017	Sub7_Trial110_0	0	1	1	1.035081	True	1.104
7	110	3	m	20	22-Jun-2017	Sub7_Trial110_0	0	2	2	0.612542	True	1.104
7	110	3	m	20	22-Jun-2017	Sub7_Trial110_0	0	3	3	1.288173	True	1.104
7	110	3	m	20	22-Jun-2017	Sub7_Trial110_0	0	4	4	1.028918	True	1.104
7	110	3	m	20	22-Jun-2017	Sub7_Trial110_0	0	5	5	1.253189	True	1.104
7	110	3	m	20	22-Jun-2017	Sub7_Trial110_1	1	0	0	0.485502	False	1.104
7	110	3	m	20	22-Jun-2017	Sub7_Trial110_1	1	1	1	0.877385	False	1.104
7	110	3	m	20	22-Jun-2017	Sub7_Trial110_1	1	2	2	1.364995	False	1.104
7	110	3	m	20	22-Jun-2017	Sub7_Trial110_1	1	3	3	1.344954	False	1.104
7	110	3	m	20	22-Jun-2017	Sub7_Trial110_1	1	4	4	0.825539	False	1.104
7	110	3	m	20	22-Jun-2017	Sub7_Trial110_1	1	5	5	1.105969	False	1.104
7	111	3	m	20	22-Jun-2017	Sub7_Trial111_0	0	0	0	0.845113	True	0.873
7	111	3	m	20	22-Jun-2017	Sub7_Trial111_0	0	1	1	1.058255	True	0.873
7	111	3	m	20	22-Jun-2017	Sub7_Trial111_0	0	2	2	1.102422	True	0.873
7	111	3	m	20	22-Jun-2017	Sub7_Trial111_0	0	3	3	1.409491	True	0.873
7	111	3	m	20	22-Jun-2017	Sub7_Trial111_0	0	4	4	1.622535	True	0.873
7	111	3	m	20	22-Jun-2017	Sub7_Trial111_0	0	5	5	1.506202	True	0.873
7	111	3	m	20	22-Jun-2017	Sub7_Trial111_1	1	0	0	1.271788	False	0.873
7	111	3	m	20	22-Jun-2017	Sub7_Trial111_1	1	1	1	1.624518	False	0.873
7	111	3	m	20	22-Jun-2017	Sub7_Trial111_1	1	2	2	1.294435	False	0.873
7	111	3	m	20	22-Jun-2017	Sub7_Trial111_1	1	3	3	1.059142	False	0.873
7	111	3	m	20	22-Jun-2017	Sub7_Trial111_1	1	4	4	0.787203	False	0.873
7	111	3	m	20	22-Jun-2017	Sub7_Trial111_1	1	5	5	0.563335	False	0.873
7	112	3	m	20	22-Jun-2017	Sub7_Trial112_0	0	0	0	1.033518	True	0.482
7	112	3	m	20	22-Jun-2017	Sub7_Trial112_0	0	1	1	0.703209	True	0.482
7	112	3	m	20	22-Jun-2017	Sub7_Trial112_0	0	2	2	1.06648	True	0.482
7	112	3	m	20	22-Jun-2017	Sub7_Trial112_0	0	3	3	0.414876	True	0.482
7	112	3	m	20	22-Jun-2017	Sub7_Trial112_0	0	4	4	1.132369	True	0.482
7	112	3	m	20	22-Jun-2017	Sub7_Trial112_0	0	5	5	1.1245	True	0.482
7	112	3	m	20	22-Jun-2017	Sub7_Trial112_1	1	0	0	1.200966	False	0.482
7	112	3	m	20	22-Jun-2017	Sub7_Trial112_1	1	1	1	0.805424	False	0.482
7	112	3	m	20	22-Jun-2017	Sub7_Trial112_1	1	2	2	1.400845	False	0.482
7	112	3	m	20	22-Jun-2017	Sub7_Trial112_1	1	3	3	0.740917	False	0.482
7	112	3	m	20	22-Jun-2017	Sub7_Trial112_1	1	4	4	0.632818	False	0.482
7	112	3	m	20	22-Jun-2017	Sub7_Trial112_1	1	5	5	0.749686	False	0.482
7	113	3	m	20	22-Jun-2017	Sub7_Trial113_0	0	0	0	1.387381	True	0.926
7	113	3	m	20	22-Jun-2017	Sub7_Trial113_0	0	1	1	0.849227	True	0.926
7	113	3	m	20	22-Jun-2017	Sub7_Trial113_0	0	2	2	1.59178	True	0.926
7	113	3	m	20	22-Jun-2017	Sub7_Trial113_0	0	3	3	1.379327	True	0.926
7	113	3	m	20	22-Jun-2017	Sub7_Trial113_0	0	4	4	1.292726	True	0.926
7	113	3	m	20	22-Jun-2017	Sub7_Trial113_0	0	5	5	0.762029	True	0.926
7	113	3	m	20	22-Jun-2017	Sub7_Trial113_1	1	0	0	0.851706	False	0.926
7	113	3	m	20	22-Jun-2017	Sub7_Trial113_1	1	1	1	0.949053	False	0.926
7	113	3	m	20	22-Jun-2017	Sub7_Trial113_1	1	2	2	0.971968	False	0.926
7	113	3	m	20	22-Jun-2017	Sub7_Trial113_1	1	3	3	0.874173	False	0.926
7	113	3	m	20	22-Jun-2017	Sub7_Trial113_1	1	4	4	0.974344	False	0.926
7	113	3	m	20	22-Jun-2017	Sub7_Trial113_1	1	5	5	0.770623	False	0.926
7	114	3	m	20	22-Jun-2017	Sub7_Trial114_0	0	0	0	1.503235	False	2.002
7	114	3	m	20	22-Jun-2017	Sub7_Trial114_0	0	1	1	0.819087	False	2.002
7	114	3	m	20	22-Jun-2017	Sub7_Trial114_0	0	2	2	0.949235	False	2.002
7	114	3	m	20	22-Jun-2017	Sub7_Trial114_0	0	3	3	0.501602	False	2.002
7	114	3	m	20	22-Jun-2017	Sub7_Trial114_0	0	4	4	1.101481	False	2.002
7	114	3	m	20	22-Jun-2017	Sub7_Trial114_0	0	5	5	0.917362	False	2.002
7	114	3	m	20	22-Jun-2017	Sub7_Trial114_1	1	0	0	0.936864	True	2.002
7	114	3	m	20	22-Jun-2017	Sub7_Trial114_1	1	1	1	1.332781	True	2.002
7	114	3	m	20	22-Jun-2017	Sub7_Trial114_1	1	2	2	1.153289	True	2.002
7	114	3	m	20	22-Jun-2017	Sub7_Trial114_1	1	3	3	1.076425	True	2.002
7	114	3	m	20	22-Jun-2017	Sub7_Trial114_1	1	4	4	0.867565	True	2.002
7	114	3	m	20	22-Jun-2017	Sub7_Trial114_1	1	5	5	0.936984	True	2.002
7	115	3	m	20	22-Jun-2017	Sub7_Trial115_0	0	0	0	1.320612	True	1.194
7	115	3	m	20	22-Jun-2017	Sub7_Trial115_0	0	1	1	1.011837	True	1.194
7	115	3	m	20	22-Jun-2017	Sub7_Trial115_0	0	2	2	1.257029	True	1.194
7	115	3	m	20	22-Jun-2017	Sub7_Trial115_0	0	3	3	0.934465	True	1.194
7	115	3	m	20	22-Jun-2017	Sub7_Trial115_0	0	4	4	0.771007	True	1.194
7	115	3	m	20	22-Jun-2017	Sub7_Trial115_0	0	5	5	0.80091	True	1.194
7	115	3	m	20	22-Jun-2017	Sub7_Trial115_1	1	0	0	0.880274	False	1.194
7	115	3	m	20	22-Jun-2017	Sub7_Trial115_1	1	1	1	1.608589	False	1.194
7	115	3	m	20	22-Jun-2017	Sub7_Trial115_1	1	2	2	0.722161	False	1.194
7	115	3	m	20	22-Jun-2017	Sub7_Trial115_1	1	3	3	0.973559	False	1.194
7	115	3	m	20	22-Jun-2017	Sub7_Trial115_1	1	4	4	0.902965	False	1.194
7	115	3	m	20	22-Jun-2017	Sub7_Trial115_1	1	5	5	0.702623	False	1.194
7	116	3	m	20	22-Jun-2017	Sub7_Trial116_0	0	0	0	0.970286	False	2.624
7	116	3	m	20	22-Jun-2017	Sub7_Trial116_0	0	1	1	0.540469	False	2.624
7	116	3	m	20	22-Jun-2017	Sub7_Trial116_0	0	2	2	0.558601	False	2.624
7	116	3	m	20	22-Jun-2017	Sub7_Trial116_0	0	3	3	0.941632	False	2.624
7	116	3	m	20	22-Jun-2017	Sub7_Trial116_0	0	4	4	1.272118	False	2.624
7	116	3	m	20	22-Jun-2017	Sub7_Trial116_0	0	5	5	0.695077	False	2.624
7	116	3	m	20	22-Jun-2017	Sub7_Trial116_1	1	0	0	1.079579	True	2.624
7	116	3	m	20	22-Jun-2017	Sub7_Trial116_1	1	1	1	0.827425	True	2.624
7	116	3	m	20	22-Jun-2017	Sub7_Trial116_1	1	2	2	0.96621	True	2.624
7	116	3	m	20	22-Jun-2017	Sub7_Trial116_1	1	3	3	0.930458	True	2.624
7	116	3	m	20	22-Jun-2017	Sub7_Trial116_1	1	4	4	1.007561	True	2.624
7	116	3	m	20	22-Jun-2017	Sub7_Trial116_1	1	5	5	0.562611	True	2.624
7	117	3	m	20	22-Jun-2017	Sub7_Trial117_0	0	0	0	0.868535	True	1.04
7	117	3	m	20	22-Jun-2017	Sub7_Trial117_0	0	1	1	1.584003	True	1.04
7	117	3	m	20	22-Jun-2017	Sub7_Trial117_0	0	2	2	0.916338	True	1.04
7	117	3	m	20	22-Jun-2017	Sub7_Trial117_0	0	3	3	1.037824	True	1.04
7	117	3	m	20	22-Jun-2017	Sub7_Trial117_0	0	4	4	1.329001	True	1.04
7	117	3	m	20	22-Jun-2017	Sub7_Trial117_0	0	5	5	0.848655	True	1.04
7	117	3	m	20	22-Jun-2017	Sub7_Trial117_1	1	0	0	1.300071	False	1.04
7	117	3	m	20	22-Jun-2017	Sub7_Trial117_1	1	1	1	1.199143	False	1.04
7	117	3	m	20	22-Jun-2017	Sub7_Trial117_1	1	2	2	0.676355	False	1.04
7	117	3	m	20	22-Jun-2017	Sub7_Trial117_1	1	3	3	1.054621	False	1.04
7	117	3	m	20	22-Jun-2017	Sub7_Trial117_1	1	4	4	0.572747	False	1.04
7	117	3	m	20	22-Jun-2017	Sub7_Trial117_1	1	5	5	0.934066	False	1.04
7	118	3	m	20	22-Jun-2017	Sub7_Trial118_0	0	0	0	1.333491	False	1.294
7	118	3	m	20	22-Jun-2017	Sub7_Trial118_0	0	1	1	1.074069	False	1.294
7	118	3	m	20	22-Jun-2017	Sub7_Trial118_0	0	2	2	0.769859	False	1.294
7	118	3	m	20	22-Jun-2017	Sub7_Trial118_0	0	3	3	0.953154	False	1.294
7	118	3	m	20	22-Jun-2017	Sub7_Trial118_0	0	4	4	1.064314	False	1.294
7	118	3	m	20	22-Jun-2017	Sub7_Trial118_0	0	5	5	0.990511	False	1.294
7	118	3	m	20	22-Jun-2017	Sub7_Trial118_1	1	0	0	1.524726	True	1.294
7	118	3	m	20	22-Jun-2017	Sub7_Trial118_1	1	1	1	0.7893	True	1.294
7	118	3	m	20	22-Jun-2017	Sub7_Trial118_1	1	2	2	0.821044	True	1.294
7	118	3	m	20	22-Jun-2017	Sub7_Trial118_1	1	3	3	0.733701	True	1.294
7	118	3	m	20	22-Jun-2017	Sub7_Trial118_1	1	4	4	1.189944	True	1.294
7	118	3	m	20	22-Jun-2017	Sub7_Trial118_1	1	5	5	0.96895	True	1.294
7	118	4	m	20	22-Jun-2017	Sub7_Trial118_0	0	0	0	1.333491	True	1.139
7	118	4	m	20	22-Jun-2017	Sub7_Trial118_0	0	1	1	1.074069	True	1.139
7	118	4	m	20	22-Jun-2017	Sub7_Trial118_0	0	2	2	0.769859	True	1.139
7	118	4	m	20	22-Jun-2017	Sub7_Trial118_0	0	3	3	0.953154	True	1.139
7	118	4	m	20	22-Jun-2017	Sub7_Trial118_0	0	4	4	1.064314	True	1.139
7	118	4	m	20	22-Jun-2017	Sub7_Trial118_0	0	5	5	0.990511	True	1.139
7	118	4	m	20	22-Jun-2017	Sub7_Trial118_1	1	0	0	1.524726	False	1.139
7	118	4	m	20	22-Jun-2017	Sub7_Trial118_1	1	1	1	0.7893	False	1.139
7	118	4	m	20	22-Jun-2017	Sub7_Trial118_1	1	2	2	0.821044	False	1.139
7	118	4	m	20	22-Jun-2017	Sub7_Trial118_1	1	3	3	0.733701	False	1.139
7	118	4	m	20	22-Jun-2017	Sub7_Trial118_1	1	4	4	1.189944	False	1.139
7	118	4	m	20	22-Jun-2017	Sub7_Trial118_1	1	5	5	0.96895	False	1.139
7	119	4	m	20	22-Jun-2017	Sub7_Trial119_0	0	0	0	1.181816	False	0.657
7	119	4	m	20	22-Jun-2017	Sub7_Trial119_0	0	1	1	1.417199	False	0.657
7	119	4	m	20	22-Jun-2017	Sub7_Trial119_0	0	2	2	0.914643	False	0.657
7	119	4	m	20	22-Jun-2017	Sub7_Trial119_0	0	3	3	1.304673	False	0.657
7	119	4	m	20	22-Jun-2017	Sub7_Trial119_0	0	4	4	0.560201	False	0.657
7	119	4	m	20	22-Jun-2017	Sub7_Trial119_0	0	5	5	1.136923	False	0.657
7	119	4	m	20	22-Jun-2017	Sub7_Trial119_1	1	0	0	1.000058	True	0.657
7	119	4	m	20	22-Jun-2017	Sub7_Trial119_1	1	1	1	1.541859	True	0.657
7	119	4	m	20	22-Jun-2017	Sub7_Trial119_1	1	2	2	1.559813	True	0.657
7	119	4	m	20	22-Jun-2017	Sub7_Trial119_1	1	3	3	0.37561	True	0.657
7	119	4	m	20	22-Jun-2017	Sub7_Trial119_1	1	4	4	1.538915	True	0.657
7	119	4	m	20	22-Jun-2017	Sub7_Trial119_1	1	5	5	1.193314	True	0.657
7	120	4	m	20	22-Jun-2017	Sub7_Trial120_0	0	0	0	0.527899	True	0.699
7	120	4	m	20	22-Jun-2017	Sub7_Trial120_0	0	1	1	1.072736	True	0.699
7	120	4	m	20	22-Jun-2017	Sub7_Trial120_0	0	2	2	0.564868	True	0.699
7	120	4	m	20	22-Jun-2017	Sub7_Trial120_0	0	3	3	0.78787	True	0.699
7	120	4	m	20	22-Jun-2017	Sub7_Trial120_0	0	4	4	1.419405	True	0.699
7	120	4	m	20	22-Jun-2017	Sub7_Trial120_0	0	5	5	0.853611	True	0.699
7	120	4	m	20	22-Jun-2017	Sub7_Trial120_1	1	0	0	0.722118	False	0.699
7	120	4	m	20	22-Jun-2017	Sub7_Trial120_1	1	1	1	0.99717	False	0.699
7	120	4	m	20	22-Jun-2017	Sub7_Trial120_1	1	2	2	0.505365	False	0.699
7	120	4	m	20	22-Jun-2017	Sub7_Trial120_1	1	3	3	0.738171	False	0.699
7	120	4	m	20	22-Jun-2017	Sub7_Trial120_1	1	4	4	0.681252	False	0.699
7	120	4	m	20	22-Jun-2017	Sub7_Trial120_1	1	5	5	1.31215	False	0.699
7	121	4	m	20	22-Jun-2017	Sub7_Trial121_0	0	0	0	1.201402	False	0.598
7	121	4	m	20	22-Jun-2017	Sub7_Trial121_0	0	1	1	1.25319	False	0.598
7	121	4	m	20	22-Jun-2017	Sub7_Trial121_0	0	2	2	0.481844	False	0.598
7	121	4	m	20	22-Jun-2017	Sub7_Trial121_0	0	3	3	1.214849	False	0.598
7	121	4	m	20	22-Jun-2017	Sub7_Trial121_0	0	4	4	0.651124	False	0.598
7	121	4	m	20	22-Jun-2017	Sub7_Trial121_0	0	5	5	1.335741	False	0.598
7	121	4	m	20	22-Jun-2017	Sub7_Trial121_1	1	0	0	1.441704	True	0.598
7	121	4	m	20	22-Jun-2017	Sub7_Trial121_1	1	1	1	0.585951	True	0.598
7	121	4	m	20	22-Jun-2017	Sub7_Trial121_1	1	2	2	0.559548	True	0.598
7	121	4	m	20	22-Jun-2017	Sub7_Trial121_1	1	3	3	1.246521	True	0.598
7	121	4	m	20	22-Jun-2017	Sub7_Trial121_1	1	4	4	1.003623	True	0.598
7	121	4	m	20	22-Jun-2017	Sub7_Trial121_1	1	5	5	1.615212	True	0.598
7	122	4	m	20	22-Jun-2017	Sub7_Trial122_0	0	0	0	1.259269	False	0.886
7	122	4	m	20	22-Jun-2017	Sub7_Trial122_0	0	1	1	0.504645	False	0.886
7	122	4	m	20	22-Jun-2017	Sub7_Trial122_0	0	2	2	0.971106	False	0.886
7	122	4	m	20	22-Jun-2017	Sub7_Trial122_0	0	3	3	1.432736	False	0.886
7	122	4	m	20	22-Jun-2017	Sub7_Trial122_0	0	4	4	0.530604	False	0.886
7	122	4	m	20	22-Jun-2017	Sub7_Trial122_0	0	5	5	1.246917	False	0.886
7	122	4	m	20	22-Jun-2017	Sub7_Trial122_1	1	0	0	1.156241	True	0.886
7	122	4	m	20	22-Jun-2017	Sub7_Trial122_1	1	1	1	0.721113	True	0.886
7	122	4	m	20	22-Jun-2017	Sub7_Trial122_1	1	2	2	1.287622	True	0.886
7	122	4	m	20	22-Jun-2017	Sub7_Trial122_1	1	3	3	1.044157	True	0.886
7	122	4	m	20	22-Jun-2017	Sub7_Trial122_1	1	4	4	0.884555	True	0.886
7	122	4	m	20	22-Jun-2017	Sub7_Trial122_1	1	5	5	1.060972	True	0.886
7	123	4	m	20	22-Jun-2017	Sub7_Trial123_0	0	0	0	1.489352	True	1.117
7	123	4	m	20	22-Jun-2017	Sub7_Trial123_0	0	1	1	1.535329	True	1.117
7	123	4	m	20	22-Jun-2017	Sub7_Trial123_0	0	2	2	0.667572	True	1.117
7	123	4	m	20	22-Jun-2017	Sub7_Trial123_0	0	3	3	1.174796	True	1.117
7	123	4	m	20	22-Jun-2017	Sub7_Trial123_0	0	4	4	0.796424	True	1.117
7	123	4	m	20	22-Jun-2017	Sub7_Trial123_0	0	5	5	1.55529	True	1.117
7	123	4	m	20	22-Jun-2017	Sub7_Trial123_1	1	0	0	1.462007	False	1.117
7	123	4	m	20	22-Jun-2017	Sub7_Trial123_1	1	1	1	1.075082	False	1.117
7	123	4	m	20	22-Jun-2017	Sub7_Trial123_1	1	2	2	0.997473	False	1.117
7	123	4	m	20	22-Jun-2017	Sub7_Trial123_1	1	3	3	0.79344	False	1.117
7	123	4	m	20	22-Jun-2017	Sub7_Trial123_1	1	4	4	0.860471	False	1.117
7	123	4	m	20	22-Jun-2017	Sub7_Trial123_1	1	5	5	0.926098	False	1.117
7	124	4	m	20	22-Jun-2017	Sub7_Trial124_0	0	0	0	0.657386	True	0.91
7	124	4	m	20	22-Jun-2017	Sub7_Trial124_0	0	1	1	0.838483	True	0.91
7	124	4	m	20	22-Jun-2017	Sub7_Trial124_0	0	2	2	1.179104	True	0.91
7	124	4	m	20	22-Jun-2017	Sub7_Trial124_0	0	3	3	1.217765	True	0.91
7	124	4	m	20	22-Jun-2017	Sub7_Trial124_0	0	4	4	0.62154	True	0.91
7	124	4	m	20	22-Jun-2017	Sub7_Trial124_0	0	5	5	1.022174	True	0.91
7	124	4	m	20	22-Jun-2017	Sub7_Trial124_1	1	0	0	1.166144	False	0.91
7	124	4	m	20	22-Jun-2017	Sub7_Trial124_1	1	1	1	1.600301	False	0.91
7	124	4	m	20	22-Jun-2017	Sub7_Trial124_1	1	2	2	1.260573	False	0.91
7	124	4	m	20	22-Jun-2017	Sub7_Trial124_1	1	3	3	0.973678	False	0.91
7	124	4	m	20	22-Jun-2017	Sub7_Trial124_1	1	4	4	0.928534	False	0.91
7	124	4	m	20	22-Jun-2017	Sub7_Trial124_1	1	5	5	1.480187	False	0.91
7	125	4	m	20	22-Jun-2017	Sub7_Trial125_0	0	0	0	0.902537	True	0.627
7	125	4	m	20	22-Jun-2017	Sub7_Trial125_0	0	1	1	0.82937	True	0.627
7	125	4	m	20	22-Jun-2017	Sub7_Trial125_0	0	2	2	0.816872	True	0.627
7	125	4	m	20	22-Jun-2017	Sub7_Trial125_0	0	3	3	1.31947	True	0.627
7	125	4	m	20	22-Jun-2017	Sub7_Trial125_0	0	4	4	1.485108	True	0.627
7	125	4	m	20	22-Jun-2017	Sub7_Trial125_0	0	5	5	0.868323	True	0.627
7	125	4	m	20	22-Jun-2017	Sub7_Trial125_1	1	0	0	1.053798	False	0.627
7	125	4	m	20	22-Jun-2017	Sub7_Trial125_1	1	1	1	1.293738	False	0.627
7	125	4	m	20	22-Jun-2017	Sub7_Trial125_1	1	2	2	1.090833	False	0.627
7	125	4	m	20	22-Jun-2017	Sub7_Trial125_1	1	3	3	0.625761	False	0.627
7	125	4	m	20	22-Jun-2017	Sub7_Trial125_1	1	4	4	0.834893	False	0.627
7	125	4	m	20	22-Jun-2017	Sub7_Trial125_1	1	5	5	1.270319	False	0.627
7	126	4	m	20	22-Jun-2017	Sub7_Trial126_0	0	0	0	1.269891	False	0.839
7	126	4	m	20	22-Jun-2017	Sub7_Trial126_0	0	1	1	0.715417	False	0.839
7	126	4	m	20	22-Jun-2017	Sub7_Trial126_0	0	2	2	1.15446	False	0.839
7	126	4	m	20	22-Jun-2017	Sub7_Trial126_0	0	3	3	0.930396	False	0.839
7	126	4	m	20	22-Jun-2017	Sub7_Trial126_0	0	4	4	0.908832	False	0.839
7	126	4	m	20	22-Jun-2017	Sub7_Trial126_0	0	5	5	0.941826	False	0.839
7	126	4	m	20	22-Jun-2017	Sub7_Trial126_1	1	0	0	0.755567	True	0.839
7	126	4	m	20	22-Jun-2017	Sub7_Trial126_1	1	1	1	1.365287	True	0.839
7	126	4	m	20	22-Jun-2017	Sub7_Trial126_1	1	2	2	0.882751	True	0.839
7	126	4	m	20	22-Jun-2017	Sub7_Trial126_1	1	3	3	1.018637	True	0.839
7	126	4	m	20	22-Jun-2017	Sub7_Trial126_1	1	4	4	1.187851	True	0.839
7	126	4	m	20	22-Jun-2017	Sub7_Trial126_1	1	5	5	0.860655	True	0.839
7	127	4	m	20	22-Jun-2017	Sub7_Trial127_0	0	0	0	0.967512	True	1.178
7	127	4	m	20	22-Jun-2017	Sub7_Trial127_0	0	1	1	1.417626	True	1.178
7	127	4	m	20	22-Jun-2017	Sub7_Trial127_0	0	2	2	1.203798	True	1.178
7	127	4	m	20	22-Jun-2017	Sub7_Trial127_0	0	3	3	1.152111	True	1.178
7	127	4	m	20	22-Jun-2017	Sub7_Trial127_0	0	4	4	0.831807	True	1.178
7	127	4	m	20	22-Jun-2017	Sub7_Trial127_0	0	5	5	1.312647	True	1.178
7	127	4	m	20	22-Jun-2017	Sub7_Trial127_1	1	0	0	0.882737	False	1.178
7	127	4	m	20	22-Jun-2017	Sub7_Trial127_1	1	1	1	1.212325	False	1.178
7	127	4	m	20	22-Jun-2017	Sub7_Trial127_1	1	2	2	0.63462	False	1.178
7	127	4	m	20	22-Jun-2017	Sub7_Trial127_1	1	3	3	0.981606	False	1.178
7	127	4	m	20	22-Jun-2017	Sub7_Trial127_1	1	4	4	0.672271	False	1.178
7	127	4	m	20	22-Jun-2017	Sub7_Trial127_1	1	5	5	0.899008	False	1.178
7	128	4	m	20	22-Jun-2017	Sub7_Trial128_0	0	0	0	1.399803	True	0.865
7	128	4	m	20	22-Jun-2017	Sub7_Trial128_0	0	1	1	0.388101	True	0.865
7	128	4	m	20	22-Jun-2017	Sub7_Trial128_0	0	2	2	0.732493	True	0.865
7	128	4	m	20	22-Jun-2017	Sub7_Trial128_0	0	3	3	0.877592	True	0.865
7	128	4	m	20	22-Jun-2017	Sub7_Trial128_0	0	4	4	1.036311	True	0.865
7	128	4	m	20	22-Jun-2017	Sub7_Trial128_0	0	5	5	0.873095	True	0.865
7	128	4	m	20	22-Jun-2017	Sub7_Trial128_1	1	0	0	1.176532	False	0.865
7	128	4	m	20	22-Jun-2017	Sub7_Trial128_1	1	1	1	1.303021	False	0.865
7	128	4	m	20	22-Jun-2017	Sub7_Trial128_1	1	2	2	0.462745	False	0.865
7	128	4	m	20	22-Jun-2017	Sub7_Trial128_1	1	3	3	0.988766	False	0.865
7	128	4	m	20	22-Jun-2017	Sub7_Trial128_1	1	4	4	0.547484	False	0.865
7	128	4	m	20	22-Jun-2017	Sub7_Trial128_1	1	5	5	1.526071	False	0.865
7	129	4	m	20	22-Jun-2017	Sub7_Trial129_0	0	0	0	0.950896	True	0.796
7	129	4	m	20	22-Jun-2017	Sub7_Trial129_0	0	1	1	0.514939	True	0.796
7	129	4	m	20	22-Jun-2017	Sub7_Trial129_0	0	2	2	1.209308	True	0.796
7	129	4	m	20	22-Jun-2017	Sub7_Trial129_0	0	3	3	1.325854	True	0.796
7	129	4	m	20	22-Jun-2017	Sub7_Trial129_0	0	4	4	0.820191	True	0.796
7	129	4	m	20	22-Jun-2017	Sub7_Trial129_0	0	5	5	0.991462	True	0.796
7	129	4	m	20	22-Jun-2017	Sub7_Trial129_1	1	0	0	0.877375	False	0.796
7	129	4	m	20	22-Jun-2017	Sub7_Trial129_1	1	1	1	0.789522	False	0.796
7	129	4	m	20	22-Jun-2017	Sub7_Trial129_1	1	2	2	0.727708	False	0.796
7	129	4	m	20	22-Jun-2017	Sub7_Trial129_1	1	3	3	0.771639	False	0.796
7	129	4	m	20	22-Jun-2017	Sub7_Trial129_1	1	4	4	0.880669	False	0.796
7	129	4	m	20	22-Jun-2017	Sub7_Trial129_1	1	5	5	1.078502	False	0.796
7	130	4	m	20	22-Jun-2017	Sub7_Trial130_0	0	0	0	0.662553	True	0.645
7	130	4	m	20	22-Jun-2017	Sub7_Trial130_0	0	1	1	1.568529	True	0.645
7	130	4	m	20	22-Jun-2017	Sub7_Trial130_0	0	2	2	0.841587	True	0.645
7	130	4	m	20	22-Jun-2017	Sub7_Trial130_0	0	3	3	1.19012	True	0.645
7	130	4	m	20	22-Jun-2017	Sub7_Trial130_0	0	4	4	1.514485	True	0.645
7	130	4	m	20	22-Jun-2017	Sub7_Trial130_0	0	5	5	1.057066	True	0.645
7	130	4	m	20	22-Jun-2017	Sub7_Trial130_1	1	0	0	1.126211	False	0.645
7	130	4	m	20	22-Jun-2017	Sub7_Trial130_1	1	1	1	0.879174	False	0.645
7	130	4	m	20	22-Jun-2017	Sub7_Trial130_1	1	2	2	1.546879	False	0.645
7	130	4	m	20	22-Jun-2017	Sub7_Trial130_1	1	3	3	0.824639	False	0.645
7	130	4	m	20	22-Jun-2017	Sub7_Trial130_1	1	4	4	0.504454	False	0.645
7	130	4	m	20	22-Jun-2017	Sub7_Trial130_1	1	5	5	1.431099	False	0.645
7	131	4	m	20	22-Jun-2017	Sub7_Trial131_0	0	0	0	0.850311	True	0.418
7	131	4	m	20	22-Jun-2017	Sub7_Trial131_0	0	1	1	1.054007	True	0.418
7	131	4	m	20	22-Jun-2017	Sub7_Trial131_0	0	2	2	0.632123	True	0.418
7	131	4	m	20	22-Jun-2017	Sub7_Trial131_0	0	3	3	0.377222	True	0.418
7	131	4	m	20	22-Jun-2017	Sub7_Trial131_0	0	4	4	0.895473	True	0.418
7	131	4	m	20	22-Jun-2017	Sub7_Trial131_0	0	5	5	1.340238	True	0.418
7	131	4	m	20	22-Jun-2017	Sub7_Trial131_1	1	0	0	0.974198	False	0.418
7	131	4	m	20	22-Jun-2017	Sub7_Trial131_1	1	1	1	0.636374	False	0.418
7	131	4	m	20	22-Jun-2017	Sub7_Trial131_1	1	2	2	1.554937	False	0.418
7	131	4	m	20	22-Jun-2017	Sub7_Trial131_1	1	3	3	0.853402	False	0.418
7	131	4	m	20	22-Jun-2017	Sub7_Trial131_1	1	4	4	0.570857	False	0.418
7	131	4	m	20	22-Jun-2017	Sub7_Trial131_1	1	5	5	1.63242	False	0.418
7	132	4	m	20	22-Jun-2017	Sub7_Trial132_0	0	0	0	0.834673	True	0.797
7	132	4	m	20	22-Jun-2017	Sub7_Trial132_0	0	1	1	1.391703	True	0.797
7	132	4	m	20	22-Jun-2017	Sub7_Trial132_0	0	2	2	1.212412	True	0.797
7	132	4	m	20	22-Jun-2017	Sub7_Trial132_0	0	3	3	1.24346	True	0.797
7	132	4	m	20	22-Jun-2017	Sub7_Trial132_0	0	4	4	1.059436	True	0.797
7	132	4	m	20	22-Jun-2017	Sub7_Trial132_0	0	5	5	1.347481	True	0.797
7	132	4	m	20	22-Jun-2017	Sub7_Trial132_1	1	0	0	0.945693	False	0.797
7	132	4	m	20	22-Jun-2017	Sub7_Trial132_1	1	1	1	0.734486	False	0.797
7	132	4	m	20	22-Jun-2017	Sub7_Trial132_1	1	2	2	1.625669	False	0.797
7	132	4	m	20	22-Jun-2017	Sub7_Trial132_1	1	3	3	1.006562	False	0.797
7	132	4	m	20	22-Jun-2017	Sub7_Trial132_1	1	4	4	0.544197	False	0.797
7	132	4	m	20	22-Jun-2017	Sub7_Trial132_1	1	5	5	0.631255	False	0.797
7	133	4	m	20	22-Jun-2017	Sub7_Trial133_0	0	0	0	1.20661	True	0.406
7	133	4	m	20	22-Jun-2017	Sub7_Trial133_0	0	1	1	0.803211	True	0.406
7	133	4	m	20	22-Jun-2017	Sub7_Trial133_0	0	2	2	0.963856	True	0.406
7	133	4	m	20	22-Jun-2017	Sub7_Trial133_0	0	3	3	1.61988	True	0.406
7	133	4	m	20	22-Jun-2017	Sub7_Trial133_0	0	4	4	0.911555	True	0.406
7	133	4	m	20	22-Jun-2017	Sub7_Trial133_0	0	5	5	1.289321	True	0.406
7	133	4	m	20	22-Jun-2017	Sub7_Trial133_1	1	0	0	1.374453	False	0.406
7	133	4	m	20	22-Jun-2017	Sub7_Trial133_1	1	1	1	0.797853	False	0.406
7	133	4	m	20	22-Jun-2017	Sub7_Trial133_1	1	2	2	0.378635	False	0.406
7	133	4	m	20	22-Jun-2017	Sub7_Trial133_1	1	3	3	0.910786	False	0.406
7	133	4	m	20	22-Jun-2017	Sub7_Trial133_1	1	4	4	0.72974	False	0.406
7	133	4	m	20	22-Jun-2017	Sub7_Trial133_1	1	5	5	1.308299	False	0.406
7	134	4	m	20	22-Jun-2017	Sub7_Trial134_0	0	0	0	0.433154	True	0.629
7	134	4	m	20	22-Jun-2017	Sub7_Trial134_0	0	1	1	1.079919	True	0.629
7	134	4	m	20	22-Jun-2017	Sub7_Trial134_0	0	2	2	0.829184	True	0.629
7	134	4	m	20	22-Jun-2017	Sub7_Trial134_0	0	3	3	0.566835	True	0.629
7	134	4	m	20	22-Jun-2017	Sub7_Trial134_0	0	4	4	1.415357	True	0.629
7	134	4	m	20	22-Jun-2017	Sub7_Trial134_0	0	5	5	0.911863	True	0.629
7	134	4	m	20	22-Jun-2017	Sub7_Trial134_1	1	0	0	1.365544	False	0.629
7	134	4	m	20	22-Jun-2017	Sub7_Trial134_1	1	1	1	1.127695	False	0.629
7	134	4	m	20	22-Jun-2017	Sub7_Trial134_1	1	2	2	0.604279	False	0.629
7	134	4	m	20	22-Jun-2017	Sub7_Trial134_1	1	3	3	0.962047	False	0.629
7	134	4	m	20	22-Jun-2017	Sub7_Trial134_1	1	4	4	0.606855	False	0.629
7	134	4	m	20	22-Jun-2017	Sub7_Trial134_1	1	5	5	0.79194	False	0.629
7	135	4	m	20	22-Jun-2017	Sub7_Trial135_0	0	0	0	1.081705	True	0.511
7	135	4	m	20	22-Jun-2017	Sub7_Trial135_0	0	1	1	1.114701	True	0.511
7	135	4	m	20	22-Jun-2017	Sub7_Trial135_0	0	2	2	0.619409	True	0.511
7	135	4	m	20	22-Jun-2017	Sub7_Trial135_0	0	3	3	1.005115	True	0.511
7	135	4	m	20	22-Jun-2017	Sub7_Trial135_0	0	4	4	1.509847	True	0.511
7	135	4	m	20	22-Jun-2017	Sub7_Trial135_0	0	5	5	0.668094	True	0.511
7	135	4	m	20	22-Jun-2017	Sub7_Trial135_1	1	0	0	0.953781	False	0.511
7	135	4	m	20	22-Jun-2017	Sub7_Trial135_1	1	1	1	0.909291	False	0.511
7	135	4	m	20	22-Jun-2017	Sub7_Trial135_1	1	2	2	0.582031	False	0.511
7	135	4	m	20	22-Jun-2017	Sub7_Trial135_1	1	3	3	1.207066	False	0.511
7	135	4	m	20	22-Jun-2017	Sub7_Trial135_1	1	4	4	0.732661	False	0.511
7	135	4	m	20	22-Jun-2017	Sub7_Trial135_1	1	5	5	0.637577	False	0.511
7	136	4	m	20	22-Jun-2017	Sub7_Trial136_0	0	0	0	1.562988	False	0.736
7	136	4	m	20	22-Jun-2017	Sub7_Trial136_0	0	1	1	1.460097	False	0.736
7	136	4	m	20	22-Jun-2017	Sub7_Trial136_0	0	2	2	0.428291	False	0.736
7	136	4	m	20	22-Jun-2017	Sub7_Trial136_0	0	3	3	1.461186	False	0.736
7	136	4	m	20	22-Jun-2017	Sub7_Trial136_0	0	4	4	1.127741	False	0.736
7	136	4	m	20	22-Jun-2017	Sub7_Trial136_0	0	5	5	1.107864	False	0.736
7	136	4	m	20	22-Jun-2017	Sub7_Trial136_1	1	0	0	1.090739	True	0.736
7	136	4	m	20	22-Jun-2017	Sub7_Trial136_1	1	1	1	0.772391	True	0.736
7	136	4	m	20	22-Jun-2017	Sub7_Trial136_1	1	2	2	1.045353	True	0.736
7	136	4	m	20	22-Jun-2017	Sub7_Trial136_1	1	3	3	1.111303	True	0.736
7	136	4	m	20	22-Jun-2017	Sub7_Trial136_1	1	4	4	1.522831	True	0.736
7	136	4	m	20	22-Jun-2017	Sub7_Trial136_1	1	5	5	1.554772	True	0.736
7	137	4	m	20	22-Jun-2017	Sub7_Trial137_0	0	0	0	1.266022	True	1.384
7	137	4	m	20	22-Jun-2017	Sub7_Trial137_0	0	1	1	0.856775	True	1.384
7	137	4	m	20	22-Jun-2017	Sub7_Trial137_0	0	2	2	0.877694	True	1.384
7	137	4	m	20	22-Jun-2017	Sub7_Trial137_0	0	3	3	0.951061	True	1.384
7	137	4	m	20	22-Jun-2017	Sub7_Trial137_0	0	4	4	1.495067	True	1.384
7	137	4	m	20	22-Jun-2017	Sub7_Trial137_0	0	5	5	1.127825	True	1.384
7	137	4	m	20	22-Jun-2017	Sub7_Trial137_1	1	0	0	1.430579	False	1.384
7	137	4	m	20	22-Jun-2017	Sub7_Trial137_1	1	1	1	1.567381	False	1.384
7	137	4	m	20	22-Jun-2017	Sub7_Trial137_1	1	2	2	0.45241	False	1.384
7	137	4	m	20	22-Jun-2017	Sub7_Trial137_1	1	3	3	1.233061	False	1.384
7	137	4	m	20	22-Jun-2017	Sub7_Trial137_1	1	4	4	0.765341	False	1.384
7	137	4	m	20	22-Jun-2017	Sub7_Trial137_1	1	5	5	0.569577	False	1.384
7	138	4	m	20	22-Jun-2017	Sub7_Trial138_0	0	0	0	0.958018	True	0.59
7	138	4	m	20	22-Jun-2017	Sub7_Trial138_0	0	1	1	1.029345	True	0.59
7	138	4	m	20	22-Jun-2017	Sub7_Trial138_0	0	2	2	1.03567	True	0.59
7	138	4	m	20	22-Jun-2017	Sub7_Trial138_0	0	3	3	1.261294	True	0.59
7	138	4	m	20	22-Jun-2017	Sub7_Trial138_0	0	4	4	1.428477	True	0.59
7	138	4	m	20	22-Jun-2017	Sub7_Trial138_0	0	5	5	0.728623	True	0.59
7	138	4	m	20	22-Jun-2017	Sub7_Trial138_1	1	0	0	0.697952	False	0.59
7	138	4	m	20	22-Jun-2017	Sub7_Trial138_1	1	1	1	1.205144	False	0.59
7	138	4	m	20	22-Jun-2017	Sub7_Trial138_1	1	2	2	1.234088	False	0.59
7	138	4	m	20	22-Jun-2017	Sub7_Trial138_1	1	3	3	1.052371	False	0.59
7	138	4	m	20	22-Jun-2017	Sub7_Trial138_1	1	4	4	0.554566	False	0.59
7	138	4	m	20	22-Jun-2017	Sub7_Trial138_1	1	5	5	1.024573	False	0.59
7	139	4	m	20	22-Jun-2017	Sub7_Trial139_0	0	0	0	1.54038	False	0.788
7	139	4	m	20	22-Jun-2017	Sub7_Trial139_0	0	1	1	0.387578	False	0.788
7	139	4	m	20	22-Jun-2017	Sub7_Trial139_0	0	2	2	1.211637	False	0.788
7	139	4	m	20	22-Jun-2017	Sub7_Trial139_0	0	3	3	1.008266	False	0.788
7	139	4	m	20	22-Jun-2017	Sub7_Trial139_0	0	4	4	0.510363	False	0.788
7	139	4	m	20	22-Jun-2017	Sub7_Trial139_0	0	5	5	0.822654	False	0.788
7	139	4	m	20	22-Jun-2017	Sub7_Trial139_1	1	0	0	1.622802	True	0.788
7	139	4	m	20	22-Jun-2017	Sub7_Trial139_1	1	1	1	0.524751	True	0.788
7	139	4	m	20	22-Jun-2017	Sub7_Trial139_1	1	2	2	0.668585	True	0.788
7	139	4	m	20	22-Jun-2017	Sub7_Trial139_1	1	3	3	1.008933	True	0.788
7	139	4	m	20	22-Jun-2017	Sub7_Trial139_1	1	4	4	0.83655	True	0.788
7	139	4	m	20	22-Jun-2017	Sub7_Trial139_1	1	5	5	1.154706	True	0.788
7	140	4	m	20	22-Jun-2017	Sub7_Trial140_0	0	0	0	0.967108	False	0.982
7	140	4	m	20	22-Jun-2017	Sub7_Trial140_0	0	1	1	0.846993	False	0.982
7	140	4	m	20	22-Jun-2017	Sub7_Trial140_0	0	2	2	1.150249	False	0.982
7	140	4	m	20	22-Jun-2017	Sub7_Trial140_0	0	3	3	0.984096	False	0.982
7	140	4	m	20	22-Jun-2017	Sub7_Trial140_0	0	4	4	0.931019	False	0.982
7	140	4	m	20	22-Jun-2017	Sub7_Trial140_0	0	5	5	0.787736	False	0.982
7	140	4	m	20	22-Jun-2017	Sub7_Trial140_1	1	0	0	0.884605	True	0.982
7	140	4	m	20	22-Jun-2017	Sub7_Trial140_1	1	1	1	0.869771	True	0.982
7	140	4	m	20	22-Jun-2017	Sub7_Trial140_1	1	2	2	0.912706	True	0.982
7	140	4	m	20	22-Jun-2017	Sub7_Trial140_1	1	3	3	1.082411	True	0.982
7	140	4	m	20	22-Jun-2017	Sub7_Trial140_1	1	4	4	0.76981	True	0.982
7	140	4	m	20	22-Jun-2017	Sub7_Trial140_1	1	5	5	0.94956	True	0.982
7	141	4	m	20	22-Jun-2017	Sub7_Trial141_0	0	0	0	0.653067	False	0.536
7	141	4	m	20	22-Jun-2017	Sub7_Trial141_0	0	1	1	1.08689	False	0.536
7	141	4	m	20	22-Jun-2017	Sub7_Trial141_0	0	2	2	1.066679	False	0.536
7	141	4	m	20	22-Jun-2017	Sub7_Trial141_0	0	3	3	0.933919	False	0.536
7	141	4	m	20	22-Jun-2017	Sub7_Trial141_0	0	4	4	1.339172	False	0.536
7	141	4	m	20	22-Jun-2017	Sub7_Trial141_0	0	5	5	1.13802	False	0.536
7	141	4	m	20	22-Jun-2017	Sub7_Trial141_1	1	0	0	1.121565	True	0.536
7	141	4	m	20	22-Jun-2017	Sub7_Trial141_1	1	1	1	1.140969	True	0.536
7	141	4	m	20	22-Jun-2017	Sub7_Trial141_1	1	2	2	1.401289	True	0.536
7	141	4	m	20	22-Jun-2017	Sub7_Trial141_1	1	3	3	0.970925	True	0.536
7	141	4	m	20	22-Jun-2017	Sub7_Trial141_1	1	4	4	1.393725	True	0.536
7	141	4	m	20	22-Jun-2017	Sub7_Trial141_1	1	5	5	1.144425	True	0.536
7	142	4	m	20	22-Jun-2017	Sub7_Trial142_0	0	0	0	0.836862	True	0.689
7	142	4	m	20	22-Jun-2017	Sub7_Trial142_0	0	1	1	0.833262	True	0.689
7	142	4	m	20	22-Jun-2017	Sub7_Trial142_0	0	2	2	1.066328	True	0.689
7	142	4	m	20	22-Jun-2017	Sub7_Trial142_0	0	3	3	0.652889	True	0.689
7	142	4	m	20	22-Jun-2017	Sub7_Trial142_0	0	4	4	1.338833	True	0.689
7	142	4	m	20	22-Jun-2017	Sub7_Trial142_0	0	5	5	0.810769	True	0.689
7	142	4	m	20	22-Jun-2017	Sub7_Trial142_1	1	0	0	1.153472	False	0.689
7	142	4	m	20	22-Jun-2017	Sub7_Trial142_1	1	1	1	0.867873	False	0.689
7	142	4	m	20	22-Jun-2017	Sub7_Trial142_1	1	2	2	1.581705	False	0.689
7	142	4	m	20	22-Jun-2017	Sub7_Trial142_1	1	3	3	0.75367	False	0.689
7	142	4	m	20	22-Jun-2017	Sub7_Trial142_1	1	4	4	0.444539	False	0.689
7	142	4	m	20	22-Jun-2017	Sub7_Trial142_1	1	5	5	1.236041	False	0.689
7	143	4	m	20	22-Jun-2017	Sub7_Trial143_0	0	0	0	1.580327	True	0.995
7	143	4	m	20	22-Jun-2017	Sub7_Trial143_0	0	1	1	1.015986	True	0.995
7	143	4	m	20	22-Jun-2017	Sub7_Trial143_0	0	2	2	1.139765	True	0.995
7	143	4	m	20	22-Jun-2017	Sub7_Trial143_0	0	3	3	1.574204	True	0.995
7	143	4	m	20	22-Jun-2017	Sub7_Trial143_0	0	4	4	1.585692	True	0.995
7	143	4	m	20	22-Jun-2017	Sub7_Trial143_0	0	5	5	1.239993	True	0.995
7	143	4	m	20	22-Jun-2017	Sub7_Trial143_1	1	0	0	1.311221	False	0.995
7	143	4	m	20	22-Jun-2017	Sub7_Trial143_1	1	1	1	0.582634	False	0.995
7	143	4	m	20	22-Jun-2017	Sub7_Trial143_1	1	2	2	1.100164	False	0.995
7	143	4	m	20	22-Jun-2017	Sub7_Trial143_1	1	3	3	1.280201	False	0.995
7	143	4	m	20	22-Jun-2017	Sub7_Trial143_1	1	4	4	1.270532	False	0.995
7	143	4	m	20	22-Jun-2017	Sub7_Trial143_1	1	5	5	1.63226	False	0.995
7	144	4	m	20	22-Jun-2017	Sub7_Trial144_0	0	0	0	1.42125	False	2.151
7	144	4	m	20	22-Jun-2017	Sub7_Trial144_0	0	1	1	1.162529	False	2.151
7	144	4	m	20	22-Jun-2017	Sub7_Trial144_0	0	2	2	0.705999	False	2.151
7	144	4	m	20	22-Jun-2017	Sub7_Trial144_0	0	3	3	0.945781	False	2.151
7	144	4	m	20	22-Jun-2017	Sub7_Trial144_0	0	4	4	0.877022	False	2.151
7	144	4	m	20	22-Jun-2017	Sub7_Trial144_0	0	5	5	0.92261	False	2.151
7	144	4	m	20	22-Jun-2017	Sub7_Trial144_1	1	0	0	1.158704	True	2.151
7	144	4	m	20	22-Jun-2017	Sub7_Trial144_1	1	1	1	1.098413	True	2.151
7	144	4	m	20	22-Jun-2017	Sub7_Trial144_1	1	2	2	0.835824	True	2.151
7	144	4	m	20	22-Jun-2017	Sub7_Trial144_1	1	3	3	1.262587	True	2.151
7	144	4	m	20	22-Jun-2017	Sub7_Trial144_1	1	4	4	1.170603	True	2.151
7	144	4	m	20	22-Jun-2017	Sub7_Trial144_1	1	5	5	0.626897	True	2.151
7	145	4	m	20	22-Jun-2017	Sub7_Trial145_0	0	0	0	1.570924	True	0.75
7	145	4	m	20	22-Jun-2017	Sub7_Trial145_0	0	1	1	1.021073	True	0.75
7	145	4	m	20	22-Jun-2017	Sub7_Trial145_0	0	2	2	0.89511	True	0.75
7	145	4	m	20	22-Jun-2017	Sub7_Trial145_0	0	3	3	1.09762	True	0.75
7	145	4	m	20	22-Jun-2017	Sub7_Trial145_0	0	4	4	1.312111	True	0.75
7	145	4	m	20	22-Jun-2017	Sub7_Trial145_0	0	5	5	1.111615	True	0.75
7	145	4	m	20	22-Jun-2017	Sub7_Trial145_1	1	0	0	0.781129	False	0.75
7	145	4	m	20	22-Jun-2017	Sub7_Trial145_1	1	1	1	0.787536	False	0.75
7	145	4	m	20	22-Jun-2017	Sub7_Trial145_1	1	2	2	0.915239	False	0.75
7	145	4	m	20	22-Jun-2017	Sub7_Trial145_1	1	3	3	1.238178	False	0.75
7	145	4	m	20	22-Jun-2017	Sub7_Trial145_1	1	4	4	0.752045	False	0.75
7	145	4	m	20	22-Jun-2017	Sub7_Trial145_1	1	5	5	0.861555	False	0.75
7	146	4	m	20	22-Jun-2017	Sub7_Trial146_0	0	0	0	0.712253	False	1.655
7	146	4	m	20	22-Jun-2017	Sub7_Trial146_0	0	1	1	1.613746	False	1.655
7	146	4	m	20	22-Jun-2017	Sub7_Trial146_0	0	2	2	1.551133	False	1.655
7	146	4	m	20	22-Jun-2017	Sub7_Trial146_0	0	3	3	1.270359	False	1.655
7	146	4	m	20	22-Jun-2017	Sub7_Trial146_0	0	4	4	1.270447	False	1.655
7	146	4	m	20	22-Jun-2017	Sub7_Trial146_0	0	5	5	0.857722	False	1.655
7	146	4	m	20	22-Jun-2017	Sub7_Trial146_1	1	0	0	1.240258	True	1.655
7	146	4	m	20	22-Jun-2017	Sub7_Trial146_1	1	1	1	1.363967	True	1.655
7	146	4	m	20	22-Jun-2017	Sub7_Trial146_1	1	2	2	0.564735	True	1.655
7	146	4	m	20	22-Jun-2017	Sub7_Trial146_1	1	3	3	1.211675	True	1.655
7	146	4	m	20	22-Jun-2017	Sub7_Trial146_1	1	4	4	1.059072	True	1.655
7	146	4	m	20	22-Jun-2017	Sub7_Trial146_1	1	5	5	1.27951	True	1.655
7	147	4	m	20	22-Jun-2017	Sub7_Trial147_0	0	0	0	1.209886	True	0.823
7	147	4	m	20	22-Jun-2017	Sub7_Trial147_0	0	1	1	0.39005	True	0.823
7	147	4	m	20	22-Jun-2017	Sub7_Trial147_0	0	2	2	1.02434	True	0.823
7	147	4	m	20	22-Jun-2017	Sub7_Trial147_0	0	3	3	1.11558	True	0.823
7	147	4	m	20	22-Jun-2017	Sub7_Trial147_0	0	4	4	0.993052	True	0.823
7	147	4	m	20	22-Jun-2017	Sub7_Trial147_0	0	5	5	0.73499	True	0.823
7	147	4	m	20	22-Jun-2017	Sub7_Trial147_1	1	0	0	1.581943	False	0.823
7	147	4	m	20	22-Jun-2017	Sub7_Trial147_1	1	1	1	1.248229	False	0.823
7	147	4	m	20	22-Jun-2017	Sub7_Trial147_1	1	2	2	1.440989	False	0.823
7	147	4	m	20	22-Jun-2017	Sub7_Trial147_1	1	3	3	1.169603	False	0.823
7	147	4	m	20	22-Jun-2017	Sub7_Trial147_1	1	4	4	0.758916	False	0.823
7	147	4	m	20	22-Jun-2017	Sub7_Trial147_1	1	5	5	1.297903	False	0.823
7	148	4	m	20	22-Jun-2017	Sub7_Trial148_0	0	0	0	0.573163	True	2.545
7	148	4	m	20	22-Jun-2017	Sub7_Trial148_0	0	1	1	1.485021	True	2.545
7	148	4	m	20	22-Jun-2017	Sub7_Trial148_0	0	2	2	0.910818	True	2.545
7	148	4	m	20	22-Jun-2017	Sub7_Trial148_0	0	3	3	0.852185	True	2.545
7	148	4	m	20	22-Jun-2017	Sub7_Trial148_0	0	4	4	1.35621	True	2.545
7	148	4	m	20	22-Jun-2017	Sub7_Trial148_0	0	5	5	0.997523	True	2.545
7	148	4	m	20	22-Jun-2017	Sub7_Trial148_1	1	0	0	1.022425	False	2.545
7	148	4	m	20	22-Jun-2017	Sub7_Trial148_1	1	1	1	1.049899	False	2.545
7	148	4	m	20	22-Jun-2017	Sub7_Trial148_1	1	2	2	1.19673	False	2.545
7	148	4	m	20	22-Jun-2017	Sub7_Trial148_1	1	3	3	0.694524	False	2.545
7	148	4	m	20	22-Jun-2017	Sub7_Trial148_1	1	4	4	1.405837	False	2.545
7	148	4	m	20	22-Jun-2017	Sub7_Trial148_1	1	5	5	0.905585	False	2.545
7	149	4	m	20	22-Jun-2017	Sub7_Trial149_0	0	0	0	0.836938	True	1.054
7	149	4	m	20	22-Jun-2017	Sub7_Trial149_0	0	1	1	1.480549	True	1.054
7	149	4	m	20	22-Jun-2017	Sub7_Trial149_0	0	2	2	1.4527	True	1.054
7	149	4	m	20	22-Jun-2017	Sub7_Trial149_0	0	3	3	1.579689	True	1.054
7	149	4	m	20	22-Jun-2017	Sub7_Trial149_0	0	4	4	1.198893	True	1.054
7	149	4	m	20	22-Jun-2017	Sub7_Trial149_0	0	5	5	0.549709	True	1.054
7	149	4	m	20	22-Jun-2017	Sub7_Trial149_1	1	0	0	1.119205	False	1.054
7	149	4	m	20	22-Jun-2017	Sub7_Trial149_1	1	1	1	1.121992	False	1.054
7	149	4	m	20	22-Jun-2017	Sub7_Trial149_1	1	2	2	1.502668	False	1.054
7	149	4	m	20	22-Jun-2017	Sub7_Trial149_1	1	3	3	0.399427	False	1.054
7	149	4	m	20	22-Jun-2017	Sub7_Trial149_1	1	4	4	0.874824	False	1.054
7	149	4	m	20	22-Jun-2017	Sub7_Trial149_1	1	5	5	0.483896	False	1.054
7	150	4	m	20	22-Jun-2017	Sub7_Trial150_0	0	0	0	1.609314	True	1.034
7	150	4	m	20	22-Jun-2017	Sub7_Trial150_0	0	1	1	0.68853	True	1.034
7	150	4	m	20	22-Jun-2017	Sub7_Trial150_0	0	2	2	1.355768	True	1.034
7	150	4	m	20	22-Jun-2017	Sub7_Trial150_0	0	3	3	1.471915	True	1.034
7	150	4	m	20	22-Jun-2017	Sub7_Trial150_0	0	4	4	1.440752	True	1.034
7	150	4	m	20	22-Jun-2017	Sub7_Trial150_0	0	5	5	1.005317	True	1.034
7	150	4	m	20	22-Jun-2017	Sub7_Trial150_1	1	0	0	0.914438	False	1.034
7	150	4	m	20	22-Jun-2017	Sub7_Trial150_1	1	1	1	1.105887	False	1.034
7	150	4	m	20	22-Jun-2017	Sub7_Trial150_1	1	2	2	1.446004	False	1.034
7	150	4	m	20	22-Jun-2017	Sub7_Trial150_1	1	3	3	1.327376	False	1.034
7	150	4	m	20	22-Jun-2017	Sub7_Trial150_1	1	4	4	0.536111	False	1.034
7	150	4	m	20	22-Jun-2017	Sub7_Trial150_1	1	5	5	1.157325	False	1.034
7	151	4	m	20	22-Jun-2017	Sub7_Trial151_0	0	0	0	0.485017	True	0.474
7	151	4	m	20	22-Jun-2017	Sub7_Trial151_0	0	1	1	0.650224	True	0.474
7	151	4	m	20	22-Jun-2017	Sub7_Trial151_0	0	2	2	1.247123	True	0.474
7	151	4	m	20	22-Jun-2017	Sub7_Trial151_0	0	3	3	1.073273	True	0.474
7	151	4	m	20	22-Jun-2017	Sub7_Trial151_0	0	4	4	0.514205	True	0.474
7	151	4	m	20	22-Jun-2017	Sub7_Trial151_0	0	5	5	1.450575	True	0.474
7	151	4	m	20	22-Jun-2017	Sub7_Trial151_1	1	0	0	0.61424	False	0.474
7	151	4	m	20	22-Jun-2017	Sub7_Trial151_1	1	1	1	1.60897	False	0.474
7	151	4	m	20	22-Jun-2017	Sub7_Trial151_1	1	2	2	0.386061	False	0.474
7	151	4	m	20	22-Jun-2017	Sub7_Trial151_1	1	3	3	0.927305	False	0.474
7	151	4	m	20	22-Jun-2017	Sub7_Trial151_1	1	4	4	0.881664	False	0.474
7	151	4	m	20	22-Jun-2017	Sub7_Trial151_1	1	5	5	1.581422	False	0.474
7	152	4	m	20	22-Jun-2017	Sub7_Trial152_0	0	0	0	1.146998	False	0.787
7	152	4	m	20	22-Jun-2017	Sub7_Trial152_0	0	1	1	1.408817	False	0.787
7	152	4	m	20	22-Jun-2017	Sub7_Trial152_0	0	2	2	1.184044	False	0.787
7	152	4	m	20	22-Jun-2017	Sub7_Trial152_0	0	3	3	1.589739	False	0.787
7	152	4	m	20	22-Jun-2017	Sub7_Trial152_0	0	4	4	0.488542	False	0.787
7	152	4	m	20	22-Jun-2017	Sub7_Trial152_0	0	5	5	0.856195	False	0.787
7	152	4	m	20	22-Jun-2017	Sub7_Trial152_1	1	0	0	0.860669	True	0.787
7	152	4	m	20	22-Jun-2017	Sub7_Trial152_1	1	1	1	1.265269	True	0.787
7	152	4	m	20	22-Jun-2017	Sub7_Trial152_1	1	2	2	0.927503	True	0.787
7	152	4	m	20	22-Jun-2017	Sub7_Trial152_1	1	3	3	1.136322	True	0.787
7	152	4	m	20	22-Jun-2017	Sub7_Trial152_1	1	4	4	1.138389	True	0.787
7	152	4	m	20	22-Jun-2017	Sub7_Trial152_1	1	5	5	0.772728	True	0.787
7	153	4	m	20	22-Jun-2017	Sub7_Trial153_0	0	0	0	1.428096	True	1.564
7	153	4	m	20	22-Jun-2017	Sub7_Trial153_0	0	1	1	1.235988	True	1.564
7	153	4	m	20	22-Jun-2017	Sub7_Trial153_0	0	2	2	1.55167	True	1.564
7	153	4	m	20	22-Jun-2017	Sub7_Trial153_0	0	3	3	1.201075	True	1.564
7	153	4	m	20	22-Jun-2017	Sub7_Trial153_0	0	4	4	1.114067	True	1.564
7	153	4	m	20	22-Jun-2017	Sub7_Trial153_0	0	5	5	1.399302	True	1.564
7	153	4	m	20	22-Jun-2017	Sub7_Trial153_1	1	0	0	0.508281	False	1.564
7	153	4	m	20	22-Jun-2017	Sub7_Trial153_1	1	1	1	0.879528	False	1.564
7	153	4	m	20	22-Jun-2017	Sub7_Trial153_1	1	2	2	1.444491	False	1.564
7	153	4	m	20	22-Jun-2017	Sub7_Trial153_1	1	3	3	1.383773	False	1.564
7	153	4	m	20	22-Jun-2017	Sub7_Trial153_1	1	4	4	0.92306	False	1.564
7	153	4	m	20	22-Jun-2017	Sub7_Trial153_1	1	5	5	0.570039	False	1.564
7	154	4	m	20	22-Jun-2017	Sub7_Trial154_0	0	0	0	1.518194	True	1.262
7	154	4	m	20	22-Jun-2017	Sub7_Trial154_0	0	1	1	0.857449	True	1.262
7	154	4	m	20	22-Jun-2017	Sub7_Trial154_0	0	2	2	0.795747	True	1.262
7	154	4	m	20	22-Jun-2017	Sub7_Trial154_0	0	3	3	1.297327	True	1.262
7	154	4	m	20	22-Jun-2017	Sub7_Trial154_0	0	4	4	1.542982	True	1.262
7	154	4	m	20	22-Jun-2017	Sub7_Trial154_0	0	5	5	0.885119	True	1.262
7	154	4	m	20	22-Jun-2017	Sub7_Trial154_1	1	0	0	1.275933	False	1.262
7	154	4	m	20	22-Jun-2017	Sub7_Trial154_1	1	1	1	0.703641	False	1.262
7	154	4	m	20	22-Jun-2017	Sub7_Trial154_1	1	2	2	0.839	False	1.262
7	154	4	m	20	22-Jun-2017	Sub7_Trial154_1	1	3	3	1.58451	False	1.262
7	154	4	m	20	22-Jun-2017	Sub7_Trial154_1	1	4	4	1.308939	False	1.262
7	154	4	m	20	22-Jun-2017	Sub7_Trial154_1	1	5	5	0.45871	False	1.262
7	155	4	m	20	22-Jun-2017	Sub7_Trial155_0	0	0	0	1.213561	True	0.75
7	155	4	m	20	22-Jun-2017	Sub7_Trial155_0	0	1	1	0.523767	True	0.75
7	155	4	m	20	22-Jun-2017	Sub7_Trial155_0	0	2	2	0.665723	True	0.75
7	155	4	m	20	22-Jun-2017	Sub7_Trial155_0	0	3	3	0.723562	True	0.75
7	155	4	m	20	22-Jun-2017	Sub7_Trial155_0	0	4	4	1.442967	True	0.75
7	155	4	m	20	22-Jun-2017	Sub7_Trial155_0	0	5	5	1.588593	True	0.75
7	155	4	m	20	22-Jun-2017	Sub7_Trial155_1	1	0	0	0.573892	False	0.75
7	155	4	m	20	22-Jun-2017	Sub7_Trial155_1	1	1	1	0.463924	False	0.75
7	155	4	m	20	22-Jun-2017	Sub7_Trial155_1	1	2	2	1.175105	False	0.75
7	155	4	m	20	22-Jun-2017	Sub7_Trial155_1	1	3	3	0.881038	False	0.75
7	155	4	m	20	22-Jun-2017	Sub7_Trial155_1	1	4	4	0.679099	False	0.75
7	155	4	m	20	22-Jun-2017	Sub7_Trial155_1	1	5	5	0.725395	False	0.75
7	156	4	m	20	22-Jun-2017	Sub7_Trial156_0	0	0	0	0.814747	False	4.29
7	156	4	m	20	22-Jun-2017	Sub7_Trial156_0	0	1	1	0.656383	False	4.29
7	156	4	m	20	22-Jun-2017	Sub7_Trial156_0	0	2	2	1.566909	False	4.29
7	156	4	m	20	22-Jun-2017	Sub7_Trial156_0	0	3	3	1.049594	False	4.29
7	156	4	m	20	22-Jun-2017	Sub7_Trial156_0	0	4	4	0.842503	False	4.29
7	156	4	m	20	22-Jun-2017	Sub7_Trial156_0	0	5	5	0.664544	False	4.29
7	156	4	m	20	22-Jun-2017	Sub7_Trial156_1	1	0	0	0.51164	True	4.29
7	156	4	m	20	22-Jun-2017	Sub7_Trial156_1	1	1	1	0.883436	True	4.29
7	156	4	m	20	22-Jun-2017	Sub7_Trial156_1	1	2	2	0.697691	True	4.29
7	156	4	m	20	22-Jun-2017	Sub7_Trial156_1	1	3	3	1.190475	True	4.29
7	156	4	m	20	22-Jun-2017	Sub7_Trial156_1	1	4	4	0.863016	True	4.29
7	156	4	m	20	22-Jun-2017	Sub7_Trial156_1	1	5	5	0.887739	True	4.29
7	157	4	m	20	22-Jun-2017	Sub7_Trial157_0	0	0	0	1.256033	True	1.193
7	157	4	m	20	22-Jun-2017	Sub7_Trial157_0	0	1	1	1.343823	True	1.193
7	157	4	m	20	22-Jun-2017	Sub7_Trial157_0	0	2	2	1.394873	True	1.193
7	157	4	m	20	22-Jun-2017	Sub7_Trial157_0	0	3	3	1.51515	True	1.193
7	157	4	m	20	22-Jun-2017	Sub7_Trial157_0	0	4	4	1.111562	True	1.193
7	157	4	m	20	22-Jun-2017	Sub7_Trial157_0	0	5	5	1.095963	True	1.193
7	157	4	m	20	22-Jun-2017	Sub7_Trial157_1	1	0	0	1.48886	False	1.193
7	157	4	m	20	22-Jun-2017	Sub7_Trial157_1	1	1	1	0.913486	False	1.193
7	157	4	m	20	22-Jun-2017	Sub7_Trial157_1	1	2	2	0.7911	False	1.193
7	157	4	m	20	22-Jun-2017	Sub7_Trial157_1	1	3	3	1.283767	False	1.193
7	157	4	m	20	22-Jun-2017	Sub7_Trial157_1	1	4	4	0.761276	False	1.193
7	157	4	m	20	22-Jun-2017	Sub7_Trial157_1	1	5	5	1.496584	False	1.193
7	157	5	m	20	22-Jun-2017	Sub7_Trial157_0	0	0	0	1.256033	True	0.709
7	157	5	m	20	22-Jun-2017	Sub7_Trial157_0	0	1	1	1.343823	True	0.709
7	157	5	m	20	22-Jun-2017	Sub7_Trial157_0	0	2	2	1.394873	True	0.709
7	157	5	m	20	22-Jun-2017	Sub7_Trial157_0	0	3	3	1.51515	True	0.709
7	157	5	m	20	22-Jun-2017	Sub7_Trial157_0	0	4	4	1.111562	True	0.709
7	157	5	m	20	22-Jun-2017	Sub7_Trial157_0	0	5	5	1.095963	True	0.709
7	157	5	m	20	22-Jun-2017	Sub7_Trial157_1	1	0	0	1.48886	False	0.709
7	157	5	m	20	22-Jun-2017	Sub7_Trial157_1	1	1	1	0.913486	False	0.709
7	157	5	m	20	22-Jun-2017	Sub7_Trial157_1	1	2	2	0.7911	False	0.709
7	157	5	m	20	22-Jun-2017	Sub7_Trial157_1	1	3	3	1.283767	False	0.709
7	157	5	m	20	22-Jun-2017	Sub7_Trial157_1	1	4	4	0.761276	False	0.709
7	157	5	m	20	22-Jun-2017	Sub7_Trial157_1	1	5	5	1.496584	False	0.709
7	158	5	m	20	22-Jun-2017	Sub7_Trial158_0	0	0	0	0.79247	False	0.503
7	158	5	m	20	22-Jun-2017	Sub7_Trial158_0	0	1	1	1.161047	False	0.503
7	158	5	m	20	22-Jun-2017	Sub7_Trial158_0	0	2	2	0.838271	False	0.503
7	158	5	m	20	22-Jun-2017	Sub7_Trial158_0	0	3	3	0.807397	False	0.503
7	158	5	m	20	22-Jun-2017	Sub7_Trial158_0	0	4	4	0.754046	False	0.503
7	158	5	m	20	22-Jun-2017	Sub7_Trial158_0	0	5	5	1.392181	False	0.503
7	158	5	m	20	22-Jun-2017	Sub7_Trial158_1	1	0	0	0.8857	True	0.503
7	158	5	m	20	22-Jun-2017	Sub7_Trial158_1	1	1	1	1.169384	True	0.503
7	158	5	m	20	22-Jun-2017	Sub7_Trial158_1	1	2	2	0.646295	True	0.503
7	158	5	m	20	22-Jun-2017	Sub7_Trial158_1	1	3	3	0.751067	True	0.503
7	158	5	m	20	22-Jun-2017	Sub7_Trial158_1	1	4	4	1.424099	True	0.503
7	158	5	m	20	22-Jun-2017	Sub7_Trial158_1	1	5	5	1.337515	True	0.503
7	159	5	m	20	22-Jun-2017	Sub7_Trial159_0	0	0	0	1.526953	True	1.285
7	159	5	m	20	22-Jun-2017	Sub7_Trial159_0	0	1	1	1.135176	True	1.285
7	159	5	m	20	22-Jun-2017	Sub7_Trial159_0	0	2	2	0.918839	True	1.285
7	159	5	m	20	22-Jun-2017	Sub7_Trial159_0	0	3	3	0.511749	True	1.285
7	159	5	m	20	22-Jun-2017	Sub7_Trial159_0	0	4	4	1.400998	True	1.285
7	159	5	m	20	22-Jun-2017	Sub7_Trial159_0	0	5	5	1.425515	True	1.285
7	159	5	m	20	22-Jun-2017	Sub7_Trial159_1	1	0	0	1.283331	False	1.285
7	159	5	m	20	22-Jun-2017	Sub7_Trial159_1	1	1	1	0.57373	False	1.285
7	159	5	m	20	22-Jun-2017	Sub7_Trial159_1	1	2	2	1.015778	False	1.285
7	159	5	m	20	22-Jun-2017	Sub7_Trial159_1	1	3	3	0.509226	False	1.285
7	159	5	m	20	22-Jun-2017	Sub7_Trial159_1	1	4	4	0.912378	False	1.285
7	159	5	m	20	22-Jun-2017	Sub7_Trial159_1	1	5	5	0.429732	False	1.285
7	160	5	m	20	22-Jun-2017	Sub7_Trial160_0	0	0	0	0.872864	True	1.349
7	160	5	m	20	22-Jun-2017	Sub7_Trial160_0	0	1	1	1.406516	True	1.349
7	160	5	m	20	22-Jun-2017	Sub7_Trial160_0	0	2	2	0.701797	True	1.349
7	160	5	m	20	22-Jun-2017	Sub7_Trial160_0	0	3	3	1.250604	True	1.349
7	160	5	m	20	22-Jun-2017	Sub7_Trial160_0	0	4	4	1.29504	True	1.349
7	160	5	m	20	22-Jun-2017	Sub7_Trial160_0	0	5	5	0.913916	True	1.349
7	160	5	m	20	22-Jun-2017	Sub7_Trial160_1	1	0	0	1.098566	False	1.349
7	160	5	m	20	22-Jun-2017	Sub7_Trial160_1	1	1	1	1.051591	False	1.349
7	160	5	m	20	22-Jun-2017	Sub7_Trial160_1	1	2	2	1.517456	False	1.349
7	160	5	m	20	22-Jun-2017	Sub7_Trial160_1	1	3	3	0.653361	False	1.349
7	160	5	m	20	22-Jun-2017	Sub7_Trial160_1	1	4	4	1.106955	False	1.349
7	160	5	m	20	22-Jun-2017	Sub7_Trial160_1	1	5	5	0.630033	False	1.349
7	161	5	m	20	22-Jun-2017	Sub7_Trial161_0	0	0	0	0.859964	False	2.81
7	161	5	m	20	22-Jun-2017	Sub7_Trial161_0	0	1	1	1.231848	False	2.81
7	161	5	m	20	22-Jun-2017	Sub7_Trial161_0	0	2	2	0.93702	False	2.81
7	161	5	m	20	22-Jun-2017	Sub7_Trial161_0	0	3	3	1.25583	False	2.81
7	161	5	m	20	22-Jun-2017	Sub7_Trial161_0	0	4	4	1.074333	False	2.81
7	161	5	m	20	22-Jun-2017	Sub7_Trial161_0	0	5	5	1.202686	False	2.81
7	161	5	m	20	22-Jun-2017	Sub7_Trial161_1	1	0	0	1.198237	True	2.81
7	161	5	m	20	22-Jun-2017	Sub7_Trial161_1	1	1	1	0.969215	True	2.81
7	161	5	m	20	22-Jun-2017	Sub7_Trial161_1	1	2	2	1.096904	True	2.81
7	161	5	m	20	22-Jun-2017	Sub7_Trial161_1	1	3	3	1.235997	True	2.81
7	161	5	m	20	22-Jun-2017	Sub7_Trial161_1	1	4	4	1.355386	True	2.81
7	161	5	m	20	22-Jun-2017	Sub7_Trial161_1	1	5	5	1.100037	True	2.81
7	162	5	m	20	22-Jun-2017	Sub7_Trial162_0	0	0	0	1.434904	False	0.543
7	162	5	m	20	22-Jun-2017	Sub7_Trial162_0	0	1	1	1.019515	False	0.543
7	162	5	m	20	22-Jun-2017	Sub7_Trial162_0	0	2	2	1.141165	False	0.543
7	162	5	m	20	22-Jun-2017	Sub7_Trial162_0	0	3	3	0.471362	False	0.543
7	162	5	m	20	22-Jun-2017	Sub7_Trial162_0	0	4	4	0.785399	False	0.543
7	162	5	m	20	22-Jun-2017	Sub7_Trial162_0	0	5	5	1.103954	False	0.543
7	162	5	m	20	22-Jun-2017	Sub7_Trial162_1	1	0	0	1.285412	True	0.543
7	162	5	m	20	22-Jun-2017	Sub7_Trial162_1	1	1	1	0.758858	True	0.543
7	162	5	m	20	22-Jun-2017	Sub7_Trial162_1	1	2	2	1.354834	True	0.543
7	162	5	m	20	22-Jun-2017	Sub7_Trial162_1	1	3	3	1.458889	True	0.543
7	162	5	m	20	22-Jun-2017	Sub7_Trial162_1	1	4	4	0.775839	True	0.543
7	162	5	m	20	22-Jun-2017	Sub7_Trial162_1	1	5	5	1.232515	True	0.543
7	163	5	m	20	22-Jun-2017	Sub7_Trial163_0	0	0	0	1.28458	True	1.58
7	163	5	m	20	22-Jun-2017	Sub7_Trial163_0	0	1	1	0.841077	True	1.58
7	163	5	m	20	22-Jun-2017	Sub7_Trial163_0	0	2	2	0.91987	True	1.58
7	163	5	m	20	22-Jun-2017	Sub7_Trial163_0	0	3	3	0.934808	True	1.58
7	163	5	m	20	22-Jun-2017	Sub7_Trial163_0	0	4	4	1.4606	True	1.58
7	163	5	m	20	22-Jun-2017	Sub7_Trial163_0	0	5	5	1.587434	True	1.58
7	163	5	m	20	22-Jun-2017	Sub7_Trial163_1	1	0	0	1.228668	False	1.58
[truncated: 1,841 more rows]
