# Supplementary material for: CLEESE: An open-source audio-transformation toolbox for data-driven experiments in speech and music cognition
Source: PLoS One. 2019 Apr 4;14(4):e0205943. doi: 10.1371/journal.pone.0205943 (PMC6448843; doi:10.1371/journal.pone.0205943)
Supplement: S1 Data — See provided Python notebook for format and analysis. (ZIP) [file pone.0205943.s005.zip › data/birthday/results/results_subj8_180518_15.11.csv]

subj	trial	block	sex	age	date	stim	stim_order	segment	segment_time	stretch	response	rt
8	1	1	m	20	22-Jun-2017	Sub8_Trial1_0	0	0	0	1.408828	False	2.798
8	1	1	m	20	22-Jun-2017	Sub8_Trial1_0	0	1	1	0.89338	False	2.798
8	1	1	m	20	22-Jun-2017	Sub8_Trial1_0	0	2	2	1.025656	False	2.798
8	1	1	m	20	22-Jun-2017	Sub8_Trial1_0	0	3	3	0.796046	False	2.798
8	1	1	m	20	22-Jun-2017	Sub8_Trial1_0	0	4	4	0.976134	False	2.798
8	1	1	m	20	22-Jun-2017	Sub8_Trial1_0	0	5	5	0.461751	False	2.798
8	1	1	m	20	22-Jun-2017	Sub8_Trial1_1	1	0	0	1.243103	True	2.798
8	1	1	m	20	22-Jun-2017	Sub8_Trial1_1	1	1	1	1.548407	True	2.798
8	1	1	m	20	22-Jun-2017	Sub8_Trial1_1	1	2	2	0.923784	True	2.798
8	1	1	m	20	22-Jun-2017	Sub8_Trial1_1	1	3	3	1.477213	True	2.798
8	1	1	m	20	22-Jun-2017	Sub8_Trial1_1	1	4	4	0.798011	True	2.798
8	1	1	m	20	22-Jun-2017	Sub8_Trial1_1	1	5	5	0.888646	True	2.798
8	2	1	m	20	22-Jun-2017	Sub8_Trial2_0	0	0	0	0.656944	True	1.053
8	2	1	m	20	22-Jun-2017	Sub8_Trial2_0	0	1	1	1.356094	True	1.053
8	2	1	m	20	22-Jun-2017	Sub8_Trial2_0	0	2	2	1.169022	True	1.053
8	2	1	m	20	22-Jun-2017	Sub8_Trial2_0	0	3	3	1.370466	True	1.053
8	2	1	m	20	22-Jun-2017	Sub8_Trial2_0	0	4	4	0.592643	True	1.053
8	2	1	m	20	22-Jun-2017	Sub8_Trial2_0	0	5	5	0.892705	True	1.053
8	2	1	m	20	22-Jun-2017	Sub8_Trial2_1	1	0	0	0.630048	False	1.053
8	2	1	m	20	22-Jun-2017	Sub8_Trial2_1	1	1	1	0.80286	False	1.053
8	2	1	m	20	22-Jun-2017	Sub8_Trial2_1	1	2	2	0.385948	False	1.053
8	2	1	m	20	22-Jun-2017	Sub8_Trial2_1	1	3	3	1.25041	False	1.053
8	2	1	m	20	22-Jun-2017	Sub8_Trial2_1	1	4	4	1.604858	False	1.053
8	2	1	m	20	22-Jun-2017	Sub8_Trial2_1	1	5	5	0.911392	False	1.053
8	3	1	m	20	22-Jun-2017	Sub8_Trial3_0	0	0	0	1.294716	True	1.772
8	3	1	m	20	22-Jun-2017	Sub8_Trial3_0	0	1	1	0.652629	True	1.772
8	3	1	m	20	22-Jun-2017	Sub8_Trial3_0	0	2	2	0.588996	True	1.772
8	3	1	m	20	22-Jun-2017	Sub8_Trial3_0	0	3	3	0.992938	True	1.772
8	3	1	m	20	22-Jun-2017	Sub8_Trial3_0	0	4	4	1.196983	True	1.772
8	3	1	m	20	22-Jun-2017	Sub8_Trial3_0	0	5	5	1.143685	True	1.772
8	3	1	m	20	22-Jun-2017	Sub8_Trial3_1	1	0	0	0.915378	False	1.772
8	3	1	m	20	22-Jun-2017	Sub8_Trial3_1	1	1	1	1.135267	False	1.772
8	3	1	m	20	22-Jun-2017	Sub8_Trial3_1	1	2	2	0.54611	False	1.772
8	3	1	m	20	22-Jun-2017	Sub8_Trial3_1	1	3	3	0.881797	False	1.772
8	3	1	m	20	22-Jun-2017	Sub8_Trial3_1	1	4	4	1.610021	False	1.772
8	3	1	m	20	22-Jun-2017	Sub8_Trial3_1	1	5	5	1.36872	False	1.772
8	4	1	m	20	22-Jun-2017	Sub8_Trial4_0	0	0	0	0.494003	False	1.695
8	4	1	m	20	22-Jun-2017	Sub8_Trial4_0	0	1	1	0.714997	False	1.695
8	4	1	m	20	22-Jun-2017	Sub8_Trial4_0	0	2	2	0.655371	False	1.695
8	4	1	m	20	22-Jun-2017	Sub8_Trial4_0	0	3	3	0.542095	False	1.695
8	4	1	m	20	22-Jun-2017	Sub8_Trial4_0	0	4	4	0.873726	False	1.695
8	4	1	m	20	22-Jun-2017	Sub8_Trial4_0	0	5	5	0.914905	False	1.695
8	4	1	m	20	22-Jun-2017	Sub8_Trial4_1	1	0	0	0.733779	True	1.695
8	4	1	m	20	22-Jun-2017	Sub8_Trial4_1	1	1	1	0.55081	True	1.695
8	4	1	m	20	22-Jun-2017	Sub8_Trial4_1	1	2	2	1.513813	True	1.695
8	4	1	m	20	22-Jun-2017	Sub8_Trial4_1	1	3	3	1.461	True	1.695
8	4	1	m	20	22-Jun-2017	Sub8_Trial4_1	1	4	4	1.219739	True	1.695
8	4	1	m	20	22-Jun-2017	Sub8_Trial4_1	1	5	5	0.539726	True	1.695
8	5	1	m	20	22-Jun-2017	Sub8_Trial5_0	0	0	0	0.934862	False	2.502
8	5	1	m	20	22-Jun-2017	Sub8_Trial5_0	0	1	1	1.026242	False	2.502
8	5	1	m	20	22-Jun-2017	Sub8_Trial5_0	0	2	2	1.029392	False	2.502
8	5	1	m	20	22-Jun-2017	Sub8_Trial5_0	0	3	3	0.816418	False	2.502
8	5	1	m	20	22-Jun-2017	Sub8_Trial5_0	0	4	4	0.895401	False	2.502
8	5	1	m	20	22-Jun-2017	Sub8_Trial5_0	0	5	5	0.701356	False	2.502
8	5	1	m	20	22-Jun-2017	Sub8_Trial5_1	1	0	0	0.833626	True	2.502
8	5	1	m	20	22-Jun-2017	Sub8_Trial5_1	1	1	1	0.788283	True	2.502
8	5	1	m	20	22-Jun-2017	Sub8_Trial5_1	1	2	2	0.747408	True	2.502
8	5	1	m	20	22-Jun-2017	Sub8_Trial5_1	1	3	3	1.552312	True	2.502
8	5	1	m	20	22-Jun-2017	Sub8_Trial5_1	1	4	4	0.658379	True	2.502
8	5	1	m	20	22-Jun-2017	Sub8_Trial5_1	1	5	5	0.93728	True	2.502
8	6	1	m	20	22-Jun-2017	Sub8_Trial6_0	0	0	0	1.363147	False	2.103
8	6	1	m	20	22-Jun-2017	Sub8_Trial6_0	0	1	1	1.630521	False	2.103
8	6	1	m	20	22-Jun-2017	Sub8_Trial6_0	0	2	2	0.939122	False	2.103
8	6	1	m	20	22-Jun-2017	Sub8_Trial6_0	0	3	3	0.549917	False	2.103
8	6	1	m	20	22-Jun-2017	Sub8_Trial6_0	0	4	4	0.8483	False	2.103
8	6	1	m	20	22-Jun-2017	Sub8_Trial6_0	0	5	5	1.045069	False	2.103
8	6	1	m	20	22-Jun-2017	Sub8_Trial6_1	1	0	0	1.45749	True	2.103
8	6	1	m	20	22-Jun-2017	Sub8_Trial6_1	1	1	1	0.553751	True	2.103
8	6	1	m	20	22-Jun-2017	Sub8_Trial6_1	1	2	2	0.977512	True	2.103
8	6	1	m	20	22-Jun-2017	Sub8_Trial6_1	1	3	3	0.669258	True	2.103
8	6	1	m	20	22-Jun-2017	Sub8_Trial6_1	1	4	4	1.103335	True	2.103
8	6	1	m	20	22-Jun-2017	Sub8_Trial6_1	1	5	5	0.869703	True	2.103
8	7	1	m	20	22-Jun-2017	Sub8_Trial7_0	0	0	0	1.045014	False	1.325
8	7	1	m	20	22-Jun-2017	Sub8_Trial7_0	0	1	1	1.424432	False	1.325
8	7	1	m	20	22-Jun-2017	Sub8_Trial7_0	0	2	2	1.166576	False	1.325
8	7	1	m	20	22-Jun-2017	Sub8_Trial7_0	0	3	3	1.303973	False	1.325
8	7	1	m	20	22-Jun-2017	Sub8_Trial7_0	0	4	4	1.127018	False	1.325
8	7	1	m	20	22-Jun-2017	Sub8_Trial7_0	0	5	5	0.886349	False	1.325
8	7	1	m	20	22-Jun-2017	Sub8_Trial7_1	1	0	0	1.295564	True	1.325
8	7	1	m	20	22-Jun-2017	Sub8_Trial7_1	1	1	1	1.064842	True	1.325
8	7	1	m	20	22-Jun-2017	Sub8_Trial7_1	1	2	2	1.023101	True	1.325
8	7	1	m	20	22-Jun-2017	Sub8_Trial7_1	1	3	3	0.947799	True	1.325
8	7	1	m	20	22-Jun-2017	Sub8_Trial7_1	1	4	4	1.184621	True	1.325
8	7	1	m	20	22-Jun-2017	Sub8_Trial7_1	1	5	5	0.88825	True	1.325
8	8	1	m	20	22-Jun-2017	Sub8_Trial8_0	0	0	0	1.106034	True	1.23
8	8	1	m	20	22-Jun-2017	Sub8_Trial8_0	0	1	1	0.788401	True	1.23
8	8	1	m	20	22-Jun-2017	Sub8_Trial8_0	0	2	2	1.62573	True	1.23
8	8	1	m	20	22-Jun-2017	Sub8_Trial8_0	0	3	3	1.037059	True	1.23
8	8	1	m	20	22-Jun-2017	Sub8_Trial8_0	0	4	4	0.829154	True	1.23
8	8	1	m	20	22-Jun-2017	Sub8_Trial8_0	0	5	5	0.844448	True	1.23
8	8	1	m	20	22-Jun-2017	Sub8_Trial8_1	1	0	0	1.003711	False	1.23
8	8	1	m	20	22-Jun-2017	Sub8_Trial8_1	1	1	1	1.117818	False	1.23
8	8	1	m	20	22-Jun-2017	Sub8_Trial8_1	1	2	2	0.965509	False	1.23
8	8	1	m	20	22-Jun-2017	Sub8_Trial8_1	1	3	3	0.576496	False	1.23
8	8	1	m	20	22-Jun-2017	Sub8_Trial8_1	1	4	4	0.809686	False	1.23
8	8	1	m	20	22-Jun-2017	Sub8_Trial8_1	1	5	5	0.944743	False	1.23
8	9	1	m	20	22-Jun-2017	Sub8_Trial9_0	0	0	0	0.759494	False	1.345
8	9	1	m	20	22-Jun-2017	Sub8_Trial9_0	0	1	1	1.352712	False	1.345
8	9	1	m	20	22-Jun-2017	Sub8_Trial9_0	0	2	2	0.983516	False	1.345
8	9	1	m	20	22-Jun-2017	Sub8_Trial9_0	0	3	3	0.549142	False	1.345
8	9	1	m	20	22-Jun-2017	Sub8_Trial9_0	0	4	4	0.611826	False	1.345
8	9	1	m	20	22-Jun-2017	Sub8_Trial9_0	0	5	5	1.386795	False	1.345
8	9	1	m	20	22-Jun-2017	Sub8_Trial9_1	1	0	0	1.546005	True	1.345
8	9	1	m	20	22-Jun-2017	Sub8_Trial9_1	1	1	1	0.578488	True	1.345
8	9	1	m	20	22-Jun-2017	Sub8_Trial9_1	1	2	2	1.539033	True	1.345
8	9	1	m	20	22-Jun-2017	Sub8_Trial9_1	1	3	3	1.205771	True	1.345
8	9	1	m	20	22-Jun-2017	Sub8_Trial9_1	1	4	4	1.391394	True	1.345
8	9	1	m	20	22-Jun-2017	Sub8_Trial9_1	1	5	5	0.875657	True	1.345
8	10	1	m	20	22-Jun-2017	Sub8_Trial10_0	0	0	0	1.043741	False	1.758
8	10	1	m	20	22-Jun-2017	Sub8_Trial10_0	0	1	1	1.09786	False	1.758
8	10	1	m	20	22-Jun-2017	Sub8_Trial10_0	0	2	2	1.329163	False	1.758
8	10	1	m	20	22-Jun-2017	Sub8_Trial10_0	0	3	3	1.059776	False	1.758
8	10	1	m	20	22-Jun-2017	Sub8_Trial10_0	0	4	4	0.527477	False	1.758
8	10	1	m	20	22-Jun-2017	Sub8_Trial10_0	0	5	5	1.253085	False	1.758
8	10	1	m	20	22-Jun-2017	Sub8_Trial10_1	1	0	0	1.105696	True	1.758
8	10	1	m	20	22-Jun-2017	Sub8_Trial10_1	1	1	1	1.061294	True	1.758
8	10	1	m	20	22-Jun-2017	Sub8_Trial10_1	1	2	2	1.225207	True	1.758
8	10	1	m	20	22-Jun-2017	Sub8_Trial10_1	1	3	3	0.78817	True	1.758
8	10	1	m	20	22-Jun-2017	Sub8_Trial10_1	1	4	4	1.002952	True	1.758
8	10	1	m	20	22-Jun-2017	Sub8_Trial10_1	1	5	5	0.604141	True	1.758
8	11	1	m	20	22-Jun-2017	Sub8_Trial11_0	0	0	0	0.661356	False	1.73
8	11	1	m	20	22-Jun-2017	Sub8_Trial11_0	0	1	1	1.067365	False	1.73
8	11	1	m	20	22-Jun-2017	Sub8_Trial11_0	0	2	2	0.861083	False	1.73
8	11	1	m	20	22-Jun-2017	Sub8_Trial11_0	0	3	3	0.583104	False	1.73
8	11	1	m	20	22-Jun-2017	Sub8_Trial11_0	0	4	4	0.785093	False	1.73
8	11	1	m	20	22-Jun-2017	Sub8_Trial11_0	0	5	5	1.249597	False	1.73
8	11	1	m	20	22-Jun-2017	Sub8_Trial11_1	1	0	0	1.035297	True	1.73
8	11	1	m	20	22-Jun-2017	Sub8_Trial11_1	1	1	1	1.509971	True	1.73
8	11	1	m	20	22-Jun-2017	Sub8_Trial11_1	1	2	2	1.037912	True	1.73
8	11	1	m	20	22-Jun-2017	Sub8_Trial11_1	1	3	3	1.287648	True	1.73
8	11	1	m	20	22-Jun-2017	Sub8_Trial11_1	1	4	4	0.958398	True	1.73
8	11	1	m	20	22-Jun-2017	Sub8_Trial11_1	1	5	5	0.392548	True	1.73
8	12	1	m	20	22-Jun-2017	Sub8_Trial12_0	0	0	0	1.199724	True	1.457
8	12	1	m	20	22-Jun-2017	Sub8_Trial12_0	0	1	1	0.91082	True	1.457
8	12	1	m	20	22-Jun-2017	Sub8_Trial12_0	0	2	2	1.047378	True	1.457
8	12	1	m	20	22-Jun-2017	Sub8_Trial12_0	0	3	3	1.345616	True	1.457
8	12	1	m	20	22-Jun-2017	Sub8_Trial12_0	0	4	4	0.755269	True	1.457
8	12	1	m	20	22-Jun-2017	Sub8_Trial12_0	0	5	5	0.574023	True	1.457
8	12	1	m	20	22-Jun-2017	Sub8_Trial12_1	1	0	0	0.79997	False	1.457
8	12	1	m	20	22-Jun-2017	Sub8_Trial12_1	1	1	1	1.302685	False	1.457
8	12	1	m	20	22-Jun-2017	Sub8_Trial12_1	1	2	2	0.704523	False	1.457
8	12	1	m	20	22-Jun-2017	Sub8_Trial12_1	1	3	3	0.60582	False	1.457
8	12	1	m	20	22-Jun-2017	Sub8_Trial12_1	1	4	4	1.115137	False	1.457
8	12	1	m	20	22-Jun-2017	Sub8_Trial12_1	1	5	5	0.475	False	1.457
8	13	1	m	20	22-Jun-2017	Sub8_Trial13_0	0	0	0	1.52345	True	2.295
8	13	1	m	20	22-Jun-2017	Sub8_Trial13_0	0	1	1	0.663457	True	2.295
8	13	1	m	20	22-Jun-2017	Sub8_Trial13_0	0	2	2	1.29231	True	2.295
8	13	1	m	20	22-Jun-2017	Sub8_Trial13_0	0	3	3	0.950618	True	2.295
8	13	1	m	20	22-Jun-2017	Sub8_Trial13_0	0	4	4	1.060307	True	2.295
8	13	1	m	20	22-Jun-2017	Sub8_Trial13_0	0	5	5	1.220634	True	2.295
8	13	1	m	20	22-Jun-2017	Sub8_Trial13_1	1	0	0	0.827454	False	2.295
8	13	1	m	20	22-Jun-2017	Sub8_Trial13_1	1	1	1	1.189694	False	2.295
8	13	1	m	20	22-Jun-2017	Sub8_Trial13_1	1	2	2	1.007963	False	2.295
8	13	1	m	20	22-Jun-2017	Sub8_Trial13_1	1	3	3	1.119939	False	2.295
8	13	1	m	20	22-Jun-2017	Sub8_Trial13_1	1	4	4	1.301066	False	2.295
8	13	1	m	20	22-Jun-2017	Sub8_Trial13_1	1	5	5	0.670411	False	2.295
8	14	1	m	20	22-Jun-2017	Sub8_Trial14_0	0	0	0	0.711797	True	1.136
8	14	1	m	20	22-Jun-2017	Sub8_Trial14_0	0	1	1	0.714684	True	1.136
8	14	1	m	20	22-Jun-2017	Sub8_Trial14_0	0	2	2	1.161923	True	1.136
8	14	1	m	20	22-Jun-2017	Sub8_Trial14_0	0	3	3	1.480933	True	1.136
8	14	1	m	20	22-Jun-2017	Sub8_Trial14_0	0	4	4	1.138244	True	1.136
8	14	1	m	20	22-Jun-2017	Sub8_Trial14_0	0	5	5	1.373574	True	1.136
8	14	1	m	20	22-Jun-2017	Sub8_Trial14_1	1	0	0	1.086825	False	1.136
8	14	1	m	20	22-Jun-2017	Sub8_Trial14_1	1	1	1	1.182722	False	1.136
8	14	1	m	20	22-Jun-2017	Sub8_Trial14_1	1	2	2	1.074463	False	1.136
8	14	1	m	20	22-Jun-2017	Sub8_Trial14_1	1	3	3	0.483486	False	1.136
8	14	1	m	20	22-Jun-2017	Sub8_Trial14_1	1	4	4	1.578057	False	1.136
8	14	1	m	20	22-Jun-2017	Sub8_Trial14_1	1	5	5	0.750828	False	1.136
8	15	1	m	20	22-Jun-2017	Sub8_Trial15_0	0	0	0	0.95674	False	1.266
8	15	1	m	20	22-Jun-2017	Sub8_Trial15_0	0	1	1	0.956618	False	1.266
8	15	1	m	20	22-Jun-2017	Sub8_Trial15_0	0	2	2	0.98972	False	1.266
8	15	1	m	20	22-Jun-2017	Sub8_Trial15_0	0	3	3	0.927524	False	1.266
8	15	1	m	20	22-Jun-2017	Sub8_Trial15_0	0	4	4	1.27702	False	1.266
8	15	1	m	20	22-Jun-2017	Sub8_Trial15_0	0	5	5	0.589953	False	1.266
8	15	1	m	20	22-Jun-2017	Sub8_Trial15_1	1	0	0	1.257656	True	1.266
8	15	1	m	20	22-Jun-2017	Sub8_Trial15_1	1	1	1	1.109855	True	1.266
8	15	1	m	20	22-Jun-2017	Sub8_Trial15_1	1	2	2	0.903682	True	1.266
8	15	1	m	20	22-Jun-2017	Sub8_Trial15_1	1	3	3	0.819604	True	1.266
8	15	1	m	20	22-Jun-2017	Sub8_Trial15_1	1	4	4	1.115882	True	1.266
8	15	1	m	20	22-Jun-2017	Sub8_Trial15_1	1	5	5	1.601205	True	1.266
8	16	1	m	20	22-Jun-2017	Sub8_Trial16_0	0	0	0	1.246768	True	1.32
8	16	1	m	20	22-Jun-2017	Sub8_Trial16_0	0	1	1	0.758702	True	1.32
8	16	1	m	20	22-Jun-2017	Sub8_Trial16_0	0	2	2	0.988705	True	1.32
8	16	1	m	20	22-Jun-2017	Sub8_Trial16_0	0	3	3	1.123348	True	1.32
8	16	1	m	20	22-Jun-2017	Sub8_Trial16_0	0	4	4	1.175783	True	1.32
8	16	1	m	20	22-Jun-2017	Sub8_Trial16_0	0	5	5	1.37109	True	1.32
8	16	1	m	20	22-Jun-2017	Sub8_Trial16_1	1	0	0	0.585014	False	1.32
8	16	1	m	20	22-Jun-2017	Sub8_Trial16_1	1	1	1	0.833345	False	1.32
8	16	1	m	20	22-Jun-2017	Sub8_Trial16_1	1	2	2	0.856484	False	1.32
8	16	1	m	20	22-Jun-2017	Sub8_Trial16_1	1	3	3	0.499754	False	1.32
8	16	1	m	20	22-Jun-2017	Sub8_Trial16_1	1	4	4	1.031598	False	1.32
8	16	1	m	20	22-Jun-2017	Sub8_Trial16_1	1	5	5	0.825964	False	1.32
8	17	1	m	20	22-Jun-2017	Sub8_Trial17_0	0	0	0	1.014233	False	2.464
8	17	1	m	20	22-Jun-2017	Sub8_Trial17_0	0	1	1	0.976678	False	2.464
8	17	1	m	20	22-Jun-2017	Sub8_Trial17_0	0	2	2	1.057999	False	2.464
8	17	1	m	20	22-Jun-2017	Sub8_Trial17_0	0	3	3	0.510275	False	2.464
8	17	1	m	20	22-Jun-2017	Sub8_Trial17_0	0	4	4	1.275921	False	2.464
8	17	1	m	20	22-Jun-2017	Sub8_Trial17_0	0	5	5	0.40173	False	2.464
8	17	1	m	20	22-Jun-2017	Sub8_Trial17_1	1	0	0	1.232132	True	2.464
8	17	1	m	20	22-Jun-2017	Sub8_Trial17_1	1	1	1	1.105848	True	2.464
8	17	1	m	20	22-Jun-2017	Sub8_Trial17_1	1	2	2	1.315813	True	2.464
8	17	1	m	20	22-Jun-2017	Sub8_Trial17_1	1	3	3	0.725251	True	2.464
8	17	1	m	20	22-Jun-2017	Sub8_Trial17_1	1	4	4	0.570373	True	2.464
8	17	1	m	20	22-Jun-2017	Sub8_Trial17_1	1	5	5	0.908468	True	2.464
8	18	1	m	20	22-Jun-2017	Sub8_Trial18_0	0	0	0	1.229541	True	1.128
8	18	1	m	20	22-Jun-2017	Sub8_Trial18_0	0	1	1	1.147298	True	1.128
8	18	1	m	20	22-Jun-2017	Sub8_Trial18_0	0	2	2	1.481816	True	1.128
8	18	1	m	20	22-Jun-2017	Sub8_Trial18_0	0	3	3	1.159852	True	1.128
8	18	1	m	20	22-Jun-2017	Sub8_Trial18_0	0	4	4	0.663393	True	1.128
8	18	1	m	20	22-Jun-2017	Sub8_Trial18_0	0	5	5	0.729682	True	1.128
8	18	1	m	20	22-Jun-2017	Sub8_Trial18_1	1	0	0	0.859765	False	1.128
8	18	1	m	20	22-Jun-2017	Sub8_Trial18_1	1	1	1	1.031086	False	1.128
8	18	1	m	20	22-Jun-2017	Sub8_Trial18_1	1	2	2	0.522783	False	1.128
8	18	1	m	20	22-Jun-2017	Sub8_Trial18_1	1	3	3	1.237612	False	1.128
8	18	1	m	20	22-Jun-2017	Sub8_Trial18_1	1	4	4	1.232934	False	1.128
8	18	1	m	20	22-Jun-2017	Sub8_Trial18_1	1	5	5	1.018017	False	1.128
8	19	1	m	20	22-Jun-2017	Sub8_Trial19_0	0	0	0	1.088111	False	1.406
8	19	1	m	20	22-Jun-2017	Sub8_Trial19_0	0	1	1	1.041135	False	1.406
8	19	1	m	20	22-Jun-2017	Sub8_Trial19_0	0	2	2	0.755568	False	1.406
8	19	1	m	20	22-Jun-2017	Sub8_Trial19_0	0	3	3	1.604293	False	1.406
8	19	1	m	20	22-Jun-2017	Sub8_Trial19_0	0	4	4	0.792441	False	1.406
8	19	1	m	20	22-Jun-2017	Sub8_Trial19_0	0	5	5	0.999258	False	1.406
8	19	1	m	20	22-Jun-2017	Sub8_Trial19_1	1	0	0	0.700764	True	1.406
8	19	1	m	20	22-Jun-2017	Sub8_Trial19_1	1	1	1	0.498119	True	1.406
8	19	1	m	20	22-Jun-2017	Sub8_Trial19_1	1	2	2	1.159631	True	1.406
8	19	1	m	20	22-Jun-2017	Sub8_Trial19_1	1	3	3	1.183589	True	1.406
8	19	1	m	20	22-Jun-2017	Sub8_Trial19_1	1	4	4	0.631544	True	1.406
8	19	1	m	20	22-Jun-2017	Sub8_Trial19_1	1	5	5	1.018674	True	1.406
8	20	1	m	20	22-Jun-2017	Sub8_Trial20_0	0	0	0	0.701285	False	1.891
8	20	1	m	20	22-Jun-2017	Sub8_Trial20_0	0	1	1	1.575424	False	1.891
8	20	1	m	20	22-Jun-2017	Sub8_Trial20_0	0	2	2	1.573782	False	1.891
8	20	1	m	20	22-Jun-2017	Sub8_Trial20_0	0	3	3	1.094218	False	1.891
8	20	1	m	20	22-Jun-2017	Sub8_Trial20_0	0	4	4	0.579185	False	1.891
8	20	1	m	20	22-Jun-2017	Sub8_Trial20_0	0	5	5	0.850241	False	1.891
8	20	1	m	20	22-Jun-2017	Sub8_Trial20_1	1	0	0	0.417409	True	1.891
8	20	1	m	20	22-Jun-2017	Sub8_Trial20_1	1	1	1	0.741204	True	1.891
8	20	1	m	20	22-Jun-2017	Sub8_Trial20_1	1	2	2	0.93533	True	1.891
8	20	1	m	20	22-Jun-2017	Sub8_Trial20_1	1	3	3	1.045752	True	1.891
8	20	1	m	20	22-Jun-2017	Sub8_Trial20_1	1	4	4	1.629936	True	1.891
8	20	1	m	20	22-Jun-2017	Sub8_Trial20_1	1	5	5	0.75516	True	1.891
8	21	1	m	20	22-Jun-2017	Sub8_Trial21_0	0	0	0	1.112219	False	1.278
8	21	1	m	20	22-Jun-2017	Sub8_Trial21_0	0	1	1	1.329766	False	1.278
8	21	1	m	20	22-Jun-2017	Sub8_Trial21_0	0	2	2	1.337056	False	1.278
8	21	1	m	20	22-Jun-2017	Sub8_Trial21_0	0	3	3	0.647122	False	1.278
8	21	1	m	20	22-Jun-2017	Sub8_Trial21_0	0	4	4	0.590551	False	1.278
8	21	1	m	20	22-Jun-2017	Sub8_Trial21_0	0	5	5	1.191763	False	1.278
8	21	1	m	20	22-Jun-2017	Sub8_Trial21_1	1	0	0	1.574316	True	1.278
8	21	1	m	20	22-Jun-2017	Sub8_Trial21_1	1	1	1	1.579408	True	1.278
8	21	1	m	20	22-Jun-2017	Sub8_Trial21_1	1	2	2	1.360263	True	1.278
8	21	1	m	20	22-Jun-2017	Sub8_Trial21_1	1	3	3	0.943291	True	1.278
8	21	1	m	20	22-Jun-2017	Sub8_Trial21_1	1	4	4	1.161067	True	1.278
8	21	1	m	20	22-Jun-2017	Sub8_Trial21_1	1	5	5	0.69885	True	1.278
8	22	1	m	20	22-Jun-2017	Sub8_Trial22_0	0	0	0	1.146688	False	1.114
8	22	1	m	20	22-Jun-2017	Sub8_Trial22_0	0	1	1	0.991076	False	1.114
8	22	1	m	20	22-Jun-2017	Sub8_Trial22_0	0	2	2	0.775093	False	1.114
8	22	1	m	20	22-Jun-2017	Sub8_Trial22_0	0	3	3	0.671648	False	1.114
8	22	1	m	20	22-Jun-2017	Sub8_Trial22_0	0	4	4	0.822307	False	1.114
8	22	1	m	20	22-Jun-2017	Sub8_Trial22_0	0	5	5	1.388469	False	1.114
8	22	1	m	20	22-Jun-2017	Sub8_Trial22_1	1	0	0	0.832603	True	1.114
8	22	1	m	20	22-Jun-2017	Sub8_Trial22_1	1	1	1	1.038311	True	1.114
8	22	1	m	20	22-Jun-2017	Sub8_Trial22_1	1	2	2	0.684087	True	1.114
8	22	1	m	20	22-Jun-2017	Sub8_Trial22_1	1	3	3	1.3543	True	1.114
8	22	1	m	20	22-Jun-2017	Sub8_Trial22_1	1	4	4	1.10484	True	1.114
8	22	1	m	20	22-Jun-2017	Sub8_Trial22_1	1	5	5	1.189583	True	1.114
8	23	1	m	20	22-Jun-2017	Sub8_Trial23_0	0	0	0	0.789751	False	1.368
8	23	1	m	20	22-Jun-2017	Sub8_Trial23_0	0	1	1	0.663987	False	1.368
8	23	1	m	20	22-Jun-2017	Sub8_Trial23_0	0	2	2	0.701474	False	1.368
8	23	1	m	20	22-Jun-2017	Sub8_Trial23_0	0	3	3	0.937861	False	1.368
8	23	1	m	20	22-Jun-2017	Sub8_Trial23_0	0	4	4	0.651358	False	1.368
8	23	1	m	20	22-Jun-2017	Sub8_Trial23_0	0	5	5	0.737836	False	1.368
8	23	1	m	20	22-Jun-2017	Sub8_Trial23_1	1	0	0	0.991353	True	1.368
8	23	1	m	20	22-Jun-2017	Sub8_Trial23_1	1	1	1	1.210662	True	1.368
8	23	1	m	20	22-Jun-2017	Sub8_Trial23_1	1	2	2	0.992411	True	1.368
8	23	1	m	20	22-Jun-2017	Sub8_Trial23_1	1	3	3	1.255602	True	1.368
8	23	1	m	20	22-Jun-2017	Sub8_Trial23_1	1	4	4	0.578928	True	1.368
8	23	1	m	20	22-Jun-2017	Sub8_Trial23_1	1	5	5	1.348871	True	1.368
8	24	1	m	20	22-Jun-2017	Sub8_Trial24_0	0	0	0	1.476814	False	1.22
8	24	1	m	20	22-Jun-2017	Sub8_Trial24_0	0	1	1	1.227465	False	1.22
8	24	1	m	20	22-Jun-2017	Sub8_Trial24_0	0	2	2	0.965181	False	1.22
8	24	1	m	20	22-Jun-2017	Sub8_Trial24_0	0	3	3	1.404851	False	1.22
8	24	1	m	20	22-Jun-2017	Sub8_Trial24_0	0	4	4	0.604545	False	1.22
8	24	1	m	20	22-Jun-2017	Sub8_Trial24_0	0	5	5	0.723016	False	1.22
8	24	1	m	20	22-Jun-2017	Sub8_Trial24_1	1	0	0	0.920133	True	1.22
8	24	1	m	20	22-Jun-2017	Sub8_Trial24_1	1	1	1	0.601345	True	1.22
8	24	1	m	20	22-Jun-2017	Sub8_Trial24_1	1	2	2	1.075726	True	1.22
8	24	1	m	20	22-Jun-2017	Sub8_Trial24_1	1	3	3	1.58125	True	1.22
8	24	1	m	20	22-Jun-2017	Sub8_Trial24_1	1	4	4	1.101916	True	1.22
8	24	1	m	20	22-Jun-2017	Sub8_Trial24_1	1	5	5	1.084421	True	1.22
8	25	1	m	20	22-Jun-2017	Sub8_Trial25_0	0	0	0	1.139665	False	2.606
8	25	1	m	20	22-Jun-2017	Sub8_Trial25_0	0	1	1	1.427773	False	2.606
8	25	1	m	20	22-Jun-2017	Sub8_Trial25_0	0	2	2	1.079794	False	2.606
8	25	1	m	20	22-Jun-2017	Sub8_Trial25_0	0	3	3	0.854604	False	2.606
8	25	1	m	20	22-Jun-2017	Sub8_Trial25_0	0	4	4	1.281609	False	2.606
8	25	1	m	20	22-Jun-2017	Sub8_Trial25_0	0	5	5	0.905178	False	2.606
8	25	1	m	20	22-Jun-2017	Sub8_Trial25_1	1	0	0	0.592954	True	2.606
8	25	1	m	20	22-Jun-2017	Sub8_Trial25_1	1	1	1	1.209369	True	2.606
8	25	1	m	20	22-Jun-2017	Sub8_Trial25_1	1	2	2	0.639538	True	2.606
8	25	1	m	20	22-Jun-2017	Sub8_Trial25_1	1	3	3	1.048379	True	2.606
8	25	1	m	20	22-Jun-2017	Sub8_Trial25_1	1	4	4	0.81371	True	2.606
8	25	1	m	20	22-Jun-2017	Sub8_Trial25_1	1	5	5	0.865459	True	2.606
8	26	1	m	20	22-Jun-2017	Sub8_Trial26_0	0	0	0	0.901625	False	1.576
8	26	1	m	20	22-Jun-2017	Sub8_Trial26_0	0	1	1	1.213483	False	1.576
8	26	1	m	20	22-Jun-2017	Sub8_Trial26_0	0	2	2	1.02067	False	1.576
8	26	1	m	20	22-Jun-2017	Sub8_Trial26_0	0	3	3	1.045951	False	1.576
8	26	1	m	20	22-Jun-2017	Sub8_Trial26_0	0	4	4	1.424216	False	1.576
8	26	1	m	20	22-Jun-2017	Sub8_Trial26_0	0	5	5	1.069077	False	1.576
8	26	1	m	20	22-Jun-2017	Sub8_Trial26_1	1	0	0	1.087721	True	1.576
8	26	1	m	20	22-Jun-2017	Sub8_Trial26_1	1	1	1	0.893991	True	1.576
8	26	1	m	20	22-Jun-2017	Sub8_Trial26_1	1	2	2	1.123704	True	1.576
8	26	1	m	20	22-Jun-2017	Sub8_Trial26_1	1	3	3	0.909788	True	1.576
8	26	1	m	20	22-Jun-2017	Sub8_Trial26_1	1	4	4	0.772656	True	1.576
8	26	1	m	20	22-Jun-2017	Sub8_Trial26_1	1	5	5	1.104741	True	1.576
8	27	1	m	20	22-Jun-2017	Sub8_Trial27_0	0	0	0	1.597495	False	1.213
8	27	1	m	20	22-Jun-2017	Sub8_Trial27_0	0	1	1	0.723524	False	1.213
8	27	1	m	20	22-Jun-2017	Sub8_Trial27_0	0	2	2	0.83915	False	1.213
8	27	1	m	20	22-Jun-2017	Sub8_Trial27_0	0	3	3	1.197409	False	1.213
8	27	1	m	20	22-Jun-2017	Sub8_Trial27_0	0	4	4	1.199352	False	1.213
8	27	1	m	20	22-Jun-2017	Sub8_Trial27_0	0	5	5	0.546612	False	1.213
8	27	1	m	20	22-Jun-2017	Sub8_Trial27_1	1	0	0	0.44329	True	1.213
8	27	1	m	20	22-Jun-2017	Sub8_Trial27_1	1	1	1	0.873948	True	1.213
8	27	1	m	20	22-Jun-2017	Sub8_Trial27_1	1	2	2	0.875476	True	1.213
8	27	1	m	20	22-Jun-2017	Sub8_Trial27_1	1	3	3	1.298751	True	1.213
8	27	1	m	20	22-Jun-2017	Sub8_Trial27_1	1	4	4	0.923432	True	1.213
8	27	1	m	20	22-Jun-2017	Sub8_Trial27_1	1	5	5	0.842959	True	1.213
8	28	1	m	20	22-Jun-2017	Sub8_Trial28_0	0	0	0	0.803681	False	0.939
8	28	1	m	20	22-Jun-2017	Sub8_Trial28_0	0	1	1	1.500294	False	0.939
8	28	1	m	20	22-Jun-2017	Sub8_Trial28_0	0	2	2	1.032737	False	0.939
8	28	1	m	20	22-Jun-2017	Sub8_Trial28_0	0	3	3	0.478833	False	0.939
8	28	1	m	20	22-Jun-2017	Sub8_Trial28_0	0	4	4	1.3511	False	0.939
8	28	1	m	20	22-Jun-2017	Sub8_Trial28_0	0	5	5	1.051992	False	0.939
8	28	1	m	20	22-Jun-2017	Sub8_Trial28_1	1	0	0	0.892543	True	0.939
8	28	1	m	20	22-Jun-2017	Sub8_Trial28_1	1	1	1	1.050088	True	0.939
8	28	1	m	20	22-Jun-2017	Sub8_Trial28_1	1	2	2	0.502895	True	0.939
8	28	1	m	20	22-Jun-2017	Sub8_Trial28_1	1	3	3	1.351423	True	0.939
8	28	1	m	20	22-Jun-2017	Sub8_Trial28_1	1	4	4	1.064638	True	0.939
8	28	1	m	20	22-Jun-2017	Sub8_Trial28_1	1	5	5	0.86968	True	0.939
8	29	1	m	20	22-Jun-2017	Sub8_Trial29_0	0	0	0	0.618735	False	0.991
8	29	1	m	20	22-Jun-2017	Sub8_Trial29_0	0	1	1	1.443499	False	0.991
8	29	1	m	20	22-Jun-2017	Sub8_Trial29_0	0	2	2	0.82611	False	0.991
8	29	1	m	20	22-Jun-2017	Sub8_Trial29_0	0	3	3	1.050102	False	0.991
8	29	1	m	20	22-Jun-2017	Sub8_Trial29_0	0	4	4	0.600351	False	0.991
8	29	1	m	20	22-Jun-2017	Sub8_Trial29_0	0	5	5	0.771648	False	0.991
8	29	1	m	20	22-Jun-2017	Sub8_Trial29_1	1	0	0	0.830492	True	0.991
8	29	1	m	20	22-Jun-2017	Sub8_Trial29_1	1	1	1	0.540541	True	0.991
8	29	1	m	20	22-Jun-2017	Sub8_Trial29_1	1	2	2	1.371976	True	0.991
8	29	1	m	20	22-Jun-2017	Sub8_Trial29_1	1	3	3	1.242651	True	0.991
8	29	1	m	20	22-Jun-2017	Sub8_Trial29_1	1	4	4	0.503884	True	0.991
8	29	1	m	20	22-Jun-2017	Sub8_Trial29_1	1	5	5	1.044391	True	0.991
8	30	1	m	20	22-Jun-2017	Sub8_Trial30_0	0	0	0	1.091664	False	1.217
8	30	1	m	20	22-Jun-2017	Sub8_Trial30_0	0	1	1	1.033067	False	1.217
8	30	1	m	20	22-Jun-2017	Sub8_Trial30_0	0	2	2	0.61749	False	1.217
8	30	1	m	20	22-Jun-2017	Sub8_Trial30_0	0	3	3	0.85361	False	1.217
8	30	1	m	20	22-Jun-2017	Sub8_Trial30_0	0	4	4	1.14535	False	1.217
8	30	1	m	20	22-Jun-2017	Sub8_Trial30_0	0	5	5	1.066607	False	1.217
8	30	1	m	20	22-Jun-2017	Sub8_Trial30_1	1	0	0	1.108721	True	1.217
8	30	1	m	20	22-Jun-2017	Sub8_Trial30_1	1	1	1	0.505877	True	1.217
8	30	1	m	20	22-Jun-2017	Sub8_Trial30_1	1	2	2	1.225106	True	1.217
8	30	1	m	20	22-Jun-2017	Sub8_Trial30_1	1	3	3	1.210436	True	1.217
8	30	1	m	20	22-Jun-2017	Sub8_Trial30_1	1	4	4	1.034343	True	1.217
8	30	1	m	20	22-Jun-2017	Sub8_Trial30_1	1	5	5	1.161648	True	1.217
8	31	1	m	20	22-Jun-2017	Sub8_Trial31_0	0	0	0	0.875438	True	0.982
8	31	1	m	20	22-Jun-2017	Sub8_Trial31_0	0	1	1	1.445302	True	0.982
8	31	1	m	20	22-Jun-2017	Sub8_Trial31_0	0	2	2	1.041368	True	0.982
8	31	1	m	20	22-Jun-2017	Sub8_Trial31_0	0	3	3	1.636338	True	0.982
8	31	1	m	20	22-Jun-2017	Sub8_Trial31_0	0	4	4	1.22196	True	0.982
8	31	1	m	20	22-Jun-2017	Sub8_Trial31_0	0	5	5	1.364625	True	0.982
8	31	1	m	20	22-Jun-2017	Sub8_Trial31_1	1	0	0	0.771194	False	0.982
8	31	1	m	20	22-Jun-2017	Sub8_Trial31_1	1	1	1	1.180954	False	0.982
8	31	1	m	20	22-Jun-2017	Sub8_Trial31_1	1	2	2	0.522031	False	0.982
8	31	1	m	20	22-Jun-2017	Sub8_Trial31_1	1	3	3	1.581665	False	0.982
8	31	1	m	20	22-Jun-2017	Sub8_Trial31_1	1	4	4	0.941811	False	0.982
8	31	1	m	20	22-Jun-2017	Sub8_Trial31_1	1	5	5	1.123752	False	0.982
8	32	1	m	20	22-Jun-2017	Sub8_Trial32_0	0	0	0	0.563793	True	0.791
8	32	1	m	20	22-Jun-2017	Sub8_Trial32_0	0	1	1	1.018654	True	0.791
8	32	1	m	20	22-Jun-2017	Sub8_Trial32_0	0	2	2	0.890875	True	0.791
8	32	1	m	20	22-Jun-2017	Sub8_Trial32_0	0	3	3	0.993628	True	0.791
8	32	1	m	20	22-Jun-2017	Sub8_Trial32_0	0	4	4	0.748936	True	0.791
8	32	1	m	20	22-Jun-2017	Sub8_Trial32_0	0	5	5	1.102819	True	0.791
8	32	1	m	20	22-Jun-2017	Sub8_Trial32_1	1	0	0	1.287615	False	0.791
8	32	1	m	20	22-Jun-2017	Sub8_Trial32_1	1	1	1	0.37422	False	0.791
8	32	1	m	20	22-Jun-2017	Sub8_Trial32_1	1	2	2	1.476246	False	0.791
8	32	1	m	20	22-Jun-2017	Sub8_Trial32_1	1	3	3	0.400911	False	0.791
8	32	1	m	20	22-Jun-2017	Sub8_Trial32_1	1	4	4	0.830064	False	0.791
8	32	1	m	20	22-Jun-2017	Sub8_Trial32_1	1	5	5	1.396567	False	0.791
8	33	1	m	20	22-Jun-2017	Sub8_Trial33_0	0	0	0	0.391423	False	1.473
8	33	1	m	20	22-Jun-2017	Sub8_Trial33_0	0	1	1	0.837144	False	1.473
8	33	1	m	20	22-Jun-2017	Sub8_Trial33_0	0	2	2	0.856133	False	1.473
8	33	1	m	20	22-Jun-2017	Sub8_Trial33_0	0	3	3	0.804192	False	1.473
8	33	1	m	20	22-Jun-2017	Sub8_Trial33_0	0	4	4	0.689058	False	1.473
8	33	1	m	20	22-Jun-2017	Sub8_Trial33_0	0	5	5	1.106622	False	1.473
8	33	1	m	20	22-Jun-2017	Sub8_Trial33_1	1	0	0	0.789015	True	1.473
8	33	1	m	20	22-Jun-2017	Sub8_Trial33_1	1	1	1	0.824151	True	1.473
8	33	1	m	20	22-Jun-2017	Sub8_Trial33_1	1	2	2	1.025688	True	1.473
8	33	1	m	20	22-Jun-2017	Sub8_Trial33_1	1	3	3	1.50978	True	1.473
8	33	1	m	20	22-Jun-2017	Sub8_Trial33_1	1	4	4	0.972121	True	1.473
8	33	1	m	20	22-Jun-2017	Sub8_Trial33_1	1	5	5	1.292406	True	1.473
8	34	1	m	20	22-Jun-2017	Sub8_Trial34_0	0	0	0	1.098891	True	1.115
8	34	1	m	20	22-Jun-2017	Sub8_Trial34_0	0	1	1	1.390067	True	1.115
8	34	1	m	20	22-Jun-2017	Sub8_Trial34_0	0	2	2	1.547931	True	1.115
8	34	1	m	20	22-Jun-2017	Sub8_Trial34_0	0	3	3	1.022586	True	1.115
8	34	1	m	20	22-Jun-2017	Sub8_Trial34_0	0	4	4	0.89127	True	1.115
8	34	1	m	20	22-Jun-2017	Sub8_Trial34_0	0	5	5	1.121157	True	1.115
8	34	1	m	20	22-Jun-2017	Sub8_Trial34_1	1	0	0	1.118431	False	1.115
8	34	1	m	20	22-Jun-2017	Sub8_Trial34_1	1	1	1	1.524136	False	1.115
8	34	1	m	20	22-Jun-2017	Sub8_Trial34_1	1	2	2	0.474806	False	1.115
8	34	1	m	20	22-Jun-2017	Sub8_Trial34_1	1	3	3	0.570135	False	1.115
8	34	1	m	20	22-Jun-2017	Sub8_Trial34_1	1	4	4	1.153618	False	1.115
8	34	1	m	20	22-Jun-2017	Sub8_Trial34_1	1	5	5	1.476329	False	1.115
8	35	1	m	20	22-Jun-2017	Sub8_Trial35_0	0	0	0	0.851455	False	1.427
8	35	1	m	20	22-Jun-2017	Sub8_Trial35_0	0	1	1	0.878322	False	1.427
8	35	1	m	20	22-Jun-2017	Sub8_Trial35_0	0	2	2	1.54474	False	1.427
8	35	1	m	20	22-Jun-2017	Sub8_Trial35_0	0	3	3	1.481406	False	1.427
8	35	1	m	20	22-Jun-2017	Sub8_Trial35_0	0	4	4	0.645295	False	1.427
8	35	1	m	20	22-Jun-2017	Sub8_Trial35_0	0	5	5	1.135245	False	1.427
8	35	1	m	20	22-Jun-2017	Sub8_Trial35_1	1	0	0	0.601332	True	1.427
8	35	1	m	20	22-Jun-2017	Sub8_Trial35_1	1	1	1	0.376572	True	1.427
8	35	1	m	20	22-Jun-2017	Sub8_Trial35_1	1	2	2	1.144834	True	1.427
8	35	1	m	20	22-Jun-2017	Sub8_Trial35_1	1	3	3	1.366654	True	1.427
8	35	1	m	20	22-Jun-2017	Sub8_Trial35_1	1	4	4	0.714869	True	1.427
8	35	1	m	20	22-Jun-2017	Sub8_Trial35_1	1	5	5	1.186564	True	1.427
8	36	1	m	20	22-Jun-2017	Sub8_Trial36_0	0	0	0	1.157111	False	1.015
8	36	1	m	20	22-Jun-2017	Sub8_Trial36_0	0	1	1	0.769316	False	1.015
8	36	1	m	20	22-Jun-2017	Sub8_Trial36_0	0	2	2	0.963541	False	1.015
8	36	1	m	20	22-Jun-2017	Sub8_Trial36_0	0	3	3	0.651477	False	1.015
8	36	1	m	20	22-Jun-2017	Sub8_Trial36_0	0	4	4	1.034262	False	1.015
8	36	1	m	20	22-Jun-2017	Sub8_Trial36_0	0	5	5	0.972057	False	1.015
8	36	1	m	20	22-Jun-2017	Sub8_Trial36_1	1	0	0	1.378311	True	1.015
8	36	1	m	20	22-Jun-2017	Sub8_Trial36_1	1	1	1	1.563895	True	1.015
8	36	1	m	20	22-Jun-2017	Sub8_Trial36_1	1	2	2	1.325365	True	1.015
8	36	1	m	20	22-Jun-2017	Sub8_Trial36_1	1	3	3	0.846912	True	1.015
8	36	1	m	20	22-Jun-2017	Sub8_Trial36_1	1	4	4	1.430646	True	1.015
8	36	1	m	20	22-Jun-2017	Sub8_Trial36_1	1	5	5	0.797922	True	1.015
8	37	1	m	20	22-Jun-2017	Sub8_Trial37_0	0	0	0	1.027234	False	0.938
8	37	1	m	20	22-Jun-2017	Sub8_Trial37_0	0	1	1	1.273874	False	0.938
8	37	1	m	20	22-Jun-2017	Sub8_Trial37_0	0	2	2	0.646253	False	0.938
8	37	1	m	20	22-Jun-2017	Sub8_Trial37_0	0	3	3	1.612537	False	0.938
8	37	1	m	20	22-Jun-2017	Sub8_Trial37_0	0	4	4	0.965372	False	0.938
8	37	1	m	20	22-Jun-2017	Sub8_Trial37_0	0	5	5	0.520405	False	0.938
8	37	1	m	20	22-Jun-2017	Sub8_Trial37_1	1	0	0	0.821063	True	0.938
8	37	1	m	20	22-Jun-2017	Sub8_Trial37_1	1	1	1	1.218708	True	0.938
8	37	1	m	20	22-Jun-2017	Sub8_Trial37_1	1	2	2	1.328267	True	0.938
8	37	1	m	20	22-Jun-2017	Sub8_Trial37_1	1	3	3	0.938552	True	0.938
8	37	1	m	20	22-Jun-2017	Sub8_Trial37_1	1	4	4	1.191289	True	0.938
8	37	1	m	20	22-Jun-2017	Sub8_Trial37_1	1	5	5	1.237506	True	0.938
8	38	1	m	20	22-Jun-2017	Sub8_Trial38_0	0	0	0	1.012171	True	1.028
8	38	1	m	20	22-Jun-2017	Sub8_Trial38_0	0	1	1	0.798719	True	1.028
8	38	1	m	20	22-Jun-2017	Sub8_Trial38_0	0	2	2	1.084442	True	1.028
8	38	1	m	20	22-Jun-2017	Sub8_Trial38_0	0	3	3	0.969767	True	1.028
8	38	1	m	20	22-Jun-2017	Sub8_Trial38_0	0	4	4	0.671416	True	1.028
8	38	1	m	20	22-Jun-2017	Sub8_Trial38_0	0	5	5	1.084142	True	1.028
8	38	1	m	20	22-Jun-2017	Sub8_Trial38_1	1	0	0	0.837643	False	1.028
8	38	1	m	20	22-Jun-2017	Sub8_Trial38_1	1	1	1	1.516509	False	1.028
8	38	1	m	20	22-Jun-2017	Sub8_Trial38_1	1	2	2	0.992938	False	1.028
8	38	1	m	20	22-Jun-2017	Sub8_Trial38_1	1	3	3	0.386703	False	1.028
8	38	1	m	20	22-Jun-2017	Sub8_Trial38_1	1	4	4	0.942769	False	1.028
8	38	1	m	20	22-Jun-2017	Sub8_Trial38_1	1	5	5	0.942237	False	1.028
8	39	1	m	20	22-Jun-2017	Sub8_Trial39_0	0	0	0	1.209086	False	1.601
8	39	1	m	20	22-Jun-2017	Sub8_Trial39_0	0	1	1	1.02402	False	1.601
8	39	1	m	20	22-Jun-2017	Sub8_Trial39_0	0	2	2	0.56146	False	1.601
8	39	1	m	20	22-Jun-2017	Sub8_Trial39_0	0	3	3	0.69761	False	1.601
8	39	1	m	20	22-Jun-2017	Sub8_Trial39_0	0	4	4	0.667864	False	1.601
8	39	1	m	20	22-Jun-2017	Sub8_Trial39_0	0	5	5	0.861808	False	1.601
8	39	1	m	20	22-Jun-2017	Sub8_Trial39_1	1	0	0	0.886994	True	1.601
8	39	1	m	20	22-Jun-2017	Sub8_Trial39_1	1	1	1	0.641549	True	1.601
8	39	1	m	20	22-Jun-2017	Sub8_Trial39_1	1	2	2	0.521122	True	1.601
8	39	1	m	20	22-Jun-2017	Sub8_Trial39_1	1	3	3	1.051059	True	1.601
8	39	1	m	20	22-Jun-2017	Sub8_Trial39_1	1	4	4	1.112961	True	1.601
8	39	1	m	20	22-Jun-2017	Sub8_Trial39_1	1	5	5	1.131604	True	1.601
8	40	1	m	20	22-Jun-2017	Sub8_Trial40_0	0	0	0	0.979405	True	1.502
8	40	1	m	20	22-Jun-2017	Sub8_Trial40_0	0	1	1	1.142681	True	1.502
8	40	1	m	20	22-Jun-2017	Sub8_Trial40_0	0	2	2	1.217576	True	1.502
8	40	1	m	20	22-Jun-2017	Sub8_Trial40_0	0	3	3	1.023634	True	1.502
8	40	1	m	20	22-Jun-2017	Sub8_Trial40_0	0	4	4	0.713001	True	1.502
8	40	1	m	20	22-Jun-2017	Sub8_Trial40_0	0	5	5	0.946033	True	1.502
8	40	1	m	20	22-Jun-2017	Sub8_Trial40_1	1	0	0	1.172772	False	1.502
8	40	1	m	20	22-Jun-2017	Sub8_Trial40_1	1	1	1	1.37558	False	1.502
8	40	1	m	20	22-Jun-2017	Sub8_Trial40_1	1	2	2	1.246344	False	1.502
8	40	1	m	20	22-Jun-2017	Sub8_Trial40_1	1	3	3	1.159784	False	1.502
8	40	1	m	20	22-Jun-2017	Sub8_Trial40_1	1	4	4	0.424645	False	1.502
8	40	1	m	20	22-Jun-2017	Sub8_Trial40_1	1	5	5	0.411198	False	1.502
8	40	2	m	20	22-Jun-2017	Sub8_Trial40_0	0	0	0	0.979405	True	1.085
8	40	2	m	20	22-Jun-2017	Sub8_Trial40_0	0	1	1	1.142681	True	1.085
8	40	2	m	20	22-Jun-2017	Sub8_Trial40_0	0	2	2	1.217576	True	1.085
8	40	2	m	20	22-Jun-2017	Sub8_Trial40_0	0	3	3	1.023634	True	1.085
8	40	2	m	20	22-Jun-2017	Sub8_Trial40_0	0	4	4	0.713001	True	1.085
8	40	2	m	20	22-Jun-2017	Sub8_Trial40_0	0	5	5	0.946033	True	1.085
8	40	2	m	20	22-Jun-2017	Sub8_Trial40_1	1	0	0	1.172772	False	1.085
8	40	2	m	20	22-Jun-2017	Sub8_Trial40_1	1	1	1	1.37558	False	1.085
8	40	2	m	20	22-Jun-2017	Sub8_Trial40_1	1	2	2	1.246344	False	1.085
8	40	2	m	20	22-Jun-2017	Sub8_Trial40_1	1	3	3	1.159784	False	1.085
8	40	2	m	20	22-Jun-2017	Sub8_Trial40_1	1	4	4	0.424645	False	1.085
8	40	2	m	20	22-Jun-2017	Sub8_Trial40_1	1	5	5	0.411198	False	1.085
8	41	2	m	20	22-Jun-2017	Sub8_Trial41_0	0	0	0	0.980852	True	1.364
8	41	2	m	20	22-Jun-2017	Sub8_Trial41_0	0	1	1	0.772098	True	1.364
8	41	2	m	20	22-Jun-2017	Sub8_Trial41_0	0	2	2	1.437899	True	1.364
8	41	2	m	20	22-Jun-2017	Sub8_Trial41_0	0	3	3	0.98701	True	1.364
8	41	2	m	20	22-Jun-2017	Sub8_Trial41_0	0	4	4	0.550724	True	1.364
8	41	2	m	20	22-Jun-2017	Sub8_Trial41_0	0	5	5	1.482177	True	1.364
8	41	2	m	20	22-Jun-2017	Sub8_Trial41_1	1	0	0	0.81621	False	1.364
8	41	2	m	20	22-Jun-2017	Sub8_Trial41_1	1	1	1	0.845812	False	1.364
8	41	2	m	20	22-Jun-2017	Sub8_Trial41_1	1	2	2	0.838749	False	1.364
8	41	2	m	20	22-Jun-2017	Sub8_Trial41_1	1	3	3	0.823881	False	1.364
8	41	2	m	20	22-Jun-2017	Sub8_Trial41_1	1	4	4	1.346687	False	1.364
8	41	2	m	20	22-Jun-2017	Sub8_Trial41_1	1	5	5	0.911321	False	1.364
8	42	2	m	20	22-Jun-2017	Sub8_Trial42_0	0	0	0	0.561508	True	2.022
8	42	2	m	20	22-Jun-2017	Sub8_Trial42_0	0	1	1	1.152261	True	2.022
8	42	2	m	20	22-Jun-2017	Sub8_Trial42_0	0	2	2	0.892729	True	2.022
8	42	2	m	20	22-Jun-2017	Sub8_Trial42_0	0	3	3	1.347038	True	2.022
8	42	2	m	20	22-Jun-2017	Sub8_Trial42_0	0	4	4	1.60196	True	2.022
8	42	2	m	20	22-Jun-2017	Sub8_Trial42_0	0	5	5	1.261208	True	2.022
8	42	2	m	20	22-Jun-2017	Sub8_Trial42_1	1	0	0	0.98529	False	2.022
8	42	2	m	20	22-Jun-2017	Sub8_Trial42_1	1	1	1	0.905724	False	2.022
8	42	2	m	20	22-Jun-2017	Sub8_Trial42_1	1	2	2	0.931906	False	2.022
8	42	2	m	20	22-Jun-2017	Sub8_Trial42_1	1	3	3	1.529532	False	2.022
8	42	2	m	20	22-Jun-2017	Sub8_Trial42_1	1	4	4	1.406405	False	2.022
8	42	2	m	20	22-Jun-2017	Sub8_Trial42_1	1	5	5	0.378859	False	2.022
8	43	2	m	20	22-Jun-2017	Sub8_Trial43_0	0	0	0	0.65348	True	1.076
8	43	2	m	20	22-Jun-2017	Sub8_Trial43_0	0	1	1	1.611038	True	1.076
8	43	2	m	20	22-Jun-2017	Sub8_Trial43_0	0	2	2	0.540221	True	1.076
8	43	2	m	20	22-Jun-2017	Sub8_Trial43_0	0	3	3	1.453028	True	1.076
8	43	2	m	20	22-Jun-2017	Sub8_Trial43_0	0	4	4	0.716515	True	1.076
8	43	2	m	20	22-Jun-2017	Sub8_Trial43_0	0	5	5	1.159189	True	1.076
8	43	2	m	20	22-Jun-2017	Sub8_Trial43_1	1	0	0	1.279564	False	1.076
8	43	2	m	20	22-Jun-2017	Sub8_Trial43_1	1	1	1	1.110276	False	1.076
8	43	2	m	20	22-Jun-2017	Sub8_Trial43_1	1	2	2	0.926058	False	1.076
8	43	2	m	20	22-Jun-2017	Sub8_Trial43_1	1	3	3	0.742931	False	1.076
8	43	2	m	20	22-Jun-2017	Sub8_Trial43_1	1	4	4	1.468286	False	1.076
8	43	2	m	20	22-Jun-2017	Sub8_Trial43_1	1	5	5	1.256342	False	1.076
8	44	2	m	20	22-Jun-2017	Sub8_Trial44_0	0	0	0	0.902689	False	1.441
8	44	2	m	20	22-Jun-2017	Sub8_Trial44_0	0	1	1	0.778549	False	1.441
8	44	2	m	20	22-Jun-2017	Sub8_Trial44_0	0	2	2	1.182888	False	1.441
8	44	2	m	20	22-Jun-2017	Sub8_Trial44_0	0	3	3	1.43752	False	1.441
8	44	2	m	20	22-Jun-2017	Sub8_Trial44_0	0	4	4	0.754525	False	1.441
8	44	2	m	20	22-Jun-2017	Sub8_Trial44_0	0	5	5	1.288815	False	1.441
8	44	2	m	20	22-Jun-2017	Sub8_Trial44_1	1	0	0	1.220645	True	1.441
8	44	2	m	20	22-Jun-2017	Sub8_Trial44_1	1	1	1	0.738467	True	1.441
8	44	2	m	20	22-Jun-2017	Sub8_Trial44_1	1	2	2	1.422359	True	1.441
8	44	2	m	20	22-Jun-2017	Sub8_Trial44_1	1	3	3	0.988817	True	1.441
8	44	2	m	20	22-Jun-2017	Sub8_Trial44_1	1	4	4	0.876327	True	1.441
8	44	2	m	20	22-Jun-2017	Sub8_Trial44_1	1	5	5	0.829898	True	1.441
8	45	2	m	20	22-Jun-2017	Sub8_Trial45_0	0	0	0	0.70361	True	0.897
8	45	2	m	20	22-Jun-2017	Sub8_Trial45_0	0	1	1	0.504112	True	0.897
8	45	2	m	20	22-Jun-2017	Sub8_Trial45_0	0	2	2	0.917295	True	0.897
8	45	2	m	20	22-Jun-2017	Sub8_Trial45_0	0	3	3	1.559804	True	0.897
8	45	2	m	20	22-Jun-2017	Sub8_Trial45_0	0	4	4	1.015818	True	0.897
8	45	2	m	20	22-Jun-2017	Sub8_Trial45_0	0	5	5	1.071335	True	0.897
8	45	2	m	20	22-Jun-2017	Sub8_Trial45_1	1	0	0	0.509671	False	0.897
8	45	2	m	20	22-Jun-2017	Sub8_Trial45_1	1	1	1	0.995525	False	0.897
8	45	2	m	20	22-Jun-2017	Sub8_Trial45_1	1	2	2	1.563087	False	0.897
8	45	2	m	20	22-Jun-2017	Sub8_Trial45_1	1	3	3	1.532807	False	0.897
8	45	2	m	20	22-Jun-2017	Sub8_Trial45_1	1	4	4	1.075793	False	0.897
8	45	2	m	20	22-Jun-2017	Sub8_Trial45_1	1	5	5	1.557341	False	0.897
8	46	2	m	20	22-Jun-2017	Sub8_Trial46_0	0	0	0	1.15161	False	1.061
8	46	2	m	20	22-Jun-2017	Sub8_Trial46_0	0	1	1	1.508007	False	1.061
8	46	2	m	20	22-Jun-2017	Sub8_Trial46_0	0	2	2	0.948869	False	1.061
8	46	2	m	20	22-Jun-2017	Sub8_Trial46_0	0	3	3	0.98023	False	1.061
8	46	2	m	20	22-Jun-2017	Sub8_Trial46_0	0	4	4	0.834569	False	1.061
8	46	2	m	20	22-Jun-2017	Sub8_Trial46_0	0	5	5	1.197952	False	1.061
8	46	2	m	20	22-Jun-2017	Sub8_Trial46_1	1	0	0	0.85281	True	1.061
8	46	2	m	20	22-Jun-2017	Sub8_Trial46_1	1	1	1	0.488157	True	1.061
8	46	2	m	20	22-Jun-2017	Sub8_Trial46_1	1	2	2	0.782989	True	1.061
8	46	2	m	20	22-Jun-2017	Sub8_Trial46_1	1	3	3	1.021897	True	1.061
8	46	2	m	20	22-Jun-2017	Sub8_Trial46_1	1	4	4	1.043972	True	1.061
8	46	2	m	20	22-Jun-2017	Sub8_Trial46_1	1	5	5	0.551769	True	1.061
8	47	2	m	20	22-Jun-2017	Sub8_Trial47_0	0	0	0	0.904279	True	1.073
8	47	2	m	20	22-Jun-2017	Sub8_Trial47_0	0	1	1	1.220936	True	1.073
8	47	2	m	20	22-Jun-2017	Sub8_Trial47_0	0	2	2	1.421196	True	1.073
8	47	2	m	20	22-Jun-2017	Sub8_Trial47_0	0	3	3	1.094808	True	1.073
8	47	2	m	20	22-Jun-2017	Sub8_Trial47_0	0	4	4	1.252634	True	1.073
8	47	2	m	20	22-Jun-2017	Sub8_Trial47_0	0	5	5	0.68754	True	1.073
8	47	2	m	20	22-Jun-2017	Sub8_Trial47_1	1	0	0	1.380007	False	1.073
8	47	2	m	20	22-Jun-2017	Sub8_Trial47_1	1	1	1	1.638946	False	1.073
8	47	2	m	20	22-Jun-2017	Sub8_Trial47_1	1	2	2	1.576876	False	1.073
8	47	2	m	20	22-Jun-2017	Sub8_Trial47_1	1	3	3	0.654632	False	1.073
8	47	2	m	20	22-Jun-2017	Sub8_Trial47_1	1	4	4	0.994269	False	1.073
8	47	2	m	20	22-Jun-2017	Sub8_Trial47_1	1	5	5	1.140943	False	1.073
8	48	2	m	20	22-Jun-2017	Sub8_Trial48_0	0	0	0	1.016071	True	1.268
8	48	2	m	20	22-Jun-2017	Sub8_Trial48_0	0	1	1	0.573629	True	1.268
8	48	2	m	20	22-Jun-2017	Sub8_Trial48_0	0	2	2	1.006241	True	1.268
8	48	2	m	20	22-Jun-2017	Sub8_Trial48_0	0	3	3	0.421156	True	1.268
8	48	2	m	20	22-Jun-2017	Sub8_Trial48_0	0	4	4	1.615487	True	1.268
8	48	2	m	20	22-Jun-2017	Sub8_Trial48_0	0	5	5	0.725089	True	1.268
8	48	2	m	20	22-Jun-2017	Sub8_Trial48_1	1	0	0	0.880979	False	1.268
8	48	2	m	20	22-Jun-2017	Sub8_Trial48_1	1	1	1	1.51247	False	1.268
8	48	2	m	20	22-Jun-2017	Sub8_Trial48_1	1	2	2	0.784994	False	1.268
8	48	2	m	20	22-Jun-2017	Sub8_Trial48_1	1	3	3	1.510038	False	1.268
8	48	2	m	20	22-Jun-2017	Sub8_Trial48_1	1	4	4	1.128118	False	1.268
8	48	2	m	20	22-Jun-2017	Sub8_Trial48_1	1	5	5	1.029908	False	1.268
8	49	2	m	20	22-Jun-2017	Sub8_Trial49_0	0	0	0	0.995551	True	1.065
8	49	2	m	20	22-Jun-2017	Sub8_Trial49_0	0	1	1	0.62068	True	1.065
8	49	2	m	20	22-Jun-2017	Sub8_Trial49_0	0	2	2	1.479195	True	1.065
8	49	2	m	20	22-Jun-2017	Sub8_Trial49_0	0	3	3	0.926148	True	1.065
8	49	2	m	20	22-Jun-2017	Sub8_Trial49_0	0	4	4	1.02988	True	1.065
8	49	2	m	20	22-Jun-2017	Sub8_Trial49_0	0	5	5	0.996131	True	1.065
8	49	2	m	20	22-Jun-2017	Sub8_Trial49_1	1	0	0	0.874	False	1.065
8	49	2	m	20	22-Jun-2017	Sub8_Trial49_1	1	1	1	0.910315	False	1.065
8	49	2	m	20	22-Jun-2017	Sub8_Trial49_1	1	2	2	0.462847	False	1.065
8	49	2	m	20	22-Jun-2017	Sub8_Trial49_1	1	3	3	1.06537	False	1.065
8	49	2	m	20	22-Jun-2017	Sub8_Trial49_1	1	4	4	0.58808	False	1.065
8	49	2	m	20	22-Jun-2017	Sub8_Trial49_1	1	5	5	0.42941	False	1.065
8	50	2	m	20	22-Jun-2017	Sub8_Trial50_0	0	0	0	1.043853	True	1.363
8	50	2	m	20	22-Jun-2017	Sub8_Trial50_0	0	1	1	1.0765	True	1.363
8	50	2	m	20	22-Jun-2017	Sub8_Trial50_0	0	2	2	0.968881	True	1.363
8	50	2	m	20	22-Jun-2017	Sub8_Trial50_0	0	3	3	0.903924	True	1.363
8	50	2	m	20	22-Jun-2017	Sub8_Trial50_0	0	4	4	1.216143	True	1.363
8	50	2	m	20	22-Jun-2017	Sub8_Trial50_0	0	5	5	1.390921	True	1.363
8	50	2	m	20	22-Jun-2017	Sub8_Trial50_1	1	0	0	0.919817	False	1.363
8	50	2	m	20	22-Jun-2017	Sub8_Trial50_1	1	1	1	1.632093	False	1.363
8	50	2	m	20	22-Jun-2017	Sub8_Trial50_1	1	2	2	1.51154	False	1.363
8	50	2	m	20	22-Jun-2017	Sub8_Trial50_1	1	3	3	1.024932	False	1.363
8	50	2	m	20	22-Jun-2017	Sub8_Trial50_1	1	4	4	0.67181	False	1.363
8	50	2	m	20	22-Jun-2017	Sub8_Trial50_1	1	5	5	1.220454	False	1.363
8	51	2	m	20	22-Jun-2017	Sub8_Trial51_0	0	0	0	0.367673	False	0.837
8	51	2	m	20	22-Jun-2017	Sub8_Trial51_0	0	1	1	0.694443	False	0.837
8	51	2	m	20	22-Jun-2017	Sub8_Trial51_0	0	2	2	1.025243	False	0.837
8	51	2	m	20	22-Jun-2017	Sub8_Trial51_0	0	3	3	0.715505	False	0.837
8	51	2	m	20	22-Jun-2017	Sub8_Trial51_0	0	4	4	1.260542	False	0.837
8	51	2	m	20	22-Jun-2017	Sub8_Trial51_0	0	5	5	1.111718	False	0.837
8	51	2	m	20	22-Jun-2017	Sub8_Trial51_1	1	0	0	0.96786	True	0.837
8	51	2	m	20	22-Jun-2017	Sub8_Trial51_1	1	1	1	0.843136	True	0.837
8	51	2	m	20	22-Jun-2017	Sub8_Trial51_1	1	2	2	0.982759	True	0.837
8	51	2	m	20	22-Jun-2017	Sub8_Trial51_1	1	3	3	1.12173	True	0.837
8	51	2	m	20	22-Jun-2017	Sub8_Trial51_1	1	4	4	1.336732	True	0.837
8	51	2	m	20	22-Jun-2017	Sub8_Trial51_1	1	5	5	1.182833	True	0.837
8	52	2	m	20	22-Jun-2017	Sub8_Trial52_0	0	0	0	0.979307	True	1.692
8	52	2	m	20	22-Jun-2017	Sub8_Trial52_0	0	1	1	0.773465	True	1.692
8	52	2	m	20	22-Jun-2017	Sub8_Trial52_0	0	2	2	0.931142	True	1.692
8	52	2	m	20	22-Jun-2017	Sub8_Trial52_0	0	3	3	0.828943	True	1.692
8	52	2	m	20	22-Jun-2017	Sub8_Trial52_0	0	4	4	1.209453	True	1.692
8	52	2	m	20	22-Jun-2017	Sub8_Trial52_0	0	5	5	0.618282	True	1.692
8	52	2	m	20	22-Jun-2017	Sub8_Trial52_1	1	0	0	0.864313	False	1.692
8	52	2	m	20	22-Jun-2017	Sub8_Trial52_1	1	1	1	1.228358	False	1.692
8	52	2	m	20	22-Jun-2017	Sub8_Trial52_1	1	2	2	1.159274	False	1.692
8	52	2	m	20	22-Jun-2017	Sub8_Trial52_1	1	3	3	0.577002	False	1.692
8	52	2	m	20	22-Jun-2017	Sub8_Trial52_1	1	4	4	0.98676	False	1.692
8	52	2	m	20	22-Jun-2017	Sub8_Trial52_1	1	5	5	0.591327	False	1.692
8	53	2	m	20	22-Jun-2017	Sub8_Trial53_0	0	0	0	1.251951	True	2.085
8	53	2	m	20	22-Jun-2017	Sub8_Trial53_0	0	1	1	1.040345	True	2.085
8	53	2	m	20	22-Jun-2017	Sub8_Trial53_0	0	2	2	0.994513	True	2.085
8	53	2	m	20	22-Jun-2017	Sub8_Trial53_0	0	3	3	1.272112	True	2.085
8	53	2	m	20	22-Jun-2017	Sub8_Trial53_0	0	4	4	1.074602	True	2.085
8	53	2	m	20	22-Jun-2017	Sub8_Trial53_0	0	5	5	0.488636	True	2.085
8	53	2	m	20	22-Jun-2017	Sub8_Trial53_1	1	0	0	1.372275	False	2.085
8	53	2	m	20	22-Jun-2017	Sub8_Trial53_1	1	1	1	1.19675	False	2.085
8	53	2	m	20	22-Jun-2017	Sub8_Trial53_1	1	2	2	1.21606	False	2.085
8	53	2	m	20	22-Jun-2017	Sub8_Trial53_1	1	3	3	1.588982	False	2.085
8	53	2	m	20	22-Jun-2017	Sub8_Trial53_1	1	4	4	0.432475	False	2.085
8	53	2	m	20	22-Jun-2017	Sub8_Trial53_1	1	5	5	0.874251	False	2.085
8	54	2	m	20	22-Jun-2017	Sub8_Trial54_0	0	0	0	0.511606	False	1.418
8	54	2	m	20	22-Jun-2017	Sub8_Trial54_0	0	1	1	0.878239	False	1.418
8	54	2	m	20	22-Jun-2017	Sub8_Trial54_0	0	2	2	0.56012	False	1.418
8	54	2	m	20	22-Jun-2017	Sub8_Trial54_0	0	3	3	0.737855	False	1.418
8	54	2	m	20	22-Jun-2017	Sub8_Trial54_0	0	4	4	1.12857	False	1.418
8	54	2	m	20	22-Jun-2017	Sub8_Trial54_0	0	5	5	1.291045	False	1.418
8	54	2	m	20	22-Jun-2017	Sub8_Trial54_1	1	0	0	1.594458	True	1.418
8	54	2	m	20	22-Jun-2017	Sub8_Trial54_1	1	1	1	0.730688	True	1.418
8	54	2	m	20	22-Jun-2017	Sub8_Trial54_1	1	2	2	1.150041	True	1.418
8	54	2	m	20	22-Jun-2017	Sub8_Trial54_1	1	3	3	0.85787	True	1.418
8	54	2	m	20	22-Jun-2017	Sub8_Trial54_1	1	4	4	0.47292	True	1.418
8	54	2	m	20	22-Jun-2017	Sub8_Trial54_1	1	5	5	1.334263	True	1.418
8	55	2	m	20	22-Jun-2017	Sub8_Trial55_0	0	0	0	0.939229	True	1.578
8	55	2	m	20	22-Jun-2017	Sub8_Trial55_0	0	1	1	0.367795	True	1.578
8	55	2	m	20	22-Jun-2017	Sub8_Trial55_0	0	2	2	1.27006	True	1.578
8	55	2	m	20	22-Jun-2017	Sub8_Trial55_0	0	3	3	0.809201	True	1.578
8	55	2	m	20	22-Jun-2017	Sub8_Trial55_0	0	4	4	1.010286	True	1.578
8	55	2	m	20	22-Jun-2017	Sub8_Trial55_0	0	5	5	1.013919	True	1.578
8	55	2	m	20	22-Jun-2017	Sub8_Trial55_1	1	0	0	1.086697	False	1.578
8	55	2	m	20	22-Jun-2017	Sub8_Trial55_1	1	1	1	1.550069	False	1.578
8	55	2	m	20	22-Jun-2017	Sub8_Trial55_1	1	2	2	1.466122	False	1.578
8	55	2	m	20	22-Jun-2017	Sub8_Trial55_1	1	3	3	1.080504	False	1.578
8	55	2	m	20	22-Jun-2017	Sub8_Trial55_1	1	4	4	0.537518	False	1.578
8	55	2	m	20	22-Jun-2017	Sub8_Trial55_1	1	5	5	1.098299	False	1.578
8	56	2	m	20	22-Jun-2017	Sub8_Trial56_0	0	0	0	0.51875	True	1.692
8	56	2	m	20	22-Jun-2017	Sub8_Trial56_0	0	1	1	1.19054	True	1.692
8	56	2	m	20	22-Jun-2017	Sub8_Trial56_0	0	2	2	0.794874	True	1.692
8	56	2	m	20	22-Jun-2017	Sub8_Trial56_0	0	3	3	0.423088	True	1.692
8	56	2	m	20	22-Jun-2017	Sub8_Trial56_0	0	4	4	0.571469	True	1.692
8	56	2	m	20	22-Jun-2017	Sub8_Trial56_0	0	5	5	1.307483	True	1.692
8	56	2	m	20	22-Jun-2017	Sub8_Trial56_1	1	0	0	1.363344	False	1.692
8	56	2	m	20	22-Jun-2017	Sub8_Trial56_1	1	1	1	0.706946	False	1.692
8	56	2	m	20	22-Jun-2017	Sub8_Trial56_1	1	2	2	1.168448	False	1.692
8	56	2	m	20	22-Jun-2017	Sub8_Trial56_1	1	3	3	0.677522	False	1.692
8	56	2	m	20	22-Jun-2017	Sub8_Trial56_1	1	4	4	0.416064	False	1.692
8	56	2	m	20	22-Jun-2017	Sub8_Trial56_1	1	5	5	0.817463	False	1.692
8	57	2	m	20	22-Jun-2017	Sub8_Trial57_0	0	0	0	0.74928	False	2.842
8	57	2	m	20	22-Jun-2017	Sub8_Trial57_0	0	1	1	0.731421	False	2.842
8	57	2	m	20	22-Jun-2017	Sub8_Trial57_0	0	2	2	0.844495	False	2.842
8	57	2	m	20	22-Jun-2017	Sub8_Trial57_0	0	3	3	0.764156	False	2.842
8	57	2	m	20	22-Jun-2017	Sub8_Trial57_0	0	4	4	0.888761	False	2.842
8	57	2	m	20	22-Jun-2017	Sub8_Trial57_0	0	5	5	0.948103	False	2.842
8	57	2	m	20	22-Jun-2017	Sub8_Trial57_1	1	0	0	0.753757	True	2.842
8	57	2	m	20	22-Jun-2017	Sub8_Trial57_1	1	1	1	0.925073	True	2.842
8	57	2	m	20	22-Jun-2017	Sub8_Trial57_1	1	2	2	1.09963	True	2.842
8	57	2	m	20	22-Jun-2017	Sub8_Trial57_1	1	3	3	1.634953	True	2.842
8	57	2	m	20	22-Jun-2017	Sub8_Trial57_1	1	4	4	1.070528	True	2.842
8	57	2	m	20	22-Jun-2017	Sub8_Trial57_1	1	5	5	0.425935	True	2.842
8	58	2	m	20	22-Jun-2017	Sub8_Trial58_0	0	0	0	1.455609	True	0.845
8	58	2	m	20	22-Jun-2017	Sub8_Trial58_0	0	1	1	1.367328	True	0.845
8	58	2	m	20	22-Jun-2017	Sub8_Trial58_0	0	2	2	0.961259	True	0.845
8	58	2	m	20	22-Jun-2017	Sub8_Trial58_0	0	3	3	1.236235	True	0.845
8	58	2	m	20	22-Jun-2017	Sub8_Trial58_0	0	4	4	1.118637	True	0.845
8	58	2	m	20	22-Jun-2017	Sub8_Trial58_0	0	5	5	0.56988	True	0.845
8	58	2	m	20	22-Jun-2017	Sub8_Trial58_1	1	0	0	1.543202	False	0.845
8	58	2	m	20	22-Jun-2017	Sub8_Trial58_1	1	1	1	0.562672	False	0.845
8	58	2	m	20	22-Jun-2017	Sub8_Trial58_1	1	2	2	0.444397	False	0.845
8	58	2	m	20	22-Jun-2017	Sub8_Trial58_1	1	3	3	1.453925	False	0.845
8	58	2	m	20	22-Jun-2017	Sub8_Trial58_1	1	4	4	0.739428	False	0.845
8	58	2	m	20	22-Jun-2017	Sub8_Trial58_1	1	5	5	1.377285	False	0.845
8	59	2	m	20	22-Jun-2017	Sub8_Trial59_0	0	0	0	0.439086	True	1.062
8	59	2	m	20	22-Jun-2017	Sub8_Trial59_0	0	1	1	1.168711	True	1.062
8	59	2	m	20	22-Jun-2017	Sub8_Trial59_0	0	2	2	1.002529	True	1.062
8	59	2	m	20	22-Jun-2017	Sub8_Trial59_0	0	3	3	0.921065	True	1.062
8	59	2	m	20	22-Jun-2017	Sub8_Trial59_0	0	4	4	0.682177	True	1.062
8	59	2	m	20	22-Jun-2017	Sub8_Trial59_0	0	5	5	1.370406	True	1.062
8	59	2	m	20	22-Jun-2017	Sub8_Trial59_1	1	0	0	1.009869	False	1.062
8	59	2	m	20	22-Jun-2017	Sub8_Trial59_1	1	1	1	0.697069	False	1.062
8	59	2	m	20	22-Jun-2017	Sub8_Trial59_1	1	2	2	0.932367	False	1.062
8	59	2	m	20	22-Jun-2017	Sub8_Trial59_1	1	3	3	0.78481	False	1.062
8	59	2	m	20	22-Jun-2017	Sub8_Trial59_1	1	4	4	1.154059	False	1.062
8	59	2	m	20	22-Jun-2017	Sub8_Trial59_1	1	5	5	1.150398	False	1.062
8	60	2	m	20	22-Jun-2017	Sub8_Trial60_0	0	0	0	0.515016	True	1.586
8	60	2	m	20	22-Jun-2017	Sub8_Trial60_0	0	1	1	1.298027	True	1.586
8	60	2	m	20	22-Jun-2017	Sub8_Trial60_0	0	2	2	0.937328	True	1.586
8	60	2	m	20	22-Jun-2017	Sub8_Trial60_0	0	3	3	0.994597	True	1.586
8	60	2	m	20	22-Jun-2017	Sub8_Trial60_0	0	4	4	1.064795	True	1.586
8	60	2	m	20	22-Jun-2017	Sub8_Trial60_0	0	5	5	0.703626	True	1.586
8	60	2	m	20	22-Jun-2017	Sub8_Trial60_1	1	0	0	0.385123	False	1.586
8	60	2	m	20	22-Jun-2017	Sub8_Trial60_1	1	1	1	1.432938	False	1.586
8	60	2	m	20	22-Jun-2017	Sub8_Trial60_1	1	2	2	0.941264	False	1.586
8	60	2	m	20	22-Jun-2017	Sub8_Trial60_1	1	3	3	1.262727	False	1.586
8	60	2	m	20	22-Jun-2017	Sub8_Trial60_1	1	4	4	0.802777	False	1.586
8	60	2	m	20	22-Jun-2017	Sub8_Trial60_1	1	5	5	0.973778	False	1.586
8	61	2	m	20	22-Jun-2017	Sub8_Trial61_0	0	0	0	1.291584	False	1.028
8	61	2	m	20	22-Jun-2017	Sub8_Trial61_0	0	1	1	0.749491	False	1.028
8	61	2	m	20	22-Jun-2017	Sub8_Trial61_0	0	2	2	0.871449	False	1.028
8	61	2	m	20	22-Jun-2017	Sub8_Trial61_0	0	3	3	0.466309	False	1.028
8	61	2	m	20	22-Jun-2017	Sub8_Trial61_0	0	4	4	1.050868	False	1.028
8	61	2	m	20	22-Jun-2017	Sub8_Trial61_0	0	5	5	0.845819	False	1.028
8	61	2	m	20	22-Jun-2017	Sub8_Trial61_1	1	0	0	1.040841	True	1.028
8	61	2	m	20	22-Jun-2017	Sub8_Trial61_1	1	1	1	0.427461	True	1.028
8	61	2	m	20	22-Jun-2017	Sub8_Trial61_1	1	2	2	1.032399	True	1.028
8	61	2	m	20	22-Jun-2017	Sub8_Trial61_1	1	3	3	1.186654	True	1.028
8	61	2	m	20	22-Jun-2017	Sub8_Trial61_1	1	4	4	1.343679	True	1.028
8	61	2	m	20	22-Jun-2017	Sub8_Trial61_1	1	5	5	0.959106	True	1.028
8	62	2	m	20	22-Jun-2017	Sub8_Trial62_0	0	0	0	1.111025	False	0.892
8	62	2	m	20	22-Jun-2017	Sub8_Trial62_0	0	1	1	0.913218	False	0.892
8	62	2	m	20	22-Jun-2017	Sub8_Trial62_0	0	2	2	0.447681	False	0.892
8	62	2	m	20	22-Jun-2017	Sub8_Trial62_0	0	3	3	1.428565	False	0.892
8	62	2	m	20	22-Jun-2017	Sub8_Trial62_0	0	4	4	0.653066	False	0.892
8	62	2	m	20	22-Jun-2017	Sub8_Trial62_0	0	5	5	0.988508	False	0.892
8	62	2	m	20	22-Jun-2017	Sub8_Trial62_1	1	0	0	0.544314	True	0.892
8	62	2	m	20	22-Jun-2017	Sub8_Trial62_1	1	1	1	1.215721	True	0.892
8	62	2	m	20	22-Jun-2017	Sub8_Trial62_1	1	2	2	1.614662	True	0.892
8	62	2	m	20	22-Jun-2017	Sub8_Trial62_1	1	3	3	1.633374	True	0.892
8	62	2	m	20	22-Jun-2017	Sub8_Trial62_1	1	4	4	0.964577	True	0.892
8	62	2	m	20	22-Jun-2017	Sub8_Trial62_1	1	5	5	0.899099	True	0.892
8	63	2	m	20	22-Jun-2017	Sub8_Trial63_0	0	0	0	0.952108	False	1.012
8	63	2	m	20	22-Jun-2017	Sub8_Trial63_0	0	1	1	0.481225	False	1.012
8	63	2	m	20	22-Jun-2017	Sub8_Trial63_0	0	2	2	1.231956	False	1.012
8	63	2	m	20	22-Jun-2017	Sub8_Trial63_0	0	3	3	0.687138	False	1.012
8	63	2	m	20	22-Jun-2017	Sub8_Trial63_0	0	4	4	1.076563	False	1.012
8	63	2	m	20	22-Jun-2017	Sub8_Trial63_0	0	5	5	0.766112	False	1.012
8	63	2	m	20	22-Jun-2017	Sub8_Trial63_1	1	0	0	0.815932	True	1.012
8	63	2	m	20	22-Jun-2017	Sub8_Trial63_1	1	1	1	0.692397	True	1.012
8	63	2	m	20	22-Jun-2017	Sub8_Trial63_1	1	2	2	0.848516	True	1.012
8	63	2	m	20	22-Jun-2017	Sub8_Trial63_1	1	3	3	0.848768	True	1.012
8	63	2	m	20	22-Jun-2017	Sub8_Trial63_1	1	4	4	0.571332	True	1.012
8	63	2	m	20	22-Jun-2017	Sub8_Trial63_1	1	5	5	1.153967	True	1.012
8	64	2	m	20	22-Jun-2017	Sub8_Trial64_0	0	0	0	0.688433	False	3.023
8	64	2	m	20	22-Jun-2017	Sub8_Trial64_0	0	1	1	0.760776	False	3.023
8	64	2	m	20	22-Jun-2017	Sub8_Trial64_0	0	2	2	0.456247	False	3.023
8	64	2	m	20	22-Jun-2017	Sub8_Trial64_0	0	3	3	1.542347	False	3.023
8	64	2	m	20	22-Jun-2017	Sub8_Trial64_0	0	4	4	1.054741	False	3.023
8	64	2	m	20	22-Jun-2017	Sub8_Trial64_0	0	5	5	1.634974	False	3.023
8	64	2	m	20	22-Jun-2017	Sub8_Trial64_1	1	0	0	0.601794	True	3.023
8	64	2	m	20	22-Jun-2017	Sub8_Trial64_1	1	1	1	1.198487	True	3.023
8	64	2	m	20	22-Jun-2017	Sub8_Trial64_1	1	2	2	0.966605	True	3.023
8	64	2	m	20	22-Jun-2017	Sub8_Trial64_1	1	3	3	0.719055	True	3.023
8	64	2	m	20	22-Jun-2017	Sub8_Trial64_1	1	4	4	1.424791	True	3.023
8	64	2	m	20	22-Jun-2017	Sub8_Trial64_1	1	5	5	1.00269	True	3.023
8	65	2	m	20	22-Jun-2017	Sub8_Trial65_0	0	0	0	1.22417	True	1.014
8	65	2	m	20	22-Jun-2017	Sub8_Trial65_0	0	1	1	0.800661	True	1.014
8	65	2	m	20	22-Jun-2017	Sub8_Trial65_0	0	2	2	1.007938	True	1.014
8	65	2	m	20	22-Jun-2017	Sub8_Trial65_0	0	3	3	1.239494	True	1.014
8	65	2	m	20	22-Jun-2017	Sub8_Trial65_0	0	4	4	1.085806	True	1.014
8	65	2	m	20	22-Jun-2017	Sub8_Trial65_0	0	5	5	1.591238	True	1.014
8	65	2	m	20	22-Jun-2017	Sub8_Trial65_1	1	0	0	1.177894	False	1.014
8	65	2	m	20	22-Jun-2017	Sub8_Trial65_1	1	1	1	1.425042	False	1.014
8	65	2	m	20	22-Jun-2017	Sub8_Trial65_1	1	2	2	1.198821	False	1.014
8	65	2	m	20	22-Jun-2017	Sub8_Trial65_1	1	3	3	0.752969	False	1.014
8	65	2	m	20	22-Jun-2017	Sub8_Trial65_1	1	4	4	1.249026	False	1.014
8	65	2	m	20	22-Jun-2017	Sub8_Trial65_1	1	5	5	1.326357	False	1.014
8	66	2	m	20	22-Jun-2017	Sub8_Trial66_0	0	0	0	0.720616	True	1.124
8	66	2	m	20	22-Jun-2017	Sub8_Trial66_0	0	1	1	0.87991	True	1.124
8	66	2	m	20	22-Jun-2017	Sub8_Trial66_0	0	2	2	0.666074	True	1.124
8	66	2	m	20	22-Jun-2017	Sub8_Trial66_0	0	3	3	1.593928	True	1.124
8	66	2	m	20	22-Jun-2017	Sub8_Trial66_0	0	4	4	0.659963	True	1.124
8	66	2	m	20	22-Jun-2017	Sub8_Trial66_0	0	5	5	1.255993	True	1.124
8	66	2	m	20	22-Jun-2017	Sub8_Trial66_1	1	0	0	0.514933	False	1.124
8	66	2	m	20	22-Jun-2017	Sub8_Trial66_1	1	1	1	0.995678	False	1.124
8	66	2	m	20	22-Jun-2017	Sub8_Trial66_1	1	2	2	0.757522	False	1.124
8	66	2	m	20	22-Jun-2017	Sub8_Trial66_1	1	3	3	1.034834	False	1.124
8	66	2	m	20	22-Jun-2017	Sub8_Trial66_1	1	4	4	1.337897	False	1.124
8	66	2	m	20	22-Jun-2017	Sub8_Trial66_1	1	5	5	1.488313	False	1.124
8	67	2	m	20	22-Jun-2017	Sub8_Trial67_0	0	0	0	1.471074	False	1.21
8	67	2	m	20	22-Jun-2017	Sub8_Trial67_0	0	1	1	0.707425	False	1.21
8	67	2	m	20	22-Jun-2017	Sub8_Trial67_0	0	2	2	0.431293	False	1.21
8	67	2	m	20	22-Jun-2017	Sub8_Trial67_0	0	3	3	1.299242	False	1.21
8	67	2	m	20	22-Jun-2017	Sub8_Trial67_0	0	4	4	0.706485	False	1.21
8	67	2	m	20	22-Jun-2017	Sub8_Trial67_0	0	5	5	0.823015	False	1.21
8	67	2	m	20	22-Jun-2017	Sub8_Trial67_1	1	0	0	1.357185	True	1.21
8	67	2	m	20	22-Jun-2017	Sub8_Trial67_1	1	1	1	1.066558	True	1.21
8	67	2	m	20	22-Jun-2017	Sub8_Trial67_1	1	2	2	1.268547	True	1.21
8	67	2	m	20	22-Jun-2017	Sub8_Trial67_1	1	3	3	0.959016	True	1.21
8	67	2	m	20	22-Jun-2017	Sub8_Trial67_1	1	4	4	0.875018	True	1.21
8	67	2	m	20	22-Jun-2017	Sub8_Trial67_1	1	5	5	1.101459	True	1.21
8	68	2	m	20	22-Jun-2017	Sub8_Trial68_0	0	0	0	1.359757	False	0.839
8	68	2	m	20	22-Jun-2017	Sub8_Trial68_0	0	1	1	0.967559	False	0.839
8	68	2	m	20	22-Jun-2017	Sub8_Trial68_0	0	2	2	0.383715	False	0.839
8	68	2	m	20	22-Jun-2017	Sub8_Trial68_0	0	3	3	0.934899	False	0.839
8	68	2	m	20	22-Jun-2017	Sub8_Trial68_0	0	4	4	1.617197	False	0.839
8	68	2	m	20	22-Jun-2017	Sub8_Trial68_0	0	5	5	1.477679	False	0.839
8	68	2	m	20	22-Jun-2017	Sub8_Trial68_1	1	0	0	1.473066	True	0.839
8	68	2	m	20	22-Jun-2017	Sub8_Trial68_1	1	1	1	1.092314	True	0.839
8	68	2	m	20	22-Jun-2017	Sub8_Trial68_1	1	2	2	0.93092	True	0.839
8	68	2	m	20	22-Jun-2017	Sub8_Trial68_1	1	3	3	1.227667	True	0.839
8	68	2	m	20	22-Jun-2017	Sub8_Trial68_1	1	4	4	1.425896	True	0.839
8	68	2	m	20	22-Jun-2017	Sub8_Trial68_1	1	5	5	1.129295	True	0.839
8	69	2	m	20	22-Jun-2017	Sub8_Trial69_0	0	0	0	1.368681	False	1.132
8	69	2	m	20	22-Jun-2017	Sub8_Trial69_0	0	1	1	1.399559	False	1.132
8	69	2	m	20	22-Jun-2017	Sub8_Trial69_0	0	2	2	1.481063	False	1.132
8	69	2	m	20	22-Jun-2017	Sub8_Trial69_0	0	3	3	0.809262	False	1.132
8	69	2	m	20	22-Jun-2017	Sub8_Trial69_0	0	4	4	0.507115	False	1.132
8	69	2	m	20	22-Jun-2017	Sub8_Trial69_0	0	5	5	1.57854	False	1.132
8	69	2	m	20	22-Jun-2017	Sub8_Trial69_1	1	0	0	1.481869	True	1.132
8	69	2	m	20	22-Jun-2017	Sub8_Trial69_1	1	1	1	1.345033	True	1.132
8	69	2	m	20	22-Jun-2017	Sub8_Trial69_1	1	2	2	0.955223	True	1.132
8	69	2	m	20	22-Jun-2017	Sub8_Trial69_1	1	3	3	1.427148	True	1.132
8	69	2	m	20	22-Jun-2017	Sub8_Trial69_1	1	4	4	1.52947	True	1.132
8	69	2	m	20	22-Jun-2017	Sub8_Trial69_1	1	5	5	0.781939	True	1.132
8	70	2	m	20	22-Jun-2017	Sub8_Trial70_0	0	0	0	0.90279	False	0.907
8	70	2	m	20	22-Jun-2017	Sub8_Trial70_0	0	1	1	0.8772	False	0.907
8	70	2	m	20	22-Jun-2017	Sub8_Trial70_0	0	2	2	0.410925	False	0.907
8	70	2	m	20	22-Jun-2017	Sub8_Trial70_0	0	3	3	1.169003	False	0.907
8	70	2	m	20	22-Jun-2017	Sub8_Trial70_0	0	4	4	0.428615	False	0.907
8	70	2	m	20	22-Jun-2017	Sub8_Trial70_0	0	5	5	1.149337	False	0.907
8	70	2	m	20	22-Jun-2017	Sub8_Trial70_1	1	0	0	1.246174	True	0.907
8	70	2	m	20	22-Jun-2017	Sub8_Trial70_1	1	1	1	1.13389	True	0.907
8	70	2	m	20	22-Jun-2017	Sub8_Trial70_1	1	2	2	1.054001	True	0.907
8	70	2	m	20	22-Jun-2017	Sub8_Trial70_1	1	3	3	1.338952	True	0.907
8	70	2	m	20	22-Jun-2017	Sub8_Trial70_1	1	4	4	1.149587	True	0.907
8	70	2	m	20	22-Jun-2017	Sub8_Trial70_1	1	5	5	0.75636	True	0.907
8	71	2	m	20	22-Jun-2017	Sub8_Trial71_0	0	0	0	1.557067	False	3.325
8	71	2	m	20	22-Jun-2017	Sub8_Trial71_0	0	1	1	1.191906	False	3.325
8	71	2	m	20	22-Jun-2017	Sub8_Trial71_0	0	2	2	1.463167	False	3.325
8	71	2	m	20	22-Jun-2017	Sub8_Trial71_0	0	3	3	0.72598	False	3.325
8	71	2	m	20	22-Jun-2017	Sub8_Trial71_0	0	4	4	1.242991	False	3.325
8	71	2	m	20	22-Jun-2017	Sub8_Trial71_0	0	5	5	1.318164	False	3.325
8	71	2	m	20	22-Jun-2017	Sub8_Trial71_1	1	0	0	1.026609	True	3.325
8	71	2	m	20	22-Jun-2017	Sub8_Trial71_1	1	1	1	1.042115	True	3.325
8	71	2	m	20	22-Jun-2017	Sub8_Trial71_1	1	2	2	0.999748	True	3.325
8	71	2	m	20	22-Jun-2017	Sub8_Trial71_1	1	3	3	0.723856	True	3.325
8	71	2	m	20	22-Jun-2017	Sub8_Trial71_1	1	4	4	1.484625	True	3.325
8	71	2	m	20	22-Jun-2017	Sub8_Trial71_1	1	5	5	0.975923	True	3.325
8	72	2	m	20	22-Jun-2017	Sub8_Trial72_0	0	0	0	1.581771	False	1.154
8	72	2	m	20	22-Jun-2017	Sub8_Trial72_0	0	1	1	0.495254	False	1.154
8	72	2	m	20	22-Jun-2017	Sub8_Trial72_0	0	2	2	0.728834	False	1.154
8	72	2	m	20	22-Jun-2017	Sub8_Trial72_0	0	3	3	1.250155	False	1.154
8	72	2	m	20	22-Jun-2017	Sub8_Trial72_0	0	4	4	1.024807	False	1.154
8	72	2	m	20	22-Jun-2017	Sub8_Trial72_0	0	5	5	1.414858	False	1.154
8	72	2	m	20	22-Jun-2017	Sub8_Trial72_1	1	0	0	0.996519	True	1.154
8	72	2	m	20	22-Jun-2017	Sub8_Trial72_1	1	1	1	0.823398	True	1.154
8	72	2	m	20	22-Jun-2017	Sub8_Trial72_1	1	2	2	1.103908	True	1.154
8	72	2	m	20	22-Jun-2017	Sub8_Trial72_1	1	3	3	1.36157	True	1.154
8	72	2	m	20	22-Jun-2017	Sub8_Trial72_1	1	4	4	1.072479	True	1.154
8	72	2	m	20	22-Jun-2017	Sub8_Trial72_1	1	5	5	0.933836	True	1.154
8	73	2	m	20	22-Jun-2017	Sub8_Trial73_0	0	0	0	1.441378	False	2.023
8	73	2	m	20	22-Jun-2017	Sub8_Trial73_0	0	1	1	1.145707	False	2.023
8	73	2	m	20	22-Jun-2017	Sub8_Trial73_0	0	2	2	0.587407	False	2.023
8	73	2	m	20	22-Jun-2017	Sub8_Trial73_0	0	3	3	0.975125	False	2.023
8	73	2	m	20	22-Jun-2017	Sub8_Trial73_0	0	4	4	1.232471	False	2.023
8	73	2	m	20	22-Jun-2017	Sub8_Trial73_0	0	5	5	1.421968	False	2.023
8	73	2	m	20	22-Jun-2017	Sub8_Trial73_1	1	0	0	0.993463	True	2.023
8	73	2	m	20	22-Jun-2017	Sub8_Trial73_1	1	1	1	1.033698	True	2.023
8	73	2	m	20	22-Jun-2017	Sub8_Trial73_1	1	2	2	1.046593	True	2.023
8	73	2	m	20	22-Jun-2017	Sub8_Trial73_1	1	3	3	0.820721	True	2.023
8	73	2	m	20	22-Jun-2017	Sub8_Trial73_1	1	4	4	1.106999	True	2.023
8	73	2	m	20	22-Jun-2017	Sub8_Trial73_1	1	5	5	1.136358	True	2.023
8	74	2	m	20	22-Jun-2017	Sub8_Trial74_0	0	0	0	1.348305	True	0.746
8	74	2	m	20	22-Jun-2017	Sub8_Trial74_0	0	1	1	0.664493	True	0.746
8	74	2	m	20	22-Jun-2017	Sub8_Trial74_0	0	2	2	1.074372	True	0.746
8	74	2	m	20	22-Jun-2017	Sub8_Trial74_0	0	3	3	0.868457	True	0.746
8	74	2	m	20	22-Jun-2017	Sub8_Trial74_0	0	4	4	0.825848	True	0.746
8	74	2	m	20	22-Jun-2017	Sub8_Trial74_0	0	5	5	0.731826	True	0.746
8	74	2	m	20	22-Jun-2017	Sub8_Trial74_1	1	0	0	0.799194	False	0.746
8	74	2	m	20	22-Jun-2017	Sub8_Trial74_1	1	1	1	0.884812	False	0.746
8	74	2	m	20	22-Jun-2017	Sub8_Trial74_1	1	2	2	0.453837	False	0.746
8	74	2	m	20	22-Jun-2017	Sub8_Trial74_1	1	3	3	0.969863	False	0.746
8	74	2	m	20	22-Jun-2017	Sub8_Trial74_1	1	4	4	0.995879	False	0.746
8	74	2	m	20	22-Jun-2017	Sub8_Trial74_1	1	5	5	1.185899	False	0.746
8	75	2	m	20	22-Jun-2017	Sub8_Trial75_0	0	0	0	0.864275	False	2.091
8	75	2	m	20	22-Jun-2017	Sub8_Trial75_0	0	1	1	0.668065	False	2.091
8	75	2	m	20	22-Jun-2017	Sub8_Trial75_0	0	2	2	1.548051	False	2.091
8	75	2	m	20	22-Jun-2017	Sub8_Trial75_0	0	3	3	1.10628	False	2.091
8	75	2	m	20	22-Jun-2017	Sub8_Trial75_0	0	4	4	1.368177	False	2.091
8	75	2	m	20	22-Jun-2017	Sub8_Trial75_0	0	5	5	1.027857	False	2.091
8	75	2	m	20	22-Jun-2017	Sub8_Trial75_1	1	0	0	1.503655	True	2.091
8	75	2	m	20	22-Jun-2017	Sub8_Trial75_1	1	1	1	1.534434	True	2.091
8	75	2	m	20	22-Jun-2017	Sub8_Trial75_1	1	2	2	1.26302	True	2.091
8	75	2	m	20	22-Jun-2017	Sub8_Trial75_1	1	3	3	1.034327	True	2.091
8	75	2	m	20	22-Jun-2017	Sub8_Trial75_1	1	4	4	1.084741	True	2.091
8	75	2	m	20	22-Jun-2017	Sub8_Trial75_1	1	5	5	1.065252	True	2.091
8	76	2	m	20	22-Jun-2017	Sub8_Trial76_0	0	0	0	0.935061	False	1.54
8	76	2	m	20	22-Jun-2017	Sub8_Trial76_0	0	1	1	0.682807	False	1.54
8	76	2	m	20	22-Jun-2017	Sub8_Trial76_0	0	2	2	0.768535	False	1.54
8	76	2	m	20	22-Jun-2017	Sub8_Trial76_0	0	3	3	0.689688	False	1.54
8	76	2	m	20	22-Jun-2017	Sub8_Trial76_0	0	4	4	0.817587	False	1.54
8	76	2	m	20	22-Jun-2017	Sub8_Trial76_0	0	5	5	1.39772	False	1.54
8	76	2	m	20	22-Jun-2017	Sub8_Trial76_1	1	0	0	0.836488	True	1.54
8	76	2	m	20	22-Jun-2017	Sub8_Trial76_1	1	1	1	1.040482	True	1.54
8	76	2	m	20	22-Jun-2017	Sub8_Trial76_1	1	2	2	1.382883	True	1.54
8	76	2	m	20	22-Jun-2017	Sub8_Trial76_1	1	3	3	0.407735	True	1.54
8	76	2	m	20	22-Jun-2017	Sub8_Trial76_1	1	4	4	0.835001	True	1.54
8	76	2	m	20	22-Jun-2017	Sub8_Trial76_1	1	5	5	0.931451	True	1.54
8	77	2	m	20	22-Jun-2017	Sub8_Trial77_0	0	0	0	0.73619	False	1.107
8	77	2	m	20	22-Jun-2017	Sub8_Trial77_0	0	1	1	0.872637	False	1.107
8	77	2	m	20	22-Jun-2017	Sub8_Trial77_0	0	2	2	0.43965	False	1.107
8	77	2	m	20	22-Jun-2017	Sub8_Trial77_0	0	3	3	1.387215	False	1.107
8	77	2	m	20	22-Jun-2017	Sub8_Trial77_0	0	4	4	1.042813	False	1.107
8	77	2	m	20	22-Jun-2017	Sub8_Trial77_0	0	5	5	0.95667	False	1.107
8	77	2	m	20	22-Jun-2017	Sub8_Trial77_1	1	0	0	1.519077	True	1.107
8	77	2	m	20	22-Jun-2017	Sub8_Trial77_1	1	1	1	0.362173	True	1.107
8	77	2	m	20	22-Jun-2017	Sub8_Trial77_1	1	2	2	1.325297	True	1.107
8	77	2	m	20	22-Jun-2017	Sub8_Trial77_1	1	3	3	0.79324	True	1.107
8	77	2	m	20	22-Jun-2017	Sub8_Trial77_1	1	4	4	0.846443	True	1.107
8	77	2	m	20	22-Jun-2017	Sub8_Trial77_1	1	5	5	0.406438	True	1.107
8	78	2	m	20	22-Jun-2017	Sub8_Trial78_0	0	0	0	0.633056	False	1.007
8	78	2	m	20	22-Jun-2017	Sub8_Trial78_0	0	1	1	1.308113	False	1.007
8	78	2	m	20	22-Jun-2017	Sub8_Trial78_0	0	2	2	1.414345	False	1.007
8	78	2	m	20	22-Jun-2017	Sub8_Trial78_0	0	3	3	1.405984	False	1.007
8	78	2	m	20	22-Jun-2017	Sub8_Trial78_0	0	4	4	0.422474	False	1.007
8	78	2	m	20	22-Jun-2017	Sub8_Trial78_0	0	5	5	1.490654	False	1.007
8	78	2	m	20	22-Jun-2017	Sub8_Trial78_1	1	0	0	1.291147	True	1.007
8	78	2	m	20	22-Jun-2017	Sub8_Trial78_1	1	1	1	1.227777	True	1.007
8	78	2	m	20	22-Jun-2017	Sub8_Trial78_1	1	2	2	1.407444	True	1.007
8	78	2	m	20	22-Jun-2017	Sub8_Trial78_1	1	3	3	0.899607	True	1.007
8	78	2	m	20	22-Jun-2017	Sub8_Trial78_1	1	4	4	1.192745	True	1.007
8	78	2	m	20	22-Jun-2017	Sub8_Trial78_1	1	5	5	0.659178	True	1.007
8	79	2	m	20	22-Jun-2017	Sub8_Trial79_0	0	0	0	0.976265	False	1.712
8	79	2	m	20	22-Jun-2017	Sub8_Trial79_0	0	1	1	0.979416	False	1.712
8	79	2	m	20	22-Jun-2017	Sub8_Trial79_0	0	2	2	1.437668	False	1.712
8	79	2	m	20	22-Jun-2017	Sub8_Trial79_0	0	3	3	1.292162	False	1.712
8	79	2	m	20	22-Jun-2017	Sub8_Trial79_0	0	4	4	0.938149	False	1.712
8	79	2	m	20	22-Jun-2017	Sub8_Trial79_0	0	5	5	1.30243	False	1.712
8	79	2	m	20	22-Jun-2017	Sub8_Trial79_1	1	0	0	0.830612	True	1.712
8	79	2	m	20	22-Jun-2017	Sub8_Trial79_1	1	1	1	1.479817	True	1.712
8	79	2	m	20	22-Jun-2017	Sub8_Trial79_1	1	2	2	1.459903	True	1.712
8	79	2	m	20	22-Jun-2017	Sub8_Trial79_1	1	3	3	1.144649	True	1.712
8	79	2	m	20	22-Jun-2017	Sub8_Trial79_1	1	4	4	0.868275	True	1.712
8	79	2	m	20	22-Jun-2017	Sub8_Trial79_1	1	5	5	1.140072	True	1.712
8	79	3	m	20	22-Jun-2017	Sub8_Trial79_0	0	0	0	0.976265	False	1.096
8	79	3	m	20	22-Jun-2017	Sub8_Trial79_0	0	1	1	0.979416	False	1.096
8	79	3	m	20	22-Jun-2017	Sub8_Trial79_0	0	2	2	1.437668	False	1.096
8	79	3	m	20	22-Jun-2017	Sub8_Trial79_0	0	3	3	1.292162	False	1.096
8	79	3	m	20	22-Jun-2017	Sub8_Trial79_0	0	4	4	0.938149	False	1.096
8	79	3	m	20	22-Jun-2017	Sub8_Trial79_0	0	5	5	1.30243	False	1.096
8	79	3	m	20	22-Jun-2017	Sub8_Trial79_1	1	0	0	0.830612	True	1.096
8	79	3	m	20	22-Jun-2017	Sub8_Trial79_1	1	1	1	1.479817	True	1.096
8	79	3	m	20	22-Jun-2017	Sub8_Trial79_1	1	2	2	1.459903	True	1.096
8	79	3	m	20	22-Jun-2017	Sub8_Trial79_1	1	3	3	1.144649	True	1.096
8	79	3	m	20	22-Jun-2017	Sub8_Trial79_1	1	4	4	0.868275	True	1.096
8	79	3	m	20	22-Jun-2017	Sub8_Trial79_1	1	5	5	1.140072	True	1.096
8	80	3	m	20	22-Jun-2017	Sub8_Trial80_0	0	0	0	0.718558	True	1.47
8	80	3	m	20	22-Jun-2017	Sub8_Trial80_0	0	1	1	0.968053	True	1.47
8	80	3	m	20	22-Jun-2017	Sub8_Trial80_0	0	2	2	0.862655	True	1.47
8	80	3	m	20	22-Jun-2017	Sub8_Trial80_0	0	3	3	0.737593	True	1.47
8	80	3	m	20	22-Jun-2017	Sub8_Trial80_0	0	4	4	0.912513	True	1.47
8	80	3	m	20	22-Jun-2017	Sub8_Trial80_0	0	5	5	0.582434	True	1.47
8	80	3	m	20	22-Jun-2017	Sub8_Trial80_1	1	0	0	1.36917	False	1.47
8	80	3	m	20	22-Jun-2017	Sub8_Trial80_1	1	1	1	0.556222	False	1.47
8	80	3	m	20	22-Jun-2017	Sub8_Trial80_1	1	2	2	0.711525	False	1.47
8	80	3	m	20	22-Jun-2017	Sub8_Trial80_1	1	3	3	0.616453	False	1.47
8	80	3	m	20	22-Jun-2017	Sub8_Trial80_1	1	4	4	0.827281	False	1.47
8	80	3	m	20	22-Jun-2017	Sub8_Trial80_1	1	5	5	1.027208	False	1.47
8	81	3	m	20	22-Jun-2017	Sub8_Trial81_0	0	0	0	0.806869	False	1.428
8	81	3	m	20	22-Jun-2017	Sub8_Trial81_0	0	1	1	1.241517	False	1.428
8	81	3	m	20	22-Jun-2017	Sub8_Trial81_0	0	2	2	1.249912	False	1.428
8	81	3	m	20	22-Jun-2017	Sub8_Trial81_0	0	3	3	0.366935	False	1.428
8	81	3	m	20	22-Jun-2017	Sub8_Trial81_0	0	4	4	0.998876	False	1.428
8	81	3	m	20	22-Jun-2017	Sub8_Trial81_0	0	5	5	0.863901	False	1.428
8	81	3	m	20	22-Jun-2017	Sub8_Trial81_1	1	0	0	0.710527	True	1.428
8	81	3	m	20	22-Jun-2017	Sub8_Trial81_1	1	1	1	1.281744	True	1.428
8	81	3	m	20	22-Jun-2017	Sub8_Trial81_1	1	2	2	1.326103	True	1.428
8	81	3	m	20	22-Jun-2017	Sub8_Trial81_1	1	3	3	1.191349	True	1.428
8	81	3	m	20	22-Jun-2017	Sub8_Trial81_1	1	4	4	0.86093	True	1.428
8	81	3	m	20	22-Jun-2017	Sub8_Trial81_1	1	5	5	1.220464	True	1.428
8	82	3	m	20	22-Jun-2017	Sub8_Trial82_0	0	0	0	1.19486	False	1.985
8	82	3	m	20	22-Jun-2017	Sub8_Trial82_0	0	1	1	1.015737	False	1.985
8	82	3	m	20	22-Jun-2017	Sub8_Trial82_0	0	2	2	1.085849	False	1.985
8	82	3	m	20	22-Jun-2017	Sub8_Trial82_0	0	3	3	1.479199	False	1.985
8	82	3	m	20	22-Jun-2017	Sub8_Trial82_0	0	4	4	1.039511	False	1.985
8	82	3	m	20	22-Jun-2017	Sub8_Trial82_0	0	5	5	1.081435	False	1.985
8	82	3	m	20	22-Jun-2017	Sub8_Trial82_1	1	0	0	0.87051	True	1.985
8	82	3	m	20	22-Jun-2017	Sub8_Trial82_1	1	1	1	0.574599	True	1.985
8	82	3	m	20	22-Jun-2017	Sub8_Trial82_1	1	2	2	1.042804	True	1.985
8	82	3	m	20	22-Jun-2017	Sub8_Trial82_1	1	3	3	1.152875	True	1.985
8	82	3	m	20	22-Jun-2017	Sub8_Trial82_1	1	4	4	1.291175	True	1.985
8	82	3	m	20	22-Jun-2017	Sub8_Trial82_1	1	5	5	0.471451	True	1.985
8	83	3	m	20	22-Jun-2017	Sub8_Trial83_0	0	0	0	1.091903	False	2.363
8	83	3	m	20	22-Jun-2017	Sub8_Trial83_0	0	1	1	0.658615	False	2.363
8	83	3	m	20	22-Jun-2017	Sub8_Trial83_0	0	2	2	0.489135	False	2.363
8	83	3	m	20	22-Jun-2017	Sub8_Trial83_0	0	3	3	0.382263	False	2.363
8	83	3	m	20	22-Jun-2017	Sub8_Trial83_0	0	4	4	1.402976	False	2.363
8	83	3	m	20	22-Jun-2017	Sub8_Trial83_0	0	5	5	0.392045	False	2.363
8	83	3	m	20	22-Jun-2017	Sub8_Trial83_1	1	0	0	0.85079	True	2.363
8	83	3	m	20	22-Jun-2017	Sub8_Trial83_1	1	1	1	1.540359	True	2.363
8	83	3	m	20	22-Jun-2017	Sub8_Trial83_1	1	2	2	0.374427	True	2.363
8	83	3	m	20	22-Jun-2017	Sub8_Trial83_1	1	3	3	1.157702	True	2.363
8	83	3	m	20	22-Jun-2017	Sub8_Trial83_1	1	4	4	0.853502	True	2.363
8	83	3	m	20	22-Jun-2017	Sub8_Trial83_1	1	5	5	1.272987	True	2.363
8	84	3	m	20	22-Jun-2017	Sub8_Trial84_0	0	0	0	0.782703	True	2.648
8	84	3	m	20	22-Jun-2017	Sub8_Trial84_0	0	1	1	1.139968	True	2.648
8	84	3	m	20	22-Jun-2017	Sub8_Trial84_0	0	2	2	1.083883	True	2.648
8	84	3	m	20	22-Jun-2017	Sub8_Trial84_0	0	3	3	0.532302	True	2.648
8	84	3	m	20	22-Jun-2017	Sub8_Trial84_0	0	4	4	1.027272	True	2.648
8	84	3	m	20	22-Jun-2017	Sub8_Trial84_0	0	5	5	1.569965	True	2.648
8	84	3	m	20	22-Jun-2017	Sub8_Trial84_1	1	0	0	0.814718	False	2.648
8	84	3	m	20	22-Jun-2017	Sub8_Trial84_1	1	1	1	0.925425	False	2.648
8	84	3	m	20	22-Jun-2017	Sub8_Trial84_1	1	2	2	0.502637	False	2.648
8	84	3	m	20	22-Jun-2017	Sub8_Trial84_1	1	3	3	1.128854	False	2.648
8	84	3	m	20	22-Jun-2017	Sub8_Trial84_1	1	4	4	0.962504	False	2.648
8	84	3	m	20	22-Jun-2017	Sub8_Trial84_1	1	5	5	1.121154	False	2.648
8	85	3	m	20	22-Jun-2017	Sub8_Trial85_0	0	0	0	0.536777	False	1.373
8	85	3	m	20	22-Jun-2017	Sub8_Trial85_0	0	1	1	1.415766	False	1.373
8	85	3	m	20	22-Jun-2017	Sub8_Trial85_0	0	2	2	0.95433	False	1.373
8	85	3	m	20	22-Jun-2017	Sub8_Trial85_0	0	3	3	0.754756	False	1.373
8	85	3	m	20	22-Jun-2017	Sub8_Trial85_0	0	4	4	0.7465	False	1.373
8	85	3	m	20	22-Jun-2017	Sub8_Trial85_0	0	5	5	1.34394	False	1.373
8	85	3	m	20	22-Jun-2017	Sub8_Trial85_1	1	0	0	1.336518	True	1.373
8	85	3	m	20	22-Jun-2017	Sub8_Trial85_1	1	1	1	1.286008	True	1.373
8	85	3	m	20	22-Jun-2017	Sub8_Trial85_1	1	2	2	0.951629	True	1.373
8	85	3	m	20	22-Jun-2017	Sub8_Trial85_1	1	3	3	1.343805	True	1.373
8	85	3	m	20	22-Jun-2017	Sub8_Trial85_1	1	4	4	0.943611	True	1.373
8	85	3	m	20	22-Jun-2017	Sub8_Trial85_1	1	5	5	0.729245	True	1.373
8	86	3	m	20	22-Jun-2017	Sub8_Trial86_0	0	0	0	0.42988	False	1.566
8	86	3	m	20	22-Jun-2017	Sub8_Trial86_0	0	1	1	0.995508	False	1.566
8	86	3	m	20	22-Jun-2017	Sub8_Trial86_0	0	2	2	0.893147	False	1.566
8	86	3	m	20	22-Jun-2017	Sub8_Trial86_0	0	3	3	1.242016	False	1.566
8	86	3	m	20	22-Jun-2017	Sub8_Trial86_0	0	4	4	1.547677	False	1.566
8	86	3	m	20	22-Jun-2017	Sub8_Trial86_0	0	5	5	1.312941	False	1.566
8	86	3	m	20	22-Jun-2017	Sub8_Trial86_1	1	0	0	1.010594	True	1.566
8	86	3	m	20	22-Jun-2017	Sub8_Trial86_1	1	1	1	0.588061	True	1.566
8	86	3	m	20	22-Jun-2017	Sub8_Trial86_1	1	2	2	1.637497	True	1.566
8	86	3	m	20	22-Jun-2017	Sub8_Trial86_1	1	3	3	1.174564	True	1.566
8	86	3	m	20	22-Jun-2017	Sub8_Trial86_1	1	4	4	1.46835	True	1.566
8	86	3	m	20	22-Jun-2017	Sub8_Trial86_1	1	5	5	0.866582	True	1.566
8	87	3	m	20	22-Jun-2017	Sub8_Trial87_0	0	0	0	0.721213	False	0.933
8	87	3	m	20	22-Jun-2017	Sub8_Trial87_0	0	1	1	1.132281	False	0.933
8	87	3	m	20	22-Jun-2017	Sub8_Trial87_0	0	2	2	0.711839	False	0.933
8	87	3	m	20	22-Jun-2017	Sub8_Trial87_0	0	3	3	1.227271	False	0.933
8	87	3	m	20	22-Jun-2017	Sub8_Trial87_0	0	4	4	0.436891	False	0.933
8	87	3	m	20	22-Jun-2017	Sub8_Trial87_0	0	5	5	0.939154	False	0.933
8	87	3	m	20	22-Jun-2017	Sub8_Trial87_1	1	0	0	0.725845	True	0.933
8	87	3	m	20	22-Jun-2017	Sub8_Trial87_1	1	1	1	0.938723	True	0.933
8	87	3	m	20	22-Jun-2017	Sub8_Trial87_1	1	2	2	1.340259	True	0.933
8	87	3	m	20	22-Jun-2017	Sub8_Trial87_1	1	3	3	1.015282	True	0.933
8	87	3	m	20	22-Jun-2017	Sub8_Trial87_1	1	4	4	1.486139	True	0.933
8	87	3	m	20	22-Jun-2017	Sub8_Trial87_1	1	5	5	1.293014	True	0.933
8	88	3	m	20	22-Jun-2017	Sub8_Trial88_0	0	0	0	0.720037	False	1.675
8	88	3	m	20	22-Jun-2017	Sub8_Trial88_0	0	1	1	0.619381	False	1.675
8	88	3	m	20	22-Jun-2017	Sub8_Trial88_0	0	2	2	1.123789	False	1.675
8	88	3	m	20	22-Jun-2017	Sub8_Trial88_0	0	3	3	1.32234	False	1.675
8	88	3	m	20	22-Jun-2017	Sub8_Trial88_0	0	4	4	1.352137	False	1.675
8	88	3	m	20	22-Jun-2017	Sub8_Trial88_0	0	5	5	1.158829	False	1.675
8	88	3	m	20	22-Jun-2017	Sub8_Trial88_1	1	0	0	0.971566	True	1.675
8	88	3	m	20	22-Jun-2017	Sub8_Trial88_1	1	1	1	1.17693	True	1.675
8	88	3	m	20	22-Jun-2017	Sub8_Trial88_1	1	2	2	0.896988	True	1.675
8	88	3	m	20	22-Jun-2017	Sub8_Trial88_1	1	3	3	0.999471	True	1.675
8	88	3	m	20	22-Jun-2017	Sub8_Trial88_1	1	4	4	1.167828	True	1.675
8	88	3	m	20	22-Jun-2017	Sub8_Trial88_1	1	5	5	1.045591	True	1.675
8	89	3	m	20	22-Jun-2017	Sub8_Trial89_0	0	0	0	1.61344	False	1.465
8	89	3	m	20	22-Jun-2017	Sub8_Trial89_0	0	1	1	1.097266	False	1.465
8	89	3	m	20	22-Jun-2017	Sub8_Trial89_0	0	2	2	1.272441	False	1.465
8	89	3	m	20	22-Jun-2017	Sub8_Trial89_0	0	3	3	1.017804	False	1.465
8	89	3	m	20	22-Jun-2017	Sub8_Trial89_0	0	4	4	0.796137	False	1.465
8	89	3	m	20	22-Jun-2017	Sub8_Trial89_0	0	5	5	1.483424	False	1.465
8	89	3	m	20	22-Jun-2017	Sub8_Trial89_1	1	0	0	1.02062	True	1.465
8	89	3	m	20	22-Jun-2017	Sub8_Trial89_1	1	1	1	1.635831	True	1.465
8	89	3	m	20	22-Jun-2017	Sub8_Trial89_1	1	2	2	1.256767	True	1.465
8	89	3	m	20	22-Jun-2017	Sub8_Trial89_1	1	3	3	0.674049	True	1.465
8	89	3	m	20	22-Jun-2017	Sub8_Trial89_1	1	4	4	0.909004	True	1.465
8	89	3	m	20	22-Jun-2017	Sub8_Trial89_1	1	5	5	0.736535	True	1.465
8	90	3	m	20	22-Jun-2017	Sub8_Trial90_0	0	0	0	0.841211	True	1.643
8	90	3	m	20	22-Jun-2017	Sub8_Trial90_0	0	1	1	1.006581	True	1.643
8	90	3	m	20	22-Jun-2017	Sub8_Trial90_0	0	2	2	1.076883	True	1.643
8	90	3	m	20	22-Jun-2017	Sub8_Trial90_0	0	3	3	0.639596	True	1.643
8	90	3	m	20	22-Jun-2017	Sub8_Trial90_0	0	4	4	1.457575	True	1.643
8	90	3	m	20	22-Jun-2017	Sub8_Trial90_0	0	5	5	1.153251	True	1.643
8	90	3	m	20	22-Jun-2017	Sub8_Trial90_1	1	0	0	0.444871	False	1.643
8	90	3	m	20	22-Jun-2017	Sub8_Trial90_1	1	1	1	1.328581	False	1.643
8	90	3	m	20	22-Jun-2017	Sub8_Trial90_1	1	2	2	0.628002	False	1.643
8	90	3	m	20	22-Jun-2017	Sub8_Trial90_1	1	3	3	0.45309	False	1.643
8	90	3	m	20	22-Jun-2017	Sub8_Trial90_1	1	4	4	1.126724	False	1.643
8	90	3	m	20	22-Jun-2017	Sub8_Trial90_1	1	5	5	1.182148	False	1.643
8	91	3	m	20	22-Jun-2017	Sub8_Trial91_0	0	0	0	1.192543	False	1.365
8	91	3	m	20	22-Jun-2017	Sub8_Trial91_0	0	1	1	0.726227	False	1.365
8	91	3	m	20	22-Jun-2017	Sub8_Trial91_0	0	2	2	0.70565	False	1.365
8	91	3	m	20	22-Jun-2017	Sub8_Trial91_0	0	3	3	0.566192	False	1.365
8	91	3	m	20	22-Jun-2017	Sub8_Trial91_0	0	4	4	0.915697	False	1.365
8	91	3	m	20	22-Jun-2017	Sub8_Trial91_0	0	5	5	0.896527	False	1.365
8	91	3	m	20	22-Jun-2017	Sub8_Trial91_1	1	0	0	0.69254	True	1.365
8	91	3	m	20	22-Jun-2017	Sub8_Trial91_1	1	1	1	0.838544	True	1.365
8	91	3	m	20	22-Jun-2017	Sub8_Trial91_1	1	2	2	1.380801	True	1.365
8	91	3	m	20	22-Jun-2017	Sub8_Trial91_1	1	3	3	0.501082	True	1.365
8	91	3	m	20	22-Jun-2017	Sub8_Trial91_1	1	4	4	1.183695	True	1.365
8	91	3	m	20	22-Jun-2017	Sub8_Trial91_1	1	5	5	0.807266	True	1.365
8	92	3	m	20	22-Jun-2017	Sub8_Trial92_0	0	0	0	1.221692	False	0.845
8	92	3	m	20	22-Jun-2017	Sub8_Trial92_0	0	1	1	0.625924	False	0.845
8	92	3	m	20	22-Jun-2017	Sub8_Trial92_0	0	2	2	0.95251	False	0.845
8	92	3	m	20	22-Jun-2017	Sub8_Trial92_0	0	3	3	0.580774	False	0.845
8	92	3	m	20	22-Jun-2017	Sub8_Trial92_0	0	4	4	1.043666	False	0.845
8	92	3	m	20	22-Jun-2017	Sub8_Trial92_0	0	5	5	0.916389	False	0.845
8	92	3	m	20	22-Jun-2017	Sub8_Trial92_1	1	0	0	0.676707	True	0.845
8	92	3	m	20	22-Jun-2017	Sub8_Trial92_1	1	1	1	0.547089	True	0.845
8	92	3	m	20	22-Jun-2017	Sub8_Trial92_1	1	2	2	1.503788	True	0.845
8	92	3	m	20	22-Jun-2017	Sub8_Trial92_1	1	3	3	0.839666	True	0.845
8	92	3	m	20	22-Jun-2017	Sub8_Trial92_1	1	4	4	0.991459	True	0.845
8	92	3	m	20	22-Jun-2017	Sub8_Trial92_1	1	5	5	0.96419	True	0.845
8	93	3	m	20	22-Jun-2017	Sub8_Trial93_0	0	0	0	0.503708	False	0.894
8	93	3	m	20	22-Jun-2017	Sub8_Trial93_0	0	1	1	1.39439	False	0.894
8	93	3	m	20	22-Jun-2017	Sub8_Trial93_0	0	2	2	0.950121	False	0.894
8	93	3	m	20	22-Jun-2017	Sub8_Trial93_0	0	3	3	0.836083	False	0.894
8	93	3	m	20	22-Jun-2017	Sub8_Trial93_0	0	4	4	0.963829	False	0.894
8	93	3	m	20	22-Jun-2017	Sub8_Trial93_0	0	5	5	1.2294	False	0.894
8	93	3	m	20	22-Jun-2017	Sub8_Trial93_1	1	0	0	0.994647	True	0.894
8	93	3	m	20	22-Jun-2017	Sub8_Trial93_1	1	1	1	1.207622	True	0.894
8	93	3	m	20	22-Jun-2017	Sub8_Trial93_1	1	2	2	1.372374	True	0.894
8	93	3	m	20	22-Jun-2017	Sub8_Trial93_1	1	3	3	1.450197	True	0.894
8	93	3	m	20	22-Jun-2017	Sub8_Trial93_1	1	4	4	1.021988	True	0.894
8	93	3	m	20	22-Jun-2017	Sub8_Trial93_1	1	5	5	0.788706	True	0.894
8	94	3	m	20	22-Jun-2017	Sub8_Trial94_0	0	0	0	1.382543	False	2.101
8	94	3	m	20	22-Jun-2017	Sub8_Trial94_0	0	1	1	1.129767	False	2.101
8	94	3	m	20	22-Jun-2017	Sub8_Trial94_0	0	2	2	1.558671	False	2.101
8	94	3	m	20	22-Jun-2017	Sub8_Trial94_0	0	3	3	0.376839	False	2.101
8	94	3	m	20	22-Jun-2017	Sub8_Trial94_0	0	4	4	0.944735	False	2.101
8	94	3	m	20	22-Jun-2017	Sub8_Trial94_0	0	5	5	1.04585	False	2.101
8	94	3	m	20	22-Jun-2017	Sub8_Trial94_1	1	0	0	0.513716	True	2.101
8	94	3	m	20	22-Jun-2017	Sub8_Trial94_1	1	1	1	0.641839	True	2.101
8	94	3	m	20	22-Jun-2017	Sub8_Trial94_1	1	2	2	0.981252	True	2.101
8	94	3	m	20	22-Jun-2017	Sub8_Trial94_1	1	3	3	1.252498	True	2.101
8	94	3	m	20	22-Jun-2017	Sub8_Trial94_1	1	4	4	1.535619	True	2.101
8	94	3	m	20	22-Jun-2017	Sub8_Trial94_1	1	5	5	0.944568	True	2.101
8	95	3	m	20	22-Jun-2017	Sub8_Trial95_0	0	0	0	0.865982	False	0.818
8	95	3	m	20	22-Jun-2017	Sub8_Trial95_0	0	1	1	1.191302	False	0.818
8	95	3	m	20	22-Jun-2017	Sub8_Trial95_0	0	2	2	0.448563	False	0.818
8	95	3	m	20	22-Jun-2017	Sub8_Trial95_0	0	3	3	1.323421	False	0.818
8	95	3	m	20	22-Jun-2017	Sub8_Trial95_0	0	4	4	1.22144	False	0.818
8	95	3	m	20	22-Jun-2017	Sub8_Trial95_0	0	5	5	0.70658	False	0.818
8	95	3	m	20	22-Jun-2017	Sub8_Trial95_1	1	0	0	0.449565	True	0.818
8	95	3	m	20	22-Jun-2017	Sub8_Trial95_1	1	1	1	0.78176	True	0.818
8	95	3	m	20	22-Jun-2017	Sub8_Trial95_1	1	2	2	1.305435	True	0.818
8	95	3	m	20	22-Jun-2017	Sub8_Trial95_1	1	3	3	0.363456	True	0.818
8	95	3	m	20	22-Jun-2017	Sub8_Trial95_1	1	4	4	0.920485	True	0.818
8	95	3	m	20	22-Jun-2017	Sub8_Trial95_1	1	5	5	1.440818	True	0.818
8	96	3	m	20	22-Jun-2017	Sub8_Trial96_0	0	0	0	0.751888	True	1.023
8	96	3	m	20	22-Jun-2017	Sub8_Trial96_0	0	1	1	0.967591	True	1.023
8	96	3	m	20	22-Jun-2017	Sub8_Trial96_0	0	2	2	0.69879	True	1.023
8	96	3	m	20	22-Jun-2017	Sub8_Trial96_0	0	3	3	1.044698	True	1.023
8	96	3	m	20	22-Jun-2017	Sub8_Trial96_0	0	4	4	1.52646	True	1.023
8	96	3	m	20	22-Jun-2017	Sub8_Trial96_0	0	5	5	0.621849	True	1.023
8	96	3	m	20	22-Jun-2017	Sub8_Trial96_1	1	0	0	0.988254	False	1.023
8	96	3	m	20	22-Jun-2017	Sub8_Trial96_1	1	1	1	0.949698	False	1.023
8	96	3	m	20	22-Jun-2017	Sub8_Trial96_1	1	2	2	0.483458	False	1.023
8	96	3	m	20	22-Jun-2017	Sub8_Trial96_1	1	3	3	0.886591	False	1.023
8	96	3	m	20	22-Jun-2017	Sub8_Trial96_1	1	4	4	1.372787	False	1.023
8	96	3	m	20	22-Jun-2017	Sub8_Trial96_1	1	5	5	0.555788	False	1.023
8	97	3	m	20	22-Jun-2017	Sub8_Trial97_0	0	0	0	1.198548	False	1.207
8	97	3	m	20	22-Jun-2017	Sub8_Trial97_0	0	1	1	1.544254	False	1.207
8	97	3	m	20	22-Jun-2017	Sub8_Trial97_0	0	2	2	0.965256	False	1.207
8	97	3	m	20	22-Jun-2017	Sub8_Trial97_0	0	3	3	0.665224	False	1.207
8	97	3	m	20	22-Jun-2017	Sub8_Trial97_0	0	4	4	0.469586	False	1.207
8	97	3	m	20	22-Jun-2017	Sub8_Trial97_0	0	5	5	1.046185	False	1.207
8	97	3	m	20	22-Jun-2017	Sub8_Trial97_1	1	0	0	1.512327	True	1.207
8	97	3	m	20	22-Jun-2017	Sub8_Trial97_1	1	1	1	1.431585	True	1.207
8	97	3	m	20	22-Jun-2017	Sub8_Trial97_1	1	2	2	1.113743	True	1.207
8	97	3	m	20	22-Jun-2017	Sub8_Trial97_1	1	3	3	1.144159	True	1.207
8	97	3	m	20	22-Jun-2017	Sub8_Trial97_1	1	4	4	1.002192	True	1.207
8	97	3	m	20	22-Jun-2017	Sub8_Trial97_1	1	5	5	0.576706	True	1.207
8	98	3	m	20	22-Jun-2017	Sub8_Trial98_0	0	0	0	0.676851	False	0.799
8	98	3	m	20	22-Jun-2017	Sub8_Trial98_0	0	1	1	1.267856	False	0.799
8	98	3	m	20	22-Jun-2017	Sub8_Trial98_0	0	2	2	0.745795	False	0.799
8	98	3	m	20	22-Jun-2017	Sub8_Trial98_0	0	3	3	0.815854	False	0.799
8	98	3	m	20	22-Jun-2017	Sub8_Trial98_0	0	4	4	0.861543	False	0.799
8	98	3	m	20	22-Jun-2017	Sub8_Trial98_0	0	5	5	0.481197	False	0.799
8	98	3	m	20	22-Jun-2017	Sub8_Trial98_1	1	0	0	0.601628	True	0.799
8	98	3	m	20	22-Jun-2017	Sub8_Trial98_1	1	1	1	0.947829	True	0.799
8	98	3	m	20	22-Jun-2017	Sub8_Trial98_1	1	2	2	1.090401	True	0.799
8	98	3	m	20	22-Jun-2017	Sub8_Trial98_1	1	3	3	0.818973	True	0.799
8	98	3	m	20	22-Jun-2017	Sub8_Trial98_1	1	4	4	1.063338	True	0.799
8	98	3	m	20	22-Jun-2017	Sub8_Trial98_1	1	5	5	0.965408	True	0.799
8	99	3	m	20	22-Jun-2017	Sub8_Trial99_0	0	0	0	1.499571	True	1.436
8	99	3	m	20	22-Jun-2017	Sub8_Trial99_0	0	1	1	0.999562	True	1.436
8	99	3	m	20	22-Jun-2017	Sub8_Trial99_0	0	2	2	0.85051	True	1.436
8	99	3	m	20	22-Jun-2017	Sub8_Trial99_0	0	3	3	1.28686	True	1.436
8	99	3	m	20	22-Jun-2017	Sub8_Trial99_0	0	4	4	1.164025	True	1.436
8	99	3	m	20	22-Jun-2017	Sub8_Trial99_0	0	5	5	1.626799	True	1.436
8	99	3	m	20	22-Jun-2017	Sub8_Trial99_1	1	0	0	1.099339	False	1.436
8	99	3	m	20	22-Jun-2017	Sub8_Trial99_1	1	1	1	1.426091	False	1.436
8	99	3	m	20	22-Jun-2017	Sub8_Trial99_1	1	2	2	1.027967	False	1.436
8	99	3	m	20	22-Jun-2017	Sub8_Trial99_1	1	3	3	0.674626	False	1.436
8	99	3	m	20	22-Jun-2017	Sub8_Trial99_1	1	4	4	1.130835	False	1.436
8	99	3	m	20	22-Jun-2017	Sub8_Trial99_1	1	5	5	0.973022	False	1.436
8	100	3	m	20	22-Jun-2017	Sub8_Trial100_0	0	0	0	0.536809	True	1.089
8	100	3	m	20	22-Jun-2017	Sub8_Trial100_0	0	1	1	0.931982	True	1.089
8	100	3	m	20	22-Jun-2017	Sub8_Trial100_0	0	2	2	0.931622	True	1.089
8	100	3	m	20	22-Jun-2017	Sub8_Trial100_0	0	3	3	0.853106	True	1.089
8	100	3	m	20	22-Jun-2017	Sub8_Trial100_0	0	4	4	0.826826	True	1.089
8	100	3	m	20	22-Jun-2017	Sub8_Trial100_0	0	5	5	1.452571	True	1.089
8	100	3	m	20	22-Jun-2017	Sub8_Trial100_1	1	0	0	1.419286	False	1.089
8	100	3	m	20	22-Jun-2017	Sub8_Trial100_1	1	1	1	0.471249	False	1.089
8	100	3	m	20	22-Jun-2017	Sub8_Trial100_1	1	2	2	0.766534	False	1.089
8	100	3	m	20	22-Jun-2017	Sub8_Trial100_1	1	3	3	0.896056	False	1.089
8	100	3	m	20	22-Jun-2017	Sub8_Trial100_1	1	4	4	1.163162	False	1.089
8	100	3	m	20	22-Jun-2017	Sub8_Trial100_1	1	5	5	1.530555	False	1.089
8	101	3	m	20	22-Jun-2017	Sub8_Trial101_0	0	0	0	0.778039	False	1.402
8	101	3	m	20	22-Jun-2017	Sub8_Trial101_0	0	1	1	0.716893	False	1.402
8	101	3	m	20	22-Jun-2017	Sub8_Trial101_0	0	2	2	0.754364	False	1.402
8	101	3	m	20	22-Jun-2017	Sub8_Trial101_0	0	3	3	1.146316	False	1.402
8	101	3	m	20	22-Jun-2017	Sub8_Trial101_0	0	4	4	0.976021	False	1.402
8	101	3	m	20	22-Jun-2017	Sub8_Trial101_0	0	5	5	1.185484	False	1.402
8	101	3	m	20	22-Jun-2017	Sub8_Trial101_1	1	0	0	1.022624	True	1.402
8	101	3	m	20	22-Jun-2017	Sub8_Trial101_1	1	1	1	0.748752	True	1.402
8	101	3	m	20	22-Jun-2017	Sub8_Trial101_1	1	2	2	1.283069	True	1.402
8	101	3	m	20	22-Jun-2017	Sub8_Trial101_1	1	3	3	0.992126	True	1.402
8	101	3	m	20	22-Jun-2017	Sub8_Trial101_1	1	4	4	0.969033	True	1.402
8	101	3	m	20	22-Jun-2017	Sub8_Trial101_1	1	5	5	1.179301	True	1.402
8	102	3	m	20	22-Jun-2017	Sub8_Trial102_0	0	0	0	1.341399	True	1.702
8	102	3	m	20	22-Jun-2017	Sub8_Trial102_0	0	1	1	1.036837	True	1.702
8	102	3	m	20	22-Jun-2017	Sub8_Trial102_0	0	2	2	0.825815	True	1.702
8	102	3	m	20	22-Jun-2017	Sub8_Trial102_0	0	3	3	1.113886	True	1.702
8	102	3	m	20	22-Jun-2017	Sub8_Trial102_0	0	4	4	1.406272	True	1.702
8	102	3	m	20	22-Jun-2017	Sub8_Trial102_0	0	5	5	0.778954	True	1.702
8	102	3	m	20	22-Jun-2017	Sub8_Trial102_1	1	0	0	0.930568	False	1.702
8	102	3	m	20	22-Jun-2017	Sub8_Trial102_1	1	1	1	0.866672	False	1.702
8	102	3	m	20	22-Jun-2017	Sub8_Trial102_1	1	2	2	0.946521	False	1.702
8	102	3	m	20	22-Jun-2017	Sub8_Trial102_1	1	3	3	0.753764	False	1.702
8	102	3	m	20	22-Jun-2017	Sub8_Trial102_1	1	4	4	1.10838	False	1.702
8	102	3	m	20	22-Jun-2017	Sub8_Trial102_1	1	5	5	1.587478	False	1.702
8	103	3	m	20	22-Jun-2017	Sub8_Trial103_0	0	0	0	0.364889	False	1.031
8	103	3	m	20	22-Jun-2017	Sub8_Trial103_0	0	1	1	1.035853	False	1.031
8	103	3	m	20	22-Jun-2017	Sub8_Trial103_0	0	2	2	0.818692	False	1.031
8	103	3	m	20	22-Jun-2017	Sub8_Trial103_0	0	3	3	0.977916	False	1.031
8	103	3	m	20	22-Jun-2017	Sub8_Trial103_0	0	4	4	1.212433	False	1.031
8	103	3	m	20	22-Jun-2017	Sub8_Trial103_0	0	5	5	1.164771	False	1.031
8	103	3	m	20	22-Jun-2017	Sub8_Trial103_1	1	0	0	0.981128	True	1.031
8	103	3	m	20	22-Jun-2017	Sub8_Trial103_1	1	1	1	1.008105	True	1.031
8	103	3	m	20	22-Jun-2017	Sub8_Trial103_1	1	2	2	0.839827	True	1.031
8	103	3	m	20	22-Jun-2017	Sub8_Trial103_1	1	3	3	1.221754	True	1.031
8	103	3	m	20	22-Jun-2017	Sub8_Trial103_1	1	4	4	0.746162	True	1.031
8	103	3	m	20	22-Jun-2017	Sub8_Trial103_1	1	5	5	1.371102	True	1.031
8	104	3	m	20	22-Jun-2017	Sub8_Trial104_0	0	0	0	0.900016	False	0.983
8	104	3	m	20	22-Jun-2017	Sub8_Trial104_0	0	1	1	1.292221	False	0.983
8	104	3	m	20	22-Jun-2017	Sub8_Trial104_0	0	2	2	0.694604	False	0.983
8	104	3	m	20	22-Jun-2017	Sub8_Trial104_0	0	3	3	1.232377	False	0.983
8	104	3	m	20	22-Jun-2017	Sub8_Trial104_0	0	4	4	1.417313	False	0.983
8	104	3	m	20	22-Jun-2017	Sub8_Trial104_0	0	5	5	1.140217	False	0.983
8	104	3	m	20	22-Jun-2017	Sub8_Trial104_1	1	0	0	1.055841	True	0.983
8	104	3	m	20	22-Jun-2017	Sub8_Trial104_1	1	1	1	0.882847	True	0.983
8	104	3	m	20	22-Jun-2017	Sub8_Trial104_1	1	2	2	0.993788	True	0.983
8	104	3	m	20	22-Jun-2017	Sub8_Trial104_1	1	3	3	0.963642	True	0.983
8	104	3	m	20	22-Jun-2017	Sub8_Trial104_1	1	4	4	0.868055	True	0.983
8	104	3	m	20	22-Jun-2017	Sub8_Trial104_1	1	5	5	0.549015	True	0.983
8	105	3	m	20	22-Jun-2017	Sub8_Trial105_0	0	0	0	1.539149	False	1.19
8	105	3	m	20	22-Jun-2017	Sub8_Trial105_0	0	1	1	0.683943	False	1.19
8	105	3	m	20	22-Jun-2017	Sub8_Trial105_0	0	2	2	1.194257	False	1.19
8	105	3	m	20	22-Jun-2017	Sub8_Trial105_0	0	3	3	0.743581	False	1.19
8	105	3	m	20	22-Jun-2017	Sub8_Trial105_0	0	4	4	0.55293	False	1.19
8	105	3	m	20	22-Jun-2017	Sub8_Trial105_0	0	5	5	0.950123	False	1.19
8	105	3	m	20	22-Jun-2017	Sub8_Trial105_1	1	0	0	0.844706	True	1.19
8	105	3	m	20	22-Jun-2017	Sub8_Trial105_1	1	1	1	0.971041	True	1.19
8	105	3	m	20	22-Jun-2017	Sub8_Trial105_1	1	2	2	1.251895	True	1.19
8	105	3	m	20	22-Jun-2017	Sub8_Trial105_1	1	3	3	1.089993	True	1.19
8	105	3	m	20	22-Jun-2017	Sub8_Trial105_1	1	4	4	0.666209	True	1.19
8	105	3	m	20	22-Jun-2017	Sub8_Trial105_1	1	5	5	1.202233	True	1.19
8	106	3	m	20	22-Jun-2017	Sub8_Trial106_0	0	0	0	1.423891	True	3.212
8	106	3	m	20	22-Jun-2017	Sub8_Trial106_0	0	1	1	1.441773	True	3.212
8	106	3	m	20	22-Jun-2017	Sub8_Trial106_0	0	2	2	0.565659	True	3.212
8	106	3	m	20	22-Jun-2017	Sub8_Trial106_0	0	3	3	1.106738	True	3.212
8	106	3	m	20	22-Jun-2017	Sub8_Trial106_0	0	4	4	1.189955	True	3.212
8	106	3	m	20	22-Jun-2017	Sub8_Trial106_0	0	5	5	1.559454	True	3.212
8	106	3	m	20	22-Jun-2017	Sub8_Trial106_1	1	0	0	0.717943	False	3.212
8	106	3	m	20	22-Jun-2017	Sub8_Trial106_1	1	1	1	0.922483	False	3.212
8	106	3	m	20	22-Jun-2017	Sub8_Trial106_1	1	2	2	0.933465	False	3.212
8	106	3	m	20	22-Jun-2017	Sub8_Trial106_1	1	3	3	0.525527	False	3.212
8	106	3	m	20	22-Jun-2017	Sub8_Trial106_1	1	4	4	0.812245	False	3.212
8	106	3	m	20	22-Jun-2017	Sub8_Trial106_1	1	5	5	0.509718	False	3.212
8	107	3	m	20	22-Jun-2017	Sub8_Trial107_0	0	0	0	1.107008	False	1.543
8	107	3	m	20	22-Jun-2017	Sub8_Trial107_0	0	1	1	1.224288	False	1.543
8	107	3	m	20	22-Jun-2017	Sub8_Trial107_0	0	2	2	0.986098	False	1.543
8	107	3	m	20	22-Jun-2017	Sub8_Trial107_0	0	3	3	0.898844	False	1.543
8	107	3	m	20	22-Jun-2017	Sub8_Trial107_0	0	4	4	0.954588	False	1.543
8	107	3	m	20	22-Jun-2017	Sub8_Trial107_0	0	5	5	0.655133	False	1.543
8	107	3	m	20	22-Jun-2017	Sub8_Trial107_1	1	0	0	1.276169	True	1.543
8	107	3	m	20	22-Jun-2017	Sub8_Trial107_1	1	1	1	0.970772	True	1.543
8	107	3	m	20	22-Jun-2017	Sub8_Trial107_1	1	2	2	0.902132	True	1.543
8	107	3	m	20	22-Jun-2017	Sub8_Trial107_1	1	3	3	0.604805	True	1.543
8	107	3	m	20	22-Jun-2017	Sub8_Trial107_1	1	4	4	0.634366	True	1.543
8	107	3	m	20	22-Jun-2017	Sub8_Trial107_1	1	5	5	1.18579	True	1.543
8	108	3	m	20	22-Jun-2017	Sub8_Trial108_0	0	0	0	1.08096	True	1.176
8	108	3	m	20	22-Jun-2017	Sub8_Trial108_0	0	1	1	0.56216	True	1.176
8	108	3	m	20	22-Jun-2017	Sub8_Trial108_0	0	2	2	1.183774	True	1.176
8	108	3	m	20	22-Jun-2017	Sub8_Trial108_0	0	3	3	0.785773	True	1.176
8	108	3	m	20	22-Jun-2017	Sub8_Trial108_0	0	4	4	0.87083	True	1.176
8	108	3	m	20	22-Jun-2017	Sub8_Trial108_0	0	5	5	1.193275	True	1.176
8	108	3	m	20	22-Jun-2017	Sub8_Trial108_1	1	0	0	1.336224	False	1.176
8	108	3	m	20	22-Jun-2017	Sub8_Trial108_1	1	1	1	0.617056	False	1.176
8	108	3	m	20	22-Jun-2017	Sub8_Trial108_1	1	2	2	0.816223	False	1.176
8	108	3	m	20	22-Jun-2017	Sub8_Trial108_1	1	3	3	1.168011	False	1.176
8	108	3	m	20	22-Jun-2017	Sub8_Trial108_1	1	4	4	1.173316	False	1.176
8	108	3	m	20	22-Jun-2017	Sub8_Trial108_1	1	5	5	1.149024	False	1.176
8	109	3	m	20	22-Jun-2017	Sub8_Trial109_0	0	0	0	1.176558	False	1.223
8	109	3	m	20	22-Jun-2017	Sub8_Trial109_0	0	1	1	1.146437	False	1.223
8	109	3	m	20	22-Jun-2017	Sub8_Trial109_0	0	2	2	0.896282	False	1.223
8	109	3	m	20	22-Jun-2017	Sub8_Trial109_0	0	3	3	1.461827	False	1.223
8	109	3	m	20	22-Jun-2017	Sub8_Trial109_0	0	4	4	0.930178	False	1.223
8	109	3	m	20	22-Jun-2017	Sub8_Trial109_0	0	5	5	1.246391	False	1.223
8	109	3	m	20	22-Jun-2017	Sub8_Trial109_1	1	0	0	0.71806	True	1.223
8	109	3	m	20	22-Jun-2017	Sub8_Trial109_1	1	1	1	1.162322	True	1.223
8	109	3	m	20	22-Jun-2017	Sub8_Trial109_1	1	2	2	1.493814	True	1.223
8	109	3	m	20	22-Jun-2017	Sub8_Trial109_1	1	3	3	0.973236	True	1.223
8	109	3	m	20	22-Jun-2017	Sub8_Trial109_1	1	4	4	0.978046	True	1.223
8	109	3	m	20	22-Jun-2017	Sub8_Trial109_1	1	5	5	1.301379	True	1.223
8	110	3	m	20	22-Jun-2017	Sub8_Trial110_0	0	0	0	0.399892	True	1.158
8	110	3	m	20	22-Jun-2017	Sub8_Trial110_0	0	1	1	0.968948	True	1.158
8	110	3	m	20	22-Jun-2017	Sub8_Trial110_0	0	2	2	1.30915	True	1.158
8	110	3	m	20	22-Jun-2017	Sub8_Trial110_0	0	3	3	1.105022	True	1.158
8	110	3	m	20	22-Jun-2017	Sub8_Trial110_0	0	4	4	1.29842	True	1.158
8	110	3	m	20	22-Jun-2017	Sub8_Trial110_0	0	5	5	0.791618	True	1.158
8	110	3	m	20	22-Jun-2017	Sub8_Trial110_1	1	0	0	1.249232	False	1.158
8	110	3	m	20	22-Jun-2017	Sub8_Trial110_1	1	1	1	0.716847	False	1.158
8	110	3	m	20	22-Jun-2017	Sub8_Trial110_1	1	2	2	1.149617	False	1.158
8	110	3	m	20	22-Jun-2017	Sub8_Trial110_1	1	3	3	0.905271	False	1.158
8	110	3	m	20	22-Jun-2017	Sub8_Trial110_1	1	4	4	0.716914	False	1.158
8	110	3	m	20	22-Jun-2017	Sub8_Trial110_1	1	5	5	1.315875	False	1.158
8	111	3	m	20	22-Jun-2017	Sub8_Trial111_0	0	0	0	1.519628	True	3.44
8	111	3	m	20	22-Jun-2017	Sub8_Trial111_0	0	1	1	0.434379	True	3.44
8	111	3	m	20	22-Jun-2017	Sub8_Trial111_0	0	2	2	1.455722	True	3.44
8	111	3	m	20	22-Jun-2017	Sub8_Trial111_0	0	3	3	1.473785	True	3.44
8	111	3	m	20	22-Jun-2017	Sub8_Trial111_0	0	4	4	0.564578	True	3.44
8	111	3	m	20	22-Jun-2017	Sub8_Trial111_0	0	5	5	0.411092	True	3.44
8	111	3	m	20	22-Jun-2017	Sub8_Trial111_1	1	0	0	1.387833	False	3.44
8	111	3	m	20	22-Jun-2017	Sub8_Trial111_1	1	1	1	1.193224	False	3.44
8	111	3	m	20	22-Jun-2017	Sub8_Trial111_1	1	2	2	0.478277	False	3.44
8	111	3	m	20	22-Jun-2017	Sub8_Trial111_1	1	3	3	1.527584	False	3.44
8	111	3	m	20	22-Jun-2017	Sub8_Trial111_1	1	4	4	1.440099	False	3.44
8	111	3	m	20	22-Jun-2017	Sub8_Trial111_1	1	5	5	0.621863	False	3.44
8	112	3	m	20	22-Jun-2017	Sub8_Trial112_0	0	0	0	0.434316	True	1.525
8	112	3	m	20	22-Jun-2017	Sub8_Trial112_0	0	1	1	1.039115	True	1.525
8	112	3	m	20	22-Jun-2017	Sub8_Trial112_0	0	2	2	0.852538	True	1.525
8	112	3	m	20	22-Jun-2017	Sub8_Trial112_0	0	3	3	1.234537	True	1.525
8	112	3	m	20	22-Jun-2017	Sub8_Trial112_0	0	4	4	0.697875	True	1.525
8	112	3	m	20	22-Jun-2017	Sub8_Trial112_0	0	5	5	1.211431	True	1.525
8	112	3	m	20	22-Jun-2017	Sub8_Trial112_1	1	0	0	1.573376	False	1.525
8	112	3	m	20	22-Jun-2017	Sub8_Trial112_1	1	1	1	1.477015	False	1.525
8	112	3	m	20	22-Jun-2017	Sub8_Trial112_1	1	2	2	0.894235	False	1.525
8	112	3	m	20	22-Jun-2017	Sub8_Trial112_1	1	3	3	0.565386	False	1.525
8	112	3	m	20	22-Jun-2017	Sub8_Trial112_1	1	4	4	0.884186	False	1.525
8	112	3	m	20	22-Jun-2017	Sub8_Trial112_1	1	5	5	1.122631	False	1.525
8	113	3	m	20	22-Jun-2017	Sub8_Trial113_0	0	0	0	1.353343	True	3.007
8	113	3	m	20	22-Jun-2017	Sub8_Trial113_0	0	1	1	0.666327	True	3.007
8	113	3	m	20	22-Jun-2017	Sub8_Trial113_0	0	2	2	0.917863	True	3.007
8	113	3	m	20	22-Jun-2017	Sub8_Trial113_0	0	3	3	1.150693	True	3.007
8	113	3	m	20	22-Jun-2017	Sub8_Trial113_0	0	4	4	1.456106	True	3.007
8	113	3	m	20	22-Jun-2017	Sub8_Trial113_0	0	5	5	0.698165	True	3.007
8	113	3	m	20	22-Jun-2017	Sub8_Trial113_1	1	0	0	0.608522	False	3.007
8	113	3	m	20	22-Jun-2017	Sub8_Trial113_1	1	1	1	0.638045	False	3.007
8	113	3	m	20	22-Jun-2017	Sub8_Trial113_1	1	2	2	0.95828	False	3.007
8	113	3	m	20	22-Jun-2017	Sub8_Trial113_1	1	3	3	1.261724	False	3.007
8	113	3	m	20	22-Jun-2017	Sub8_Trial113_1	1	4	4	0.835251	False	3.007
8	113	3	m	20	22-Jun-2017	Sub8_Trial113_1	1	5	5	0.503059	False	3.007
8	114	3	m	20	22-Jun-2017	Sub8_Trial114_0	0	0	0	1.053844	False	1.2
8	114	3	m	20	22-Jun-2017	Sub8_Trial114_0	0	1	1	1.176322	False	1.2
8	114	3	m	20	22-Jun-2017	Sub8_Trial114_0	0	2	2	1.067236	False	1.2
8	114	3	m	20	22-Jun-2017	Sub8_Trial114_0	0	3	3	1.284008	False	1.2
8	114	3	m	20	22-Jun-2017	Sub8_Trial114_0	0	4	4	0.689321	False	1.2
8	114	3	m	20	22-Jun-2017	Sub8_Trial114_0	0	5	5	0.57683	False	1.2
8	114	3	m	20	22-Jun-2017	Sub8_Trial114_1	1	0	0	0.798434	True	1.2
8	114	3	m	20	22-Jun-2017	Sub8_Trial114_1	1	1	1	1.041608	True	1.2
8	114	3	m	20	22-Jun-2017	Sub8_Trial114_1	1	2	2	0.709436	True	1.2
8	114	3	m	20	22-Jun-2017	Sub8_Trial114_1	1	3	3	1.054478	True	1.2
8	114	3	m	20	22-Jun-2017	Sub8_Trial114_1	1	4	4	1.141665	True	1.2
8	114	3	m	20	22-Jun-2017	Sub8_Trial114_1	1	5	5	0.98294	True	1.2
8	115	3	m	20	22-Jun-2017	Sub8_Trial115_0	0	0	0	1.085276	True	0.74
8	115	3	m	20	22-Jun-2017	Sub8_Trial115_0	0	1	1	1.33892	True	0.74
8	115	3	m	20	22-Jun-2017	Sub8_Trial115_0	0	2	2	1.572781	True	0.74
8	115	3	m	20	22-Jun-2017	Sub8_Trial115_0	0	3	3	0.909323	True	0.74
8	115	3	m	20	22-Jun-2017	Sub8_Trial115_0	0	4	4	0.790207	True	0.74
8	115	3	m	20	22-Jun-2017	Sub8_Trial115_0	0	5	5	0.689498	True	0.74
8	115	3	m	20	22-Jun-2017	Sub8_Trial115_1	1	0	0	1.288152	False	0.74
8	115	3	m	20	22-Jun-2017	Sub8_Trial115_1	1	1	1	1.148215	False	0.74
8	115	3	m	20	22-Jun-2017	Sub8_Trial115_1	1	2	2	0.689246	False	0.74
8	115	3	m	20	22-Jun-2017	Sub8_Trial115_1	1	3	3	1.320223	False	0.74
8	115	3	m	20	22-Jun-2017	Sub8_Trial115_1	1	4	4	1.447696	False	0.74
8	115	3	m	20	22-Jun-2017	Sub8_Trial115_1	1	5	5	1.076664	False	0.74
8	116	3	m	20	22-Jun-2017	Sub8_Trial116_0	0	0	0	1.607615	True	0.895
8	116	3	m	20	22-Jun-2017	Sub8_Trial116_0	0	1	1	0.589177	True	0.895
8	116	3	m	20	22-Jun-2017	Sub8_Trial116_0	0	2	2	1.456102	True	0.895
8	116	3	m	20	22-Jun-2017	Sub8_Trial116_0	0	3	3	1.227955	True	0.895
8	116	3	m	20	22-Jun-2017	Sub8_Trial116_0	0	4	4	0.798137	True	0.895
8	116	3	m	20	22-Jun-2017	Sub8_Trial116_0	0	5	5	0.445738	True	0.895
8	116	3	m	20	22-Jun-2017	Sub8_Trial116_1	1	0	0	1.354403	False	0.895
8	116	3	m	20	22-Jun-2017	Sub8_Trial116_1	1	1	1	1.396291	False	0.895
8	116	3	m	20	22-Jun-2017	Sub8_Trial116_1	1	2	2	0.753206	False	0.895
8	116	3	m	20	22-Jun-2017	Sub8_Trial116_1	1	3	3	0.846514	False	0.895
8	116	3	m	20	22-Jun-2017	Sub8_Trial116_1	1	4	4	1.151613	False	0.895
8	116	3	m	20	22-Jun-2017	Sub8_Trial116_1	1	5	5	1.124152	False	0.895
8	117	3	m	20	22-Jun-2017	Sub8_Trial117_0	0	0	0	1.023435	False	1.013
8	117	3	m	20	22-Jun-2017	Sub8_Trial117_0	0	1	1	0.57401	False	1.013
8	117	3	m	20	22-Jun-2017	Sub8_Trial117_0	0	2	2	0.842815	False	1.013
8	117	3	m	20	22-Jun-2017	Sub8_Trial117_0	0	3	3	1.496263	False	1.013
8	117	3	m	20	22-Jun-2017	Sub8_Trial117_0	0	4	4	0.657654	False	1.013
8	117	3	m	20	22-Jun-2017	Sub8_Trial117_0	0	5	5	1.118416	False	1.013
8	117	3	m	20	22-Jun-2017	Sub8_Trial117_1	1	0	0	1.201096	True	1.013
8	117	3	m	20	22-Jun-2017	Sub8_Trial117_1	1	1	1	0.568878	True	1.013
8	117	3	m	20	22-Jun-2017	Sub8_Trial117_1	1	2	2	1.376076	True	1.013
8	117	3	m	20	22-Jun-2017	Sub8_Trial117_1	1	3	3	1.022559	True	1.013
8	117	3	m	20	22-Jun-2017	Sub8_Trial117_1	1	4	4	1.292506	True	1.013
8	117	3	m	20	22-Jun-2017	Sub8_Trial117_1	1	5	5	1.048752	True	1.013
8	118	3	m	20	22-Jun-2017	Sub8_Trial118_0	0	0	0	0.942903	False	0.813
8	118	3	m	20	22-Jun-2017	Sub8_Trial118_0	0	1	1	0.735966	False	0.813
8	118	3	m	20	22-Jun-2017	Sub8_Trial118_0	0	2	2	0.734989	False	0.813
8	118	3	m	20	22-Jun-2017	Sub8_Trial118_0	0	3	3	1.141581	False	0.813
8	118	3	m	20	22-Jun-2017	Sub8_Trial118_0	0	4	4	0.571907	False	0.813
8	118	3	m	20	22-Jun-2017	Sub8_Trial118_0	0	5	5	0.733784	False	0.813
8	118	3	m	20	22-Jun-2017	Sub8_Trial118_1	1	0	0	0.513378	True	0.813
8	118	3	m	20	22-Jun-2017	Sub8_Trial118_1	1	1	1	1.621625	True	0.813
8	118	3	m	20	22-Jun-2017	Sub8_Trial118_1	1	2	2	0.995564	True	0.813
8	118	3	m	20	22-Jun-2017	Sub8_Trial118_1	1	3	3	0.830862	True	0.813
8	118	3	m	20	22-Jun-2017	Sub8_Trial118_1	1	4	4	0.853046	True	0.813
8	118	3	m	20	22-Jun-2017	Sub8_Trial118_1	1	5	5	1.419753	True	0.813
8	118	4	m	20	22-Jun-2017	Sub8_Trial118_0	0	0	0	0.942903	False	1.057
8	118	4	m	20	22-Jun-2017	Sub8_Trial118_0	0	1	1	0.735966	False	1.057
8	118	4	m	20	22-Jun-2017	Sub8_Trial118_0	0	2	2	0.734989	False	1.057
8	118	4	m	20	22-Jun-2017	Sub8_Trial118_0	0	3	3	1.141581	False	1.057
8	118	4	m	20	22-Jun-2017	Sub8_Trial118_0	0	4	4	0.571907	False	1.057
8	118	4	m	20	22-Jun-2017	Sub8_Trial118_0	0	5	5	0.733784	False	1.057
8	118	4	m	20	22-Jun-2017	Sub8_Trial118_1	1	0	0	0.513378	True	1.057
8	118	4	m	20	22-Jun-2017	Sub8_Trial118_1	1	1	1	1.621625	True	1.057
8	118	4	m	20	22-Jun-2017	Sub8_Trial118_1	1	2	2	0.995564	True	1.057
8	118	4	m	20	22-Jun-2017	Sub8_Trial118_1	1	3	3	0.830862	True	1.057
8	118	4	m	20	22-Jun-2017	Sub8_Trial118_1	1	4	4	0.853046	True	1.057
8	118	4	m	20	22-Jun-2017	Sub8_Trial118_1	1	5	5	1.419753	True	1.057
8	119	4	m	20	22-Jun-2017	Sub8_Trial119_0	0	0	0	1.159425	False	1.458
8	119	4	m	20	22-Jun-2017	Sub8_Trial119_0	0	1	1	0.640076	False	1.458
8	119	4	m	20	22-Jun-2017	Sub8_Trial119_0	0	2	2	1.029979	False	1.458
8	119	4	m	20	22-Jun-2017	Sub8_Trial119_0	0	3	3	1.034362	False	1.458
8	119	4	m	20	22-Jun-2017	Sub8_Trial119_0	0	4	4	0.689603	False	1.458
8	119	4	m	20	22-Jun-2017	Sub8_Trial119_0	0	5	5	1.28184	False	1.458
8	119	4	m	20	22-Jun-2017	Sub8_Trial119_1	1	0	0	1.347155	True	1.458
8	119	4	m	20	22-Jun-2017	Sub8_Trial119_1	1	1	1	0.845519	True	1.458
8	119	4	m	20	22-Jun-2017	Sub8_Trial119_1	1	2	2	1.105416	True	1.458
8	119	4	m	20	22-Jun-2017	Sub8_Trial119_1	1	3	3	0.855236	True	1.458
8	119	4	m	20	22-Jun-2017	Sub8_Trial119_1	1	4	4	1.129608	True	1.458
8	119	4	m	20	22-Jun-2017	Sub8_Trial119_1	1	5	5	0.902352	True	1.458
8	120	4	m	20	22-Jun-2017	Sub8_Trial120_0	0	0	0	1.017312	False	1.019
8	120	4	m	20	22-Jun-2017	Sub8_Trial120_0	0	1	1	0.779478	False	1.019
8	120	4	m	20	22-Jun-2017	Sub8_Trial120_0	0	2	2	0.712387	False	1.019
8	120	4	m	20	22-Jun-2017	Sub8_Trial120_0	0	3	3	0.936173	False	1.019
8	120	4	m	20	22-Jun-2017	Sub8_Trial120_0	0	4	4	1.234578	False	1.019
8	120	4	m	20	22-Jun-2017	Sub8_Trial120_0	0	5	5	1.146607	False	1.019
8	120	4	m	20	22-Jun-2017	Sub8_Trial120_1	1	0	0	1.638901	True	1.019
8	120	4	m	20	22-Jun-2017	Sub8_Trial120_1	1	1	1	0.774853	True	1.019
8	120	4	m	20	22-Jun-2017	Sub8_Trial120_1	1	2	2	1.065679	True	1.019
8	120	4	m	20	22-Jun-2017	Sub8_Trial120_1	1	3	3	1.090279	True	1.019
8	120	4	m	20	22-Jun-2017	Sub8_Trial120_1	1	4	4	0.943808	True	1.019
8	120	4	m	20	22-Jun-2017	Sub8_Trial120_1	1	5	5	1.023747	True	1.019
8	121	4	m	20	22-Jun-2017	Sub8_Trial121_0	0	0	0	0.965564	True	1.266
8	121	4	m	20	22-Jun-2017	Sub8_Trial121_0	0	1	1	0.891423	True	1.266
8	121	4	m	20	22-Jun-2017	Sub8_Trial121_0	0	2	2	1.016446	True	1.266
8	121	4	m	20	22-Jun-2017	Sub8_Trial121_0	0	3	3	1.208671	True	1.266
8	121	4	m	20	22-Jun-2017	Sub8_Trial121_0	0	4	4	0.766383	True	1.266
8	121	4	m	20	22-Jun-2017	Sub8_Trial121_0	0	5	5	1.434725	True	1.266
8	121	4	m	20	22-Jun-2017	Sub8_Trial121_1	1	0	0	1.59621	False	1.266
8	121	4	m	20	22-Jun-2017	Sub8_Trial121_1	1	1	1	1.274006	False	1.266
8	121	4	m	20	22-Jun-2017	Sub8_Trial121_1	1	2	2	1.115145	False	1.266
8	121	4	m	20	22-Jun-2017	Sub8_Trial121_1	1	3	3	1.077502	False	1.266
8	121	4	m	20	22-Jun-2017	Sub8_Trial121_1	1	4	4	0.901667	False	1.266
8	121	4	m	20	22-Jun-2017	Sub8_Trial121_1	1	5	5	1.038088	False	1.266
8	122	4	m	20	22-Jun-2017	Sub8_Trial122_0	0	0	0	0.704888	True	0.943
8	122	4	m	20	22-Jun-2017	Sub8_Trial122_0	0	1	1	1.094312	True	0.943
8	122	4	m	20	22-Jun-2017	Sub8_Trial122_0	0	2	2	0.889575	True	0.943
8	122	4	m	20	22-Jun-2017	Sub8_Trial122_0	0	3	3	0.892184	True	0.943
8	122	4	m	20	22-Jun-2017	Sub8_Trial122_0	0	4	4	0.568087	True	0.943
8	122	4	m	20	22-Jun-2017	Sub8_Trial122_0	0	5	5	0.775362	True	0.943
8	122	4	m	20	22-Jun-2017	Sub8_Trial122_1	1	0	0	1.296467	False	0.943
8	122	4	m	20	22-Jun-2017	Sub8_Trial122_1	1	1	1	0.874206	False	0.943
8	122	4	m	20	22-Jun-2017	Sub8_Trial122_1	1	2	2	0.998629	False	0.943
8	122	4	m	20	22-Jun-2017	Sub8_Trial122_1	1	3	3	0.512603	False	0.943
8	122	4	m	20	22-Jun-2017	Sub8_Trial122_1	1	4	4	1.059125	False	0.943
8	122	4	m	20	22-Jun-2017	Sub8_Trial122_1	1	5	5	0.935786	False	0.943
8	123	4	m	20	22-Jun-2017	Sub8_Trial123_0	0	0	0	1.232899	False	0.875
8	123	4	m	20	22-Jun-2017	Sub8_Trial123_0	0	1	1	0.839206	False	0.875
8	123	4	m	20	22-Jun-2017	Sub8_Trial123_0	0	2	2	1.05702	False	0.875
8	123	4	m	20	22-Jun-2017	Sub8_Trial123_0	0	3	3	0.904603	False	0.875
8	123	4	m	20	22-Jun-2017	Sub8_Trial123_0	0	4	4	1.377737	False	0.875
8	123	4	m	20	22-Jun-2017	Sub8_Trial123_0	0	5	5	0.99831	False	0.875
8	123	4	m	20	22-Jun-2017	Sub8_Trial123_1	1	0	0	0.484501	True	0.875
8	123	4	m	20	22-Jun-2017	Sub8_Trial123_1	1	1	1	0.842544	True	0.875
8	123	4	m	20	22-Jun-2017	Sub8_Trial123_1	1	2	2	1.429256	True	0.875
8	123	4	m	20	22-Jun-2017	Sub8_Trial123_1	1	3	3	1.036064	True	0.875
8	123	4	m	20	22-Jun-2017	Sub8_Trial123_1	1	4	4	1.389864	True	0.875
8	123	4	m	20	22-Jun-2017	Sub8_Trial123_1	1	5	5	1.213119	True	0.875
8	124	4	m	20	22-Jun-2017	Sub8_Trial124_0	0	0	0	1.022938	True	0.913
8	124	4	m	20	22-Jun-2017	Sub8_Trial124_0	0	1	1	1.003423	True	0.913
8	124	4	m	20	22-Jun-2017	Sub8_Trial124_0	0	2	2	1.189867	True	0.913
8	124	4	m	20	22-Jun-2017	Sub8_Trial124_0	0	3	3	1.310368	True	0.913
8	124	4	m	20	22-Jun-2017	Sub8_Trial124_0	0	4	4	1.433828	True	0.913
8	124	4	m	20	22-Jun-2017	Sub8_Trial124_0	0	5	5	1.624429	True	0.913
8	124	4	m	20	22-Jun-2017	Sub8_Trial124_1	1	0	0	1.300551	False	0.913
8	124	4	m	20	22-Jun-2017	Sub8_Trial124_1	1	1	1	1.39841	False	0.913
8	124	4	m	20	22-Jun-2017	Sub8_Trial124_1	1	2	2	0.797523	False	0.913
8	124	4	m	20	22-Jun-2017	Sub8_Trial124_1	1	3	3	1.211039	False	0.913
8	124	4	m	20	22-Jun-2017	Sub8_Trial124_1	1	4	4	0.608287	False	0.913
8	124	4	m	20	22-Jun-2017	Sub8_Trial124_1	1	5	5	0.962602	False	0.913
8	125	4	m	20	22-Jun-2017	Sub8_Trial125_0	0	0	0	0.773947	True	0.749
8	125	4	m	20	22-Jun-2017	Sub8_Trial125_0	0	1	1	1.570383	True	0.749
8	125	4	m	20	22-Jun-2017	Sub8_Trial125_0	0	2	2	1.597249	True	0.749
8	125	4	m	20	22-Jun-2017	Sub8_Trial125_0	0	3	3	1.501216	True	0.749
8	125	4	m	20	22-Jun-2017	Sub8_Trial125_0	0	4	4	0.83525	True	0.749
8	125	4	m	20	22-Jun-2017	Sub8_Trial125_0	0	5	5	1.575942	True	0.749
8	125	4	m	20	22-Jun-2017	Sub8_Trial125_1	1	0	0	1.375672	False	0.749
8	125	4	m	20	22-Jun-2017	Sub8_Trial125_1	1	1	1	1.186714	False	0.749
8	125	4	m	20	22-Jun-2017	Sub8_Trial125_1	1	2	2	0.767406	False	0.749
8	125	4	m	20	22-Jun-2017	Sub8_Trial125_1	1	3	3	0.849865	False	0.749
8	125	4	m	20	22-Jun-2017	Sub8_Trial125_1	1	4	4	0.593662	False	0.749
8	125	4	m	20	22-Jun-2017	Sub8_Trial125_1	1	5	5	0.94419	False	0.749
8	126	4	m	20	22-Jun-2017	Sub8_Trial126_0	0	0	0	1.492884	False	1.034
8	126	4	m	20	22-Jun-2017	Sub8_Trial126_0	0	1	1	1.315457	False	1.034
8	126	4	m	20	22-Jun-2017	Sub8_Trial126_0	0	2	2	1.069178	False	1.034
8	126	4	m	20	22-Jun-2017	Sub8_Trial126_0	0	3	3	1.32409	False	1.034
8	126	4	m	20	22-Jun-2017	Sub8_Trial126_0	0	4	4	0.484947	False	1.034
8	126	4	m	20	22-Jun-2017	Sub8_Trial126_0	0	5	5	0.941578	False	1.034
8	126	4	m	20	22-Jun-2017	Sub8_Trial126_1	1	0	0	1.286404	True	1.034
8	126	4	m	20	22-Jun-2017	Sub8_Trial126_1	1	1	1	1.284767	True	1.034
8	126	4	m	20	22-Jun-2017	Sub8_Trial126_1	1	2	2	1.154447	True	1.034
8	126	4	m	20	22-Jun-2017	Sub8_Trial126_1	1	3	3	0.690325	True	1.034
8	126	4	m	20	22-Jun-2017	Sub8_Trial126_1	1	4	4	1.258247	True	1.034
8	126	4	m	20	22-Jun-2017	Sub8_Trial126_1	1	5	5	0.871895	True	1.034
8	127	4	m	20	22-Jun-2017	Sub8_Trial127_0	0	0	0	0.729631	False	2.034
8	127	4	m	20	22-Jun-2017	Sub8_Trial127_0	0	1	1	0.988223	False	2.034
8	127	4	m	20	22-Jun-2017	Sub8_Trial127_0	0	2	2	0.550261	False	2.034
8	127	4	m	20	22-Jun-2017	Sub8_Trial127_0	0	3	3	1.404391	False	2.034
8	127	4	m	20	22-Jun-2017	Sub8_Trial127_0	0	4	4	0.638807	False	2.034
8	127	4	m	20	22-Jun-2017	Sub8_Trial127_0	0	5	5	1.383869	False	2.034
8	127	4	m	20	22-Jun-2017	Sub8_Trial127_1	1	0	0	0.925847	True	2.034
8	127	4	m	20	22-Jun-2017	Sub8_Trial127_1	1	1	1	0.754263	True	2.034
8	127	4	m	20	22-Jun-2017	Sub8_Trial127_1	1	2	2	0.6219	True	2.034
8	127	4	m	20	22-Jun-2017	Sub8_Trial127_1	1	3	3	0.823724	True	2.034
8	127	4	m	20	22-Jun-2017	Sub8_Trial127_1	1	4	4	0.945733	True	2.034
8	127	4	m	20	22-Jun-2017	Sub8_Trial127_1	1	5	5	1.036377	True	2.034
8	128	4	m	20	22-Jun-2017	Sub8_Trial128_0	0	0	0	0.790874	False	2.696
8	128	4	m	20	22-Jun-2017	Sub8_Trial128_0	0	1	1	0.715098	False	2.696
8	128	4	m	20	22-Jun-2017	Sub8_Trial128_0	0	2	2	0.943695	False	2.696
8	128	4	m	20	22-Jun-2017	Sub8_Trial128_0	0	3	3	0.904665	False	2.696
8	128	4	m	20	22-Jun-2017	Sub8_Trial128_0	0	4	4	0.421835	False	2.696
8	128	4	m	20	22-Jun-2017	Sub8_Trial128_0	0	5	5	1.08219	False	2.696
8	128	4	m	20	22-Jun-2017	Sub8_Trial128_1	1	0	0	1.54512	True	2.696
8	128	4	m	20	22-Jun-2017	Sub8_Trial128_1	1	1	1	1.281127	True	2.696
8	128	4	m	20	22-Jun-2017	Sub8_Trial128_1	1	2	2	0.943784	True	2.696
8	128	4	m	20	22-Jun-2017	Sub8_Trial128_1	1	3	3	1.129705	True	2.696
8	128	4	m	20	22-Jun-2017	Sub8_Trial128_1	1	4	4	1.030572	True	2.696
8	128	4	m	20	22-Jun-2017	Sub8_Trial128_1	1	5	5	0.993517	True	2.696
8	129	4	m	20	22-Jun-2017	Sub8_Trial129_0	0	0	0	1.460477	True	0.762
8	129	4	m	20	22-Jun-2017	Sub8_Trial129_0	0	1	1	1.119312	True	0.762
8	129	4	m	20	22-Jun-2017	Sub8_Trial129_0	0	2	2	0.981066	True	0.762
8	129	4	m	20	22-Jun-2017	Sub8_Trial129_0	0	3	3	1.213807	True	0.762
8	129	4	m	20	22-Jun-2017	Sub8_Trial129_0	0	4	4	0.99482	True	0.762
8	129	4	m	20	22-Jun-2017	Sub8_Trial129_0	0	5	5	0.952005	True	0.762
8	129	4	m	20	22-Jun-2017	Sub8_Trial129_1	1	0	0	0.570904	False	0.762
8	129	4	m	20	22-Jun-2017	Sub8_Trial129_1	1	1	1	0.963052	False	0.762
8	129	4	m	20	22-Jun-2017	Sub8_Trial129_1	1	2	2	0.560687	False	0.762
8	129	4	m	20	22-Jun-2017	Sub8_Trial129_1	1	3	3	0.817599	False	0.762
8	129	4	m	20	22-Jun-2017	Sub8_Trial129_1	1	4	4	1.140264	False	0.762
8	129	4	m	20	22-Jun-2017	Sub8_Trial129_1	1	5	5	1.330016	False	0.762
8	130	4	m	20	22-Jun-2017	Sub8_Trial130_0	0	0	0	0.931144	True	1.21
8	130	4	m	20	22-Jun-2017	Sub8_Trial130_0	0	1	1	0.92125	True	1.21
8	130	4	m	20	22-Jun-2017	Sub8_Trial130_0	0	2	2	0.885045	True	1.21
8	130	4	m	20	22-Jun-2017	Sub8_Trial130_0	0	3	3	0.643639	True	1.21
8	130	4	m	20	22-Jun-2017	Sub8_Trial130_0	0	4	4	1.513494	True	1.21
8	130	4	m	20	22-Jun-2017	Sub8_Trial130_0	0	5	5	0.952331	True	1.21
8	130	4	m	20	22-Jun-2017	Sub8_Trial130_1	1	0	0	1.191417	False	1.21
8	130	4	m	20	22-Jun-2017	Sub8_Trial130_1	1	1	1	1.564836	False	1.21
8	130	4	m	20	22-Jun-2017	Sub8_Trial130_1	1	2	2	1.593444	False	1.21
8	130	4	m	20	22-Jun-2017	Sub8_Trial130_1	1	3	3	1.00164	False	1.21
8	130	4	m	20	22-Jun-2017	Sub8_Trial130_1	1	4	4	0.393776	False	1.21
8	130	4	m	20	22-Jun-2017	Sub8_Trial130_1	1	5	5	0.885101	False	1.21
8	131	4	m	20	22-Jun-2017	Sub8_Trial131_0	0	0	0	1.25887	False	7.139
8	131	4	m	20	22-Jun-2017	Sub8_Trial131_0	0	1	1	0.669598	False	7.139
8	131	4	m	20	22-Jun-2017	Sub8_Trial131_0	0	2	2	1.166025	False	7.139
8	131	4	m	20	22-Jun-2017	Sub8_Trial131_0	0	3	3	0.919761	False	7.139
8	131	4	m	20	22-Jun-2017	Sub8_Trial131_0	0	4	4	1.600615	False	7.139
8	131	4	m	20	22-Jun-2017	Sub8_Trial131_0	0	5	5	0.867694	False	7.139
8	131	4	m	20	22-Jun-2017	Sub8_Trial131_1	1	0	0	0.709749	True	7.139
8	131	4	m	20	22-Jun-2017	Sub8_Trial131_1	1	1	1	1.131385	True	7.139
8	131	4	m	20	22-Jun-2017	Sub8_Trial131_1	1	2	2	1.562451	True	7.139
8	131	4	m	20	22-Jun-2017	Sub8_Trial131_1	1	3	3	1.125636	True	7.139
8	131	4	m	20	22-Jun-2017	Sub8_Trial131_1	1	4	4	1.298618	True	7.139
8	131	4	m	20	22-Jun-2017	Sub8_Trial131_1	1	5	5	0.544407	True	7.139
8	132	4	m	20	22-Jun-2017	Sub8_Trial132_0	0	0	0	1.315969	False	0.916
8	132	4	m	20	22-Jun-2017	Sub8_Trial132_0	0	1	1	0.79146	False	0.916
8	132	4	m	20	22-Jun-2017	Sub8_Trial132_0	0	2	2	1.10906	False	0.916
8	132	4	m	20	22-Jun-2017	Sub8_Trial132_0	0	3	3	1.075656	False	0.916
8	132	4	m	20	22-Jun-2017	Sub8_Trial132_0	0	4	4	0.736458	False	0.916
8	132	4	m	20	22-Jun-2017	Sub8_Trial132_0	0	5	5	0.557364	False	0.916
8	132	4	m	20	22-Jun-2017	Sub8_Trial132_1	1	0	0	1.183985	True	0.916
8	132	4	m	20	22-Jun-2017	Sub8_Trial132_1	1	1	1	0.804833	True	0.916
8	132	4	m	20	22-Jun-2017	Sub8_Trial132_1	1	2	2	1.522859	True	0.916
8	132	4	m	20	22-Jun-2017	Sub8_Trial132_1	1	3	3	0.954478	True	0.916
8	132	4	m	20	22-Jun-2017	Sub8_Trial132_1	1	4	4	1.037167	True	0.916
8	132	4	m	20	22-Jun-2017	Sub8_Trial132_1	1	5	5	1.488865	True	0.916
8	133	4	m	20	22-Jun-2017	Sub8_Trial133_0	0	0	0	0.895235	False	0.693
8	133	4	m	20	22-Jun-2017	Sub8_Trial133_0	0	1	1	1.181085	False	0.693
8	133	4	m	20	22-Jun-2017	Sub8_Trial133_0	0	2	2	0.536161	False	0.693
8	133	4	m	20	22-Jun-2017	Sub8_Trial133_0	0	3	3	1.334338	False	0.693
8	133	4	m	20	22-Jun-2017	Sub8_Trial133_0	0	4	4	1.083811	False	0.693
8	133	4	m	20	22-Jun-2017	Sub8_Trial133_0	0	5	5	0.830533	False	0.693
8	133	4	m	20	22-Jun-2017	Sub8_Trial133_1	1	0	0	0.566122	True	0.693
8	133	4	m	20	22-Jun-2017	Sub8_Trial133_1	1	1	1	1.118986	True	0.693
8	133	4	m	20	22-Jun-2017	Sub8_Trial133_1	1	2	2	0.776729	True	0.693
8	133	4	m	20	22-Jun-2017	Sub8_Trial133_1	1	3	3	0.883945	True	0.693
8	133	4	m	20	22-Jun-2017	Sub8_Trial133_1	1	4	4	0.518084	True	0.693
8	133	4	m	20	22-Jun-2017	Sub8_Trial133_1	1	5	5	1.023589	True	0.693
8	134	4	m	20	22-Jun-2017	Sub8_Trial134_0	0	0	0	1.061851	False	1.372
8	134	4	m	20	22-Jun-2017	Sub8_Trial134_0	0	1	1	0.488513	False	1.372
8	134	4	m	20	22-Jun-2017	Sub8_Trial134_0	0	2	2	0.425782	False	1.372
8	134	4	m	20	22-Jun-2017	Sub8_Trial134_0	0	3	3	0.891411	False	1.372
8	134	4	m	20	22-Jun-2017	Sub8_Trial134_0	0	4	4	0.863899	False	1.372
8	134	4	m	20	22-Jun-2017	Sub8_Trial134_0	0	5	5	0.501794	False	1.372
8	134	4	m	20	22-Jun-2017	Sub8_Trial134_1	1	0	0	1.222261	True	1.372
8	134	4	m	20	22-Jun-2017	Sub8_Trial134_1	1	1	1	0.939688	True	1.372
8	134	4	m	20	22-Jun-2017	Sub8_Trial134_1	1	2	2	0.616177	True	1.372
8	134	4	m	20	22-Jun-2017	Sub8_Trial134_1	1	3	3	0.429761	True	1.372
8	134	4	m	20	22-Jun-2017	Sub8_Trial134_1	1	4	4	0.928332	True	1.372
8	134	4	m	20	22-Jun-2017	Sub8_Trial134_1	1	5	5	0.940364	True	1.372
8	135	4	m	20	22-Jun-2017	Sub8_Trial135_0	0	0	0	1.230103	False	0.953
8	135	4	m	20	22-Jun-2017	Sub8_Trial135_0	0	1	1	0.940075	False	0.953
8	135	4	m	20	22-Jun-2017	Sub8_Trial135_0	0	2	2	0.549732	False	0.953
8	135	4	m	20	22-Jun-2017	Sub8_Trial135_0	0	3	3	1.056419	False	0.953
8	135	4	m	20	22-Jun-2017	Sub8_Trial135_0	0	4	4	1.182988	False	0.953
8	135	4	m	20	22-Jun-2017	Sub8_Trial135_0	0	5	5	1.029075	False	0.953
8	135	4	m	20	22-Jun-2017	Sub8_Trial135_1	1	0	0	0.811569	True	0.953
8	135	4	m	20	22-Jun-2017	Sub8_Trial135_1	1	1	1	0.815473	True	0.953
8	135	4	m	20	22-Jun-2017	Sub8_Trial135_1	1	2	2	1.113902	True	0.953
8	135	4	m	20	22-Jun-2017	Sub8_Trial135_1	1	3	3	1.112974	True	0.953
8	135	4	m	20	22-Jun-2017	Sub8_Trial135_1	1	4	4	0.783559	True	0.953
8	135	4	m	20	22-Jun-2017	Sub8_Trial135_1	1	5	5	0.648146	True	0.953
8	136	4	m	20	22-Jun-2017	Sub8_Trial136_0	0	0	0	1.103411	False	0.883
8	136	4	m	20	22-Jun-2017	Sub8_Trial136_0	0	1	1	0.926343	False	0.883
8	136	4	m	20	22-Jun-2017	Sub8_Trial136_0	0	2	2	0.946147	False	0.883
8	136	4	m	20	22-Jun-2017	Sub8_Trial136_0	0	3	3	1.223754	False	0.883
8	136	4	m	20	22-Jun-2017	Sub8_Trial136_0	0	4	4	1.107104	False	0.883
8	136	4	m	20	22-Jun-2017	Sub8_Trial136_0	0	5	5	1.074122	False	0.883
8	136	4	m	20	22-Jun-2017	Sub8_Trial136_1	1	0	0	0.625263	True	0.883
8	136	4	m	20	22-Jun-2017	Sub8_Trial136_1	1	1	1	1.233321	True	0.883
8	136	4	m	20	22-Jun-2017	Sub8_Trial136_1	1	2	2	1.14782	True	0.883
8	136	4	m	20	22-Jun-2017	Sub8_Trial136_1	1	3	3	0.778807	True	0.883
8	136	4	m	20	22-Jun-2017	Sub8_Trial136_1	1	4	4	1.124538	True	0.883
8	136	4	m	20	22-Jun-2017	Sub8_Trial136_1	1	5	5	0.922681	True	0.883
8	137	4	m	20	22-Jun-2017	Sub8_Trial137_0	0	0	0	0.638484	False	1.143
8	137	4	m	20	22-Jun-2017	Sub8_Trial137_0	0	1	1	1.402512	False	1.143
8	137	4	m	20	22-Jun-2017	Sub8_Trial137_0	0	2	2	1.616817	False	1.143
8	137	4	m	20	22-Jun-2017	Sub8_Trial137_0	0	3	3	1.217614	False	1.143
8	137	4	m	20	22-Jun-2017	Sub8_Trial137_0	0	4	4	0.386739	False	1.143
8	137	4	m	20	22-Jun-2017	Sub8_Trial137_0	0	5	5	0.841227	False	1.143
8	137	4	m	20	22-Jun-2017	Sub8_Trial137_1	1	0	0	0.421523	True	1.143
8	137	4	m	20	22-Jun-2017	Sub8_Trial137_1	1	1	1	1.20557	True	1.143
8	137	4	m	20	22-Jun-2017	Sub8_Trial137_1	1	2	2	0.988722	True	1.143
8	137	4	m	20	22-Jun-2017	Sub8_Trial137_1	1	3	3	1.485094	True	1.143
8	137	4	m	20	22-Jun-2017	Sub8_Trial137_1	1	4	4	1.148899	True	1.143
8	137	4	m	20	22-Jun-2017	Sub8_Trial137_1	1	5	5	1.079162	True	1.143
8	138	4	m	20	22-Jun-2017	Sub8_Trial138_0	0	0	0	1.119306	False	0.82
8	138	4	m	20	22-Jun-2017	Sub8_Trial138_0	0	1	1	0.962438	False	0.82
8	138	4	m	20	22-Jun-2017	Sub8_Trial138_0	0	2	2	0.750973	False	0.82
8	138	4	m	20	22-Jun-2017	Sub8_Trial138_0	0	3	3	1.392064	False	0.82
8	138	4	m	20	22-Jun-2017	Sub8_Trial138_0	0	4	4	0.931338	False	0.82
8	138	4	m	20	22-Jun-2017	Sub8_Trial138_0	0	5	5	1.410033	False	0.82
8	138	4	m	20	22-Jun-2017	Sub8_Trial138_1	1	0	0	1.237376	True	0.82
8	138	4	m	20	22-Jun-2017	Sub8_Trial138_1	1	1	1	0.98028	True	0.82
8	138	4	m	20	22-Jun-2017	Sub8_Trial138_1	1	2	2	1.244307	True	0.82
8	138	4	m	20	22-Jun-2017	Sub8_Trial138_1	1	3	3	1.264258	True	0.82
8	138	4	m	20	22-Jun-2017	Sub8_Trial138_1	1	4	4	1.266051	True	0.82
8	138	4	m	20	22-Jun-2017	Sub8_Trial138_1	1	5	5	1.26205	True	0.82
8	139	4	m	20	22-Jun-2017	Sub8_Trial139_0	0	0	0	1.118398	False	1.812
8	139	4	m	20	22-Jun-2017	Sub8_Trial139_0	0	1	1	1.246698	False	1.812
8	139	4	m	20	22-Jun-2017	Sub8_Trial139_0	0	2	2	1.064399	False	1.812
8	139	4	m	20	22-Jun-2017	Sub8_Trial139_0	0	3	3	1.210395	False	1.812
8	139	4	m	20	22-Jun-2017	Sub8_Trial139_0	0	4	4	1.440459	False	1.812
8	139	4	m	20	22-Jun-2017	Sub8_Trial139_0	0	5	5	1.476574	False	1.812
8	139	4	m	20	22-Jun-2017	Sub8_Trial139_1	1	0	0	0.92657	True	1.812
8	139	4	m	20	22-Jun-2017	Sub8_Trial139_1	1	1	1	1.434086	True	1.812
8	139	4	m	20	22-Jun-2017	Sub8_Trial139_1	1	2	2	1.303043	True	1.812
8	139	4	m	20	22-Jun-2017	Sub8_Trial139_1	1	3	3	0.738388	True	1.812
8	139	4	m	20	22-Jun-2017	Sub8_Trial139_1	1	4	4	1.200354	True	1.812
8	139	4	m	20	22-Jun-2017	Sub8_Trial139_1	1	5	5	1.213501	True	1.812
8	140	4	m	20	22-Jun-2017	Sub8_Trial140_0	0	0	0	1.583572	False	0.932
8	140	4	m	20	22-Jun-2017	Sub8_Trial140_0	0	1	1	1.107322	False	0.932
8	140	4	m	20	22-Jun-2017	Sub8_Trial140_0	0	2	2	0.867654	False	0.932
8	140	4	m	20	22-Jun-2017	Sub8_Trial140_0	0	3	3	1.292435	False	0.932
8	140	4	m	20	22-Jun-2017	Sub8_Trial140_0	0	4	4	0.640298	False	0.932
8	140	4	m	20	22-Jun-2017	Sub8_Trial140_0	0	5	5	1.039247	False	0.932
8	140	4	m	20	22-Jun-2017	Sub8_Trial140_1	1	0	0	1.274844	True	0.932
8	140	4	m	20	22-Jun-2017	Sub8_Trial140_1	1	1	1	1.34823	True	0.932
8	140	4	m	20	22-Jun-2017	Sub8_Trial140_1	1	2	2	1.353435	True	0.932
8	140	4	m	20	22-Jun-2017	Sub8_Trial140_1	1	3	3	1.016344	True	0.932
8	140	4	m	20	22-Jun-2017	Sub8_Trial140_1	1	4	4	1.529508	True	0.932
8	140	4	m	20	22-Jun-2017	Sub8_Trial140_1	1	5	5	0.465762	True	0.932
8	141	4	m	20	22-Jun-2017	Sub8_Trial141_0	0	0	0	0.398338	False	0.774
8	141	4	m	20	22-Jun-2017	Sub8_Trial141_0	0	1	1	1.018199	False	0.774
8	141	4	m	20	22-Jun-2017	Sub8_Trial141_0	0	2	2	0.827788	False	0.774
8	141	4	m	20	22-Jun-2017	Sub8_Trial141_0	0	3	3	1.290062	False	0.774
8	141	4	m	20	22-Jun-2017	Sub8_Trial141_0	0	4	4	0.922522	False	0.774
8	141	4	m	20	22-Jun-2017	Sub8_Trial141_0	0	5	5	1.142077	False	0.774
8	141	4	m	20	22-Jun-2017	Sub8_Trial141_1	1	0	0	1.499653	True	0.774
8	141	4	m	20	22-Jun-2017	Sub8_Trial141_1	1	1	1	1.094706	True	0.774
8	141	4	m	20	22-Jun-2017	Sub8_Trial141_1	1	2	2	0.911751	True	0.774
8	141	4	m	20	22-Jun-2017	Sub8_Trial141_1	1	3	3	0.87067	True	0.774
8	141	4	m	20	22-Jun-2017	Sub8_Trial141_1	1	4	4	0.999967	True	0.774
8	141	4	m	20	22-Jun-2017	Sub8_Trial141_1	1	5	5	1.120007	True	0.774
8	142	4	m	20	22-Jun-2017	Sub8_Trial142_0	0	0	0	1.052668	False	1.057
8	142	4	m	20	22-Jun-2017	Sub8_Trial142_0	0	1	1	1.047433	False	1.057
8	142	4	m	20	22-Jun-2017	Sub8_Trial142_0	0	2	2	1.178431	False	1.057
8	142	4	m	20	22-Jun-2017	Sub8_Trial142_0	0	3	3	1.058618	False	1.057
8	142	4	m	20	22-Jun-2017	Sub8_Trial142_0	0	4	4	0.924413	False	1.057
8	142	4	m	20	22-Jun-2017	Sub8_Trial142_0	0	5	5	0.436706	False	1.057
8	142	4	m	20	22-Jun-2017	Sub8_Trial142_1	1	0	0	0.534695	True	1.057
8	142	4	m	20	22-Jun-2017	Sub8_Trial142_1	1	1	1	0.815639	True	1.057
8	142	4	m	20	22-Jun-2017	Sub8_Trial142_1	1	2	2	1.172122	True	1.057
8	142	4	m	20	22-Jun-2017	Sub8_Trial142_1	1	3	3	0.918254	True	1.057
8	142	4	m	20	22-Jun-2017	Sub8_Trial142_1	1	4	4	1.143487	True	1.057
8	142	4	m	20	22-Jun-2017	Sub8_Trial142_1	1	5	5	0.8953	True	1.057
8	143	4	m	20	22-Jun-2017	Sub8_Trial143_0	0	0	0	0.981761	False	1.029
8	143	4	m	20	22-Jun-2017	Sub8_Trial143_0	0	1	1	0.968696	False	1.029
8	143	4	m	20	22-Jun-2017	Sub8_Trial143_0	0	2	2	1.199543	False	1.029
8	143	4	m	20	22-Jun-2017	Sub8_Trial143_0	0	3	3	0.47847	False	1.029
8	143	4	m	20	22-Jun-2017	Sub8_Trial143_0	0	4	4	1.32792	False	1.029
8	143	4	m	20	22-Jun-2017	Sub8_Trial143_0	0	5	5	1.300689	False	1.029
8	143	4	m	20	22-Jun-2017	Sub8_Trial143_1	1	0	0	0.476913	True	1.029
8	143	4	m	20	22-Jun-2017	Sub8_Trial143_1	1	1	1	1.117977	True	1.029
8	143	4	m	20	22-Jun-2017	Sub8_Trial143_1	1	2	2	1.025523	True	1.029
8	143	4	m	20	22-Jun-2017	Sub8_Trial143_1	1	3	3	0.98414	True	1.029
8	143	4	m	20	22-Jun-2017	Sub8_Trial143_1	1	4	4	1.371107	True	1.029
8	143	4	m	20	22-Jun-2017	Sub8_Trial143_1	1	5	5	0.802686	True	1.029
8	144	4	m	20	22-Jun-2017	Sub8_Trial144_0	0	0	0	0.583935	True	0.788
8	144	4	m	20	22-Jun-2017	Sub8_Trial144_0	0	1	1	1.132413	True	0.788
8	144	4	m	20	22-Jun-2017	Sub8_Trial144_0	0	2	2	1.141834	True	0.788
8	144	4	m	20	22-Jun-2017	Sub8_Trial144_0	0	3	3	1.08107	True	0.788
8	144	4	m	20	22-Jun-2017	Sub8_Trial144_0	0	4	4	1.149396	True	0.788
8	144	4	m	20	22-Jun-2017	Sub8_Trial144_0	0	5	5	1.199636	True	0.788
8	144	4	m	20	22-Jun-2017	Sub8_Trial144_1	1	0	0	1.167342	False	0.788
8	144	4	m	20	22-Jun-2017	Sub8_Trial144_1	1	1	1	0.775164	False	0.788
8	144	4	m	20	22-Jun-2017	Sub8_Trial144_1	1	2	2	0.869252	False	0.788
8	144	4	m	20	22-Jun-2017	Sub8_Trial144_1	1	3	3	0.86734	False	0.788
8	144	4	m	20	22-Jun-2017	Sub8_Trial144_1	1	4	4	0.920273	False	0.788
8	144	4	m	20	22-Jun-2017	Sub8_Trial144_1	1	5	5	1.480026	False	0.788
8	145	4	m	20	22-Jun-2017	Sub8_Trial145_0	0	0	0	0.834206	False	0.98
8	145	4	m	20	22-Jun-2017	Sub8_Trial145_0	0	1	1	1.293288	False	0.98
8	145	4	m	20	22-Jun-2017	Sub8_Trial145_0	0	2	2	0.644809	False	0.98
8	145	4	m	20	22-Jun-2017	Sub8_Trial145_0	0	3	3	0.97911	False	0.98
8	145	4	m	20	22-Jun-2017	Sub8_Trial145_0	0	4	4	0.5239	False	0.98
8	145	4	m	20	22-Jun-2017	Sub8_Trial145_0	0	5	5	1.158578	False	0.98
8	145	4	m	20	22-Jun-2017	Sub8_Trial145_1	1	0	0	1.221534	True	0.98
8	145	4	m	20	22-Jun-2017	Sub8_Trial145_1	1	1	1	0.515011	True	0.98
8	145	4	m	20	22-Jun-2017	Sub8_Trial145_1	1	2	2	1.62622	True	0.98
8	145	4	m	20	22-Jun-2017	Sub8_Trial145_1	1	3	3	1.518698	True	0.98
8	145	4	m	20	22-Jun-2017	Sub8_Trial145_1	1	4	4	1.251432	True	0.98
8	145	4	m	20	22-Jun-2017	Sub8_Trial145_1	1	5	5	1.102177	True	0.98
8	146	4	m	20	22-Jun-2017	Sub8_Trial146_0	0	0	0	0.42157	True	1.411
8	146	4	m	20	22-Jun-2017	Sub8_Trial146_0	0	1	1	1.276715	True	1.411
8	146	4	m	20	22-Jun-2017	Sub8_Trial146_0	0	2	2	1.372948	True	1.411
8	146	4	m	20	22-Jun-2017	Sub8_Trial146_0	0	3	3	1.23383	True	1.411
8	146	4	m	20	22-Jun-2017	Sub8_Trial146_0	0	4	4	1.202126	True	1.411
8	146	4	m	20	22-Jun-2017	Sub8_Trial146_0	0	5	5	0.623091	True	1.411
8	146	4	m	20	22-Jun-2017	Sub8_Trial146_1	1	0	0	1.122927	False	1.411
8	146	4	m	20	22-Jun-2017	Sub8_Trial146_1	1	1	1	1.410346	False	1.411
8	146	4	m	20	22-Jun-2017	Sub8_Trial146_1	1	2	2	0.746633	False	1.411
8	146	4	m	20	22-Jun-2017	Sub8_Trial146_1	1	3	3	0.686137	False	1.411
8	146	4	m	20	22-Jun-2017	Sub8_Trial146_1	1	4	4	1.330247	False	1.411
8	146	4	m	20	22-Jun-2017	Sub8_Trial146_1	1	5	5	1.204615	False	1.411
8	147	4	m	20	22-Jun-2017	Sub8_Trial147_0	0	0	0	0.837749	False	1.09
8	147	4	m	20	22-Jun-2017	Sub8_Trial147_0	0	1	1	0.493159	False	1.09
8	147	4	m	20	22-Jun-2017	Sub8_Trial147_0	0	2	2	1.182635	False	1.09
8	147	4	m	20	22-Jun-2017	Sub8_Trial147_0	0	3	3	0.581506	False	1.09
8	147	4	m	20	22-Jun-2017	Sub8_Trial147_0	0	4	4	0.987377	False	1.09
8	147	4	m	20	22-Jun-2017	Sub8_Trial147_0	0	5	5	0.771874	False	1.09
8	147	4	m	20	22-Jun-2017	Sub8_Trial147_1	1	0	0	0.976803	True	1.09
8	147	4	m	20	22-Jun-2017	Sub8_Trial147_1	1	1	1	1.629412	True	1.09
8	147	4	m	20	22-Jun-2017	Sub8_Trial147_1	1	2	2	1.330864	True	1.09
8	147	4	m	20	22-Jun-2017	Sub8_Trial147_1	1	3	3	1.487903	True	1.09
8	147	4	m	20	22-Jun-2017	Sub8_Trial147_1	1	4	4	0.638508	True	1.09
8	147	4	m	20	22-Jun-2017	Sub8_Trial147_1	1	5	5	1.543489	True	1.09
8	148	4	m	20	22-Jun-2017	Sub8_Trial148_0	0	0	0	1.344929	True	1.241
8	148	4	m	20	22-Jun-2017	Sub8_Trial148_0	0	1	1	0.957266	True	1.241
8	148	4	m	20	22-Jun-2017	Sub8_Trial148_0	0	2	2	1.086017	True	1.241
8	148	4	m	20	22-Jun-2017	Sub8_Trial148_0	0	3	3	1.268719	True	1.241
8	148	4	m	20	22-Jun-2017	Sub8_Trial148_0	0	4	4	0.674494	True	1.241
8	148	4	m	20	22-Jun-2017	Sub8_Trial148_0	0	5	5	1.186045	True	1.241
8	148	4	m	20	22-Jun-2017	Sub8_Trial148_1	1	0	0	1.407702	False	1.241
8	148	4	m	20	22-Jun-2017	Sub8_Trial148_1	1	1	1	1.365839	False	1.241
8	148	4	m	20	22-Jun-2017	Sub8_Trial148_1	1	2	2	0.636219	False	1.241
8	148	4	m	20	22-Jun-2017	Sub8_Trial148_1	1	3	3	0.829731	False	1.241
8	148	4	m	20	22-Jun-2017	Sub8_Trial148_1	1	4	4	0.741618	False	1.241
8	148	4	m	20	22-Jun-2017	Sub8_Trial148_1	1	5	5	0.835551	False	1.241
8	149	4	m	20	22-Jun-2017	Sub8_Trial149_0	0	0	0	1.006663	False	1.207
8	149	4	m	20	22-Jun-2017	Sub8_Trial149_0	0	1	1	1.035306	False	1.207
8	149	4	m	20	22-Jun-2017	Sub8_Trial149_0	0	2	2	0.794098	False	1.207
8	149	4	m	20	22-Jun-2017	Sub8_Trial149_0	0	3	3	0.716564	False	1.207
8	149	4	m	20	22-Jun-2017	Sub8_Trial149_0	0	4	4	0.891423	False	1.207
8	149	4	m	20	22-Jun-2017	Sub8_Trial149_0	0	5	5	1.288368	False	1.207
8	149	4	m	20	22-Jun-2017	Sub8_Trial149_1	1	0	0	0.887319	True	1.207
8	149	4	m	20	22-Jun-2017	Sub8_Trial149_1	1	1	1	0.492126	True	1.207
8	149	4	m	20	22-Jun-2017	Sub8_Trial149_1	1	2	2	0.944585	True	1.207
8	149	4	m	20	22-Jun-2017	Sub8_Trial149_1	1	3	3	1.267897	True	1.207
8	149	4	m	20	22-Jun-2017	Sub8_Trial149_1	1	4	4	1.185717	True	1.207
8	149	4	m	20	22-Jun-2017	Sub8_Trial149_1	1	5	5	1.396298	True	1.207
8	150	4	m	20	22-Jun-2017	Sub8_Trial150_0	0	0	0	1.392308	False	1.262
8	150	4	m	20	22-Jun-2017	Sub8_Trial150_0	0	1	1	1.497011	False	1.262
8	150	4	m	20	22-Jun-2017	Sub8_Trial150_0	0	2	2	0.99992	False	1.262
8	150	4	m	20	22-Jun-2017	Sub8_Trial150_0	0	3	3	0.537335	False	1.262
8	150	4	m	20	22-Jun-2017	Sub8_Trial150_0	0	4	4	1.308348	False	1.262
8	150	4	m	20	22-Jun-2017	Sub8_Trial150_0	0	5	5	1.267147	False	1.262
8	150	4	m	20	22-Jun-2017	Sub8_Trial150_1	1	0	0	1.227139	True	1.262
8	150	4	m	20	22-Jun-2017	Sub8_Trial150_1	1	1	1	1.120824	True	1.262
8	150	4	m	20	22-Jun-2017	Sub8_Trial150_1	1	2	2	1.229187	True	1.262
8	150	4	m	20	22-Jun-2017	Sub8_Trial150_1	1	3	3	0.915861	True	1.262
8	150	4	m	20	22-Jun-2017	Sub8_Trial150_1	1	4	4	0.498189	True	1.262
8	150	4	m	20	22-Jun-2017	Sub8_Trial150_1	1	5	5	0.695511	True	1.262
8	151	4	m	20	22-Jun-2017	Sub8_Trial151_0	0	0	0	0.508258	True	1.908
8	151	4	m	20	22-Jun-2017	Sub8_Trial151_0	0	1	1	1.132597	True	1.908
8	151	4	m	20	22-Jun-2017	Sub8_Trial151_0	0	2	2	1.537089	True	1.908
8	151	4	m	20	22-Jun-2017	Sub8_Trial151_0	0	3	3	0.940189	True	1.908
8	151	4	m	20	22-Jun-2017	Sub8_Trial151_0	0	4	4	1.001249	True	1.908
8	151	4	m	20	22-Jun-2017	Sub8_Trial151_0	0	5	5	0.802409	True	1.908
8	151	4	m	20	22-Jun-2017	Sub8_Trial151_1	1	0	0	1.200873	False	1.908
8	151	4	m	20	22-Jun-2017	Sub8_Trial151_1	1	1	1	0.991596	False	1.908
8	151	4	m	20	22-Jun-2017	Sub8_Trial151_1	1	2	2	1.127483	False	1.908
8	151	4	m	20	22-Jun-2017	Sub8_Trial151_1	1	3	3	0.7744	False	1.908
8	151	4	m	20	22-Jun-2017	Sub8_Trial151_1	1	4	4	0.697736	False	1.908
8	151	4	m	20	22-Jun-2017	Sub8_Trial151_1	1	5	5	1.100891	False	1.908
8	152	4	m	20	22-Jun-2017	Sub8_Trial152_0	0	0	0	0.854602	True	1.176
8	152	4	m	20	22-Jun-2017	Sub8_Trial152_0	0	1	1	1.344742	True	1.176
8	152	4	m	20	22-Jun-2017	Sub8_Trial152_0	0	2	2	0.92116	True	1.176
8	152	4	m	20	22-Jun-2017	Sub8_Trial152_0	0	3	3	0.972153	True	1.176
8	152	4	m	20	22-Jun-2017	Sub8_Trial152_0	0	4	4	1.541016	True	1.176
8	152	4	m	20	22-Jun-2017	Sub8_Trial152_0	0	5	5	0.706682	True	1.176
8	152	4	m	20	22-Jun-2017	Sub8_Trial152_1	1	0	0	0.432809	False	1.176
8	152	4	m	20	22-Jun-2017	Sub8_Trial152_1	1	1	1	1.354553	False	1.176
8	152	4	m	20	22-Jun-2017	Sub8_Trial152_1	1	2	2	1.467912	False	1.176
8	152	4	m	20	22-Jun-2017	Sub8_Trial152_1	1	3	3	0.438623	False	1.176
8	152	4	m	20	22-Jun-2017	Sub8_Trial152_1	1	4	4	0.780361	False	1.176
8	152	4	m	20	22-Jun-2017	Sub8_Trial152_1	1	5	5	1.253792	False	1.176
8	153	4	m	20	22-Jun-2017	Sub8_Trial153_0	0	0	0	1.114201	False	3.918
8	153	4	m	20	22-Jun-2017	Sub8_Trial153_0	0	1	1	0.976686	False	3.918
8	153	4	m	20	22-Jun-2017	Sub8_Trial153_0	0	2	2	1.483148	False	3.918
8	153	4	m	20	22-Jun-2017	Sub8_Trial153_0	0	3	3	0.932751	False	3.918
8	153	4	m	20	22-Jun-2017	Sub8_Trial153_0	0	4	4	1.60001	False	3.918
8	153	4	m	20	22-Jun-2017	Sub8_Trial153_0	0	5	5	1.356196	False	3.918
8	153	4	m	20	22-Jun-2017	Sub8_Trial153_1	1	0	0	1.384486	True	3.918
8	153	4	m	20	22-Jun-2017	Sub8_Trial153_1	1	1	1	1.076433	True	3.918
8	153	4	m	20	22-Jun-2017	Sub8_Trial153_1	1	2	2	0.602756	True	3.918
8	153	4	m	20	22-Jun-2017	Sub8_Trial153_1	1	3	3	1.604634	True	3.918
8	153	4	m	20	22-Jun-2017	Sub8_Trial153_1	1	4	4	1.067027	True	3.918
8	153	4	m	20	22-Jun-2017	Sub8_Trial153_1	1	5	5	1.26471	True	3.918
8	154	4	m	20	22-Jun-2017	Sub8_Trial154_0	0	0	0	0.842675	False	2.95
8	154	4	m	20	22-Jun-2017	Sub8_Trial154_0	0	1	1	0.909487	False	2.95
8	154	4	m	20	22-Jun-2017	Sub8_Trial154_0	0	2	2	0.749475	False	2.95
8	154	4	m	20	22-Jun-2017	Sub8_Trial154_0	0	3	3	1.432348	False	2.95
8	154	4	m	20	22-Jun-2017	Sub8_Trial154_0	0	4	4	0.835323	False	2.95
8	154	4	m	20	22-Jun-2017	Sub8_Trial154_0	0	5	5	1.286641	False	2.95
8	154	4	m	20	22-Jun-2017	Sub8_Trial154_1	1	0	0	0.728425	True	2.95
8	154	4	m	20	22-Jun-2017	Sub8_Trial154_1	1	1	1	1.023451	True	2.95
8	154	4	m	20	22-Jun-2017	Sub8_Trial154_1	1	2	2	1.006815	True	2.95
8	154	4	m	20	22-Jun-2017	Sub8_Trial154_1	1	3	3	0.728433	True	2.95
8	154	4	m	20	22-Jun-2017	Sub8_Trial154_1	1	4	4	0.649623	True	2.95
8	154	4	m	20	22-Jun-2017	Sub8_Trial154_1	1	5	5	1.244145	True	2.95
8	155	4	m	20	22-Jun-2017	Sub8_Trial155_0	0	0	0	0.998145	False	0.784
8	155	4	m	20	22-Jun-2017	Sub8_Trial155_0	0	1	1	0.962339	False	0.784
8	155	4	m	20	22-Jun-2017	Sub8_Trial155_0	0	2	2	0.810941	False	0.784
8	155	4	m	20	22-Jun-2017	Sub8_Trial155_0	0	3	3	1.042892	False	0.784
8	155	4	m	20	22-Jun-2017	Sub8_Trial155_0	0	4	4	1.586115	False	0.784
8	155	4	m	20	22-Jun-2017	Sub8_Trial155_0	0	5	5	1.050794	False	0.784
8	155	4	m	20	22-Jun-2017	Sub8_Trial155_1	1	0	0	1.402176	True	0.784
8	155	4	m	20	22-Jun-2017	Sub8_Trial155_1	1	1	1	0.885435	True	0.784
8	155	4	m	20	22-Jun-2017	Sub8_Trial155_1	1	2	2	1.170977	True	0.784
8	155	4	m	20	22-Jun-2017	Sub8_Trial155_1	1	3	3	1.414027	True	0.784
8	155	4	m	20	22-Jun-2017	Sub8_Trial155_1	1	4	4	1.327357	True	0.784
8	155	4	m	20	22-Jun-2017	Sub8_Trial155_1	1	5	5	1.398262	True	0.784
8	156	4	m	20	22-Jun-2017	Sub8_Trial156_0	0	0	0	0.68123	True	3.548
8	156	4	m	20	22-Jun-2017	Sub8_Trial156_0	0	1	1	1.244798	True	3.548
8	156	4	m	20	22-Jun-2017	Sub8_Trial156_0	0	2	2	0.759349	True	3.548
8	156	4	m	20	22-Jun-2017	Sub8_Trial156_0	0	3	3	0.641924	True	3.548
8	156	4	m	20	22-Jun-2017	Sub8_Trial156_0	0	4	4	1.457365	True	3.548
8	156	4	m	20	22-Jun-2017	Sub8_Trial156_0	0	5	5	0.465295	True	3.548
8	156	4	m	20	22-Jun-2017	Sub8_Trial156_1	1	0	0	1.331305	False	3.548
8	156	4	m	20	22-Jun-2017	Sub8_Trial156_1	1	1	1	1.396118	False	3.548
8	156	4	m	20	22-Jun-2017	Sub8_Trial156_1	1	2	2	0.849566	False	3.548
8	156	4	m	20	22-Jun-2017	Sub8_Trial156_1	1	3	3	0.467305	False	3.548
8	156	4	m	20	22-Jun-2017	Sub8_Trial156_1	1	4	4	0.623916	False	3.548
8	156	4	m	20	22-Jun-2017	Sub8_Trial156_1	1	5	5	1.04607	False	3.548
8	157	4	m	20	22-Jun-2017	Sub8_Trial157_0	0	0	0	1.050465	False	0.879
8	157	4	m	20	22-Jun-2017	Sub8_Trial157_0	0	1	1	0.943234	False	0.879
8	157	4	m	20	22-Jun-2017	Sub8_Trial157_0	0	2	2	1.143639	False	0.879
8	157	4	m	20	22-Jun-2017	Sub8_Trial157_0	0	3	3	1.153532	False	0.879
8	157	4	m	20	22-Jun-2017	Sub8_Trial157_0	0	4	4	0.770241	False	0.879
8	157	4	m	20	22-Jun-2017	Sub8_Trial157_0	0	5	5	0.83033	False	0.879
8	157	4	m	20	22-Jun-2017	Sub8_Trial157_1	1	0	0	1.26105	True	0.879
8	157	4	m	20	22-Jun-2017	Sub8_Trial157_1	1	1	1	1.052091	True	0.879
8	157	4	m	20	22-Jun-2017	Sub8_Trial157_1	1	2	2	0.763403	True	0.879
8	157	4	m	20	22-Jun-2017	Sub8_Trial157_1	1	3	3	0.775245	True	0.879
8	157	4	m	20	22-Jun-2017	Sub8_Trial157_1	1	4	4	1.480348	True	0.879
8	157	4	m	20	22-Jun-2017	Sub8_Trial157_1	1	5	5	1.379153	True	0.879
8	157	5	m	20	22-Jun-2017	Sub8_Trial157_0	0	0	0	1.050465	False	1.178
8	157	5	m	20	22-Jun-2017	Sub8_Trial157_0	0	1	1	0.943234	False	1.178
8	157	5	m	20	22-Jun-2017	Sub8_Trial157_0	0	2	2	1.143639	False	1.178
8	157	5	m	20	22-Jun-2017	Sub8_Trial157_0	0	3	3	1.153532	False	1.178
8	157	5	m	20	22-Jun-2017	Sub8_Trial157_0	0	4	4	0.770241	False	1.178
8	157	5	m	20	22-Jun-2017	Sub8_Trial157_0	0	5	5	0.83033	False	1.178
8	157	5	m	20	22-Jun-2017	Sub8_Trial157_1	1	0	0	1.26105	True	1.178
8	157	5	m	20	22-Jun-2017	Sub8_Trial157_1	1	1	1	1.052091	True	1.178
8	157	5	m	20	22-Jun-2017	Sub8_Trial157_1	1	2	2	0.763403	True	1.178
8	157	5	m	20	22-Jun-2017	Sub8_Trial157_1	1	3	3	0.775245	True	1.178
8	157	5	m	20	22-Jun-2017	Sub8_Trial157_1	1	4	4	1.480348	True	1.178
8	157	5	m	20	22-Jun-2017	Sub8_Trial157_1	1	5	5	1.379153	True	1.178
8	158	5	m	20	22-Jun-2017	Sub8_Trial158_0	0	0	0	1.131088	False	0.777
8	158	5	m	20	22-Jun-2017	Sub8_Trial158_0	0	1	1	0.842335	False	0.777
8	158	5	m	20	22-Jun-2017	Sub8_Trial158_0	0	2	2	0.476589	False	0.777
8	158	5	m	20	22-Jun-2017	Sub8_Trial158_0	0	3	3	0.947256	False	0.777
8	158	5	m	20	22-Jun-2017	Sub8_Trial158_0	0	4	4	1.282159	False	0.777
8	158	5	m	20	22-Jun-2017	Sub8_Trial158_0	0	5	5	1.30111	False	0.777
8	158	5	m	20	22-Jun-2017	Sub8_Trial158_1	1	0	0	1.285026	True	0.777
8	158	5	m	20	22-Jun-2017	Sub8_Trial158_1	1	1	1	0.800612	True	0.777
8	158	5	m	20	22-Jun-2017	Sub8_Trial158_1	1	2	2	1.001517	True	0.777
8	158	5	m	20	22-Jun-2017	Sub8_Trial158_1	1	3	3	1.631949	True	0.777
8	158	5	m	20	22-Jun-2017	Sub8_Trial158_1	1	4	4	1.215167	True	0.777
8	158	5	m	20	22-Jun-2017	Sub8_Trial158_1	1	5	5	0.824958	True	0.777
8	159	5	m	20	22-Jun-2017	Sub8_Trial159_0	0	0	0	0.799404	False	0.759
8	159	5	m	20	22-Jun-2017	Sub8_Trial159_0	0	1	1	1.02747	False	0.759
8	159	5	m	20	22-Jun-2017	Sub8_Trial159_0	0	2	2	0.593764	False	0.759
8	159	5	m	20	22-Jun-2017	Sub8_Trial159_0	0	3	3	0.743659	False	0.759
8	159	5	m	20	22-Jun-2017	Sub8_Trial159_0	0	4	4	0.408052	False	0.759
8	159	5	m	20	22-Jun-2017	Sub8_Trial159_0	0	5	5	0.681808	False	0.759
8	159	5	m	20	22-Jun-2017	Sub8_Trial159_1	1	0	0	1.07725	True	0.759
8	159	5	m	20	22-Jun-2017	Sub8_Trial159_1	1	1	1	1.630258	True	0.759
8	159	5	m	20	22-Jun-2017	Sub8_Trial159_1	1	2	2	0.818628	True	0.759
8	159	5	m	20	22-Jun-2017	Sub8_Trial159_1	1	3	3	1.152317	True	0.759
8	159	5	m	20	22-Jun-2017	Sub8_Trial159_1	1	4	4	0.838678	True	0.759
8	159	5	m	20	22-Jun-2017	Sub8_Trial159_1	1	5	5	0.381384	True	0.759
8	160	5	m	20	22-Jun-2017	Sub8_Trial160_0	0	0	0	0.703784	False	0.772
8	160	5	m	20	22-Jun-2017	Sub8_Trial160_0	0	1	1	1.023746	False	0.772
8	160	5	m	20	22-Jun-2017	Sub8_Trial160_0	0	2	2	1.267897	False	0.772
8	160	5	m	20	22-Jun-2017	Sub8_Trial160_0	0	3	3	1.242981	False	0.772
8	160	5	m	20	22-Jun-2017	Sub8_Trial160_0	0	4	4	0.636832	False	0.772
8	160	5	m	20	22-Jun-2017	Sub8_Trial160_0	0	5	5	1.31798	False	0.772
8	160	5	m	20	22-Jun-2017	Sub8_Trial160_1	1	0	0	0.405797	True	0.772
8	160	5	m	20	22-Jun-2017	Sub8_Trial160_1	1	1	1	1.508274	True	0.772
8	160	5	m	20	22-Jun-2017	Sub8_Trial160_1	1	2	2	1.114134	True	0.772
8	160	5	m	20	22-Jun-2017	Sub8_Trial160_1	1	3	3	1.51312	True	0.772
8	160	5	m	20	22-Jun-2017	Sub8_Trial160_1	1	4	4	0.980169	True	0.772
8	160	5	m	20	22-Jun-2017	Sub8_Trial160_1	1	5	5	0.730432	True	0.772
8	161	5	m	20	22-Jun-2017	Sub8_Trial161_0	0	0	0	1.378843	True	1.363
8	161	5	m	20	22-Jun-2017	Sub8_Trial161_0	0	1	1	0.716804	True	1.363
8	161	5	m	20	22-Jun-2017	Sub8_Trial161_0	0	2	2	0.929006	True	1.363
8	161	5	m	20	22-Jun-2017	Sub8_Trial161_0	0	3	3	0.949412	True	1.363
8	161	5	m	20	22-Jun-2017	Sub8_Trial161_0	0	4	4	1.037957	True	1.363
8	161	5	m	20	22-Jun-2017	Sub8_Trial161_0	0	5	5	1.092234	True	1.363
8	161	5	m	20	22-Jun-2017	Sub8_Trial161_1	1	0	0	1.192382	False	1.363
8	161	5	m	20	22-Jun-2017	Sub8_Trial161_1	1	1	1	1.189575	False	1.363
8	161	5	m	20	22-Jun-2017	Sub8_Trial161_1	1	2	2	0.787078	False	1.363
8	161	5	m	20	22-Jun-2017	Sub8_Trial161_1	1	3	3	1.386605	False	1.363
8	161	5	m	20	22-Jun-2017	Sub8_Trial161_1	1	4	4	0.829338	False	1.363
8	161	5	m	20	22-Jun-2017	Sub8_Trial161_1	1	5	5	1.221754	False	1.363
8	162	5	m	20	22-Jun-2017	Sub8_Trial162_0	0	0	0	0.860263	False	2.636
8	162	5	m	20	22-Jun-2017	Sub8_Trial162_0	0	1	1	1.015786	False	2.636
8	162	5	m	20	22-Jun-2017	Sub8_Trial162_0	0	2	2	0.424569	False	2.636
8	162	5	m	20	22-Jun-2017	Sub8_Trial162_0	0	3	3	1.21737	False	2.636
8	162	5	m	20	22-Jun-2017	Sub8_Trial162_0	0	4	4	1.0056	False	2.636
8	162	5	m	20	22-Jun-2017	Sub8_Trial162_0	0	5	5	0.749879	False	2.636
8	162	5	m	20	22-Jun-2017	Sub8_Trial162_1	1	0	0	1.333251	True	2.636
8	162	5	m	20	22-Jun-2017	Sub8_Trial162_1	1	1	1	0.575103	True	2.636
8	162	5	m	20	22-Jun-2017	Sub8_Trial162_1	1	2	2	0.632578	True	2.636
8	162	5	m	20	22-Jun-2017	Sub8_Trial162_1	1	3	3	0.933451	True	2.636
8	162	5	m	20	22-Jun-2017	Sub8_Trial162_1	1	4	4	0.97499	True	2.636
8	162	5	m	20	22-Jun-2017	Sub8_Trial162_1	1	5	5	0.889706	True	2.636
8	163	5	m	20	22-Jun-2017	Sub8_Trial163_0	0	0	0	1.125424	False	2.066
8	163	5	m	20	22-Jun-2017	Sub8_Trial163_0	0	1	1	0.735281	False	2.066
8	163	5	m	20	22-Jun-2017	Sub8_Trial163_0	0	2	2	0.98916	False	2.066
8	163	5	m	20	22-Jun-2017	Sub8_Trial163_0	0	3	3	0.866129	False	2.066
8	163	5	m	20	22-Jun-2017	Sub8_Trial163_0	0	4	4	1.076355	False	2.066
8	163	5	m	20	22-Jun-2017	Sub8_Trial163_0	0	5	5	1.430207	False	2.066
8	163	5	m	20	22-Jun-2017	Sub8_Trial163_1	1	0	0	0.808159	True	2.066
[truncated: 1,841 more rows]
