# Supplementary material for: CLEESE: An open-source audio-transformation toolbox for data-driven experiments in speech and music cognition
Source: PLoS One. 2019 Apr 4;14(4):e0205943. doi: 10.1371/journal.pone.0205943 (PMC6448843; doi:10.1371/journal.pone.0205943)
Supplement: S1 Data — See provided Python notebook for format and analysis. (ZIP) [file pone.0205943.s005.zip › data/birthday/results/results_subj9_180518_15.11.csv]

subj	trial	block	sex	age	date	stim	stim_order	segment	segment_time	stretch	response	rt
9	1	1	m	20	23-Jun-2017	Sub9_Trial1_0	0	0	0	1.499166	True	8.546
9	1	1	m	20	23-Jun-2017	Sub9_Trial1_0	0	1	1	1.383655	True	8.546
9	1	1	m	20	23-Jun-2017	Sub9_Trial1_0	0	2	2	1.294777	True	8.546
9	1	1	m	20	23-Jun-2017	Sub9_Trial1_0	0	3	3	1.507819	True	8.546
9	1	1	m	20	23-Jun-2017	Sub9_Trial1_0	0	4	4	1.128893	True	8.546
9	1	1	m	20	23-Jun-2017	Sub9_Trial1_0	0	5	5	0.915526	True	8.546
9	1	1	m	20	23-Jun-2017	Sub9_Trial1_1	1	0	0	1.063607	False	8.546
9	1	1	m	20	23-Jun-2017	Sub9_Trial1_1	1	1	1	0.641374	False	8.546
9	1	1	m	20	23-Jun-2017	Sub9_Trial1_1	1	2	2	0.851952	False	8.546
9	1	1	m	20	23-Jun-2017	Sub9_Trial1_1	1	3	3	0.521755	False	8.546
9	1	1	m	20	23-Jun-2017	Sub9_Trial1_1	1	4	4	1.251816	False	8.546
9	1	1	m	20	23-Jun-2017	Sub9_Trial1_1	1	5	5	1.265161	False	8.546
9	2	1	m	20	23-Jun-2017	Sub9_Trial2_0	0	0	0	0.747358	False	2.538
9	2	1	m	20	23-Jun-2017	Sub9_Trial2_0	0	1	1	1.334149	False	2.538
9	2	1	m	20	23-Jun-2017	Sub9_Trial2_0	0	2	2	1.53664	False	2.538
9	2	1	m	20	23-Jun-2017	Sub9_Trial2_0	0	3	3	0.924502	False	2.538
9	2	1	m	20	23-Jun-2017	Sub9_Trial2_0	0	4	4	0.542789	False	2.538
9	2	1	m	20	23-Jun-2017	Sub9_Trial2_0	0	5	5	1.503674	False	2.538
9	2	1	m	20	23-Jun-2017	Sub9_Trial2_1	1	0	0	0.891285	True	2.538
9	2	1	m	20	23-Jun-2017	Sub9_Trial2_1	1	1	1	0.759257	True	2.538
9	2	1	m	20	23-Jun-2017	Sub9_Trial2_1	1	2	2	1.501221	True	2.538
9	2	1	m	20	23-Jun-2017	Sub9_Trial2_1	1	3	3	0.600694	True	2.538
9	2	1	m	20	23-Jun-2017	Sub9_Trial2_1	1	4	4	1.522018	True	2.538
9	2	1	m	20	23-Jun-2017	Sub9_Trial2_1	1	5	5	1.621526	True	2.538
9	3	1	m	20	23-Jun-2017	Sub9_Trial3_0	0	0	0	0.831566	True	12.533
9	3	1	m	20	23-Jun-2017	Sub9_Trial3_0	0	1	1	0.810425	True	12.533
9	3	1	m	20	23-Jun-2017	Sub9_Trial3_0	0	2	2	0.562875	True	12.533
9	3	1	m	20	23-Jun-2017	Sub9_Trial3_0	0	3	3	0.898774	True	12.533
9	3	1	m	20	23-Jun-2017	Sub9_Trial3_0	0	4	4	0.904927	True	12.533
9	3	1	m	20	23-Jun-2017	Sub9_Trial3_0	0	5	5	1.448668	True	12.533
9	3	1	m	20	23-Jun-2017	Sub9_Trial3_1	1	0	0	0.860928	False	12.533
9	3	1	m	20	23-Jun-2017	Sub9_Trial3_1	1	1	1	0.922273	False	12.533
9	3	1	m	20	23-Jun-2017	Sub9_Trial3_1	1	2	2	0.453199	False	12.533
9	3	1	m	20	23-Jun-2017	Sub9_Trial3_1	1	3	3	0.886959	False	12.533
9	3	1	m	20	23-Jun-2017	Sub9_Trial3_1	1	4	4	1.016318	False	12.533
9	3	1	m	20	23-Jun-2017	Sub9_Trial3_1	1	5	5	1.130874	False	12.533
9	4	1	m	20	23-Jun-2017	Sub9_Trial4_0	0	0	0	1.21691	True	4.642
9	4	1	m	20	23-Jun-2017	Sub9_Trial4_0	0	1	1	1.6042	True	4.642
9	4	1	m	20	23-Jun-2017	Sub9_Trial4_0	0	2	2	0.911987	True	4.642
9	4	1	m	20	23-Jun-2017	Sub9_Trial4_0	0	3	3	1.063339	True	4.642
9	4	1	m	20	23-Jun-2017	Sub9_Trial4_0	0	4	4	1.522658	True	4.642
9	4	1	m	20	23-Jun-2017	Sub9_Trial4_0	0	5	5	0.569931	True	4.642
9	4	1	m	20	23-Jun-2017	Sub9_Trial4_1	1	0	0	0.506539	False	4.642
9	4	1	m	20	23-Jun-2017	Sub9_Trial4_1	1	1	1	0.965228	False	4.642
9	4	1	m	20	23-Jun-2017	Sub9_Trial4_1	1	2	2	0.747031	False	4.642
9	4	1	m	20	23-Jun-2017	Sub9_Trial4_1	1	3	3	1.289669	False	4.642
9	4	1	m	20	23-Jun-2017	Sub9_Trial4_1	1	4	4	0.536926	False	4.642
9	4	1	m	20	23-Jun-2017	Sub9_Trial4_1	1	5	5	0.593024	False	4.642
9	5	1	m	20	23-Jun-2017	Sub9_Trial5_0	0	0	0	0.866969	False	3.784
9	5	1	m	20	23-Jun-2017	Sub9_Trial5_0	0	1	1	0.745623	False	3.784
9	5	1	m	20	23-Jun-2017	Sub9_Trial5_0	0	2	2	1.030461	False	3.784
9	5	1	m	20	23-Jun-2017	Sub9_Trial5_0	0	3	3	0.623194	False	3.784
9	5	1	m	20	23-Jun-2017	Sub9_Trial5_0	0	4	4	1.199879	False	3.784
9	5	1	m	20	23-Jun-2017	Sub9_Trial5_0	0	5	5	1.122424	False	3.784
9	5	1	m	20	23-Jun-2017	Sub9_Trial5_1	1	0	0	0.361177	True	3.784
9	5	1	m	20	23-Jun-2017	Sub9_Trial5_1	1	1	1	0.800061	True	3.784
9	5	1	m	20	23-Jun-2017	Sub9_Trial5_1	1	2	2	1.038691	True	3.784
9	5	1	m	20	23-Jun-2017	Sub9_Trial5_1	1	3	3	1.038908	True	3.784
9	5	1	m	20	23-Jun-2017	Sub9_Trial5_1	1	4	4	1.407693	True	3.784
9	5	1	m	20	23-Jun-2017	Sub9_Trial5_1	1	5	5	0.801233	True	3.784
9	6	1	m	20	23-Jun-2017	Sub9_Trial6_0	0	0	0	0.953475	False	5.392
9	6	1	m	20	23-Jun-2017	Sub9_Trial6_0	0	1	1	1.018026	False	5.392
9	6	1	m	20	23-Jun-2017	Sub9_Trial6_0	0	2	2	0.726167	False	5.392
9	6	1	m	20	23-Jun-2017	Sub9_Trial6_0	0	3	3	0.625306	False	5.392
9	6	1	m	20	23-Jun-2017	Sub9_Trial6_0	0	4	4	0.961034	False	5.392
9	6	1	m	20	23-Jun-2017	Sub9_Trial6_0	0	5	5	0.948102	False	5.392
9	6	1	m	20	23-Jun-2017	Sub9_Trial6_1	1	0	0	0.638966	True	5.392
9	6	1	m	20	23-Jun-2017	Sub9_Trial6_1	1	1	1	1.536076	True	5.392
9	6	1	m	20	23-Jun-2017	Sub9_Trial6_1	1	2	2	0.751704	True	5.392
9	6	1	m	20	23-Jun-2017	Sub9_Trial6_1	1	3	3	1.092797	True	5.392
9	6	1	m	20	23-Jun-2017	Sub9_Trial6_1	1	4	4	0.660262	True	5.392
9	6	1	m	20	23-Jun-2017	Sub9_Trial6_1	1	5	5	1.350929	True	5.392
9	7	1	m	20	23-Jun-2017	Sub9_Trial7_0	0	0	0	1.421334	False	17.576
9	7	1	m	20	23-Jun-2017	Sub9_Trial7_0	0	1	1	0.533098	False	17.576
9	7	1	m	20	23-Jun-2017	Sub9_Trial7_0	0	2	2	0.665292	False	17.576
9	7	1	m	20	23-Jun-2017	Sub9_Trial7_0	0	3	3	1.576972	False	17.576
9	7	1	m	20	23-Jun-2017	Sub9_Trial7_0	0	4	4	1.234824	False	17.576
9	7	1	m	20	23-Jun-2017	Sub9_Trial7_0	0	5	5	0.953044	False	17.576
9	7	1	m	20	23-Jun-2017	Sub9_Trial7_1	1	0	0	1.166718	True	17.576
9	7	1	m	20	23-Jun-2017	Sub9_Trial7_1	1	1	1	0.603152	True	17.576
9	7	1	m	20	23-Jun-2017	Sub9_Trial7_1	1	2	2	1.183892	True	17.576
9	7	1	m	20	23-Jun-2017	Sub9_Trial7_1	1	3	3	0.991708	True	17.576
9	7	1	m	20	23-Jun-2017	Sub9_Trial7_1	1	4	4	0.98269	True	17.576
9	7	1	m	20	23-Jun-2017	Sub9_Trial7_1	1	5	5	0.923838	True	17.576
9	8	1	m	20	23-Jun-2017	Sub9_Trial8_0	0	0	0	0.895972	True	2.682
9	8	1	m	20	23-Jun-2017	Sub9_Trial8_0	0	1	1	1.323726	True	2.682
9	8	1	m	20	23-Jun-2017	Sub9_Trial8_0	0	2	2	1.198471	True	2.682
9	8	1	m	20	23-Jun-2017	Sub9_Trial8_0	0	3	3	1.12279	True	2.682
9	8	1	m	20	23-Jun-2017	Sub9_Trial8_0	0	4	4	1.123296	True	2.682
9	8	1	m	20	23-Jun-2017	Sub9_Trial8_0	0	5	5	0.584918	True	2.682
9	8	1	m	20	23-Jun-2017	Sub9_Trial8_1	1	0	0	1.426649	False	2.682
9	8	1	m	20	23-Jun-2017	Sub9_Trial8_1	1	1	1	1.482148	False	2.682
9	8	1	m	20	23-Jun-2017	Sub9_Trial8_1	1	2	2	0.822187	False	2.682
9	8	1	m	20	23-Jun-2017	Sub9_Trial8_1	1	3	3	0.718472	False	2.682
9	8	1	m	20	23-Jun-2017	Sub9_Trial8_1	1	4	4	0.737799	False	2.682
9	8	1	m	20	23-Jun-2017	Sub9_Trial8_1	1	5	5	1.315285	False	2.682
9	9	1	m	20	23-Jun-2017	Sub9_Trial9_0	0	0	0	1.34172	True	2.632
9	9	1	m	20	23-Jun-2017	Sub9_Trial9_0	0	1	1	0.486865	True	2.632
9	9	1	m	20	23-Jun-2017	Sub9_Trial9_0	0	2	2	1.615125	True	2.632
9	9	1	m	20	23-Jun-2017	Sub9_Trial9_0	0	3	3	0.978257	True	2.632
9	9	1	m	20	23-Jun-2017	Sub9_Trial9_0	0	4	4	1.276585	True	2.632
9	9	1	m	20	23-Jun-2017	Sub9_Trial9_0	0	5	5	1.61712	True	2.632
9	9	1	m	20	23-Jun-2017	Sub9_Trial9_1	1	0	0	1.577072	False	2.632
9	9	1	m	20	23-Jun-2017	Sub9_Trial9_1	1	1	1	0.432704	False	2.632
9	9	1	m	20	23-Jun-2017	Sub9_Trial9_1	1	2	2	1.018445	False	2.632
9	9	1	m	20	23-Jun-2017	Sub9_Trial9_1	1	3	3	0.68071	False	2.632
9	9	1	m	20	23-Jun-2017	Sub9_Trial9_1	1	4	4	1.102693	False	2.632
9	9	1	m	20	23-Jun-2017	Sub9_Trial9_1	1	5	5	0.604622	False	2.632
9	10	1	m	20	23-Jun-2017	Sub9_Trial10_0	0	0	0	0.879525	True	4.43
9	10	1	m	20	23-Jun-2017	Sub9_Trial10_0	0	1	1	1.334832	True	4.43
9	10	1	m	20	23-Jun-2017	Sub9_Trial10_0	0	2	2	1.270053	True	4.43
9	10	1	m	20	23-Jun-2017	Sub9_Trial10_0	0	3	3	1.555459	True	4.43
9	10	1	m	20	23-Jun-2017	Sub9_Trial10_0	0	4	4	1.358395	True	4.43
9	10	1	m	20	23-Jun-2017	Sub9_Trial10_0	0	5	5	0.707553	True	4.43
9	10	1	m	20	23-Jun-2017	Sub9_Trial10_1	1	0	0	0.88909	False	4.43
9	10	1	m	20	23-Jun-2017	Sub9_Trial10_1	1	1	1	1.057144	False	4.43
9	10	1	m	20	23-Jun-2017	Sub9_Trial10_1	1	2	2	0.799513	False	4.43
9	10	1	m	20	23-Jun-2017	Sub9_Trial10_1	1	3	3	1.124537	False	4.43
9	10	1	m	20	23-Jun-2017	Sub9_Trial10_1	1	4	4	1.22572	False	4.43
9	10	1	m	20	23-Jun-2017	Sub9_Trial10_1	1	5	5	1.593722	False	4.43
9	11	1	m	20	23-Jun-2017	Sub9_Trial11_0	0	0	0	1.542141	True	2.993
9	11	1	m	20	23-Jun-2017	Sub9_Trial11_0	0	1	1	0.860786	True	2.993
9	11	1	m	20	23-Jun-2017	Sub9_Trial11_0	0	2	2	0.713003	True	2.993
9	11	1	m	20	23-Jun-2017	Sub9_Trial11_0	0	3	3	0.925263	True	2.993
9	11	1	m	20	23-Jun-2017	Sub9_Trial11_0	0	4	4	1.337842	True	2.993
9	11	1	m	20	23-Jun-2017	Sub9_Trial11_0	0	5	5	1.532257	True	2.993
9	11	1	m	20	23-Jun-2017	Sub9_Trial11_1	1	0	0	1.183485	False	2.993
9	11	1	m	20	23-Jun-2017	Sub9_Trial11_1	1	1	1	0.904693	False	2.993
9	11	1	m	20	23-Jun-2017	Sub9_Trial11_1	1	2	2	0.907572	False	2.993
9	11	1	m	20	23-Jun-2017	Sub9_Trial11_1	1	3	3	1.176913	False	2.993
9	11	1	m	20	23-Jun-2017	Sub9_Trial11_1	1	4	4	0.392012	False	2.993
9	11	1	m	20	23-Jun-2017	Sub9_Trial11_1	1	5	5	1.28638	False	2.993
9	12	1	m	20	23-Jun-2017	Sub9_Trial12_0	0	0	0	0.893826	True	3.062
9	12	1	m	20	23-Jun-2017	Sub9_Trial12_0	0	1	1	0.97776	True	3.062
9	12	1	m	20	23-Jun-2017	Sub9_Trial12_0	0	2	2	1.239479	True	3.062
9	12	1	m	20	23-Jun-2017	Sub9_Trial12_0	0	3	3	1.333398	True	3.062
9	12	1	m	20	23-Jun-2017	Sub9_Trial12_0	0	4	4	0.766261	True	3.062
9	12	1	m	20	23-Jun-2017	Sub9_Trial12_0	0	5	5	1.357139	True	3.062
9	12	1	m	20	23-Jun-2017	Sub9_Trial12_1	1	0	0	1.161006	False	3.062
9	12	1	m	20	23-Jun-2017	Sub9_Trial12_1	1	1	1	1.622859	False	3.062
9	12	1	m	20	23-Jun-2017	Sub9_Trial12_1	1	2	2	0.844943	False	3.062
9	12	1	m	20	23-Jun-2017	Sub9_Trial12_1	1	3	3	0.853655	False	3.062
9	12	1	m	20	23-Jun-2017	Sub9_Trial12_1	1	4	4	0.986808	False	3.062
9	12	1	m	20	23-Jun-2017	Sub9_Trial12_1	1	5	5	1.161645	False	3.062
9	13	1	m	20	23-Jun-2017	Sub9_Trial13_0	0	0	0	0.917238	False	5.809
9	13	1	m	20	23-Jun-2017	Sub9_Trial13_0	0	1	1	1.187764	False	5.809
9	13	1	m	20	23-Jun-2017	Sub9_Trial13_0	0	2	2	1.099743	False	5.809
9	13	1	m	20	23-Jun-2017	Sub9_Trial13_0	0	3	3	1.321022	False	5.809
9	13	1	m	20	23-Jun-2017	Sub9_Trial13_0	0	4	4	0.629431	False	5.809
9	13	1	m	20	23-Jun-2017	Sub9_Trial13_0	0	5	5	0.829566	False	5.809
9	13	1	m	20	23-Jun-2017	Sub9_Trial13_1	1	0	0	0.461187	True	5.809
9	13	1	m	20	23-Jun-2017	Sub9_Trial13_1	1	1	1	1.439672	True	5.809
9	13	1	m	20	23-Jun-2017	Sub9_Trial13_1	1	2	2	1.358774	True	5.809
9	13	1	m	20	23-Jun-2017	Sub9_Trial13_1	1	3	3	1.442906	True	5.809
9	13	1	m	20	23-Jun-2017	Sub9_Trial13_1	1	4	4	1.369313	True	5.809
9	13	1	m	20	23-Jun-2017	Sub9_Trial13_1	1	5	5	0.738962	True	5.809
9	14	1	m	20	23-Jun-2017	Sub9_Trial14_0	0	0	0	1.255309	True	1.917
9	14	1	m	20	23-Jun-2017	Sub9_Trial14_0	0	1	1	0.521607	True	1.917
9	14	1	m	20	23-Jun-2017	Sub9_Trial14_0	0	2	2	1.129541	True	1.917
9	14	1	m	20	23-Jun-2017	Sub9_Trial14_0	0	3	3	1.2538	True	1.917
9	14	1	m	20	23-Jun-2017	Sub9_Trial14_0	0	4	4	1.231356	True	1.917
9	14	1	m	20	23-Jun-2017	Sub9_Trial14_0	0	5	5	0.945541	True	1.917
9	14	1	m	20	23-Jun-2017	Sub9_Trial14_1	1	0	0	0.577324	False	1.917
9	14	1	m	20	23-Jun-2017	Sub9_Trial14_1	1	1	1	0.584156	False	1.917
9	14	1	m	20	23-Jun-2017	Sub9_Trial14_1	1	2	2	1.508102	False	1.917
9	14	1	m	20	23-Jun-2017	Sub9_Trial14_1	1	3	3	1.008803	False	1.917
9	14	1	m	20	23-Jun-2017	Sub9_Trial14_1	1	4	4	0.82469	False	1.917
9	14	1	m	20	23-Jun-2017	Sub9_Trial14_1	1	5	5	0.617862	False	1.917
9	15	1	m	20	23-Jun-2017	Sub9_Trial15_0	0	0	0	1.017599	True	4.717
9	15	1	m	20	23-Jun-2017	Sub9_Trial15_0	0	1	1	0.86115	True	4.717
9	15	1	m	20	23-Jun-2017	Sub9_Trial15_0	0	2	2	1.284434	True	4.717
9	15	1	m	20	23-Jun-2017	Sub9_Trial15_0	0	3	3	1.296025	True	4.717
9	15	1	m	20	23-Jun-2017	Sub9_Trial15_0	0	4	4	1.173605	True	4.717
9	15	1	m	20	23-Jun-2017	Sub9_Trial15_0	0	5	5	0.976483	True	4.717
9	15	1	m	20	23-Jun-2017	Sub9_Trial15_1	1	0	0	1.226066	False	4.717
9	15	1	m	20	23-Jun-2017	Sub9_Trial15_1	1	1	1	0.977609	False	4.717
9	15	1	m	20	23-Jun-2017	Sub9_Trial15_1	1	2	2	1.261428	False	4.717
9	15	1	m	20	23-Jun-2017	Sub9_Trial15_1	1	3	3	1.046379	False	4.717
9	15	1	m	20	23-Jun-2017	Sub9_Trial15_1	1	4	4	1.117353	False	4.717
9	15	1	m	20	23-Jun-2017	Sub9_Trial15_1	1	5	5	0.774961	False	4.717
9	16	1	m	20	23-Jun-2017	Sub9_Trial16_0	0	0	0	0.753459	True	3.991
9	16	1	m	20	23-Jun-2017	Sub9_Trial16_0	0	1	1	0.479884	True	3.991
9	16	1	m	20	23-Jun-2017	Sub9_Trial16_0	0	2	2	1.208901	True	3.991
9	16	1	m	20	23-Jun-2017	Sub9_Trial16_0	0	3	3	1.090268	True	3.991
9	16	1	m	20	23-Jun-2017	Sub9_Trial16_0	0	4	4	1.627961	True	3.991
9	16	1	m	20	23-Jun-2017	Sub9_Trial16_0	0	5	5	0.558684	True	3.991
9	16	1	m	20	23-Jun-2017	Sub9_Trial16_1	1	0	0	0.507646	False	3.991
9	16	1	m	20	23-Jun-2017	Sub9_Trial16_1	1	1	1	0.570283	False	3.991
9	16	1	m	20	23-Jun-2017	Sub9_Trial16_1	1	2	2	1.133058	False	3.991
9	16	1	m	20	23-Jun-2017	Sub9_Trial16_1	1	3	3	1.271081	False	3.991
9	16	1	m	20	23-Jun-2017	Sub9_Trial16_1	1	4	4	0.54153	False	3.991
9	16	1	m	20	23-Jun-2017	Sub9_Trial16_1	1	5	5	0.717521	False	3.991
9	17	1	m	20	23-Jun-2017	Sub9_Trial17_0	0	0	0	0.500009	False	2.436
9	17	1	m	20	23-Jun-2017	Sub9_Trial17_0	0	1	1	0.947934	False	2.436
9	17	1	m	20	23-Jun-2017	Sub9_Trial17_0	0	2	2	0.925535	False	2.436
9	17	1	m	20	23-Jun-2017	Sub9_Trial17_0	0	3	3	1.235085	False	2.436
9	17	1	m	20	23-Jun-2017	Sub9_Trial17_0	0	4	4	1.168352	False	2.436
9	17	1	m	20	23-Jun-2017	Sub9_Trial17_0	0	5	5	0.567844	False	2.436
9	17	1	m	20	23-Jun-2017	Sub9_Trial17_1	1	0	0	0.934949	True	2.436
9	17	1	m	20	23-Jun-2017	Sub9_Trial17_1	1	1	1	1.043053	True	2.436
9	17	1	m	20	23-Jun-2017	Sub9_Trial17_1	1	2	2	1.372872	True	2.436
9	17	1	m	20	23-Jun-2017	Sub9_Trial17_1	1	3	3	1.26936	True	2.436
9	17	1	m	20	23-Jun-2017	Sub9_Trial17_1	1	4	4	0.860388	True	2.436
9	17	1	m	20	23-Jun-2017	Sub9_Trial17_1	1	5	5	0.973898	True	2.436
9	18	1	m	20	23-Jun-2017	Sub9_Trial18_0	0	0	0	0.84671	True	10.992
9	18	1	m	20	23-Jun-2017	Sub9_Trial18_0	0	1	1	1.627661	True	10.992
9	18	1	m	20	23-Jun-2017	Sub9_Trial18_0	0	2	2	0.903906	True	10.992
9	18	1	m	20	23-Jun-2017	Sub9_Trial18_0	0	3	3	1.079411	True	10.992
9	18	1	m	20	23-Jun-2017	Sub9_Trial18_0	0	4	4	1.02949	True	10.992
9	18	1	m	20	23-Jun-2017	Sub9_Trial18_0	0	5	5	1.531533	True	10.992
9	18	1	m	20	23-Jun-2017	Sub9_Trial18_1	1	0	0	0.972508	False	10.992
9	18	1	m	20	23-Jun-2017	Sub9_Trial18_1	1	1	1	0.562481	False	10.992
9	18	1	m	20	23-Jun-2017	Sub9_Trial18_1	1	2	2	1.291807	False	10.992
9	18	1	m	20	23-Jun-2017	Sub9_Trial18_1	1	3	3	1.147497	False	10.992
9	18	1	m	20	23-Jun-2017	Sub9_Trial18_1	1	4	4	0.94655	False	10.992
9	18	1	m	20	23-Jun-2017	Sub9_Trial18_1	1	5	5	0.96974	False	10.992
9	19	1	m	20	23-Jun-2017	Sub9_Trial19_0	0	0	0	1.107397	False	2.352
9	19	1	m	20	23-Jun-2017	Sub9_Trial19_0	0	1	1	1.315375	False	2.352
9	19	1	m	20	23-Jun-2017	Sub9_Trial19_0	0	2	2	0.957107	False	2.352
9	19	1	m	20	23-Jun-2017	Sub9_Trial19_0	0	3	3	0.427385	False	2.352
9	19	1	m	20	23-Jun-2017	Sub9_Trial19_0	0	4	4	0.39269	False	2.352
9	19	1	m	20	23-Jun-2017	Sub9_Trial19_0	0	5	5	0.777404	False	2.352
9	19	1	m	20	23-Jun-2017	Sub9_Trial19_1	1	0	0	0.881791	True	2.352
9	19	1	m	20	23-Jun-2017	Sub9_Trial19_1	1	1	1	0.996053	True	2.352
9	19	1	m	20	23-Jun-2017	Sub9_Trial19_1	1	2	2	1.1069	True	2.352
9	19	1	m	20	23-Jun-2017	Sub9_Trial19_1	1	3	3	0.961432	True	2.352
9	19	1	m	20	23-Jun-2017	Sub9_Trial19_1	1	4	4	1.622061	True	2.352
9	19	1	m	20	23-Jun-2017	Sub9_Trial19_1	1	5	5	1.194245	True	2.352
9	20	1	m	20	23-Jun-2017	Sub9_Trial20_0	0	0	0	0.644132	False	2.374
9	20	1	m	20	23-Jun-2017	Sub9_Trial20_0	0	1	1	0.906883	False	2.374
9	20	1	m	20	23-Jun-2017	Sub9_Trial20_0	0	2	2	1.415425	False	2.374
9	20	1	m	20	23-Jun-2017	Sub9_Trial20_0	0	3	3	1.197268	False	2.374
9	20	1	m	20	23-Jun-2017	Sub9_Trial20_0	0	4	4	1.272003	False	2.374
9	20	1	m	20	23-Jun-2017	Sub9_Trial20_0	0	5	5	0.993198	False	2.374
9	20	1	m	20	23-Jun-2017	Sub9_Trial20_1	1	0	0	0.883962	True	2.374
9	20	1	m	20	23-Jun-2017	Sub9_Trial20_1	1	1	1	0.854834	True	2.374
9	20	1	m	20	23-Jun-2017	Sub9_Trial20_1	1	2	2	1.137642	True	2.374
9	20	1	m	20	23-Jun-2017	Sub9_Trial20_1	1	3	3	1.501844	True	2.374
9	20	1	m	20	23-Jun-2017	Sub9_Trial20_1	1	4	4	1.443434	True	2.374
9	20	1	m	20	23-Jun-2017	Sub9_Trial20_1	1	5	5	1.323783	True	2.374
9	21	1	m	20	23-Jun-2017	Sub9_Trial21_0	0	0	0	0.657139	False	2.067
9	21	1	m	20	23-Jun-2017	Sub9_Trial21_0	0	1	1	0.510108	False	2.067
9	21	1	m	20	23-Jun-2017	Sub9_Trial21_0	0	2	2	0.510908	False	2.067
9	21	1	m	20	23-Jun-2017	Sub9_Trial21_0	0	3	3	1.001482	False	2.067
9	21	1	m	20	23-Jun-2017	Sub9_Trial21_0	0	4	4	1.533137	False	2.067
9	21	1	m	20	23-Jun-2017	Sub9_Trial21_0	0	5	5	0.534262	False	2.067
9	21	1	m	20	23-Jun-2017	Sub9_Trial21_1	1	0	0	0.680802	True	2.067
9	21	1	m	20	23-Jun-2017	Sub9_Trial21_1	1	1	1	0.533266	True	2.067
9	21	1	m	20	23-Jun-2017	Sub9_Trial21_1	1	2	2	1.433986	True	2.067
9	21	1	m	20	23-Jun-2017	Sub9_Trial21_1	1	3	3	0.923318	True	2.067
9	21	1	m	20	23-Jun-2017	Sub9_Trial21_1	1	4	4	1.472969	True	2.067
9	21	1	m	20	23-Jun-2017	Sub9_Trial21_1	1	5	5	1.444343	True	2.067
9	22	1	m	20	23-Jun-2017	Sub9_Trial22_0	0	0	0	1.06395	True	2.176
9	22	1	m	20	23-Jun-2017	Sub9_Trial22_0	0	1	1	1.269073	True	2.176
9	22	1	m	20	23-Jun-2017	Sub9_Trial22_0	0	2	2	0.893172	True	2.176
9	22	1	m	20	23-Jun-2017	Sub9_Trial22_0	0	3	3	1.287815	True	2.176
9	22	1	m	20	23-Jun-2017	Sub9_Trial22_0	0	4	4	0.687508	True	2.176
9	22	1	m	20	23-Jun-2017	Sub9_Trial22_0	0	5	5	1.044229	True	2.176
9	22	1	m	20	23-Jun-2017	Sub9_Trial22_1	1	0	0	0.461251	False	2.176
9	22	1	m	20	23-Jun-2017	Sub9_Trial22_1	1	1	1	0.934905	False	2.176
9	22	1	m	20	23-Jun-2017	Sub9_Trial22_1	1	2	2	0.511603	False	2.176
9	22	1	m	20	23-Jun-2017	Sub9_Trial22_1	1	3	3	1.120009	False	2.176
9	22	1	m	20	23-Jun-2017	Sub9_Trial22_1	1	4	4	1.335164	False	2.176
9	22	1	m	20	23-Jun-2017	Sub9_Trial22_1	1	5	5	1.181062	False	2.176
9	23	1	m	20	23-Jun-2017	Sub9_Trial23_0	0	0	0	0.53783	False	3.603
9	23	1	m	20	23-Jun-2017	Sub9_Trial23_0	0	1	1	0.665577	False	3.603
9	23	1	m	20	23-Jun-2017	Sub9_Trial23_0	0	2	2	1.17692	False	3.603
9	23	1	m	20	23-Jun-2017	Sub9_Trial23_0	0	3	3	0.719997	False	3.603
9	23	1	m	20	23-Jun-2017	Sub9_Trial23_0	0	4	4	1.06855	False	3.603
9	23	1	m	20	23-Jun-2017	Sub9_Trial23_0	0	5	5	1.18214	False	3.603
9	23	1	m	20	23-Jun-2017	Sub9_Trial23_1	1	0	0	0.838096	True	3.603
9	23	1	m	20	23-Jun-2017	Sub9_Trial23_1	1	1	1	1.490767	True	3.603
9	23	1	m	20	23-Jun-2017	Sub9_Trial23_1	1	2	2	0.952891	True	3.603
9	23	1	m	20	23-Jun-2017	Sub9_Trial23_1	1	3	3	0.832432	True	3.603
9	23	1	m	20	23-Jun-2017	Sub9_Trial23_1	1	4	4	1.156454	True	3.603
9	23	1	m	20	23-Jun-2017	Sub9_Trial23_1	1	5	5	1.068686	True	3.603
9	24	1	m	20	23-Jun-2017	Sub9_Trial24_0	0	0	0	0.789021	True	4.468
9	24	1	m	20	23-Jun-2017	Sub9_Trial24_0	0	1	1	0.617793	True	4.468
9	24	1	m	20	23-Jun-2017	Sub9_Trial24_0	0	2	2	0.876855	True	4.468
9	24	1	m	20	23-Jun-2017	Sub9_Trial24_0	0	3	3	1.150502	True	4.468
9	24	1	m	20	23-Jun-2017	Sub9_Trial24_0	0	4	4	0.847281	True	4.468
9	24	1	m	20	23-Jun-2017	Sub9_Trial24_0	0	5	5	1.315316	True	4.468
9	24	1	m	20	23-Jun-2017	Sub9_Trial24_1	1	0	0	0.364463	False	4.468
9	24	1	m	20	23-Jun-2017	Sub9_Trial24_1	1	1	1	1.426949	False	4.468
9	24	1	m	20	23-Jun-2017	Sub9_Trial24_1	1	2	2	1.33655	False	4.468
9	24	1	m	20	23-Jun-2017	Sub9_Trial24_1	1	3	3	1.24076	False	4.468
9	24	1	m	20	23-Jun-2017	Sub9_Trial24_1	1	4	4	0.50876	False	4.468
9	24	1	m	20	23-Jun-2017	Sub9_Trial24_1	1	5	5	1.445139	False	4.468
9	25	1	m	20	23-Jun-2017	Sub9_Trial25_0	0	0	0	0.998154	False	2.629
9	25	1	m	20	23-Jun-2017	Sub9_Trial25_0	0	1	1	1.348618	False	2.629
9	25	1	m	20	23-Jun-2017	Sub9_Trial25_0	0	2	2	0.651914	False	2.629
9	25	1	m	20	23-Jun-2017	Sub9_Trial25_0	0	3	3	0.391296	False	2.629
9	25	1	m	20	23-Jun-2017	Sub9_Trial25_0	0	4	4	1.581847	False	2.629
9	25	1	m	20	23-Jun-2017	Sub9_Trial25_0	0	5	5	1.348875	False	2.629
9	25	1	m	20	23-Jun-2017	Sub9_Trial25_1	1	0	0	0.772615	True	2.629
9	25	1	m	20	23-Jun-2017	Sub9_Trial25_1	1	1	1	1.119672	True	2.629
9	25	1	m	20	23-Jun-2017	Sub9_Trial25_1	1	2	2	0.914895	True	2.629
9	25	1	m	20	23-Jun-2017	Sub9_Trial25_1	1	3	3	1.408433	True	2.629
9	25	1	m	20	23-Jun-2017	Sub9_Trial25_1	1	4	4	1.518138	True	2.629
9	25	1	m	20	23-Jun-2017	Sub9_Trial25_1	1	5	5	1.129482	True	2.629
9	26	1	m	20	23-Jun-2017	Sub9_Trial26_0	0	0	0	0.838923	True	2.677
9	26	1	m	20	23-Jun-2017	Sub9_Trial26_0	0	1	1	1.098552	True	2.677
9	26	1	m	20	23-Jun-2017	Sub9_Trial26_0	0	2	2	0.932389	True	2.677
9	26	1	m	20	23-Jun-2017	Sub9_Trial26_0	0	3	3	1.281469	True	2.677
9	26	1	m	20	23-Jun-2017	Sub9_Trial26_0	0	4	4	0.916922	True	2.677
9	26	1	m	20	23-Jun-2017	Sub9_Trial26_0	0	5	5	0.611657	True	2.677
9	26	1	m	20	23-Jun-2017	Sub9_Trial26_1	1	0	0	0.401802	False	2.677
9	26	1	m	20	23-Jun-2017	Sub9_Trial26_1	1	1	1	1.406194	False	2.677
9	26	1	m	20	23-Jun-2017	Sub9_Trial26_1	1	2	2	1.126064	False	2.677
9	26	1	m	20	23-Jun-2017	Sub9_Trial26_1	1	3	3	0.361015	False	2.677
9	26	1	m	20	23-Jun-2017	Sub9_Trial26_1	1	4	4	1.206489	False	2.677
9	26	1	m	20	23-Jun-2017	Sub9_Trial26_1	1	5	5	0.927036	False	2.677
9	27	1	m	20	23-Jun-2017	Sub9_Trial27_0	0	0	0	1.045741	False	11.15
9	27	1	m	20	23-Jun-2017	Sub9_Trial27_0	0	1	1	0.965133	False	11.15
9	27	1	m	20	23-Jun-2017	Sub9_Trial27_0	0	2	2	0.680163	False	11.15
9	27	1	m	20	23-Jun-2017	Sub9_Trial27_0	0	3	3	1.114729	False	11.15
9	27	1	m	20	23-Jun-2017	Sub9_Trial27_0	0	4	4	1.487763	False	11.15
9	27	1	m	20	23-Jun-2017	Sub9_Trial27_0	0	5	5	0.830189	False	11.15
9	27	1	m	20	23-Jun-2017	Sub9_Trial27_1	1	0	0	0.769591	True	11.15
9	27	1	m	20	23-Jun-2017	Sub9_Trial27_1	1	1	1	1.516809	True	11.15
9	27	1	m	20	23-Jun-2017	Sub9_Trial27_1	1	2	2	0.934365	True	11.15
9	27	1	m	20	23-Jun-2017	Sub9_Trial27_1	1	3	3	1.33256	True	11.15
9	27	1	m	20	23-Jun-2017	Sub9_Trial27_1	1	4	4	0.775315	True	11.15
9	27	1	m	20	23-Jun-2017	Sub9_Trial27_1	1	5	5	1.00584	True	11.15
9	28	1	m	20	23-Jun-2017	Sub9_Trial28_0	0	0	0	0.479774	False	2.547
9	28	1	m	20	23-Jun-2017	Sub9_Trial28_0	0	1	1	0.958474	False	2.547
9	28	1	m	20	23-Jun-2017	Sub9_Trial28_0	0	2	2	1.11065	False	2.547
9	28	1	m	20	23-Jun-2017	Sub9_Trial28_0	0	3	3	1.158278	False	2.547
9	28	1	m	20	23-Jun-2017	Sub9_Trial28_0	0	4	4	1.470578	False	2.547
9	28	1	m	20	23-Jun-2017	Sub9_Trial28_0	0	5	5	1.554637	False	2.547
9	28	1	m	20	23-Jun-2017	Sub9_Trial28_1	1	0	0	0.927575	True	2.547
9	28	1	m	20	23-Jun-2017	Sub9_Trial28_1	1	1	1	0.58518	True	2.547
9	28	1	m	20	23-Jun-2017	Sub9_Trial28_1	1	2	2	1.072568	True	2.547
9	28	1	m	20	23-Jun-2017	Sub9_Trial28_1	1	3	3	0.938968	True	2.547
9	28	1	m	20	23-Jun-2017	Sub9_Trial28_1	1	4	4	1.120099	True	2.547
9	28	1	m	20	23-Jun-2017	Sub9_Trial28_1	1	5	5	0.792744	True	2.547
9	29	1	m	20	23-Jun-2017	Sub9_Trial29_0	0	0	0	1.075148	True	4.714
9	29	1	m	20	23-Jun-2017	Sub9_Trial29_0	0	1	1	0.739834	True	4.714
9	29	1	m	20	23-Jun-2017	Sub9_Trial29_0	0	2	2	0.912925	True	4.714
9	29	1	m	20	23-Jun-2017	Sub9_Trial29_0	0	3	3	0.700797	True	4.714
9	29	1	m	20	23-Jun-2017	Sub9_Trial29_0	0	4	4	1.174248	True	4.714
9	29	1	m	20	23-Jun-2017	Sub9_Trial29_0	0	5	5	1.068033	True	4.714
9	29	1	m	20	23-Jun-2017	Sub9_Trial29_1	1	0	0	1.109638	False	4.714
9	29	1	m	20	23-Jun-2017	Sub9_Trial29_1	1	1	1	0.763399	False	4.714
9	29	1	m	20	23-Jun-2017	Sub9_Trial29_1	1	2	2	0.819444	False	4.714
9	29	1	m	20	23-Jun-2017	Sub9_Trial29_1	1	3	3	0.89872	False	4.714
9	29	1	m	20	23-Jun-2017	Sub9_Trial29_1	1	4	4	0.868554	False	4.714
9	29	1	m	20	23-Jun-2017	Sub9_Trial29_1	1	5	5	0.684613	False	4.714
9	30	1	m	20	23-Jun-2017	Sub9_Trial30_0	0	0	0	0.890215	False	14.827
9	30	1	m	20	23-Jun-2017	Sub9_Trial30_0	0	1	1	1.258641	False	14.827
9	30	1	m	20	23-Jun-2017	Sub9_Trial30_0	0	2	2	1.37033	False	14.827
9	30	1	m	20	23-Jun-2017	Sub9_Trial30_0	0	3	3	1.534624	False	14.827
9	30	1	m	20	23-Jun-2017	Sub9_Trial30_0	0	4	4	0.580176	False	14.827
9	30	1	m	20	23-Jun-2017	Sub9_Trial30_0	0	5	5	1.056221	False	14.827
9	30	1	m	20	23-Jun-2017	Sub9_Trial30_1	1	0	0	1.10783	True	14.827
9	30	1	m	20	23-Jun-2017	Sub9_Trial30_1	1	1	1	0.685072	True	14.827
9	30	1	m	20	23-Jun-2017	Sub9_Trial30_1	1	2	2	1.501027	True	14.827
9	30	1	m	20	23-Jun-2017	Sub9_Trial30_1	1	3	3	0.892297	True	14.827
9	30	1	m	20	23-Jun-2017	Sub9_Trial30_1	1	4	4	1.204425	True	14.827
9	30	1	m	20	23-Jun-2017	Sub9_Trial30_1	1	5	5	0.827733	True	14.827
9	31	1	m	20	23-Jun-2017	Sub9_Trial31_0	0	0	0	1.479152	True	2.445
9	31	1	m	20	23-Jun-2017	Sub9_Trial31_0	0	1	1	0.43613	True	2.445
9	31	1	m	20	23-Jun-2017	Sub9_Trial31_0	0	2	2	0.962449	True	2.445
9	31	1	m	20	23-Jun-2017	Sub9_Trial31_0	0	3	3	1.563061	True	2.445
9	31	1	m	20	23-Jun-2017	Sub9_Trial31_0	0	4	4	1.162926	True	2.445
9	31	1	m	20	23-Jun-2017	Sub9_Trial31_0	0	5	5	1.576372	True	2.445
9	31	1	m	20	23-Jun-2017	Sub9_Trial31_1	1	0	0	1.232318	False	2.445
9	31	1	m	20	23-Jun-2017	Sub9_Trial31_1	1	1	1	1.391811	False	2.445
9	31	1	m	20	23-Jun-2017	Sub9_Trial31_1	1	2	2	0.613408	False	2.445
9	31	1	m	20	23-Jun-2017	Sub9_Trial31_1	1	3	3	1.007435	False	2.445
9	31	1	m	20	23-Jun-2017	Sub9_Trial31_1	1	4	4	0.933161	False	2.445
9	31	1	m	20	23-Jun-2017	Sub9_Trial31_1	1	5	5	0.403102	False	2.445
9	32	1	m	20	23-Jun-2017	Sub9_Trial32_0	0	0	0	1.299384	False	3.522
9	32	1	m	20	23-Jun-2017	Sub9_Trial32_0	0	1	1	0.497444	False	3.522
9	32	1	m	20	23-Jun-2017	Sub9_Trial32_0	0	2	2	0.819983	False	3.522
9	32	1	m	20	23-Jun-2017	Sub9_Trial32_0	0	3	3	0.8675	False	3.522
9	32	1	m	20	23-Jun-2017	Sub9_Trial32_0	0	4	4	0.6209	False	3.522
9	32	1	m	20	23-Jun-2017	Sub9_Trial32_0	0	5	5	1.287445	False	3.522
9	32	1	m	20	23-Jun-2017	Sub9_Trial32_1	1	0	0	0.562911	True	3.522
9	32	1	m	20	23-Jun-2017	Sub9_Trial32_1	1	1	1	1.432857	True	3.522
9	32	1	m	20	23-Jun-2017	Sub9_Trial32_1	1	2	2	0.593909	True	3.522
9	32	1	m	20	23-Jun-2017	Sub9_Trial32_1	1	3	3	1.102818	True	3.522
9	32	1	m	20	23-Jun-2017	Sub9_Trial32_1	1	4	4	0.950176	True	3.522
9	32	1	m	20	23-Jun-2017	Sub9_Trial32_1	1	5	5	0.977598	True	3.522
9	33	1	m	20	23-Jun-2017	Sub9_Trial33_0	0	0	0	1.269035	True	2.016
9	33	1	m	20	23-Jun-2017	Sub9_Trial33_0	0	1	1	1.426539	True	2.016
9	33	1	m	20	23-Jun-2017	Sub9_Trial33_0	0	2	2	1.186028	True	2.016
9	33	1	m	20	23-Jun-2017	Sub9_Trial33_0	0	3	3	1.083416	True	2.016
9	33	1	m	20	23-Jun-2017	Sub9_Trial33_0	0	4	4	1.498136	True	2.016
9	33	1	m	20	23-Jun-2017	Sub9_Trial33_0	0	5	5	0.406217	True	2.016
9	33	1	m	20	23-Jun-2017	Sub9_Trial33_1	1	0	0	1.599922	False	2.016
9	33	1	m	20	23-Jun-2017	Sub9_Trial33_1	1	1	1	1.136801	False	2.016
9	33	1	m	20	23-Jun-2017	Sub9_Trial33_1	1	2	2	1.013787	False	2.016
9	33	1	m	20	23-Jun-2017	Sub9_Trial33_1	1	3	3	0.604694	False	2.016
9	33	1	m	20	23-Jun-2017	Sub9_Trial33_1	1	4	4	1.100394	False	2.016
9	33	1	m	20	23-Jun-2017	Sub9_Trial33_1	1	5	5	0.465707	False	2.016
9	34	1	m	20	23-Jun-2017	Sub9_Trial34_0	0	0	0	0.928527	False	9.464
9	34	1	m	20	23-Jun-2017	Sub9_Trial34_0	0	1	1	1.180704	False	9.464
9	34	1	m	20	23-Jun-2017	Sub9_Trial34_0	0	2	2	1.427208	False	9.464
9	34	1	m	20	23-Jun-2017	Sub9_Trial34_0	0	3	3	1.121921	False	9.464
9	34	1	m	20	23-Jun-2017	Sub9_Trial34_0	0	4	4	1.00919	False	9.464
9	34	1	m	20	23-Jun-2017	Sub9_Trial34_0	0	5	5	0.410466	False	9.464
9	34	1	m	20	23-Jun-2017	Sub9_Trial34_1	1	0	0	1.235276	True	9.464
9	34	1	m	20	23-Jun-2017	Sub9_Trial34_1	1	1	1	0.593298	True	9.464
9	34	1	m	20	23-Jun-2017	Sub9_Trial34_1	1	2	2	1.055052	True	9.464
9	34	1	m	20	23-Jun-2017	Sub9_Trial34_1	1	3	3	1.474081	True	9.464
9	34	1	m	20	23-Jun-2017	Sub9_Trial34_1	1	4	4	1.357112	True	9.464
9	34	1	m	20	23-Jun-2017	Sub9_Trial34_1	1	5	5	0.864991	True	9.464
9	35	1	m	20	23-Jun-2017	Sub9_Trial35_0	0	0	0	0.658753	False	3.037
9	35	1	m	20	23-Jun-2017	Sub9_Trial35_0	0	1	1	1.224269	False	3.037
9	35	1	m	20	23-Jun-2017	Sub9_Trial35_0	0	2	2	0.517137	False	3.037
9	35	1	m	20	23-Jun-2017	Sub9_Trial35_0	0	3	3	0.731722	False	3.037
9	35	1	m	20	23-Jun-2017	Sub9_Trial35_0	0	4	4	0.756916	False	3.037
9	35	1	m	20	23-Jun-2017	Sub9_Trial35_0	0	5	5	1.218839	False	3.037
9	35	1	m	20	23-Jun-2017	Sub9_Trial35_1	1	0	0	1.220173	True	3.037
9	35	1	m	20	23-Jun-2017	Sub9_Trial35_1	1	1	1	1.338493	True	3.037
9	35	1	m	20	23-Jun-2017	Sub9_Trial35_1	1	2	2	1.502706	True	3.037
9	35	1	m	20	23-Jun-2017	Sub9_Trial35_1	1	3	3	1.228484	True	3.037
9	35	1	m	20	23-Jun-2017	Sub9_Trial35_1	1	4	4	1.095002	True	3.037
9	35	1	m	20	23-Jun-2017	Sub9_Trial35_1	1	5	5	0.874839	True	3.037
9	36	1	m	20	23-Jun-2017	Sub9_Trial36_0	0	0	0	0.791817	False	1.854
9	36	1	m	20	23-Jun-2017	Sub9_Trial36_0	0	1	1	1.234959	False	1.854
9	36	1	m	20	23-Jun-2017	Sub9_Trial36_0	0	2	2	0.765472	False	1.854
9	36	1	m	20	23-Jun-2017	Sub9_Trial36_0	0	3	3	1.190844	False	1.854
9	36	1	m	20	23-Jun-2017	Sub9_Trial36_0	0	4	4	0.427409	False	1.854
9	36	1	m	20	23-Jun-2017	Sub9_Trial36_0	0	5	5	1.143625	False	1.854
9	36	1	m	20	23-Jun-2017	Sub9_Trial36_1	1	0	0	0.494766	True	1.854
9	36	1	m	20	23-Jun-2017	Sub9_Trial36_1	1	1	1	1.001029	True	1.854
9	36	1	m	20	23-Jun-2017	Sub9_Trial36_1	1	2	2	1.309291	True	1.854
9	36	1	m	20	23-Jun-2017	Sub9_Trial36_1	1	3	3	0.735484	True	1.854
9	36	1	m	20	23-Jun-2017	Sub9_Trial36_1	1	4	4	1.1937	True	1.854
9	36	1	m	20	23-Jun-2017	Sub9_Trial36_1	1	5	5	0.605347	True	1.854
9	37	1	m	20	23-Jun-2017	Sub9_Trial37_0	0	0	0	0.897519	False	2.263
9	37	1	m	20	23-Jun-2017	Sub9_Trial37_0	0	1	1	0.450472	False	2.263
9	37	1	m	20	23-Jun-2017	Sub9_Trial37_0	0	2	2	0.90858	False	2.263
9	37	1	m	20	23-Jun-2017	Sub9_Trial37_0	0	3	3	0.652125	False	2.263
9	37	1	m	20	23-Jun-2017	Sub9_Trial37_0	0	4	4	0.662611	False	2.263
9	37	1	m	20	23-Jun-2017	Sub9_Trial37_0	0	5	5	1.070751	False	2.263
9	37	1	m	20	23-Jun-2017	Sub9_Trial37_1	1	0	0	1.257658	True	2.263
9	37	1	m	20	23-Jun-2017	Sub9_Trial37_1	1	1	1	1.206898	True	2.263
9	37	1	m	20	23-Jun-2017	Sub9_Trial37_1	1	2	2	0.62003	True	2.263
9	37	1	m	20	23-Jun-2017	Sub9_Trial37_1	1	3	3	0.992421	True	2.263
9	37	1	m	20	23-Jun-2017	Sub9_Trial37_1	1	4	4	1.253298	True	2.263
9	37	1	m	20	23-Jun-2017	Sub9_Trial37_1	1	5	5	0.441354	True	2.263
9	38	1	m	20	23-Jun-2017	Sub9_Trial38_0	0	0	0	1.287686	False	2.131
9	38	1	m	20	23-Jun-2017	Sub9_Trial38_0	0	1	1	1.1961	False	2.131
9	38	1	m	20	23-Jun-2017	Sub9_Trial38_0	0	2	2	0.665907	False	2.131
9	38	1	m	20	23-Jun-2017	Sub9_Trial38_0	0	3	3	0.794249	False	2.131
9	38	1	m	20	23-Jun-2017	Sub9_Trial38_0	0	4	4	1.371924	False	2.131
9	38	1	m	20	23-Jun-2017	Sub9_Trial38_0	0	5	5	0.740536	False	2.131
9	38	1	m	20	23-Jun-2017	Sub9_Trial38_1	1	0	0	1.233846	True	2.131
9	38	1	m	20	23-Jun-2017	Sub9_Trial38_1	1	1	1	0.913607	True	2.131
9	38	1	m	20	23-Jun-2017	Sub9_Trial38_1	1	2	2	0.988921	True	2.131
9	38	1	m	20	23-Jun-2017	Sub9_Trial38_1	1	3	3	1.084257	True	2.131
9	38	1	m	20	23-Jun-2017	Sub9_Trial38_1	1	4	4	0.370356	True	2.131
9	38	1	m	20	23-Jun-2017	Sub9_Trial38_1	1	5	5	0.82481	True	2.131
9	39	1	m	20	23-Jun-2017	Sub9_Trial39_0	0	0	0	1.289475	False	2.253
9	39	1	m	20	23-Jun-2017	Sub9_Trial39_0	0	1	1	0.8655	False	2.253
9	39	1	m	20	23-Jun-2017	Sub9_Trial39_0	0	2	2	1.035627	False	2.253
9	39	1	m	20	23-Jun-2017	Sub9_Trial39_0	0	3	3	1.193044	False	2.253
9	39	1	m	20	23-Jun-2017	Sub9_Trial39_0	0	4	4	1.066733	False	2.253
9	39	1	m	20	23-Jun-2017	Sub9_Trial39_0	0	5	5	0.854899	False	2.253
9	39	1	m	20	23-Jun-2017	Sub9_Trial39_1	1	0	0	1.454208	True	2.253
9	39	1	m	20	23-Jun-2017	Sub9_Trial39_1	1	1	1	0.620886	True	2.253
9	39	1	m	20	23-Jun-2017	Sub9_Trial39_1	1	2	2	1.279836	True	2.253
9	39	1	m	20	23-Jun-2017	Sub9_Trial39_1	1	3	3	1.36881	True	2.253
9	39	1	m	20	23-Jun-2017	Sub9_Trial39_1	1	4	4	1.299683	True	2.253
9	39	1	m	20	23-Jun-2017	Sub9_Trial39_1	1	5	5	0.433049	True	2.253
9	40	1	m	20	23-Jun-2017	Sub9_Trial40_0	0	0	0	1.014921	True	1.927
9	40	1	m	20	23-Jun-2017	Sub9_Trial40_0	0	1	1	1.565943	True	1.927
9	40	1	m	20	23-Jun-2017	Sub9_Trial40_0	0	2	2	1.035	True	1.927
9	40	1	m	20	23-Jun-2017	Sub9_Trial40_0	0	3	3	1.019703	True	1.927
9	40	1	m	20	23-Jun-2017	Sub9_Trial40_0	0	4	4	1.352323	True	1.927
9	40	1	m	20	23-Jun-2017	Sub9_Trial40_0	0	5	5	1.027726	True	1.927
9	40	1	m	20	23-Jun-2017	Sub9_Trial40_1	1	0	0	1.364568	False	1.927
9	40	1	m	20	23-Jun-2017	Sub9_Trial40_1	1	1	1	0.795781	False	1.927
9	40	1	m	20	23-Jun-2017	Sub9_Trial40_1	1	2	2	1.553949	False	1.927
9	40	1	m	20	23-Jun-2017	Sub9_Trial40_1	1	3	3	1.105966	False	1.927
9	40	1	m	20	23-Jun-2017	Sub9_Trial40_1	1	4	4	0.403097	False	1.927
9	40	1	m	20	23-Jun-2017	Sub9_Trial40_1	1	5	5	0.587683	False	1.927
9	40	2	m	20	23-Jun-2017	Sub9_Trial40_0	0	0	0	1.014921	True	3.573
9	40	2	m	20	23-Jun-2017	Sub9_Trial40_0	0	1	1	1.565943	True	3.573
9	40	2	m	20	23-Jun-2017	Sub9_Trial40_0	0	2	2	1.035	True	3.573
9	40	2	m	20	23-Jun-2017	Sub9_Trial40_0	0	3	3	1.019703	True	3.573
9	40	2	m	20	23-Jun-2017	Sub9_Trial40_0	0	4	4	1.352323	True	3.573
9	40	2	m	20	23-Jun-2017	Sub9_Trial40_0	0	5	5	1.027726	True	3.573
9	40	2	m	20	23-Jun-2017	Sub9_Trial40_1	1	0	0	1.364568	False	3.573
9	40	2	m	20	23-Jun-2017	Sub9_Trial40_1	1	1	1	0.795781	False	3.573
9	40	2	m	20	23-Jun-2017	Sub9_Trial40_1	1	2	2	1.553949	False	3.573
9	40	2	m	20	23-Jun-2017	Sub9_Trial40_1	1	3	3	1.105966	False	3.573
9	40	2	m	20	23-Jun-2017	Sub9_Trial40_1	1	4	4	0.403097	False	3.573
9	40	2	m	20	23-Jun-2017	Sub9_Trial40_1	1	5	5	0.587683	False	3.573
9	41	2	m	20	23-Jun-2017	Sub9_Trial41_0	0	0	0	0.974459	True	3.037
9	41	2	m	20	23-Jun-2017	Sub9_Trial41_0	0	1	1	0.639591	True	3.037
9	41	2	m	20	23-Jun-2017	Sub9_Trial41_0	0	2	2	1.058965	True	3.037
9	41	2	m	20	23-Jun-2017	Sub9_Trial41_0	0	3	3	1.09208	True	3.037
9	41	2	m	20	23-Jun-2017	Sub9_Trial41_0	0	4	4	0.944094	True	3.037
9	41	2	m	20	23-Jun-2017	Sub9_Trial41_0	0	5	5	0.987902	True	3.037
9	41	2	m	20	23-Jun-2017	Sub9_Trial41_1	1	0	0	0.82065	False	3.037
9	41	2	m	20	23-Jun-2017	Sub9_Trial41_1	1	1	1	1.193863	False	3.037
9	41	2	m	20	23-Jun-2017	Sub9_Trial41_1	1	2	2	0.78453	False	3.037
9	41	2	m	20	23-Jun-2017	Sub9_Trial41_1	1	3	3	0.74403	False	3.037
9	41	2	m	20	23-Jun-2017	Sub9_Trial41_1	1	4	4	0.982771	False	3.037
9	41	2	m	20	23-Jun-2017	Sub9_Trial41_1	1	5	5	0.480652	False	3.037
9	42	2	m	20	23-Jun-2017	Sub9_Trial42_0	0	0	0	0.458337	False	2.696
9	42	2	m	20	23-Jun-2017	Sub9_Trial42_0	0	1	1	0.526941	False	2.696
9	42	2	m	20	23-Jun-2017	Sub9_Trial42_0	0	2	2	0.36859	False	2.696
9	42	2	m	20	23-Jun-2017	Sub9_Trial42_0	0	3	3	0.917551	False	2.696
9	42	2	m	20	23-Jun-2017	Sub9_Trial42_0	0	4	4	1.195434	False	2.696
9	42	2	m	20	23-Jun-2017	Sub9_Trial42_0	0	5	5	1.569915	False	2.696
9	42	2	m	20	23-Jun-2017	Sub9_Trial42_1	1	0	0	1.445886	True	2.696
9	42	2	m	20	23-Jun-2017	Sub9_Trial42_1	1	1	1	0.615301	True	2.696
9	42	2	m	20	23-Jun-2017	Sub9_Trial42_1	1	2	2	0.782129	True	2.696
9	42	2	m	20	23-Jun-2017	Sub9_Trial42_1	1	3	3	0.402204	True	2.696
9	42	2	m	20	23-Jun-2017	Sub9_Trial42_1	1	4	4	1.346236	True	2.696
9	42	2	m	20	23-Jun-2017	Sub9_Trial42_1	1	5	5	0.98687	True	2.696
9	43	2	m	20	23-Jun-2017	Sub9_Trial43_0	0	0	0	0.995602	False	1.377
9	43	2	m	20	23-Jun-2017	Sub9_Trial43_0	0	1	1	0.394222	False	1.377
9	43	2	m	20	23-Jun-2017	Sub9_Trial43_0	0	2	2	0.586999	False	1.377
9	43	2	m	20	23-Jun-2017	Sub9_Trial43_0	0	3	3	0.510718	False	1.377
9	43	2	m	20	23-Jun-2017	Sub9_Trial43_0	0	4	4	1.061468	False	1.377
9	43	2	m	20	23-Jun-2017	Sub9_Trial43_0	0	5	5	0.955778	False	1.377
9	43	2	m	20	23-Jun-2017	Sub9_Trial43_1	1	0	0	0.929664	True	1.377
9	43	2	m	20	23-Jun-2017	Sub9_Trial43_1	1	1	1	1.0615	True	1.377
9	43	2	m	20	23-Jun-2017	Sub9_Trial43_1	1	2	2	1.36147	True	1.377
9	43	2	m	20	23-Jun-2017	Sub9_Trial43_1	1	3	3	1.317909	True	1.377
9	43	2	m	20	23-Jun-2017	Sub9_Trial43_1	1	4	4	0.839394	True	1.377
9	43	2	m	20	23-Jun-2017	Sub9_Trial43_1	1	5	5	0.895567	True	1.377
9	44	2	m	20	23-Jun-2017	Sub9_Trial44_0	0	0	0	0.47102	False	16.813
9	44	2	m	20	23-Jun-2017	Sub9_Trial44_0	0	1	1	0.77745	False	16.813
9	44	2	m	20	23-Jun-2017	Sub9_Trial44_0	0	2	2	0.810156	False	16.813
9	44	2	m	20	23-Jun-2017	Sub9_Trial44_0	0	3	3	0.815693	False	16.813
9	44	2	m	20	23-Jun-2017	Sub9_Trial44_0	0	4	4	1.087167	False	16.813
9	44	2	m	20	23-Jun-2017	Sub9_Trial44_0	0	5	5	1.460207	False	16.813
9	44	2	m	20	23-Jun-2017	Sub9_Trial44_1	1	0	0	1.363843	True	16.813
9	44	2	m	20	23-Jun-2017	Sub9_Trial44_1	1	1	1	1.460185	True	16.813
9	44	2	m	20	23-Jun-2017	Sub9_Trial44_1	1	2	2	0.849594	True	16.813
9	44	2	m	20	23-Jun-2017	Sub9_Trial44_1	1	3	3	1.074793	True	16.813
9	44	2	m	20	23-Jun-2017	Sub9_Trial44_1	1	4	4	1.43718	True	16.813
9	44	2	m	20	23-Jun-2017	Sub9_Trial44_1	1	5	5	1.389291	True	16.813
9	45	2	m	20	23-Jun-2017	Sub9_Trial45_0	0	0	0	1.16128	False	1.567
9	45	2	m	20	23-Jun-2017	Sub9_Trial45_0	0	1	1	1.250662	False	1.567
9	45	2	m	20	23-Jun-2017	Sub9_Trial45_0	0	2	2	0.854076	False	1.567
9	45	2	m	20	23-Jun-2017	Sub9_Trial45_0	0	3	3	1.027121	False	1.567
9	45	2	m	20	23-Jun-2017	Sub9_Trial45_0	0	4	4	0.739618	False	1.567
9	45	2	m	20	23-Jun-2017	Sub9_Trial45_0	0	5	5	0.993677	False	1.567
9	45	2	m	20	23-Jun-2017	Sub9_Trial45_1	1	0	0	1.31013	True	1.567
9	45	2	m	20	23-Jun-2017	Sub9_Trial45_1	1	1	1	0.954347	True	1.567
9	45	2	m	20	23-Jun-2017	Sub9_Trial45_1	1	2	2	0.708611	True	1.567
9	45	2	m	20	23-Jun-2017	Sub9_Trial45_1	1	3	3	1.321399	True	1.567
9	45	2	m	20	23-Jun-2017	Sub9_Trial45_1	1	4	4	0.947924	True	1.567
9	45	2	m	20	23-Jun-2017	Sub9_Trial45_1	1	5	5	1.22277	True	1.567
9	46	2	m	20	23-Jun-2017	Sub9_Trial46_0	0	0	0	0.565541	False	1.1
9	46	2	m	20	23-Jun-2017	Sub9_Trial46_0	0	1	1	1.021546	False	1.1
9	46	2	m	20	23-Jun-2017	Sub9_Trial46_0	0	2	2	0.955235	False	1.1
9	46	2	m	20	23-Jun-2017	Sub9_Trial46_0	0	3	3	1.08141	False	1.1
9	46	2	m	20	23-Jun-2017	Sub9_Trial46_0	0	4	4	0.554973	False	1.1
9	46	2	m	20	23-Jun-2017	Sub9_Trial46_0	0	5	5	0.405851	False	1.1
9	46	2	m	20	23-Jun-2017	Sub9_Trial46_1	1	0	0	1.606533	True	1.1
9	46	2	m	20	23-Jun-2017	Sub9_Trial46_1	1	1	1	0.738259	True	1.1
9	46	2	m	20	23-Jun-2017	Sub9_Trial46_1	1	2	2	0.932526	True	1.1
9	46	2	m	20	23-Jun-2017	Sub9_Trial46_1	1	3	3	0.752062	True	1.1
9	46	2	m	20	23-Jun-2017	Sub9_Trial46_1	1	4	4	1.337723	True	1.1
9	46	2	m	20	23-Jun-2017	Sub9_Trial46_1	1	5	5	0.942333	True	1.1
9	47	2	m	20	23-Jun-2017	Sub9_Trial47_0	0	0	0	1.492867	False	1.413
9	47	2	m	20	23-Jun-2017	Sub9_Trial47_0	0	1	1	1.353188	False	1.413
9	47	2	m	20	23-Jun-2017	Sub9_Trial47_0	0	2	2	1.147902	False	1.413
9	47	2	m	20	23-Jun-2017	Sub9_Trial47_0	0	3	3	0.993849	False	1.413
9	47	2	m	20	23-Jun-2017	Sub9_Trial47_0	0	4	4	0.749134	False	1.413
9	47	2	m	20	23-Jun-2017	Sub9_Trial47_0	0	5	5	0.767499	False	1.413
9	47	2	m	20	23-Jun-2017	Sub9_Trial47_1	1	0	0	1.35671	True	1.413
9	47	2	m	20	23-Jun-2017	Sub9_Trial47_1	1	1	1	0.383385	True	1.413
9	47	2	m	20	23-Jun-2017	Sub9_Trial47_1	1	2	2	1.508689	True	1.413
9	47	2	m	20	23-Jun-2017	Sub9_Trial47_1	1	3	3	1.609321	True	1.413
9	47	2	m	20	23-Jun-2017	Sub9_Trial47_1	1	4	4	1.108376	True	1.413
9	47	2	m	20	23-Jun-2017	Sub9_Trial47_1	1	5	5	1.616977	True	1.413
9	48	2	m	20	23-Jun-2017	Sub9_Trial48_0	0	0	0	1.188775	False	1.255
9	48	2	m	20	23-Jun-2017	Sub9_Trial48_0	0	1	1	0.378675	False	1.255
9	48	2	m	20	23-Jun-2017	Sub9_Trial48_0	0	2	2	1.029557	False	1.255
9	48	2	m	20	23-Jun-2017	Sub9_Trial48_0	0	3	3	0.391798	False	1.255
9	48	2	m	20	23-Jun-2017	Sub9_Trial48_0	0	4	4	1.510422	False	1.255
9	48	2	m	20	23-Jun-2017	Sub9_Trial48_0	0	5	5	0.468752	False	1.255
9	48	2	m	20	23-Jun-2017	Sub9_Trial48_1	1	0	0	0.644093	True	1.255
9	48	2	m	20	23-Jun-2017	Sub9_Trial48_1	1	1	1	0.675837	True	1.255
9	48	2	m	20	23-Jun-2017	Sub9_Trial48_1	1	2	2	1.507207	True	1.255
9	48	2	m	20	23-Jun-2017	Sub9_Trial48_1	1	3	3	1.068909	True	1.255
9	48	2	m	20	23-Jun-2017	Sub9_Trial48_1	1	4	4	1.063229	True	1.255
9	48	2	m	20	23-Jun-2017	Sub9_Trial48_1	1	5	5	1.230106	True	1.255
9	49	2	m	20	23-Jun-2017	Sub9_Trial49_0	0	0	0	1.392391	False	1.682
9	49	2	m	20	23-Jun-2017	Sub9_Trial49_0	0	1	1	0.39396	False	1.682
9	49	2	m	20	23-Jun-2017	Sub9_Trial49_0	0	2	2	0.407718	False	1.682
9	49	2	m	20	23-Jun-2017	Sub9_Trial49_0	0	3	3	1.308849	False	1.682
9	49	2	m	20	23-Jun-2017	Sub9_Trial49_0	0	4	4	1.498716	False	1.682
9	49	2	m	20	23-Jun-2017	Sub9_Trial49_0	0	5	5	0.840813	False	1.682
9	49	2	m	20	23-Jun-2017	Sub9_Trial49_1	1	0	0	1.129111	True	1.682
9	49	2	m	20	23-Jun-2017	Sub9_Trial49_1	1	1	1	1.135479	True	1.682
9	49	2	m	20	23-Jun-2017	Sub9_Trial49_1	1	2	2	1.140317	True	1.682
9	49	2	m	20	23-Jun-2017	Sub9_Trial49_1	1	3	3	0.951857	True	1.682
9	49	2	m	20	23-Jun-2017	Sub9_Trial49_1	1	4	4	1.257496	True	1.682
9	49	2	m	20	23-Jun-2017	Sub9_Trial49_1	1	5	5	0.842657	True	1.682
9	50	2	m	20	23-Jun-2017	Sub9_Trial50_0	0	0	0	1.255502	True	2.42
9	50	2	m	20	23-Jun-2017	Sub9_Trial50_0	0	1	1	0.630999	True	2.42
9	50	2	m	20	23-Jun-2017	Sub9_Trial50_0	0	2	2	0.631754	True	2.42
9	50	2	m	20	23-Jun-2017	Sub9_Trial50_0	0	3	3	1.025465	True	2.42
9	50	2	m	20	23-Jun-2017	Sub9_Trial50_0	0	4	4	0.71713	True	2.42
9	50	2	m	20	23-Jun-2017	Sub9_Trial50_0	0	5	5	1.011	True	2.42
9	50	2	m	20	23-Jun-2017	Sub9_Trial50_1	1	0	0	0.497733	False	2.42
9	50	2	m	20	23-Jun-2017	Sub9_Trial50_1	1	1	1	1.38001	False	2.42
9	50	2	m	20	23-Jun-2017	Sub9_Trial50_1	1	2	2	1.194508	False	2.42
9	50	2	m	20	23-Jun-2017	Sub9_Trial50_1	1	3	3	0.978786	False	2.42
9	50	2	m	20	23-Jun-2017	Sub9_Trial50_1	1	4	4	0.42549	False	2.42
9	50	2	m	20	23-Jun-2017	Sub9_Trial50_1	1	5	5	0.44767	False	2.42
9	51	2	m	20	23-Jun-2017	Sub9_Trial51_0	0	0	0	0.485065	False	1.221
9	51	2	m	20	23-Jun-2017	Sub9_Trial51_0	0	1	1	1.299713	False	1.221
9	51	2	m	20	23-Jun-2017	Sub9_Trial51_0	0	2	2	0.730724	False	1.221
9	51	2	m	20	23-Jun-2017	Sub9_Trial51_0	0	3	3	0.818172	False	1.221
9	51	2	m	20	23-Jun-2017	Sub9_Trial51_0	0	4	4	0.777364	False	1.221
9	51	2	m	20	23-Jun-2017	Sub9_Trial51_0	0	5	5	0.879452	False	1.221
9	51	2	m	20	23-Jun-2017	Sub9_Trial51_1	1	0	0	1.373197	True	1.221
9	51	2	m	20	23-Jun-2017	Sub9_Trial51_1	1	1	1	0.636866	True	1.221
9	51	2	m	20	23-Jun-2017	Sub9_Trial51_1	1	2	2	0.87547	True	1.221
9	51	2	m	20	23-Jun-2017	Sub9_Trial51_1	1	3	3	0.891999	True	1.221
9	51	2	m	20	23-Jun-2017	Sub9_Trial51_1	1	4	4	1.157474	True	1.221
9	51	2	m	20	23-Jun-2017	Sub9_Trial51_1	1	5	5	1.314503	True	1.221
9	52	2	m	20	23-Jun-2017	Sub9_Trial52_0	0	0	0	0.80564	True	5.728
9	52	2	m	20	23-Jun-2017	Sub9_Trial52_0	0	1	1	0.656856	True	5.728
9	52	2	m	20	23-Jun-2017	Sub9_Trial52_0	0	2	2	1.522689	True	5.728
9	52	2	m	20	23-Jun-2017	Sub9_Trial52_0	0	3	3	0.701026	True	5.728
9	52	2	m	20	23-Jun-2017	Sub9_Trial52_0	0	4	4	1.009172	True	5.728
9	52	2	m	20	23-Jun-2017	Sub9_Trial52_0	0	5	5	1.402651	True	5.728
9	52	2	m	20	23-Jun-2017	Sub9_Trial52_1	1	0	0	0.546253	False	5.728
9	52	2	m	20	23-Jun-2017	Sub9_Trial52_1	1	1	1	0.661553	False	5.728
9	52	2	m	20	23-Jun-2017	Sub9_Trial52_1	1	2	2	1.257058	False	5.728
9	52	2	m	20	23-Jun-2017	Sub9_Trial52_1	1	3	3	1.375672	False	5.728
9	52	2	m	20	23-Jun-2017	Sub9_Trial52_1	1	4	4	0.664496	False	5.728
9	52	2	m	20	23-Jun-2017	Sub9_Trial52_1	1	5	5	0.757425	False	5.728
9	53	2	m	20	23-Jun-2017	Sub9_Trial53_0	0	0	0	0.98028	True	1.651
9	53	2	m	20	23-Jun-2017	Sub9_Trial53_0	0	1	1	0.648382	True	1.651
9	53	2	m	20	23-Jun-2017	Sub9_Trial53_0	0	2	2	1.233595	True	1.651
9	53	2	m	20	23-Jun-2017	Sub9_Trial53_0	0	3	3	0.758727	True	1.651
9	53	2	m	20	23-Jun-2017	Sub9_Trial53_0	0	4	4	0.889672	True	1.651
9	53	2	m	20	23-Jun-2017	Sub9_Trial53_0	0	5	5	1.198141	True	1.651
9	53	2	m	20	23-Jun-2017	Sub9_Trial53_1	1	0	0	1.121233	False	1.651
9	53	2	m	20	23-Jun-2017	Sub9_Trial53_1	1	1	1	1.11592	False	1.651
9	53	2	m	20	23-Jun-2017	Sub9_Trial53_1	1	2	2	1.067165	False	1.651
9	53	2	m	20	23-Jun-2017	Sub9_Trial53_1	1	3	3	1.247062	False	1.651
9	53	2	m	20	23-Jun-2017	Sub9_Trial53_1	1	4	4	1.143749	False	1.651
9	53	2	m	20	23-Jun-2017	Sub9_Trial53_1	1	5	5	1.629964	False	1.651
9	54	2	m	20	23-Jun-2017	Sub9_Trial54_0	0	0	0	1.131052	True	1.346
9	54	2	m	20	23-Jun-2017	Sub9_Trial54_0	0	1	1	0.845434	True	1.346
9	54	2	m	20	23-Jun-2017	Sub9_Trial54_0	0	2	2	1.064265	True	1.346
9	54	2	m	20	23-Jun-2017	Sub9_Trial54_0	0	3	3	0.7455	True	1.346
9	54	2	m	20	23-Jun-2017	Sub9_Trial54_0	0	4	4	1.420594	True	1.346
9	54	2	m	20	23-Jun-2017	Sub9_Trial54_0	0	5	5	0.782072	True	1.346
9	54	2	m	20	23-Jun-2017	Sub9_Trial54_1	1	0	0	0.672116	False	1.346
9	54	2	m	20	23-Jun-2017	Sub9_Trial54_1	1	1	1	0.970011	False	1.346
9	54	2	m	20	23-Jun-2017	Sub9_Trial54_1	1	2	2	1.063085	False	1.346
9	54	2	m	20	23-Jun-2017	Sub9_Trial54_1	1	3	3	1.219283	False	1.346
9	54	2	m	20	23-Jun-2017	Sub9_Trial54_1	1	4	4	1.447178	False	1.346
9	54	2	m	20	23-Jun-2017	Sub9_Trial54_1	1	5	5	0.932437	False	1.346
9	55	2	m	20	23-Jun-2017	Sub9_Trial55_0	0	0	0	0.756596	False	1.433
9	55	2	m	20	23-Jun-2017	Sub9_Trial55_0	0	1	1	1.277613	False	1.433
9	55	2	m	20	23-Jun-2017	Sub9_Trial55_0	0	2	2	0.5561	False	1.433
9	55	2	m	20	23-Jun-2017	Sub9_Trial55_0	0	3	3	1.167422	False	1.433
9	55	2	m	20	23-Jun-2017	Sub9_Trial55_0	0	4	4	0.361044	False	1.433
9	55	2	m	20	23-Jun-2017	Sub9_Trial55_0	0	5	5	0.643691	False	1.433
9	55	2	m	20	23-Jun-2017	Sub9_Trial55_1	1	0	0	1.288406	True	1.433
9	55	2	m	20	23-Jun-2017	Sub9_Trial55_1	1	1	1	0.656976	True	1.433
9	55	2	m	20	23-Jun-2017	Sub9_Trial55_1	1	2	2	1.311783	True	1.433
9	55	2	m	20	23-Jun-2017	Sub9_Trial55_1	1	3	3	1.417017	True	1.433
9	55	2	m	20	23-Jun-2017	Sub9_Trial55_1	1	4	4	0.981768	True	1.433
9	55	2	m	20	23-Jun-2017	Sub9_Trial55_1	1	5	5	0.7192	True	1.433
9	56	2	m	20	23-Jun-2017	Sub9_Trial56_0	0	0	0	1.078297	True	1.89
9	56	2	m	20	23-Jun-2017	Sub9_Trial56_0	0	1	1	0.992537	True	1.89
9	56	2	m	20	23-Jun-2017	Sub9_Trial56_0	0	2	2	0.702278	True	1.89
9	56	2	m	20	23-Jun-2017	Sub9_Trial56_0	0	3	3	0.990013	True	1.89
9	56	2	m	20	23-Jun-2017	Sub9_Trial56_0	0	4	4	0.92629	True	1.89
9	56	2	m	20	23-Jun-2017	Sub9_Trial56_0	0	5	5	1.048463	True	1.89
9	56	2	m	20	23-Jun-2017	Sub9_Trial56_1	1	0	0	1.321676	False	1.89
9	56	2	m	20	23-Jun-2017	Sub9_Trial56_1	1	1	1	0.733004	False	1.89
9	56	2	m	20	23-Jun-2017	Sub9_Trial56_1	1	2	2	0.579791	False	1.89
9	56	2	m	20	23-Jun-2017	Sub9_Trial56_1	1	3	3	0.79691	False	1.89
9	56	2	m	20	23-Jun-2017	Sub9_Trial56_1	1	4	4	0.97468	False	1.89
9	56	2	m	20	23-Jun-2017	Sub9_Trial56_1	1	5	5	0.844315	False	1.89
9	57	2	m	20	23-Jun-2017	Sub9_Trial57_0	0	0	0	0.958132	False	4.246
9	57	2	m	20	23-Jun-2017	Sub9_Trial57_0	0	1	1	1.394627	False	4.246
9	57	2	m	20	23-Jun-2017	Sub9_Trial57_0	0	2	2	0.955537	False	4.246
9	57	2	m	20	23-Jun-2017	Sub9_Trial57_0	0	3	3	0.723124	False	4.246
9	57	2	m	20	23-Jun-2017	Sub9_Trial57_0	0	4	4	0.430237	False	4.246
9	57	2	m	20	23-Jun-2017	Sub9_Trial57_0	0	5	5	1.090959	False	4.246
9	57	2	m	20	23-Jun-2017	Sub9_Trial57_1	1	0	0	1.190504	True	4.246
9	57	2	m	20	23-Jun-2017	Sub9_Trial57_1	1	1	1	1.108524	True	4.246
9	57	2	m	20	23-Jun-2017	Sub9_Trial57_1	1	2	2	1.622739	True	4.246
9	57	2	m	20	23-Jun-2017	Sub9_Trial57_1	1	3	3	1.175945	True	4.246
9	57	2	m	20	23-Jun-2017	Sub9_Trial57_1	1	4	4	1.17534	True	4.246
9	57	2	m	20	23-Jun-2017	Sub9_Trial57_1	1	5	5	0.69645	True	4.246
9	58	2	m	20	23-Jun-2017	Sub9_Trial58_0	0	0	0	1.198015	False	5.879
9	58	2	m	20	23-Jun-2017	Sub9_Trial58_0	0	1	1	0.802622	False	5.879
9	58	2	m	20	23-Jun-2017	Sub9_Trial58_0	0	2	2	0.578799	False	5.879
9	58	2	m	20	23-Jun-2017	Sub9_Trial58_0	0	3	3	1.132039	False	5.879
9	58	2	m	20	23-Jun-2017	Sub9_Trial58_0	0	4	4	1.021492	False	5.879
9	58	2	m	20	23-Jun-2017	Sub9_Trial58_0	0	5	5	0.657049	False	5.879
9	58	2	m	20	23-Jun-2017	Sub9_Trial58_1	1	0	0	1.173125	True	5.879
9	58	2	m	20	23-Jun-2017	Sub9_Trial58_1	1	1	1	0.981069	True	5.879
9	58	2	m	20	23-Jun-2017	Sub9_Trial58_1	1	2	2	1.041234	True	5.879
9	58	2	m	20	23-Jun-2017	Sub9_Trial58_1	1	3	3	0.453993	True	5.879
9	58	2	m	20	23-Jun-2017	Sub9_Trial58_1	1	4	4	1.209649	True	5.879
9	58	2	m	20	23-Jun-2017	Sub9_Trial58_1	1	5	5	1.227433	True	5.879
9	59	2	m	20	23-Jun-2017	Sub9_Trial59_0	0	0	0	1.292008	True	2.053
9	59	2	m	20	23-Jun-2017	Sub9_Trial59_0	0	1	1	0.825096	True	2.053
9	59	2	m	20	23-Jun-2017	Sub9_Trial59_0	0	2	2	0.747134	True	2.053
9	59	2	m	20	23-Jun-2017	Sub9_Trial59_0	0	3	3	0.614566	True	2.053
9	59	2	m	20	23-Jun-2017	Sub9_Trial59_0	0	4	4	0.684054	True	2.053
9	59	2	m	20	23-Jun-2017	Sub9_Trial59_0	0	5	5	0.777365	True	2.053
9	59	2	m	20	23-Jun-2017	Sub9_Trial59_1	1	0	0	1.063279	False	2.053
9	59	2	m	20	23-Jun-2017	Sub9_Trial59_1	1	1	1	1.192272	False	2.053
9	59	2	m	20	23-Jun-2017	Sub9_Trial59_1	1	2	2	0.578217	False	2.053
9	59	2	m	20	23-Jun-2017	Sub9_Trial59_1	1	3	3	1.124952	False	2.053
9	59	2	m	20	23-Jun-2017	Sub9_Trial59_1	1	4	4	0.793718	False	2.053
9	59	2	m	20	23-Jun-2017	Sub9_Trial59_1	1	5	5	1.256166	False	2.053
9	60	2	m	20	23-Jun-2017	Sub9_Trial60_0	0	0	0	0.400243	True	2.587
9	60	2	m	20	23-Jun-2017	Sub9_Trial60_0	0	1	1	0.977463	True	2.587
9	60	2	m	20	23-Jun-2017	Sub9_Trial60_0	0	2	2	0.839621	True	2.587
9	60	2	m	20	23-Jun-2017	Sub9_Trial60_0	0	3	3	0.81544	True	2.587
9	60	2	m	20	23-Jun-2017	Sub9_Trial60_0	0	4	4	1.548022	True	2.587
9	60	2	m	20	23-Jun-2017	Sub9_Trial60_0	0	5	5	0.924235	True	2.587
9	60	2	m	20	23-Jun-2017	Sub9_Trial60_1	1	0	0	1.351817	False	2.587
9	60	2	m	20	23-Jun-2017	Sub9_Trial60_1	1	1	1	1.248779	False	2.587
9	60	2	m	20	23-Jun-2017	Sub9_Trial60_1	1	2	2	0.945802	False	2.587
9	60	2	m	20	23-Jun-2017	Sub9_Trial60_1	1	3	3	0.917775	False	2.587
9	60	2	m	20	23-Jun-2017	Sub9_Trial60_1	1	4	4	1.190532	False	2.587
9	60	2	m	20	23-Jun-2017	Sub9_Trial60_1	1	5	5	0.966367	False	2.587
9	61	2	m	20	23-Jun-2017	Sub9_Trial61_0	0	0	0	0.990094	True	2.36
9	61	2	m	20	23-Jun-2017	Sub9_Trial61_0	0	1	1	0.853571	True	2.36
9	61	2	m	20	23-Jun-2017	Sub9_Trial61_0	0	2	2	1.257921	True	2.36
9	61	2	m	20	23-Jun-2017	Sub9_Trial61_0	0	3	3	1.120287	True	2.36
9	61	2	m	20	23-Jun-2017	Sub9_Trial61_0	0	4	4	0.679165	True	2.36
9	61	2	m	20	23-Jun-2017	Sub9_Trial61_0	0	5	5	1.066278	True	2.36
9	61	2	m	20	23-Jun-2017	Sub9_Trial61_1	1	0	0	1.483321	False	2.36
9	61	2	m	20	23-Jun-2017	Sub9_Trial61_1	1	1	1	0.74274	False	2.36
9	61	2	m	20	23-Jun-2017	Sub9_Trial61_1	1	2	2	0.681919	False	2.36
9	61	2	m	20	23-Jun-2017	Sub9_Trial61_1	1	3	3	0.720824	False	2.36
9	61	2	m	20	23-Jun-2017	Sub9_Trial61_1	1	4	4	0.858423	False	2.36
9	61	2	m	20	23-Jun-2017	Sub9_Trial61_1	1	5	5	0.853037	False	2.36
9	62	2	m	20	23-Jun-2017	Sub9_Trial62_0	0	0	0	0.411977	False	10.057
9	62	2	m	20	23-Jun-2017	Sub9_Trial62_0	0	1	1	1.459104	False	10.057
9	62	2	m	20	23-Jun-2017	Sub9_Trial62_0	0	2	2	1.246889	False	10.057
9	62	2	m	20	23-Jun-2017	Sub9_Trial62_0	0	3	3	1.184052	False	10.057
9	62	2	m	20	23-Jun-2017	Sub9_Trial62_0	0	4	4	1.50202	False	10.057
9	62	2	m	20	23-Jun-2017	Sub9_Trial62_0	0	5	5	1.092275	False	10.057
9	62	2	m	20	23-Jun-2017	Sub9_Trial62_1	1	0	0	0.943532	True	10.057
9	62	2	m	20	23-Jun-2017	Sub9_Trial62_1	1	1	1	1.473014	True	10.057
9	62	2	m	20	23-Jun-2017	Sub9_Trial62_1	1	2	2	1.071241	True	10.057
9	62	2	m	20	23-Jun-2017	Sub9_Trial62_1	1	3	3	1.491034	True	10.057
9	62	2	m	20	23-Jun-2017	Sub9_Trial62_1	1	4	4	1.001703	True	10.057
9	62	2	m	20	23-Jun-2017	Sub9_Trial62_1	1	5	5	1.279944	True	10.057
9	63	2	m	20	23-Jun-2017	Sub9_Trial63_0	0	0	0	1.191517	False	1.307
9	63	2	m	20	23-Jun-2017	Sub9_Trial63_0	0	1	1	0.923589	False	1.307
9	63	2	m	20	23-Jun-2017	Sub9_Trial63_0	0	2	2	1.459696	False	1.307
9	63	2	m	20	23-Jun-2017	Sub9_Trial63_0	0	3	3	1.057502	False	1.307
9	63	2	m	20	23-Jun-2017	Sub9_Trial63_0	0	4	4	0.670569	False	1.307
9	63	2	m	20	23-Jun-2017	Sub9_Trial63_0	0	5	5	0.572051	False	1.307
9	63	2	m	20	23-Jun-2017	Sub9_Trial63_1	1	0	0	1.034011	True	1.307
9	63	2	m	20	23-Jun-2017	Sub9_Trial63_1	1	1	1	1.258862	True	1.307
9	63	2	m	20	23-Jun-2017	Sub9_Trial63_1	1	2	2	0.654917	True	1.307
9	63	2	m	20	23-Jun-2017	Sub9_Trial63_1	1	3	3	1.020411	True	1.307
9	63	2	m	20	23-Jun-2017	Sub9_Trial63_1	1	4	4	0.629333	True	1.307
9	63	2	m	20	23-Jun-2017	Sub9_Trial63_1	1	5	5	0.717353	True	1.307
9	64	2	m	20	23-Jun-2017	Sub9_Trial64_0	0	0	0	0.506976	False	1.316
9	64	2	m	20	23-Jun-2017	Sub9_Trial64_0	0	1	1	0.626442	False	1.316
9	64	2	m	20	23-Jun-2017	Sub9_Trial64_0	0	2	2	0.743128	False	1.316
9	64	2	m	20	23-Jun-2017	Sub9_Trial64_0	0	3	3	1.377935	False	1.316
9	64	2	m	20	23-Jun-2017	Sub9_Trial64_0	0	4	4	1.385015	False	1.316
9	64	2	m	20	23-Jun-2017	Sub9_Trial64_0	0	5	5	0.94865	False	1.316
9	64	2	m	20	23-Jun-2017	Sub9_Trial64_1	1	0	0	0.822267	True	1.316
9	64	2	m	20	23-Jun-2017	Sub9_Trial64_1	1	1	1	0.985582	True	1.316
9	64	2	m	20	23-Jun-2017	Sub9_Trial64_1	1	2	2	1.583276	True	1.316
9	64	2	m	20	23-Jun-2017	Sub9_Trial64_1	1	3	3	1.018575	True	1.316
9	64	2	m	20	23-Jun-2017	Sub9_Trial64_1	1	4	4	1.187506	True	1.316
9	64	2	m	20	23-Jun-2017	Sub9_Trial64_1	1	5	5	0.949809	True	1.316
9	65	2	m	20	23-Jun-2017	Sub9_Trial65_0	0	0	0	1.416183	True	4.471
9	65	2	m	20	23-Jun-2017	Sub9_Trial65_0	0	1	1	0.994264	True	4.471
9	65	2	m	20	23-Jun-2017	Sub9_Trial65_0	0	2	2	0.562479	True	4.471
9	65	2	m	20	23-Jun-2017	Sub9_Trial65_0	0	3	3	1.403619	True	4.471
9	65	2	m	20	23-Jun-2017	Sub9_Trial65_0	0	4	4	0.870137	True	4.471
9	65	2	m	20	23-Jun-2017	Sub9_Trial65_0	0	5	5	1.558923	True	4.471
9	65	2	m	20	23-Jun-2017	Sub9_Trial65_1	1	0	0	1.109639	False	4.471
9	65	2	m	20	23-Jun-2017	Sub9_Trial65_1	1	1	1	0.953671	False	4.471
9	65	2	m	20	23-Jun-2017	Sub9_Trial65_1	1	2	2	0.704583	False	4.471
9	65	2	m	20	23-Jun-2017	Sub9_Trial65_1	1	3	3	1.413394	False	4.471
9	65	2	m	20	23-Jun-2017	Sub9_Trial65_1	1	4	4	0.566095	False	4.471
9	65	2	m	20	23-Jun-2017	Sub9_Trial65_1	1	5	5	1.379205	False	4.471
9	66	2	m	20	23-Jun-2017	Sub9_Trial66_0	0	0	0	0.817703	True	4.874
9	66	2	m	20	23-Jun-2017	Sub9_Trial66_0	0	1	1	1.18178	True	4.874
9	66	2	m	20	23-Jun-2017	Sub9_Trial66_0	0	2	2	1.010174	True	4.874
9	66	2	m	20	23-Jun-2017	Sub9_Trial66_0	0	3	3	0.963292	True	4.874
9	66	2	m	20	23-Jun-2017	Sub9_Trial66_0	0	4	4	0.790951	True	4.874
9	66	2	m	20	23-Jun-2017	Sub9_Trial66_0	0	5	5	1.516279	True	4.874
9	66	2	m	20	23-Jun-2017	Sub9_Trial66_1	1	0	0	0.824442	False	4.874
9	66	2	m	20	23-Jun-2017	Sub9_Trial66_1	1	1	1	0.997799	False	4.874
9	66	2	m	20	23-Jun-2017	Sub9_Trial66_1	1	2	2	1.048583	False	4.874
9	66	2	m	20	23-Jun-2017	Sub9_Trial66_1	1	3	3	0.819523	False	4.874
9	66	2	m	20	23-Jun-2017	Sub9_Trial66_1	1	4	4	1.052052	False	4.874
9	66	2	m	20	23-Jun-2017	Sub9_Trial66_1	1	5	5	1.052041	False	4.874
9	67	2	m	20	23-Jun-2017	Sub9_Trial67_0	0	0	0	0.756659	True	3.731
9	67	2	m	20	23-Jun-2017	Sub9_Trial67_0	0	1	1	1.276004	True	3.731
9	67	2	m	20	23-Jun-2017	Sub9_Trial67_0	0	2	2	0.475147	True	3.731
9	67	2	m	20	23-Jun-2017	Sub9_Trial67_0	0	3	3	1.170568	True	3.731
9	67	2	m	20	23-Jun-2017	Sub9_Trial67_0	0	4	4	0.831579	True	3.731
9	67	2	m	20	23-Jun-2017	Sub9_Trial67_0	0	5	5	0.797677	True	3.731
9	67	2	m	20	23-Jun-2017	Sub9_Trial67_1	1	0	0	1.370814	False	3.731
9	67	2	m	20	23-Jun-2017	Sub9_Trial67_1	1	1	1	1.009268	False	3.731
9	67	2	m	20	23-Jun-2017	Sub9_Trial67_1	1	2	2	0.666457	False	3.731
9	67	2	m	20	23-Jun-2017	Sub9_Trial67_1	1	3	3	0.546742	False	3.731
9	67	2	m	20	23-Jun-2017	Sub9_Trial67_1	1	4	4	0.607918	False	3.731
9	67	2	m	20	23-Jun-2017	Sub9_Trial67_1	1	5	5	0.485386	False	3.731
9	68	2	m	20	23-Jun-2017	Sub9_Trial68_0	0	0	0	1.231237	False	2.653
9	68	2	m	20	23-Jun-2017	Sub9_Trial68_0	0	1	1	0.899899	False	2.653
9	68	2	m	20	23-Jun-2017	Sub9_Trial68_0	0	2	2	0.439754	False	2.653
9	68	2	m	20	23-Jun-2017	Sub9_Trial68_0	0	3	3	0.769114	False	2.653
9	68	2	m	20	23-Jun-2017	Sub9_Trial68_0	0	4	4	1.064857	False	2.653
9	68	2	m	20	23-Jun-2017	Sub9_Trial68_0	0	5	5	1.260497	False	2.653
9	68	2	m	20	23-Jun-2017	Sub9_Trial68_1	1	0	0	0.887473	True	2.653
9	68	2	m	20	23-Jun-2017	Sub9_Trial68_1	1	1	1	0.64037	True	2.653
9	68	2	m	20	23-Jun-2017	Sub9_Trial68_1	1	2	2	1.157931	True	2.653
9	68	2	m	20	23-Jun-2017	Sub9_Trial68_1	1	3	3	0.739661	True	2.653
9	68	2	m	20	23-Jun-2017	Sub9_Trial68_1	1	4	4	1.596019	True	2.653
9	68	2	m	20	23-Jun-2017	Sub9_Trial68_1	1	5	5	0.745384	True	2.653
9	69	2	m	20	23-Jun-2017	Sub9_Trial69_0	0	0	0	1.018847	True	4.483
9	69	2	m	20	23-Jun-2017	Sub9_Trial69_0	0	1	1	1.368972	True	4.483
9	69	2	m	20	23-Jun-2017	Sub9_Trial69_0	0	2	2	0.998488	True	4.483
9	69	2	m	20	23-Jun-2017	Sub9_Trial69_0	0	3	3	1.390057	True	4.483
9	69	2	m	20	23-Jun-2017	Sub9_Trial69_0	0	4	4	1.144065	True	4.483
9	69	2	m	20	23-Jun-2017	Sub9_Trial69_0	0	5	5	1.572142	True	4.483
9	69	2	m	20	23-Jun-2017	Sub9_Trial69_1	1	0	0	0.691299	False	4.483
9	69	2	m	20	23-Jun-2017	Sub9_Trial69_1	1	1	1	0.474877	False	4.483
9	69	2	m	20	23-Jun-2017	Sub9_Trial69_1	1	2	2	1.174836	False	4.483
9	69	2	m	20	23-Jun-2017	Sub9_Trial69_1	1	3	3	0.563947	False	4.483
9	69	2	m	20	23-Jun-2017	Sub9_Trial69_1	1	4	4	0.706678	False	4.483
9	69	2	m	20	23-Jun-2017	Sub9_Trial69_1	1	5	5	0.993672	False	4.483
9	70	2	m	20	23-Jun-2017	Sub9_Trial70_0	0	0	0	0.431906	True	1.983
9	70	2	m	20	23-Jun-2017	Sub9_Trial70_0	0	1	1	1.150114	True	1.983
9	70	2	m	20	23-Jun-2017	Sub9_Trial70_0	0	2	2	1.531322	True	1.983
9	70	2	m	20	23-Jun-2017	Sub9_Trial70_0	0	3	3	1.46103	True	1.983
9	70	2	m	20	23-Jun-2017	Sub9_Trial70_0	0	4	4	0.977526	True	1.983
9	70	2	m	20	23-Jun-2017	Sub9_Trial70_0	0	5	5	1.393544	True	1.983
9	70	2	m	20	23-Jun-2017	Sub9_Trial70_1	1	0	0	1.117865	False	1.983
9	70	2	m	20	23-Jun-2017	Sub9_Trial70_1	1	1	1	0.910146	False	1.983
9	70	2	m	20	23-Jun-2017	Sub9_Trial70_1	1	2	2	0.627929	False	1.983
9	70	2	m	20	23-Jun-2017	Sub9_Trial70_1	1	3	3	0.934839	False	1.983
9	70	2	m	20	23-Jun-2017	Sub9_Trial70_1	1	4	4	1.422691	False	1.983
9	70	2	m	20	23-Jun-2017	Sub9_Trial70_1	1	5	5	0.778508	False	1.983
9	71	2	m	20	23-Jun-2017	Sub9_Trial71_0	0	0	0	1.623808	False	5.283
9	71	2	m	20	23-Jun-2017	Sub9_Trial71_0	0	1	1	1.524541	False	5.283
9	71	2	m	20	23-Jun-2017	Sub9_Trial71_0	0	2	2	0.983411	False	5.283
9	71	2	m	20	23-Jun-2017	Sub9_Trial71_0	0	3	3	0.949795	False	5.283
9	71	2	m	20	23-Jun-2017	Sub9_Trial71_0	0	4	4	0.920254	False	5.283
9	71	2	m	20	23-Jun-2017	Sub9_Trial71_0	0	5	5	0.997298	False	5.283
9	71	2	m	20	23-Jun-2017	Sub9_Trial71_1	1	0	0	0.989514	True	5.283
9	71	2	m	20	23-Jun-2017	Sub9_Trial71_1	1	1	1	1.095333	True	5.283
9	71	2	m	20	23-Jun-2017	Sub9_Trial71_1	1	2	2	0.948272	True	5.283
9	71	2	m	20	23-Jun-2017	Sub9_Trial71_1	1	3	3	1.134293	True	5.283
9	71	2	m	20	23-Jun-2017	Sub9_Trial71_1	1	4	4	0.980846	True	5.283
9	71	2	m	20	23-Jun-2017	Sub9_Trial71_1	1	5	5	1.51069	True	5.283
9	72	2	m	20	23-Jun-2017	Sub9_Trial72_0	0	0	0	0.852633	True	8.233
9	72	2	m	20	23-Jun-2017	Sub9_Trial72_0	0	1	1	0.898117	True	8.233
9	72	2	m	20	23-Jun-2017	Sub9_Trial72_0	0	2	2	1.152983	True	8.233
9	72	2	m	20	23-Jun-2017	Sub9_Trial72_0	0	3	3	0.839541	True	8.233
9	72	2	m	20	23-Jun-2017	Sub9_Trial72_0	0	4	4	1.109535	True	8.233
9	72	2	m	20	23-Jun-2017	Sub9_Trial72_0	0	5	5	0.41872	True	8.233
9	72	2	m	20	23-Jun-2017	Sub9_Trial72_1	1	0	0	1.294473	False	8.233
9	72	2	m	20	23-Jun-2017	Sub9_Trial72_1	1	1	1	1.343739	False	8.233
9	72	2	m	20	23-Jun-2017	Sub9_Trial72_1	1	2	2	0.441972	False	8.233
9	72	2	m	20	23-Jun-2017	Sub9_Trial72_1	1	3	3	1.311349	False	8.233
9	72	2	m	20	23-Jun-2017	Sub9_Trial72_1	1	4	4	1.271256	False	8.233
9	72	2	m	20	23-Jun-2017	Sub9_Trial72_1	1	5	5	1.276945	False	8.233
9	73	2	m	20	23-Jun-2017	Sub9_Trial73_0	0	0	0	0.653779	False	4.369
9	73	2	m	20	23-Jun-2017	Sub9_Trial73_0	0	1	1	1.055267	False	4.369
9	73	2	m	20	23-Jun-2017	Sub9_Trial73_0	0	2	2	0.53063	False	4.369
9	73	2	m	20	23-Jun-2017	Sub9_Trial73_0	0	3	3	1.369263	False	4.369
9	73	2	m	20	23-Jun-2017	Sub9_Trial73_0	0	4	4	0.908676	False	4.369
9	73	2	m	20	23-Jun-2017	Sub9_Trial73_0	0	5	5	1.318874	False	4.369
9	73	2	m	20	23-Jun-2017	Sub9_Trial73_1	1	0	0	1.394044	True	4.369
9	73	2	m	20	23-Jun-2017	Sub9_Trial73_1	1	1	1	1.324285	True	4.369
9	73	2	m	20	23-Jun-2017	Sub9_Trial73_1	1	2	2	1.16499	True	4.369
9	73	2	m	20	23-Jun-2017	Sub9_Trial73_1	1	3	3	1.122229	True	4.369
9	73	2	m	20	23-Jun-2017	Sub9_Trial73_1	1	4	4	0.619754	True	4.369
9	73	2	m	20	23-Jun-2017	Sub9_Trial73_1	1	5	5	0.691936	True	4.369
9	74	2	m	20	23-Jun-2017	Sub9_Trial74_0	0	0	0	1.093643	False	1.959
9	74	2	m	20	23-Jun-2017	Sub9_Trial74_0	0	1	1	1.066782	False	1.959
9	74	2	m	20	23-Jun-2017	Sub9_Trial74_0	0	2	2	0.777796	False	1.959
9	74	2	m	20	23-Jun-2017	Sub9_Trial74_0	0	3	3	1.545532	False	1.959
9	74	2	m	20	23-Jun-2017	Sub9_Trial74_0	0	4	4	0.517333	False	1.959
9	74	2	m	20	23-Jun-2017	Sub9_Trial74_0	0	5	5	1.281889	False	1.959
9	74	2	m	20	23-Jun-2017	Sub9_Trial74_1	1	0	0	1.417291	True	1.959
9	74	2	m	20	23-Jun-2017	Sub9_Trial74_1	1	1	1	1.395377	True	1.959
9	74	2	m	20	23-Jun-2017	Sub9_Trial74_1	1	2	2	0.78202	True	1.959
9	74	2	m	20	23-Jun-2017	Sub9_Trial74_1	1	3	3	0.944601	True	1.959
9	74	2	m	20	23-Jun-2017	Sub9_Trial74_1	1	4	4	0.587476	True	1.959
9	74	2	m	20	23-Jun-2017	Sub9_Trial74_1	1	5	5	1.415621	True	1.959
9	75	2	m	20	23-Jun-2017	Sub9_Trial75_0	0	0	0	0.803816	True	2.157
9	75	2	m	20	23-Jun-2017	Sub9_Trial75_0	0	1	1	0.88549	True	2.157
9	75	2	m	20	23-Jun-2017	Sub9_Trial75_0	0	2	2	1.461914	True	2.157
9	75	2	m	20	23-Jun-2017	Sub9_Trial75_0	0	3	3	1.358291	True	2.157
9	75	2	m	20	23-Jun-2017	Sub9_Trial75_0	0	4	4	1.586068	True	2.157
9	75	2	m	20	23-Jun-2017	Sub9_Trial75_0	0	5	5	0.625977	True	2.157
9	75	2	m	20	23-Jun-2017	Sub9_Trial75_1	1	0	0	0.78263	False	2.157
9	75	2	m	20	23-Jun-2017	Sub9_Trial75_1	1	1	1	1.258448	False	2.157
9	75	2	m	20	23-Jun-2017	Sub9_Trial75_1	1	2	2	1.111561	False	2.157
9	75	2	m	20	23-Jun-2017	Sub9_Trial75_1	1	3	3	1.599848	False	2.157
9	75	2	m	20	23-Jun-2017	Sub9_Trial75_1	1	4	4	1.555139	False	2.157
9	75	2	m	20	23-Jun-2017	Sub9_Trial75_1	1	5	5	1.093014	False	2.157
9	76	2	m	20	23-Jun-2017	Sub9_Trial76_0	0	0	0	1.392053	True	2.162
9	76	2	m	20	23-Jun-2017	Sub9_Trial76_0	0	1	1	0.484565	True	2.162
9	76	2	m	20	23-Jun-2017	Sub9_Trial76_0	0	2	2	1.584318	True	2.162
9	76	2	m	20	23-Jun-2017	Sub9_Trial76_0	0	3	3	0.556014	True	2.162
9	76	2	m	20	23-Jun-2017	Sub9_Trial76_0	0	4	4	1.484958	True	2.162
9	76	2	m	20	23-Jun-2017	Sub9_Trial76_0	0	5	5	1.638007	True	2.162
9	76	2	m	20	23-Jun-2017	Sub9_Trial76_1	1	0	0	1.150364	False	2.162
9	76	2	m	20	23-Jun-2017	Sub9_Trial76_1	1	1	1	1.346464	False	2.162
9	76	2	m	20	23-Jun-2017	Sub9_Trial76_1	1	2	2	1.054556	False	2.162
9	76	2	m	20	23-Jun-2017	Sub9_Trial76_1	1	3	3	0.602655	False	2.162
9	76	2	m	20	23-Jun-2017	Sub9_Trial76_1	1	4	4	0.530268	False	2.162
9	76	2	m	20	23-Jun-2017	Sub9_Trial76_1	1	5	5	1.109047	False	2.162
9	77	2	m	20	23-Jun-2017	Sub9_Trial77_0	0	0	0	0.530832	False	8.556
9	77	2	m	20	23-Jun-2017	Sub9_Trial77_0	0	1	1	0.698582	False	8.556
9	77	2	m	20	23-Jun-2017	Sub9_Trial77_0	0	2	2	1.23218	False	8.556
9	77	2	m	20	23-Jun-2017	Sub9_Trial77_0	0	3	3	1.16839	False	8.556
9	77	2	m	20	23-Jun-2017	Sub9_Trial77_0	0	4	4	0.607064	False	8.556
9	77	2	m	20	23-Jun-2017	Sub9_Trial77_0	0	5	5	0.860643	False	8.556
9	77	2	m	20	23-Jun-2017	Sub9_Trial77_1	1	0	0	1.308304	True	8.556
9	77	2	m	20	23-Jun-2017	Sub9_Trial77_1	1	1	1	1.051028	True	8.556
9	77	2	m	20	23-Jun-2017	Sub9_Trial77_1	1	2	2	0.52181	True	8.556
9	77	2	m	20	23-Jun-2017	Sub9_Trial77_1	1	3	3	1.091128	True	8.556
9	77	2	m	20	23-Jun-2017	Sub9_Trial77_1	1	4	4	0.863229	True	8.556
9	77	2	m	20	23-Jun-2017	Sub9_Trial77_1	1	5	5	1.398681	True	8.556
9	78	2	m	20	23-Jun-2017	Sub9_Trial78_0	0	0	0	1.162952	False	3.048
9	78	2	m	20	23-Jun-2017	Sub9_Trial78_0	0	1	1	1.104758	False	3.048
9	78	2	m	20	23-Jun-2017	Sub9_Trial78_0	0	2	2	0.797258	False	3.048
9	78	2	m	20	23-Jun-2017	Sub9_Trial78_0	0	3	3	1.269436	False	3.048
9	78	2	m	20	23-Jun-2017	Sub9_Trial78_0	0	4	4	0.730867	False	3.048
9	78	2	m	20	23-Jun-2017	Sub9_Trial78_0	0	5	5	1.114522	False	3.048
9	78	2	m	20	23-Jun-2017	Sub9_Trial78_1	1	0	0	1.378056	True	3.048
9	78	2	m	20	23-Jun-2017	Sub9_Trial78_1	1	1	1	0.694761	True	3.048
9	78	2	m	20	23-Jun-2017	Sub9_Trial78_1	1	2	2	1.086065	True	3.048
9	78	2	m	20	23-Jun-2017	Sub9_Trial78_1	1	3	3	0.548752	True	3.048
9	78	2	m	20	23-Jun-2017	Sub9_Trial78_1	1	4	4	1.123822	True	3.048
9	78	2	m	20	23-Jun-2017	Sub9_Trial78_1	1	5	5	1.414413	True	3.048
9	79	2	m	20	23-Jun-2017	Sub9_Trial79_0	0	0	0	1.291929	False	2.712
9	79	2	m	20	23-Jun-2017	Sub9_Trial79_0	0	1	1	1.313373	False	2.712
9	79	2	m	20	23-Jun-2017	Sub9_Trial79_0	0	2	2	1.134591	False	2.712
9	79	2	m	20	23-Jun-2017	Sub9_Trial79_0	0	3	3	0.947411	False	2.712
9	79	2	m	20	23-Jun-2017	Sub9_Trial79_0	0	4	4	1.546362	False	2.712
9	79	2	m	20	23-Jun-2017	Sub9_Trial79_0	0	5	5	1.160237	False	2.712
9	79	2	m	20	23-Jun-2017	Sub9_Trial79_1	1	0	0	1.182519	True	2.712
9	79	2	m	20	23-Jun-2017	Sub9_Trial79_1	1	1	1	0.944938	True	2.712
9	79	2	m	20	23-Jun-2017	Sub9_Trial79_1	1	2	2	1.105247	True	2.712
9	79	2	m	20	23-Jun-2017	Sub9_Trial79_1	1	3	3	0.85513	True	2.712
9	79	2	m	20	23-Jun-2017	Sub9_Trial79_1	1	4	4	1.397959	True	2.712
9	79	2	m	20	23-Jun-2017	Sub9_Trial79_1	1	5	5	1.199468	True	2.712
9	79	3	m	20	23-Jun-2017	Sub9_Trial79_0	0	0	0	1.291929	False	2.386
9	79	3	m	20	23-Jun-2017	Sub9_Trial79_0	0	1	1	1.313373	False	2.386
9	79	3	m	20	23-Jun-2017	Sub9_Trial79_0	0	2	2	1.134591	False	2.386
9	79	3	m	20	23-Jun-2017	Sub9_Trial79_0	0	3	3	0.947411	False	2.386
9	79	3	m	20	23-Jun-2017	Sub9_Trial79_0	0	4	4	1.546362	False	2.386
9	79	3	m	20	23-Jun-2017	Sub9_Trial79_0	0	5	5	1.160237	False	2.386
9	79	3	m	20	23-Jun-2017	Sub9_Trial79_1	1	0	0	1.182519	True	2.386
9	79	3	m	20	23-Jun-2017	Sub9_Trial79_1	1	1	1	0.944938	True	2.386
9	79	3	m	20	23-Jun-2017	Sub9_Trial79_1	1	2	2	1.105247	True	2.386
9	79	3	m	20	23-Jun-2017	Sub9_Trial79_1	1	3	3	0.85513	True	2.386
9	79	3	m	20	23-Jun-2017	Sub9_Trial79_1	1	4	4	1.397959	True	2.386
9	79	3	m	20	23-Jun-2017	Sub9_Trial79_1	1	5	5	1.199468	True	2.386
9	80	3	m	20	23-Jun-2017	Sub9_Trial80_0	0	0	0	1.300304	False	3.178
9	80	3	m	20	23-Jun-2017	Sub9_Trial80_0	0	1	1	1.239959	False	3.178
9	80	3	m	20	23-Jun-2017	Sub9_Trial80_0	0	2	2	1.115235	False	3.178
9	80	3	m	20	23-Jun-2017	Sub9_Trial80_0	0	3	3	0.74593	False	3.178
9	80	3	m	20	23-Jun-2017	Sub9_Trial80_0	0	4	4	0.641792	False	3.178
9	80	3	m	20	23-Jun-2017	Sub9_Trial80_0	0	5	5	0.789931	False	3.178
9	80	3	m	20	23-Jun-2017	Sub9_Trial80_1	1	0	0	0.635801	True	3.178
9	80	3	m	20	23-Jun-2017	Sub9_Trial80_1	1	1	1	1.479757	True	3.178
9	80	3	m	20	23-Jun-2017	Sub9_Trial80_1	1	2	2	1.465386	True	3.178
9	80	3	m	20	23-Jun-2017	Sub9_Trial80_1	1	3	3	1.106866	True	3.178
9	80	3	m	20	23-Jun-2017	Sub9_Trial80_1	1	4	4	0.441698	True	3.178
9	80	3	m	20	23-Jun-2017	Sub9_Trial80_1	1	5	5	1.347586	True	3.178
9	81	3	m	20	23-Jun-2017	Sub9_Trial81_0	0	0	0	0.808574	False	2.23
9	81	3	m	20	23-Jun-2017	Sub9_Trial81_0	0	1	1	0.427967	False	2.23
9	81	3	m	20	23-Jun-2017	Sub9_Trial81_0	0	2	2	1.00389	False	2.23
9	81	3	m	20	23-Jun-2017	Sub9_Trial81_0	0	3	3	0.83906	False	2.23
9	81	3	m	20	23-Jun-2017	Sub9_Trial81_0	0	4	4	0.559893	False	2.23
9	81	3	m	20	23-Jun-2017	Sub9_Trial81_0	0	5	5	0.856646	False	2.23
9	81	3	m	20	23-Jun-2017	Sub9_Trial81_1	1	0	0	0.970004	True	2.23
9	81	3	m	20	23-Jun-2017	Sub9_Trial81_1	1	1	1	0.719387	True	2.23
9	81	3	m	20	23-Jun-2017	Sub9_Trial81_1	1	2	2	1.205609	True	2.23
9	81	3	m	20	23-Jun-2017	Sub9_Trial81_1	1	3	3	1.145143	True	2.23
9	81	3	m	20	23-Jun-2017	Sub9_Trial81_1	1	4	4	0.859298	True	2.23
9	81	3	m	20	23-Jun-2017	Sub9_Trial81_1	1	5	5	0.781003	True	2.23
9	82	3	m	20	23-Jun-2017	Sub9_Trial82_0	0	0	0	0.836015	False	2.088
9	82	3	m	20	23-Jun-2017	Sub9_Trial82_0	0	1	1	0.871969	False	2.088
9	82	3	m	20	23-Jun-2017	Sub9_Trial82_0	0	2	2	0.67481	False	2.088
9	82	3	m	20	23-Jun-2017	Sub9_Trial82_0	0	3	3	0.857737	False	2.088
9	82	3	m	20	23-Jun-2017	Sub9_Trial82_0	0	4	4	0.800259	False	2.088
9	82	3	m	20	23-Jun-2017	Sub9_Trial82_0	0	5	5	1.467015	False	2.088
9	82	3	m	20	23-Jun-2017	Sub9_Trial82_1	1	0	0	1.081927	True	2.088
9	82	3	m	20	23-Jun-2017	Sub9_Trial82_1	1	1	1	0.884998	True	2.088
9	82	3	m	20	23-Jun-2017	Sub9_Trial82_1	1	2	2	0.955408	True	2.088
9	82	3	m	20	23-Jun-2017	Sub9_Trial82_1	1	3	3	0.603473	True	2.088
9	82	3	m	20	23-Jun-2017	Sub9_Trial82_1	1	4	4	0.995371	True	2.088
9	82	3	m	20	23-Jun-2017	Sub9_Trial82_1	1	5	5	0.601992	True	2.088
9	83	3	m	20	23-Jun-2017	Sub9_Trial83_0	0	0	0	0.828756	False	1.71
9	83	3	m	20	23-Jun-2017	Sub9_Trial83_0	0	1	1	0.367362	False	1.71
9	83	3	m	20	23-Jun-2017	Sub9_Trial83_0	0	2	2	0.523489	False	1.71
9	83	3	m	20	23-Jun-2017	Sub9_Trial83_0	0	3	3	1.186645	False	1.71
9	83	3	m	20	23-Jun-2017	Sub9_Trial83_0	0	4	4	0.959643	False	1.71
9	83	3	m	20	23-Jun-2017	Sub9_Trial83_0	0	5	5	0.624727	False	1.71
9	83	3	m	20	23-Jun-2017	Sub9_Trial83_1	1	0	0	1.257688	True	1.71
9	83	3	m	20	23-Jun-2017	Sub9_Trial83_1	1	1	1	1.247079	True	1.71
9	83	3	m	20	23-Jun-2017	Sub9_Trial83_1	1	2	2	0.809729	True	1.71
9	83	3	m	20	23-Jun-2017	Sub9_Trial83_1	1	3	3	1.304191	True	1.71
9	83	3	m	20	23-Jun-2017	Sub9_Trial83_1	1	4	4	0.92709	True	1.71
9	83	3	m	20	23-Jun-2017	Sub9_Trial83_1	1	5	5	1.058956	True	1.71
9	84	3	m	20	23-Jun-2017	Sub9_Trial84_0	0	0	0	0.842166	False	2.295
9	84	3	m	20	23-Jun-2017	Sub9_Trial84_0	0	1	1	1.223114	False	2.295
9	84	3	m	20	23-Jun-2017	Sub9_Trial84_0	0	2	2	1.345766	False	2.295
9	84	3	m	20	23-Jun-2017	Sub9_Trial84_0	0	3	3	0.999984	False	2.295
9	84	3	m	20	23-Jun-2017	Sub9_Trial84_0	0	4	4	0.742744	False	2.295
9	84	3	m	20	23-Jun-2017	Sub9_Trial84_0	0	5	5	0.473224	False	2.295
9	84	3	m	20	23-Jun-2017	Sub9_Trial84_1	1	0	0	0.847276	True	2.295
9	84	3	m	20	23-Jun-2017	Sub9_Trial84_1	1	1	1	1.232498	True	2.295
9	84	3	m	20	23-Jun-2017	Sub9_Trial84_1	1	2	2	1.006769	True	2.295
9	84	3	m	20	23-Jun-2017	Sub9_Trial84_1	1	3	3	0.849221	True	2.295
9	84	3	m	20	23-Jun-2017	Sub9_Trial84_1	1	4	4	0.997521	True	2.295
9	84	3	m	20	23-Jun-2017	Sub9_Trial84_1	1	5	5	1.389534	True	2.295
9	85	3	m	20	23-Jun-2017	Sub9_Trial85_0	0	0	0	1.5236	False	2.579
9	85	3	m	20	23-Jun-2017	Sub9_Trial85_0	0	1	1	1.005024	False	2.579
9	85	3	m	20	23-Jun-2017	Sub9_Trial85_0	0	2	2	0.787712	False	2.579
9	85	3	m	20	23-Jun-2017	Sub9_Trial85_0	0	3	3	1.354698	False	2.579
9	85	3	m	20	23-Jun-2017	Sub9_Trial85_0	0	4	4	1.063445	False	2.579
9	85	3	m	20	23-Jun-2017	Sub9_Trial85_0	0	5	5	0.425358	False	2.579
9	85	3	m	20	23-Jun-2017	Sub9_Trial85_1	1	0	0	1.017568	True	2.579
9	85	3	m	20	23-Jun-2017	Sub9_Trial85_1	1	1	1	0.990633	True	2.579
9	85	3	m	20	23-Jun-2017	Sub9_Trial85_1	1	2	2	1.097425	True	2.579
9	85	3	m	20	23-Jun-2017	Sub9_Trial85_1	1	3	3	0.55497	True	2.579
9	85	3	m	20	23-Jun-2017	Sub9_Trial85_1	1	4	4	1.199634	True	2.579
9	85	3	m	20	23-Jun-2017	Sub9_Trial85_1	1	5	5	1.284561	True	2.579
9	86	3	m	20	23-Jun-2017	Sub9_Trial86_0	0	0	0	1.410939	True	5.447
9	86	3	m	20	23-Jun-2017	Sub9_Trial86_0	0	1	1	1.433747	True	5.447
9	86	3	m	20	23-Jun-2017	Sub9_Trial86_0	0	2	2	1.108298	True	5.447
9	86	3	m	20	23-Jun-2017	Sub9_Trial86_0	0	3	3	0.97558	True	5.447
9	86	3	m	20	23-Jun-2017	Sub9_Trial86_0	0	4	4	1.089462	True	5.447
9	86	3	m	20	23-Jun-2017	Sub9_Trial86_0	0	5	5	0.798504	True	5.447
9	86	3	m	20	23-Jun-2017	Sub9_Trial86_1	1	0	0	0.489728	False	5.447
9	86	3	m	20	23-Jun-2017	Sub9_Trial86_1	1	1	1	1.351837	False	5.447
9	86	3	m	20	23-Jun-2017	Sub9_Trial86_1	1	2	2	1.531922	False	5.447
9	86	3	m	20	23-Jun-2017	Sub9_Trial86_1	1	3	3	0.544595	False	5.447
9	86	3	m	20	23-Jun-2017	Sub9_Trial86_1	1	4	4	0.673334	False	5.447
9	86	3	m	20	23-Jun-2017	Sub9_Trial86_1	1	5	5	1.07744	False	5.447
9	87	3	m	20	23-Jun-2017	Sub9_Trial87_0	0	0	0	1.206637	True	1.771
9	87	3	m	20	23-Jun-2017	Sub9_Trial87_0	0	1	1	0.743493	True	1.771
9	87	3	m	20	23-Jun-2017	Sub9_Trial87_0	0	2	2	1.600489	True	1.771
9	87	3	m	20	23-Jun-2017	Sub9_Trial87_0	0	3	3	0.911662	True	1.771
9	87	3	m	20	23-Jun-2017	Sub9_Trial87_0	0	4	4	1.126976	True	1.771
9	87	3	m	20	23-Jun-2017	Sub9_Trial87_0	0	5	5	1.499794	True	1.771
9	87	3	m	20	23-Jun-2017	Sub9_Trial87_1	1	0	0	0.900655	False	1.771
9	87	3	m	20	23-Jun-2017	Sub9_Trial87_1	1	1	1	1.32735	False	1.771
9	87	3	m	20	23-Jun-2017	Sub9_Trial87_1	1	2	2	0.604651	False	1.771
9	87	3	m	20	23-Jun-2017	Sub9_Trial87_1	1	3	3	0.643133	False	1.771
9	87	3	m	20	23-Jun-2017	Sub9_Trial87_1	1	4	4	0.708887	False	1.771
9	87	3	m	20	23-Jun-2017	Sub9_Trial87_1	1	5	5	0.981028	False	1.771
9	88	3	m	20	23-Jun-2017	Sub9_Trial88_0	0	0	0	0.450155	True	1.76
9	88	3	m	20	23-Jun-2017	Sub9_Trial88_0	0	1	1	0.957378	True	1.76
9	88	3	m	20	23-Jun-2017	Sub9_Trial88_0	0	2	2	1.145429	True	1.76
9	88	3	m	20	23-Jun-2017	Sub9_Trial88_0	0	3	3	0.865179	True	1.76
9	88	3	m	20	23-Jun-2017	Sub9_Trial88_0	0	4	4	0.841439	True	1.76
9	88	3	m	20	23-Jun-2017	Sub9_Trial88_0	0	5	5	1.126619	True	1.76
9	88	3	m	20	23-Jun-2017	Sub9_Trial88_1	1	0	0	0.570741	False	1.76
9	88	3	m	20	23-Jun-2017	Sub9_Trial88_1	1	1	1	1.038351	False	1.76
9	88	3	m	20	23-Jun-2017	Sub9_Trial88_1	1	2	2	0.867225	False	1.76
9	88	3	m	20	23-Jun-2017	Sub9_Trial88_1	1	3	3	0.645814	False	1.76
9	88	3	m	20	23-Jun-2017	Sub9_Trial88_1	1	4	4	1.012393	False	1.76
9	88	3	m	20	23-Jun-2017	Sub9_Trial88_1	1	5	5	0.86338	False	1.76
9	89	3	m	20	23-Jun-2017	Sub9_Trial89_0	0	0	0	0.686027	False	2.475
9	89	3	m	20	23-Jun-2017	Sub9_Trial89_0	0	1	1	0.921354	False	2.475
9	89	3	m	20	23-Jun-2017	Sub9_Trial89_0	0	2	2	0.899096	False	2.475
9	89	3	m	20	23-Jun-2017	Sub9_Trial89_0	0	3	3	1.091789	False	2.475
9	89	3	m	20	23-Jun-2017	Sub9_Trial89_0	0	4	4	0.876892	False	2.475
9	89	3	m	20	23-Jun-2017	Sub9_Trial89_0	0	5	5	1.271812	False	2.475
9	89	3	m	20	23-Jun-2017	Sub9_Trial89_1	1	0	0	0.660526	True	2.475
9	89	3	m	20	23-Jun-2017	Sub9_Trial89_1	1	1	1	1.631015	True	2.475
9	89	3	m	20	23-Jun-2017	Sub9_Trial89_1	1	2	2	1.087715	True	2.475
9	89	3	m	20	23-Jun-2017	Sub9_Trial89_1	1	3	3	1.285971	True	2.475
9	89	3	m	20	23-Jun-2017	Sub9_Trial89_1	1	4	4	1.208075	True	2.475
9	89	3	m	20	23-Jun-2017	Sub9_Trial89_1	1	5	5	0.998673	True	2.475
9	90	3	m	20	23-Jun-2017	Sub9_Trial90_0	0	0	0	0.61647	False	1.329
9	90	3	m	20	23-Jun-2017	Sub9_Trial90_0	0	1	1	1.43397	False	1.329
9	90	3	m	20	23-Jun-2017	Sub9_Trial90_0	0	2	2	0.519333	False	1.329
9	90	3	m	20	23-Jun-2017	Sub9_Trial90_0	0	3	3	1.150444	False	1.329
9	90	3	m	20	23-Jun-2017	Sub9_Trial90_0	0	4	4	0.439715	False	1.329
9	90	3	m	20	23-Jun-2017	Sub9_Trial90_0	0	5	5	1.253848	False	1.329
9	90	3	m	20	23-Jun-2017	Sub9_Trial90_1	1	0	0	1.137019	True	1.329
9	90	3	m	20	23-Jun-2017	Sub9_Trial90_1	1	1	1	1.036355	True	1.329
9	90	3	m	20	23-Jun-2017	Sub9_Trial90_1	1	2	2	0.986966	True	1.329
9	90	3	m	20	23-Jun-2017	Sub9_Trial90_1	1	3	3	1.459779	True	1.329
9	90	3	m	20	23-Jun-2017	Sub9_Trial90_1	1	4	4	0.880363	True	1.329
9	90	3	m	20	23-Jun-2017	Sub9_Trial90_1	1	5	5	0.611495	True	1.329
9	91	3	m	20	23-Jun-2017	Sub9_Trial91_0	0	0	0	1.17157	False	1.701
9	91	3	m	20	23-Jun-2017	Sub9_Trial91_0	0	1	1	0.725285	False	1.701
9	91	3	m	20	23-Jun-2017	Sub9_Trial91_0	0	2	2	0.949814	False	1.701
9	91	3	m	20	23-Jun-2017	Sub9_Trial91_0	0	3	3	1.422573	False	1.701
9	91	3	m	20	23-Jun-2017	Sub9_Trial91_0	0	4	4	1.190715	False	1.701
9	91	3	m	20	23-Jun-2017	Sub9_Trial91_0	0	5	5	0.881342	False	1.701
9	91	3	m	20	23-Jun-2017	Sub9_Trial91_1	1	0	0	0.893872	True	1.701
9	91	3	m	20	23-Jun-2017	Sub9_Trial91_1	1	1	1	0.962227	True	1.701
9	91	3	m	20	23-Jun-2017	Sub9_Trial91_1	1	2	2	1.11329	True	1.701
9	91	3	m	20	23-Jun-2017	Sub9_Trial91_1	1	3	3	1.270329	True	1.701
9	91	3	m	20	23-Jun-2017	Sub9_Trial91_1	1	4	4	1.188124	True	1.701
9	91	3	m	20	23-Jun-2017	Sub9_Trial91_1	1	5	5	1.164529	True	1.701
9	92	3	m	20	23-Jun-2017	Sub9_Trial92_0	0	0	0	1.389233	True	1.16
9	92	3	m	20	23-Jun-2017	Sub9_Trial92_0	0	1	1	1.26084	True	1.16
9	92	3	m	20	23-Jun-2017	Sub9_Trial92_0	0	2	2	1.094205	True	1.16
9	92	3	m	20	23-Jun-2017	Sub9_Trial92_0	0	3	3	1.255815	True	1.16
9	92	3	m	20	23-Jun-2017	Sub9_Trial92_0	0	4	4	1.198208	True	1.16
9	92	3	m	20	23-Jun-2017	Sub9_Trial92_0	0	5	5	0.870896	True	1.16
9	92	3	m	20	23-Jun-2017	Sub9_Trial92_1	1	0	0	1.157524	False	1.16
9	92	3	m	20	23-Jun-2017	Sub9_Trial92_1	1	1	1	1.615675	False	1.16
9	92	3	m	20	23-Jun-2017	Sub9_Trial92_1	1	2	2	0.62321	False	1.16
9	92	3	m	20	23-Jun-2017	Sub9_Trial92_1	1	3	3	0.466161	False	1.16
9	92	3	m	20	23-Jun-2017	Sub9_Trial92_1	1	4	4	0.979214	False	1.16
9	92	3	m	20	23-Jun-2017	Sub9_Trial92_1	1	5	5	1.142005	False	1.16
9	93	3	m	20	23-Jun-2017	Sub9_Trial93_0	0	0	0	1.319715	True	7.049
9	93	3	m	20	23-Jun-2017	Sub9_Trial93_0	0	1	1	0.787019	True	7.049
9	93	3	m	20	23-Jun-2017	Sub9_Trial93_0	0	2	2	1.440622	True	7.049
9	93	3	m	20	23-Jun-2017	Sub9_Trial93_0	0	3	3	1.133493	True	7.049
9	93	3	m	20	23-Jun-2017	Sub9_Trial93_0	0	4	4	1.345939	True	7.049
9	93	3	m	20	23-Jun-2017	Sub9_Trial93_0	0	5	5	1.575228	True	7.049
9	93	3	m	20	23-Jun-2017	Sub9_Trial93_1	1	0	0	0.704359	False	7.049
9	93	3	m	20	23-Jun-2017	Sub9_Trial93_1	1	1	1	1.233605	False	7.049
9	93	3	m	20	23-Jun-2017	Sub9_Trial93_1	1	2	2	0.77085	False	7.049
9	93	3	m	20	23-Jun-2017	Sub9_Trial93_1	1	3	3	1.174035	False	7.049
9	93	3	m	20	23-Jun-2017	Sub9_Trial93_1	1	4	4	1.486687	False	7.049
9	93	3	m	20	23-Jun-2017	Sub9_Trial93_1	1	5	5	0.872257	False	7.049
9	94	3	m	20	23-Jun-2017	Sub9_Trial94_0	0	0	0	1.283641	True	6.752
9	94	3	m	20	23-Jun-2017	Sub9_Trial94_0	0	1	1	0.750532	True	6.752
9	94	3	m	20	23-Jun-2017	Sub9_Trial94_0	0	2	2	1.126209	True	6.752
9	94	3	m	20	23-Jun-2017	Sub9_Trial94_0	0	3	3	1.077795	True	6.752
9	94	3	m	20	23-Jun-2017	Sub9_Trial94_0	0	4	4	0.766171	True	6.752
9	94	3	m	20	23-Jun-2017	Sub9_Trial94_0	0	5	5	0.563939	True	6.752
9	94	3	m	20	23-Jun-2017	Sub9_Trial94_1	1	0	0	1.304908	False	6.752
9	94	3	m	20	23-Jun-2017	Sub9_Trial94_1	1	1	1	0.865643	False	6.752
9	94	3	m	20	23-Jun-2017	Sub9_Trial94_1	1	2	2	1.079337	False	6.752
9	94	3	m	20	23-Jun-2017	Sub9_Trial94_1	1	3	3	1.383835	False	6.752
9	94	3	m	20	23-Jun-2017	Sub9_Trial94_1	1	4	4	1.03961	False	6.752
9	94	3	m	20	23-Jun-2017	Sub9_Trial94_1	1	5	5	0.555561	False	6.752
9	95	3	m	20	23-Jun-2017	Sub9_Trial95_0	0	0	0	1.385508	False	1.167
9	95	3	m	20	23-Jun-2017	Sub9_Trial95_0	0	1	1	1.203416	False	1.167
9	95	3	m	20	23-Jun-2017	Sub9_Trial95_0	0	2	2	1.248808	False	1.167
9	95	3	m	20	23-Jun-2017	Sub9_Trial95_0	0	3	3	1.111418	False	1.167
9	95	3	m	20	23-Jun-2017	Sub9_Trial95_0	0	4	4	0.426184	False	1.167
9	95	3	m	20	23-Jun-2017	Sub9_Trial95_0	0	5	5	1.115889	False	1.167
9	95	3	m	20	23-Jun-2017	Sub9_Trial95_1	1	0	0	0.841791	True	1.167
9	95	3	m	20	23-Jun-2017	Sub9_Trial95_1	1	1	1	1.512304	True	1.167
9	95	3	m	20	23-Jun-2017	Sub9_Trial95_1	1	2	2	0.662129	True	1.167
9	95	3	m	20	23-Jun-2017	Sub9_Trial95_1	1	3	3	1.36591	True	1.167
9	95	3	m	20	23-Jun-2017	Sub9_Trial95_1	1	4	4	0.696654	True	1.167
9	95	3	m	20	23-Jun-2017	Sub9_Trial95_1	1	5	5	0.653323	True	1.167
9	96	3	m	20	23-Jun-2017	Sub9_Trial96_0	0	0	0	0.764635	False	1.895
9	96	3	m	20	23-Jun-2017	Sub9_Trial96_0	0	1	1	1.163306	False	1.895
9	96	3	m	20	23-Jun-2017	Sub9_Trial96_0	0	2	2	1.153572	False	1.895
9	96	3	m	20	23-Jun-2017	Sub9_Trial96_0	0	3	3	1.165875	False	1.895
9	96	3	m	20	23-Jun-2017	Sub9_Trial96_0	0	4	4	1.080279	False	1.895
9	96	3	m	20	23-Jun-2017	Sub9_Trial96_0	0	5	5	0.6944	False	1.895
9	96	3	m	20	23-Jun-2017	Sub9_Trial96_1	1	0	0	1.310574	True	1.895
9	96	3	m	20	23-Jun-2017	Sub9_Trial96_1	1	1	1	0.554044	True	1.895
9	96	3	m	20	23-Jun-2017	Sub9_Trial96_1	1	2	2	1.079505	True	1.895
9	96	3	m	20	23-Jun-2017	Sub9_Trial96_1	1	3	3	0.941465	True	1.895
9	96	3	m	20	23-Jun-2017	Sub9_Trial96_1	1	4	4	0.715196	True	1.895
9	96	3	m	20	23-Jun-2017	Sub9_Trial96_1	1	5	5	1.451167	True	1.895
9	97	3	m	20	23-Jun-2017	Sub9_Trial97_0	0	0	0	0.470607	False	6.646
9	97	3	m	20	23-Jun-2017	Sub9_Trial97_0	0	1	1	0.969191	False	6.646
9	97	3	m	20	23-Jun-2017	Sub9_Trial97_0	0	2	2	0.86531	False	6.646
9	97	3	m	20	23-Jun-2017	Sub9_Trial97_0	0	3	3	0.744656	False	6.646
9	97	3	m	20	23-Jun-2017	Sub9_Trial97_0	0	4	4	0.981637	False	6.646
9	97	3	m	20	23-Jun-2017	Sub9_Trial97_0	0	5	5	1.009517	False	6.646
9	97	3	m	20	23-Jun-2017	Sub9_Trial97_1	1	0	0	0.517151	True	6.646
9	97	3	m	20	23-Jun-2017	Sub9_Trial97_1	1	1	1	1.198824	True	6.646
9	97	3	m	20	23-Jun-2017	Sub9_Trial97_1	1	2	2	1.364818	True	6.646
9	97	3	m	20	23-Jun-2017	Sub9_Trial97_1	1	3	3	0.611258	True	6.646
9	97	3	m	20	23-Jun-2017	Sub9_Trial97_1	1	4	4	1.490323	True	6.646
9	97	3	m	20	23-Jun-2017	Sub9_Trial97_1	1	5	5	1.033052	True	6.646
9	98	3	m	20	23-Jun-2017	Sub9_Trial98_0	0	0	0	1.483316	False	3.062
9	98	3	m	20	23-Jun-2017	Sub9_Trial98_0	0	1	1	1.141681	False	3.062
9	98	3	m	20	23-Jun-2017	Sub9_Trial98_0	0	2	2	0.821811	False	3.062
9	98	3	m	20	23-Jun-2017	Sub9_Trial98_0	0	3	3	1.057478	False	3.062
9	98	3	m	20	23-Jun-2017	Sub9_Trial98_0	0	4	4	1.033698	False	3.062
9	98	3	m	20	23-Jun-2017	Sub9_Trial98_0	0	5	5	0.740692	False	3.062
9	98	3	m	20	23-Jun-2017	Sub9_Trial98_1	1	0	0	1.373087	True	3.062
9	98	3	m	20	23-Jun-2017	Sub9_Trial98_1	1	1	1	0.790447	True	3.062
9	98	3	m	20	23-Jun-2017	Sub9_Trial98_1	1	2	2	0.70238	True	3.062
9	98	3	m	20	23-Jun-2017	Sub9_Trial98_1	1	3	3	1.35507	True	3.062
9	98	3	m	20	23-Jun-2017	Sub9_Trial98_1	1	4	4	1.365321	True	3.062
9	98	3	m	20	23-Jun-2017	Sub9_Trial98_1	1	5	5	1.112876	True	3.062
9	99	3	m	20	23-Jun-2017	Sub9_Trial99_0	0	0	0	0.749082	True	1.821
9	99	3	m	20	23-Jun-2017	Sub9_Trial99_0	0	1	1	0.770581	True	1.821
9	99	3	m	20	23-Jun-2017	Sub9_Trial99_0	0	2	2	1.185363	True	1.821
9	99	3	m	20	23-Jun-2017	Sub9_Trial99_0	0	3	3	0.985268	True	1.821
9	99	3	m	20	23-Jun-2017	Sub9_Trial99_0	0	4	4	1.484714	True	1.821
9	99	3	m	20	23-Jun-2017	Sub9_Trial99_0	0	5	5	1.011451	True	1.821
9	99	3	m	20	23-Jun-2017	Sub9_Trial99_1	1	0	0	1.118377	False	1.821
9	99	3	m	20	23-Jun-2017	Sub9_Trial99_1	1	1	1	0.812543	False	1.821
9	99	3	m	20	23-Jun-2017	Sub9_Trial99_1	1	2	2	1.175199	False	1.821
9	99	3	m	20	23-Jun-2017	Sub9_Trial99_1	1	3	3	0.482391	False	1.821
9	99	3	m	20	23-Jun-2017	Sub9_Trial99_1	1	4	4	0.609698	False	1.821
9	99	3	m	20	23-Jun-2017	Sub9_Trial99_1	1	5	5	1.173698	False	1.821
9	100	3	m	20	23-Jun-2017	Sub9_Trial100_0	0	0	0	0.754359	True	2.002
9	100	3	m	20	23-Jun-2017	Sub9_Trial100_0	0	1	1	0.965145	True	2.002
9	100	3	m	20	23-Jun-2017	Sub9_Trial100_0	0	2	2	1.204284	True	2.002
9	100	3	m	20	23-Jun-2017	Sub9_Trial100_0	0	3	3	0.639111	True	2.002
9	100	3	m	20	23-Jun-2017	Sub9_Trial100_0	0	4	4	1.436634	True	2.002
9	100	3	m	20	23-Jun-2017	Sub9_Trial100_0	0	5	5	1.19723	True	2.002
9	100	3	m	20	23-Jun-2017	Sub9_Trial100_1	1	0	0	1.10344	False	2.002
9	100	3	m	20	23-Jun-2017	Sub9_Trial100_1	1	1	1	0.370429	False	2.002
9	100	3	m	20	23-Jun-2017	Sub9_Trial100_1	1	2	2	0.695322	False	2.002
9	100	3	m	20	23-Jun-2017	Sub9_Trial100_1	1	3	3	0.560953	False	2.002
9	100	3	m	20	23-Jun-2017	Sub9_Trial100_1	1	4	4	0.616508	False	2.002
9	100	3	m	20	23-Jun-2017	Sub9_Trial100_1	1	5	5	0.658138	False	2.002
9	101	3	m	20	23-Jun-2017	Sub9_Trial101_0	0	0	0	0.98855	False	11.82
9	101	3	m	20	23-Jun-2017	Sub9_Trial101_0	0	1	1	0.668169	False	11.82
9	101	3	m	20	23-Jun-2017	Sub9_Trial101_0	0	2	2	1.35531	False	11.82
9	101	3	m	20	23-Jun-2017	Sub9_Trial101_0	0	3	3	0.370829	False	11.82
9	101	3	m	20	23-Jun-2017	Sub9_Trial101_0	0	4	4	1.210305	False	11.82
9	101	3	m	20	23-Jun-2017	Sub9_Trial101_0	0	5	5	0.631398	False	11.82
9	101	3	m	20	23-Jun-2017	Sub9_Trial101_1	1	0	0	0.457973	True	11.82
9	101	3	m	20	23-Jun-2017	Sub9_Trial101_1	1	1	1	0.596258	True	11.82
9	101	3	m	20	23-Jun-2017	Sub9_Trial101_1	1	2	2	1.638746	True	11.82
9	101	3	m	20	23-Jun-2017	Sub9_Trial101_1	1	3	3	1.237988	True	11.82
9	101	3	m	20	23-Jun-2017	Sub9_Trial101_1	1	4	4	1.448895	True	11.82
9	101	3	m	20	23-Jun-2017	Sub9_Trial101_1	1	5	5	0.557232	True	11.82
9	102	3	m	20	23-Jun-2017	Sub9_Trial102_0	0	0	0	0.936133	False	3.996
9	102	3	m	20	23-Jun-2017	Sub9_Trial102_0	0	1	1	1.260762	False	3.996
9	102	3	m	20	23-Jun-2017	Sub9_Trial102_0	0	2	2	1.281001	False	3.996
9	102	3	m	20	23-Jun-2017	Sub9_Trial102_0	0	3	3	1.238821	False	3.996
9	102	3	m	20	23-Jun-2017	Sub9_Trial102_0	0	4	4	0.689894	False	3.996
9	102	3	m	20	23-Jun-2017	Sub9_Trial102_0	0	5	5	0.898608	False	3.996
9	102	3	m	20	23-Jun-2017	Sub9_Trial102_1	1	0	0	1.043509	True	3.996
9	102	3	m	20	23-Jun-2017	Sub9_Trial102_1	1	1	1	0.558097	True	3.996
9	102	3	m	20	23-Jun-2017	Sub9_Trial102_1	1	2	2	1.173113	True	3.996
9	102	3	m	20	23-Jun-2017	Sub9_Trial102_1	1	3	3	0.481204	True	3.996
9	102	3	m	20	23-Jun-2017	Sub9_Trial102_1	1	4	4	1.305131	True	3.996
9	102	3	m	20	23-Jun-2017	Sub9_Trial102_1	1	5	5	0.544032	True	3.996
9	103	3	m	20	23-Jun-2017	Sub9_Trial103_0	0	0	0	1.018954	False	2.011
9	103	3	m	20	23-Jun-2017	Sub9_Trial103_0	0	1	1	0.571606	False	2.011
9	103	3	m	20	23-Jun-2017	Sub9_Trial103_0	0	2	2	0.458405	False	2.011
9	103	3	m	20	23-Jun-2017	Sub9_Trial103_0	0	3	3	1.191257	False	2.011
9	103	3	m	20	23-Jun-2017	Sub9_Trial103_0	0	4	4	0.749309	False	2.011
9	103	3	m	20	23-Jun-2017	Sub9_Trial103_0	0	5	5	0.791757	False	2.011
9	103	3	m	20	23-Jun-2017	Sub9_Trial103_1	1	0	0	0.632693	True	2.011
9	103	3	m	20	23-Jun-2017	Sub9_Trial103_1	1	1	1	1.385102	True	2.011
9	103	3	m	20	23-Jun-2017	Sub9_Trial103_1	1	2	2	0.855313	True	2.011
9	103	3	m	20	23-Jun-2017	Sub9_Trial103_1	1	3	3	0.806131	True	2.011
9	103	3	m	20	23-Jun-2017	Sub9_Trial103_1	1	4	4	1.148322	True	2.011
9	103	3	m	20	23-Jun-2017	Sub9_Trial103_1	1	5	5	1.08641	True	2.011
9	104	3	m	20	23-Jun-2017	Sub9_Trial104_0	0	0	0	0.917562	False	5.564
9	104	3	m	20	23-Jun-2017	Sub9_Trial104_0	0	1	1	0.730694	False	5.564
9	104	3	m	20	23-Jun-2017	Sub9_Trial104_0	0	2	2	0.521225	False	5.564
9	104	3	m	20	23-Jun-2017	Sub9_Trial104_0	0	3	3	0.683041	False	5.564
9	104	3	m	20	23-Jun-2017	Sub9_Trial104_0	0	4	4	0.902335	False	5.564
9	104	3	m	20	23-Jun-2017	Sub9_Trial104_0	0	5	5	1.004664	False	5.564
9	104	3	m	20	23-Jun-2017	Sub9_Trial104_1	1	0	0	1.291506	True	5.564
9	104	3	m	20	23-Jun-2017	Sub9_Trial104_1	1	1	1	1.467084	True	5.564
9	104	3	m	20	23-Jun-2017	Sub9_Trial104_1	1	2	2	0.778298	True	5.564
9	104	3	m	20	23-Jun-2017	Sub9_Trial104_1	1	3	3	0.904687	True	5.564
9	104	3	m	20	23-Jun-2017	Sub9_Trial104_1	1	4	4	0.7308	True	5.564
9	104	3	m	20	23-Jun-2017	Sub9_Trial104_1	1	5	5	0.389328	True	5.564
9	105	3	m	20	23-Jun-2017	Sub9_Trial105_0	0	0	0	0.665826	True	2.34
9	105	3	m	20	23-Jun-2017	Sub9_Trial105_0	0	1	1	0.608106	True	2.34
9	105	3	m	20	23-Jun-2017	Sub9_Trial105_0	0	2	2	1.285636	True	2.34
9	105	3	m	20	23-Jun-2017	Sub9_Trial105_0	0	3	3	0.931919	True	2.34
9	105	3	m	20	23-Jun-2017	Sub9_Trial105_0	0	4	4	1.464074	True	2.34
9	105	3	m	20	23-Jun-2017	Sub9_Trial105_0	0	5	5	0.96925	True	2.34
9	105	3	m	20	23-Jun-2017	Sub9_Trial105_1	1	0	0	1.06508	False	2.34
9	105	3	m	20	23-Jun-2017	Sub9_Trial105_1	1	1	1	1.135835	False	2.34
9	105	3	m	20	23-Jun-2017	Sub9_Trial105_1	1	2	2	0.926297	False	2.34
9	105	3	m	20	23-Jun-2017	Sub9_Trial105_1	1	3	3	0.98021	False	2.34
9	105	3	m	20	23-Jun-2017	Sub9_Trial105_1	1	4	4	0.884112	False	2.34
9	105	3	m	20	23-Jun-2017	Sub9_Trial105_1	1	5	5	0.91984	False	2.34
9	106	3	m	20	23-Jun-2017	Sub9_Trial106_0	0	0	0	0.827289	False	1.83
9	106	3	m	20	23-Jun-2017	Sub9_Trial106_0	0	1	1	1.305374	False	1.83
9	106	3	m	20	23-Jun-2017	Sub9_Trial106_0	0	2	2	0.612314	False	1.83
9	106	3	m	20	23-Jun-2017	Sub9_Trial106_0	0	3	3	0.674683	False	1.83
9	106	3	m	20	23-Jun-2017	Sub9_Trial106_0	0	4	4	0.877103	False	1.83
9	106	3	m	20	23-Jun-2017	Sub9_Trial106_0	0	5	5	1.135445	False	1.83
9	106	3	m	20	23-Jun-2017	Sub9_Trial106_1	1	0	0	0.784083	True	1.83
9	106	3	m	20	23-Jun-2017	Sub9_Trial106_1	1	1	1	0.54645	True	1.83
9	106	3	m	20	23-Jun-2017	Sub9_Trial106_1	1	2	2	1.215948	True	1.83
9	106	3	m	20	23-Jun-2017	Sub9_Trial106_1	1	3	3	1.088209	True	1.83
9	106	3	m	20	23-Jun-2017	Sub9_Trial106_1	1	4	4	0.982447	True	1.83
9	106	3	m	20	23-Jun-2017	Sub9_Trial106_1	1	5	5	0.867044	True	1.83
9	107	3	m	20	23-Jun-2017	Sub9_Trial107_0	0	0	0	0.908036	False	2.343
9	107	3	m	20	23-Jun-2017	Sub9_Trial107_0	0	1	1	0.821324	False	2.343
9	107	3	m	20	23-Jun-2017	Sub9_Trial107_0	0	2	2	1.218309	False	2.343
9	107	3	m	20	23-Jun-2017	Sub9_Trial107_0	0	3	3	0.944532	False	2.343
9	107	3	m	20	23-Jun-2017	Sub9_Trial107_0	0	4	4	0.471384	False	2.343
9	107	3	m	20	23-Jun-2017	Sub9_Trial107_0	0	5	5	1.118111	False	2.343
9	107	3	m	20	23-Jun-2017	Sub9_Trial107_1	1	0	0	0.88871	True	2.343
9	107	3	m	20	23-Jun-2017	Sub9_Trial107_1	1	1	1	0.924606	True	2.343
9	107	3	m	20	23-Jun-2017	Sub9_Trial107_1	1	2	2	1.167913	True	2.343
9	107	3	m	20	23-Jun-2017	Sub9_Trial107_1	1	3	3	0.836018	True	2.343
9	107	3	m	20	23-Jun-2017	Sub9_Trial107_1	1	4	4	0.572401	True	2.343
9	107	3	m	20	23-Jun-2017	Sub9_Trial107_1	1	5	5	1.373522	True	2.343
9	108	3	m	20	23-Jun-2017	Sub9_Trial108_0	0	0	0	0.70014	False	2.396
9	108	3	m	20	23-Jun-2017	Sub9_Trial108_0	0	1	1	0.967489	False	2.396
9	108	3	m	20	23-Jun-2017	Sub9_Trial108_0	0	2	2	1.476398	False	2.396
9	108	3	m	20	23-Jun-2017	Sub9_Trial108_0	0	3	3	1.495797	False	2.396
9	108	3	m	20	23-Jun-2017	Sub9_Trial108_0	0	4	4	0.701985	False	2.396
9	108	3	m	20	23-Jun-2017	Sub9_Trial108_0	0	5	5	1.198321	False	2.396
9	108	3	m	20	23-Jun-2017	Sub9_Trial108_1	1	0	0	1.543921	True	2.396
9	108	3	m	20	23-Jun-2017	Sub9_Trial108_1	1	1	1	1.243572	True	2.396
9	108	3	m	20	23-Jun-2017	Sub9_Trial108_1	1	2	2	0.649841	True	2.396
9	108	3	m	20	23-Jun-2017	Sub9_Trial108_1	1	3	3	0.724132	True	2.396
9	108	3	m	20	23-Jun-2017	Sub9_Trial108_1	1	4	4	1.255513	True	2.396
9	108	3	m	20	23-Jun-2017	Sub9_Trial108_1	1	5	5	1.476397	True	2.396
9	109	3	m	20	23-Jun-2017	Sub9_Trial109_0	0	0	0	0.364137	True	38.737
9	109	3	m	20	23-Jun-2017	Sub9_Trial109_0	0	1	1	1.006324	True	38.737
9	109	3	m	20	23-Jun-2017	Sub9_Trial109_0	0	2	2	0.498713	True	38.737
9	109	3	m	20	23-Jun-2017	Sub9_Trial109_0	0	3	3	1.451219	True	38.737
9	109	3	m	20	23-Jun-2017	Sub9_Trial109_0	0	4	4	1.398564	True	38.737
9	109	3	m	20	23-Jun-2017	Sub9_Trial109_0	0	5	5	1.088124	True	38.737
9	109	3	m	20	23-Jun-2017	Sub9_Trial109_1	1	0	0	0.401261	False	38.737
9	109	3	m	20	23-Jun-2017	Sub9_Trial109_1	1	1	1	1.037916	False	38.737
9	109	3	m	20	23-Jun-2017	Sub9_Trial109_1	1	2	2	0.658554	False	38.737
9	109	3	m	20	23-Jun-2017	Sub9_Trial109_1	1	3	3	1.195103	False	38.737
9	109	3	m	20	23-Jun-2017	Sub9_Trial109_1	1	4	4	0.758811	False	38.737
9	109	3	m	20	23-Jun-2017	Sub9_Trial109_1	1	5	5	0.670827	False	38.737
9	110	3	m	20	23-Jun-2017	Sub9_Trial110_0	0	0	0	1.118509	False	1.767
9	110	3	m	20	23-Jun-2017	Sub9_Trial110_0	0	1	1	1.62345	False	1.767
9	110	3	m	20	23-Jun-2017	Sub9_Trial110_0	0	2	2	0.6397	False	1.767
9	110	3	m	20	23-Jun-2017	Sub9_Trial110_0	0	3	3	1.154299	False	1.767
9	110	3	m	20	23-Jun-2017	Sub9_Trial110_0	0	4	4	0.745879	False	1.767
9	110	3	m	20	23-Jun-2017	Sub9_Trial110_0	0	5	5	1.245556	False	1.767
9	110	3	m	20	23-Jun-2017	Sub9_Trial110_1	1	0	0	1.039454	True	1.767
9	110	3	m	20	23-Jun-2017	Sub9_Trial110_1	1	1	1	1.074729	True	1.767
9	110	3	m	20	23-Jun-2017	Sub9_Trial110_1	1	2	2	0.906641	True	1.767
9	110	3	m	20	23-Jun-2017	Sub9_Trial110_1	1	3	3	1.392142	True	1.767
9	110	3	m	20	23-Jun-2017	Sub9_Trial110_1	1	4	4	1.500498	True	1.767
9	110	3	m	20	23-Jun-2017	Sub9_Trial110_1	1	5	5	1.449669	True	1.767
9	111	3	m	20	23-Jun-2017	Sub9_Trial111_0	0	0	0	1.009878	True	1.24
9	111	3	m	20	23-Jun-2017	Sub9_Trial111_0	0	1	1	0.897201	True	1.24
9	111	3	m	20	23-Jun-2017	Sub9_Trial111_0	0	2	2	1.29919	True	1.24
9	111	3	m	20	23-Jun-2017	Sub9_Trial111_0	0	3	3	1.632008	True	1.24
9	111	3	m	20	23-Jun-2017	Sub9_Trial111_0	0	4	4	0.874099	True	1.24
9	111	3	m	20	23-Jun-2017	Sub9_Trial111_0	0	5	5	1.231805	True	1.24
9	111	3	m	20	23-Jun-2017	Sub9_Trial111_1	1	0	0	0.946794	False	1.24
9	111	3	m	20	23-Jun-2017	Sub9_Trial111_1	1	1	1	1.547023	False	1.24
9	111	3	m	20	23-Jun-2017	Sub9_Trial111_1	1	2	2	0.798631	False	1.24
9	111	3	m	20	23-Jun-2017	Sub9_Trial111_1	1	3	3	0.533241	False	1.24
9	111	3	m	20	23-Jun-2017	Sub9_Trial111_1	1	4	4	0.918225	False	1.24
9	111	3	m	20	23-Jun-2017	Sub9_Trial111_1	1	5	5	0.929365	False	1.24
9	112	3	m	20	23-Jun-2017	Sub9_Trial112_0	0	0	0	1.403704	False	7.395
9	112	3	m	20	23-Jun-2017	Sub9_Trial112_0	0	1	1	0.618072	False	7.395
9	112	3	m	20	23-Jun-2017	Sub9_Trial112_0	0	2	2	1.287517	False	7.395
9	112	3	m	20	23-Jun-2017	Sub9_Trial112_0	0	3	3	0.558334	False	7.395
9	112	3	m	20	23-Jun-2017	Sub9_Trial112_0	0	4	4	0.682744	False	7.395
9	112	3	m	20	23-Jun-2017	Sub9_Trial112_0	0	5	5	0.878885	False	7.395
9	112	3	m	20	23-Jun-2017	Sub9_Trial112_1	1	0	0	0.61828	True	7.395
9	112	3	m	20	23-Jun-2017	Sub9_Trial112_1	1	1	1	0.723311	True	7.395
9	112	3	m	20	23-Jun-2017	Sub9_Trial112_1	1	2	2	1.222557	True	7.395
9	112	3	m	20	23-Jun-2017	Sub9_Trial112_1	1	3	3	1.264705	True	7.395
9	112	3	m	20	23-Jun-2017	Sub9_Trial112_1	1	4	4	0.554353	True	7.395
9	112	3	m	20	23-Jun-2017	Sub9_Trial112_1	1	5	5	0.890484	True	7.395
9	113	3	m	20	23-Jun-2017	Sub9_Trial113_0	0	0	0	0.374838	False	2.391
9	113	3	m	20	23-Jun-2017	Sub9_Trial113_0	0	1	1	0.848279	False	2.391
9	113	3	m	20	23-Jun-2017	Sub9_Trial113_0	0	2	2	0.567798	False	2.391
9	113	3	m	20	23-Jun-2017	Sub9_Trial113_0	0	3	3	1.50286	False	2.391
9	113	3	m	20	23-Jun-2017	Sub9_Trial113_0	0	4	4	1.320255	False	2.391
9	113	3	m	20	23-Jun-2017	Sub9_Trial113_0	0	5	5	0.643497	False	2.391
9	113	3	m	20	23-Jun-2017	Sub9_Trial113_1	1	0	0	1.103401	True	2.391
9	113	3	m	20	23-Jun-2017	Sub9_Trial113_1	1	1	1	1.33454	True	2.391
9	113	3	m	20	23-Jun-2017	Sub9_Trial113_1	1	2	2	1.345513	True	2.391
9	113	3	m	20	23-Jun-2017	Sub9_Trial113_1	1	3	3	1.243529	True	2.391
9	113	3	m	20	23-Jun-2017	Sub9_Trial113_1	1	4	4	1.052289	True	2.391
9	113	3	m	20	23-Jun-2017	Sub9_Trial113_1	1	5	5	1.014949	True	2.391
9	114	3	m	20	23-Jun-2017	Sub9_Trial114_0	0	0	0	1.021356	False	30.414
9	114	3	m	20	23-Jun-2017	Sub9_Trial114_0	0	1	1	1.063319	False	30.414
9	114	3	m	20	23-Jun-2017	Sub9_Trial114_0	0	2	2	1.248838	False	30.414
9	114	3	m	20	23-Jun-2017	Sub9_Trial114_0	0	3	3	0.751974	False	30.414
9	114	3	m	20	23-Jun-2017	Sub9_Trial114_0	0	4	4	0.891567	False	30.414
9	114	3	m	20	23-Jun-2017	Sub9_Trial114_0	0	5	5	0.801474	False	30.414
9	114	3	m	20	23-Jun-2017	Sub9_Trial114_1	1	0	0	1.300427	True	30.414
9	114	3	m	20	23-Jun-2017	Sub9_Trial114_1	1	1	1	0.92388	True	30.414
9	114	3	m	20	23-Jun-2017	Sub9_Trial114_1	1	2	2	0.80762	True	30.414
9	114	3	m	20	23-Jun-2017	Sub9_Trial114_1	1	3	3	0.820087	True	30.414
9	114	3	m	20	23-Jun-2017	Sub9_Trial114_1	1	4	4	0.978958	True	30.414
9	114	3	m	20	23-Jun-2017	Sub9_Trial114_1	1	5	5	1.371653	True	30.414
9	115	3	m	20	23-Jun-2017	Sub9_Trial115_0	0	0	0	0.814102	True	1.81
9	115	3	m	20	23-Jun-2017	Sub9_Trial115_0	0	1	1	0.808645	True	1.81
9	115	3	m	20	23-Jun-2017	Sub9_Trial115_0	0	2	2	0.819335	True	1.81
9	115	3	m	20	23-Jun-2017	Sub9_Trial115_0	0	3	3	1.209205	True	1.81
9	115	3	m	20	23-Jun-2017	Sub9_Trial115_0	0	4	4	0.934395	True	1.81
9	115	3	m	20	23-Jun-2017	Sub9_Trial115_0	0	5	5	1.4689	True	1.81
9	115	3	m	20	23-Jun-2017	Sub9_Trial115_1	1	0	0	0.574627	False	1.81
9	115	3	m	20	23-Jun-2017	Sub9_Trial115_1	1	1	1	1.302942	False	1.81
9	115	3	m	20	23-Jun-2017	Sub9_Trial115_1	1	2	2	0.68651	False	1.81
9	115	3	m	20	23-Jun-2017	Sub9_Trial115_1	1	3	3	0.812911	False	1.81
9	115	3	m	20	23-Jun-2017	Sub9_Trial115_1	1	4	4	1.010059	False	1.81
9	115	3	m	20	23-Jun-2017	Sub9_Trial115_1	1	5	5	1.169506	False	1.81
9	116	3	m	20	23-Jun-2017	Sub9_Trial116_0	0	0	0	0.764428	False	2.216
9	116	3	m	20	23-Jun-2017	Sub9_Trial116_0	0	1	1	1.37904	False	2.216
9	116	3	m	20	23-Jun-2017	Sub9_Trial116_0	0	2	2	0.457034	False	2.216
9	116	3	m	20	23-Jun-2017	Sub9_Trial116_0	0	3	3	0.629615	False	2.216
9	116	3	m	20	23-Jun-2017	Sub9_Trial116_0	0	4	4	1.434956	False	2.216
9	116	3	m	20	23-Jun-2017	Sub9_Trial116_0	0	5	5	1.515283	False	2.216
9	116	3	m	20	23-Jun-2017	Sub9_Trial116_1	1	0	0	1.137075	True	2.216
9	116	3	m	20	23-Jun-2017	Sub9_Trial116_1	1	1	1	1.447265	True	2.216
9	116	3	m	20	23-Jun-2017	Sub9_Trial116_1	1	2	2	1.242488	True	2.216
9	116	3	m	20	23-Jun-2017	Sub9_Trial116_1	1	3	3	1.48246	True	2.216
9	116	3	m	20	23-Jun-2017	Sub9_Trial116_1	1	4	4	1.507427	True	2.216
9	116	3	m	20	23-Jun-2017	Sub9_Trial116_1	1	5	5	0.865949	True	2.216
9	117	3	m	20	23-Jun-2017	Sub9_Trial117_0	0	0	0	0.519885	True	31.491
9	117	3	m	20	23-Jun-2017	Sub9_Trial117_0	0	1	1	0.761286	True	31.491
9	117	3	m	20	23-Jun-2017	Sub9_Trial117_0	0	2	2	1.162645	True	31.491
9	117	3	m	20	23-Jun-2017	Sub9_Trial117_0	0	3	3	0.83226	True	31.491
9	117	3	m	20	23-Jun-2017	Sub9_Trial117_0	0	4	4	1.04227	True	31.491
9	117	3	m	20	23-Jun-2017	Sub9_Trial117_0	0	5	5	0.962765	True	31.491
9	117	3	m	20	23-Jun-2017	Sub9_Trial117_1	1	0	0	1.017193	False	31.491
9	117	3	m	20	23-Jun-2017	Sub9_Trial117_1	1	1	1	0.857879	False	31.491
9	117	3	m	20	23-Jun-2017	Sub9_Trial117_1	1	2	2	1.066622	False	31.491
9	117	3	m	20	23-Jun-2017	Sub9_Trial117_1	1	3	3	0.488954	False	31.491
9	117	3	m	20	23-Jun-2017	Sub9_Trial117_1	1	4	4	0.619297	False	31.491
9	117	3	m	20	23-Jun-2017	Sub9_Trial117_1	1	5	5	0.571695	False	31.491
9	118	3	m	20	23-Jun-2017	Sub9_Trial118_0	0	0	0	0.531368	False	2.339
9	118	3	m	20	23-Jun-2017	Sub9_Trial118_0	0	1	1	1.179687	False	2.339
9	118	3	m	20	23-Jun-2017	Sub9_Trial118_0	0	2	2	0.443838	False	2.339
9	118	3	m	20	23-Jun-2017	Sub9_Trial118_0	0	3	3	1.255322	False	2.339
9	118	3	m	20	23-Jun-2017	Sub9_Trial118_0	0	4	4	0.811558	False	2.339
9	118	3	m	20	23-Jun-2017	Sub9_Trial118_0	0	5	5	0.453985	False	2.339
9	118	3	m	20	23-Jun-2017	Sub9_Trial118_1	1	0	0	0.687626	True	2.339
9	118	3	m	20	23-Jun-2017	Sub9_Trial118_1	1	1	1	0.964459	True	2.339
9	118	3	m	20	23-Jun-2017	Sub9_Trial118_1	1	2	2	0.965742	True	2.339
9	118	3	m	20	23-Jun-2017	Sub9_Trial118_1	1	3	3	0.996001	True	2.339
9	118	3	m	20	23-Jun-2017	Sub9_Trial118_1	1	4	4	1.245219	True	2.339
9	118	3	m	20	23-Jun-2017	Sub9_Trial118_1	1	5	5	0.934866	True	2.339
9	118	4	m	20	23-Jun-2017	Sub9_Trial118_0	0	0	0	0.531368	False	1.853
9	118	4	m	20	23-Jun-2017	Sub9_Trial118_0	0	1	1	1.179687	False	1.853
9	118	4	m	20	23-Jun-2017	Sub9_Trial118_0	0	2	2	0.443838	False	1.853
9	118	4	m	20	23-Jun-2017	Sub9_Trial118_0	0	3	3	1.255322	False	1.853
9	118	4	m	20	23-Jun-2017	Sub9_Trial118_0	0	4	4	0.811558	False	1.853
9	118	4	m	20	23-Jun-2017	Sub9_Trial118_0	0	5	5	0.453985	False	1.853
9	118	4	m	20	23-Jun-2017	Sub9_Trial118_1	1	0	0	0.687626	True	1.853
9	118	4	m	20	23-Jun-2017	Sub9_Trial118_1	1	1	1	0.964459	True	1.853
9	118	4	m	20	23-Jun-2017	Sub9_Trial118_1	1	2	2	0.965742	True	1.853
9	118	4	m	20	23-Jun-2017	Sub9_Trial118_1	1	3	3	0.996001	True	1.853
9	118	4	m	20	23-Jun-2017	Sub9_Trial118_1	1	4	4	1.245219	True	1.853
9	118	4	m	20	23-Jun-2017	Sub9_Trial118_1	1	5	5	0.934866	True	1.853
9	119	4	m	20	23-Jun-2017	Sub9_Trial119_0	0	0	0	0.88366	True	5.192
9	119	4	m	20	23-Jun-2017	Sub9_Trial119_0	0	1	1	0.51187	True	5.192
9	119	4	m	20	23-Jun-2017	Sub9_Trial119_0	0	2	2	0.945105	True	5.192
9	119	4	m	20	23-Jun-2017	Sub9_Trial119_0	0	3	3	1.131538	True	5.192
9	119	4	m	20	23-Jun-2017	Sub9_Trial119_0	0	4	4	0.586878	True	5.192
9	119	4	m	20	23-Jun-2017	Sub9_Trial119_0	0	5	5	1.441868	True	5.192
9	119	4	m	20	23-Jun-2017	Sub9_Trial119_1	1	0	0	0.720916	False	5.192
9	119	4	m	20	23-Jun-2017	Sub9_Trial119_1	1	1	1	0.8332	False	5.192
9	119	4	m	20	23-Jun-2017	Sub9_Trial119_1	1	2	2	1.039111	False	5.192
9	119	4	m	20	23-Jun-2017	Sub9_Trial119_1	1	3	3	1.438142	False	5.192
9	119	4	m	20	23-Jun-2017	Sub9_Trial119_1	1	4	4	1.066162	False	5.192
9	119	4	m	20	23-Jun-2017	Sub9_Trial119_1	1	5	5	1.168978	False	5.192
9	120	4	m	20	23-Jun-2017	Sub9_Trial120_0	0	0	0	1.307227	False	4.498
9	120	4	m	20	23-Jun-2017	Sub9_Trial120_0	0	1	1	0.632729	False	4.498
9	120	4	m	20	23-Jun-2017	Sub9_Trial120_0	0	2	2	0.644336	False	4.498
9	120	4	m	20	23-Jun-2017	Sub9_Trial120_0	0	3	3	1.046057	False	4.498
9	120	4	m	20	23-Jun-2017	Sub9_Trial120_0	0	4	4	1.013859	False	4.498
9	120	4	m	20	23-Jun-2017	Sub9_Trial120_0	0	5	5	1.246475	False	4.498
9	120	4	m	20	23-Jun-2017	Sub9_Trial120_1	1	0	0	0.755744	True	4.498
9	120	4	m	20	23-Jun-2017	Sub9_Trial120_1	1	1	1	1.104639	True	4.498
9	120	4	m	20	23-Jun-2017	Sub9_Trial120_1	1	2	2	1.270405	True	4.498
9	120	4	m	20	23-Jun-2017	Sub9_Trial120_1	1	3	3	1.461568	True	4.498
9	120	4	m	20	23-Jun-2017	Sub9_Trial120_1	1	4	4	1.031143	True	4.498
9	120	4	m	20	23-Jun-2017	Sub9_Trial120_1	1	5	5	1.119491	True	4.498
9	121	4	m	20	23-Jun-2017	Sub9_Trial121_0	0	0	0	0.998302	False	2.019
9	121	4	m	20	23-Jun-2017	Sub9_Trial121_0	0	1	1	1.371423	False	2.019
9	121	4	m	20	23-Jun-2017	Sub9_Trial121_0	0	2	2	0.738643	False	2.019
9	121	4	m	20	23-Jun-2017	Sub9_Trial121_0	0	3	3	0.651578	False	2.019
9	121	4	m	20	23-Jun-2017	Sub9_Trial121_0	0	4	4	0.71889	False	2.019
9	121	4	m	20	23-Jun-2017	Sub9_Trial121_0	0	5	5	0.394898	False	2.019
9	121	4	m	20	23-Jun-2017	Sub9_Trial121_1	1	0	0	0.673605	True	2.019
9	121	4	m	20	23-Jun-2017	Sub9_Trial121_1	1	1	1	1.361233	True	2.019
9	121	4	m	20	23-Jun-2017	Sub9_Trial121_1	1	2	2	0.811871	True	2.019
9	121	4	m	20	23-Jun-2017	Sub9_Trial121_1	1	3	3	1.185117	True	2.019
9	121	4	m	20	23-Jun-2017	Sub9_Trial121_1	1	4	4	0.693952	True	2.019
9	121	4	m	20	23-Jun-2017	Sub9_Trial121_1	1	5	5	1.105695	True	2.019
9	122	4	m	20	23-Jun-2017	Sub9_Trial122_0	0	0	0	1.160215	False	3.193
9	122	4	m	20	23-Jun-2017	Sub9_Trial122_0	0	1	1	1.028391	False	3.193
9	122	4	m	20	23-Jun-2017	Sub9_Trial122_0	0	2	2	0.844162	False	3.193
9	122	4	m	20	23-Jun-2017	Sub9_Trial122_0	0	3	3	0.672918	False	3.193
9	122	4	m	20	23-Jun-2017	Sub9_Trial122_0	0	4	4	1.374824	False	3.193
9	122	4	m	20	23-Jun-2017	Sub9_Trial122_0	0	5	5	0.889954	False	3.193
9	122	4	m	20	23-Jun-2017	Sub9_Trial122_1	1	0	0	0.759766	True	3.193
9	122	4	m	20	23-Jun-2017	Sub9_Trial122_1	1	1	1	1.357831	True	3.193
9	122	4	m	20	23-Jun-2017	Sub9_Trial122_1	1	2	2	1.107457	True	3.193
9	122	4	m	20	23-Jun-2017	Sub9_Trial122_1	1	3	3	0.977383	True	3.193
9	122	4	m	20	23-Jun-2017	Sub9_Trial122_1	1	4	4	0.807173	True	3.193
9	122	4	m	20	23-Jun-2017	Sub9_Trial122_1	1	5	5	0.950262	True	3.193
9	123	4	m	20	23-Jun-2017	Sub9_Trial123_0	0	0	0	0.710398	True	2.064
9	123	4	m	20	23-Jun-2017	Sub9_Trial123_0	0	1	1	1.115437	True	2.064
9	123	4	m	20	23-Jun-2017	Sub9_Trial123_0	0	2	2	0.36644	True	2.064
9	123	4	m	20	23-Jun-2017	Sub9_Trial123_0	0	3	3	1.014606	True	2.064
9	123	4	m	20	23-Jun-2017	Sub9_Trial123_0	0	4	4	0.874288	True	2.064
9	123	4	m	20	23-Jun-2017	Sub9_Trial123_0	0	5	5	0.654371	True	2.064
9	123	4	m	20	23-Jun-2017	Sub9_Trial123_1	1	0	0	1.272836	False	2.064
9	123	4	m	20	23-Jun-2017	Sub9_Trial123_1	1	1	1	0.365896	False	2.064
9	123	4	m	20	23-Jun-2017	Sub9_Trial123_1	1	2	2	0.441726	False	2.064
9	123	4	m	20	23-Jun-2017	Sub9_Trial123_1	1	3	3	0.627265	False	2.064
9	123	4	m	20	23-Jun-2017	Sub9_Trial123_1	1	4	4	1.105446	False	2.064
9	123	4	m	20	23-Jun-2017	Sub9_Trial123_1	1	5	5	1.109027	False	2.064
9	124	4	m	20	23-Jun-2017	Sub9_Trial124_0	0	0	0	1.105034	True	27.698
9	124	4	m	20	23-Jun-2017	Sub9_Trial124_0	0	1	1	0.918909	True	27.698
9	124	4	m	20	23-Jun-2017	Sub9_Trial124_0	0	2	2	0.62102	True	27.698
9	124	4	m	20	23-Jun-2017	Sub9_Trial124_0	0	3	3	0.881611	True	27.698
9	124	4	m	20	23-Jun-2017	Sub9_Trial124_0	0	4	4	1.412025	True	27.698
9	124	4	m	20	23-Jun-2017	Sub9_Trial124_0	0	5	5	1.019734	True	27.698
9	124	4	m	20	23-Jun-2017	Sub9_Trial124_1	1	0	0	1.099132	False	27.698
9	124	4	m	20	23-Jun-2017	Sub9_Trial124_1	1	1	1	1.532546	False	27.698
9	124	4	m	20	23-Jun-2017	Sub9_Trial124_1	1	2	2	1.005701	False	27.698
9	124	4	m	20	23-Jun-2017	Sub9_Trial124_1	1	3	3	1.408888	False	27.698
9	124	4	m	20	23-Jun-2017	Sub9_Trial124_1	1	4	4	0.394165	False	27.698
9	124	4	m	20	23-Jun-2017	Sub9_Trial124_1	1	5	5	0.904311	False	27.698
9	125	4	m	20	23-Jun-2017	Sub9_Trial125_0	0	0	0	1.054567	False	2.531
9	125	4	m	20	23-Jun-2017	Sub9_Trial125_0	0	1	1	1.461279	False	2.531
9	125	4	m	20	23-Jun-2017	Sub9_Trial125_0	0	2	2	0.562221	False	2.531
9	125	4	m	20	23-Jun-2017	Sub9_Trial125_0	0	3	3	0.960614	False	2.531
9	125	4	m	20	23-Jun-2017	Sub9_Trial125_0	0	4	4	0.398745	False	2.531
9	125	4	m	20	23-Jun-2017	Sub9_Trial125_0	0	5	5	0.607532	False	2.531
9	125	4	m	20	23-Jun-2017	Sub9_Trial125_1	1	0	0	0.49603	True	2.531
9	125	4	m	20	23-Jun-2017	Sub9_Trial125_1	1	1	1	0.69038	True	2.531
9	125	4	m	20	23-Jun-2017	Sub9_Trial125_1	1	2	2	0.706902	True	2.531
9	125	4	m	20	23-Jun-2017	Sub9_Trial125_1	1	3	3	0.72523	True	2.531
9	125	4	m	20	23-Jun-2017	Sub9_Trial125_1	1	4	4	0.998382	True	2.531
9	125	4	m	20	23-Jun-2017	Sub9_Trial125_1	1	5	5	1.082477	True	2.531
9	126	4	m	20	23-Jun-2017	Sub9_Trial126_0	0	0	0	0.833749	False	2.28
9	126	4	m	20	23-Jun-2017	Sub9_Trial126_0	0	1	1	1.133454	False	2.28
9	126	4	m	20	23-Jun-2017	Sub9_Trial126_0	0	2	2	0.876307	False	2.28
9	126	4	m	20	23-Jun-2017	Sub9_Trial126_0	0	3	3	0.722908	False	2.28
9	126	4	m	20	23-Jun-2017	Sub9_Trial126_0	0	4	4	0.892755	False	2.28
9	126	4	m	20	23-Jun-2017	Sub9_Trial126_0	0	5	5	0.980495	False	2.28
9	126	4	m	20	23-Jun-2017	Sub9_Trial126_1	1	0	0	1.235073	True	2.28
9	126	4	m	20	23-Jun-2017	Sub9_Trial126_1	1	1	1	0.744288	True	2.28
9	126	4	m	20	23-Jun-2017	Sub9_Trial126_1	1	2	2	0.806454	True	2.28
9	126	4	m	20	23-Jun-2017	Sub9_Trial126_1	1	3	3	0.796155	True	2.28
9	126	4	m	20	23-Jun-2017	Sub9_Trial126_1	1	4	4	1.278872	True	2.28
9	126	4	m	20	23-Jun-2017	Sub9_Trial126_1	1	5	5	1.441725	True	2.28
9	127	4	m	20	23-Jun-2017	Sub9_Trial127_0	0	0	0	0.717311	False	3.861
9	127	4	m	20	23-Jun-2017	Sub9_Trial127_0	0	1	1	1.189077	False	3.861
9	127	4	m	20	23-Jun-2017	Sub9_Trial127_0	0	2	2	1.453474	False	3.861
9	127	4	m	20	23-Jun-2017	Sub9_Trial127_0	0	3	3	0.777975	False	3.861
9	127	4	m	20	23-Jun-2017	Sub9_Trial127_0	0	4	4	0.987968	False	3.861
9	127	4	m	20	23-Jun-2017	Sub9_Trial127_0	0	5	5	0.606256	False	3.861
9	127	4	m	20	23-Jun-2017	Sub9_Trial127_1	1	0	0	1.39523	True	3.861
9	127	4	m	20	23-Jun-2017	Sub9_Trial127_1	1	1	1	1.183441	True	3.861
9	127	4	m	20	23-Jun-2017	Sub9_Trial127_1	1	2	2	1.095728	True	3.861
9	127	4	m	20	23-Jun-2017	Sub9_Trial127_1	1	3	3	0.485311	True	3.861
9	127	4	m	20	23-Jun-2017	Sub9_Trial127_1	1	4	4	0.729431	True	3.861
9	127	4	m	20	23-Jun-2017	Sub9_Trial127_1	1	5	5	1.425473	True	3.861
9	128	4	m	20	23-Jun-2017	Sub9_Trial128_0	0	0	0	0.995201	True	1.337
9	128	4	m	20	23-Jun-2017	Sub9_Trial128_0	0	1	1	0.521302	True	1.337
9	128	4	m	20	23-Jun-2017	Sub9_Trial128_0	0	2	2	1.208298	True	1.337
9	128	4	m	20	23-Jun-2017	Sub9_Trial128_0	0	3	3	1.421083	True	1.337
9	128	4	m	20	23-Jun-2017	Sub9_Trial128_0	0	4	4	0.842466	True	1.337
9	128	4	m	20	23-Jun-2017	Sub9_Trial128_0	0	5	5	0.669119	True	1.337
9	128	4	m	20	23-Jun-2017	Sub9_Trial128_1	1	0	0	0.615149	False	1.337
9	128	4	m	20	23-Jun-2017	Sub9_Trial128_1	1	1	1	0.87854	False	1.337
9	128	4	m	20	23-Jun-2017	Sub9_Trial128_1	1	2	2	1.47084	False	1.337
9	128	4	m	20	23-Jun-2017	Sub9_Trial128_1	1	3	3	1.006738	False	1.337
9	128	4	m	20	23-Jun-2017	Sub9_Trial128_1	1	4	4	1.19123	False	1.337
9	128	4	m	20	23-Jun-2017	Sub9_Trial128_1	1	5	5	1.553332	False	1.337
9	129	4	m	20	23-Jun-2017	Sub9_Trial129_0	0	0	0	1.221181	True	1.816
9	129	4	m	20	23-Jun-2017	Sub9_Trial129_0	0	1	1	1.328873	True	1.816
9	129	4	m	20	23-Jun-2017	Sub9_Trial129_0	0	2	2	0.968612	True	1.816
9	129	4	m	20	23-Jun-2017	Sub9_Trial129_0	0	3	3	0.654725	True	1.816
9	129	4	m	20	23-Jun-2017	Sub9_Trial129_0	0	4	4	1.06239	True	1.816
9	129	4	m	20	23-Jun-2017	Sub9_Trial129_0	0	5	5	0.683154	True	1.816
9	129	4	m	20	23-Jun-2017	Sub9_Trial129_1	1	0	0	1.432615	False	1.816
9	129	4	m	20	23-Jun-2017	Sub9_Trial129_1	1	1	1	1.604221	False	1.816
9	129	4	m	20	23-Jun-2017	Sub9_Trial129_1	1	2	2	1.100512	False	1.816
9	129	4	m	20	23-Jun-2017	Sub9_Trial129_1	1	3	3	0.543398	False	1.816
9	129	4	m	20	23-Jun-2017	Sub9_Trial129_1	1	4	4	0.669745	False	1.816
9	129	4	m	20	23-Jun-2017	Sub9_Trial129_1	1	5	5	1.173901	False	1.816
9	130	4	m	20	23-Jun-2017	Sub9_Trial130_0	0	0	0	1.318023	True	16.128
9	130	4	m	20	23-Jun-2017	Sub9_Trial130_0	0	1	1	1.289857	True	16.128
9	130	4	m	20	23-Jun-2017	Sub9_Trial130_0	0	2	2	0.420497	True	16.128
9	130	4	m	20	23-Jun-2017	Sub9_Trial130_0	0	3	3	0.742703	True	16.128
9	130	4	m	20	23-Jun-2017	Sub9_Trial130_0	0	4	4	1.063217	True	16.128
9	130	4	m	20	23-Jun-2017	Sub9_Trial130_0	0	5	5	1.185144	True	16.128
9	130	4	m	20	23-Jun-2017	Sub9_Trial130_1	1	0	0	1.343367	False	16.128
9	130	4	m	20	23-Jun-2017	Sub9_Trial130_1	1	1	1	1.292542	False	16.128
9	130	4	m	20	23-Jun-2017	Sub9_Trial130_1	1	2	2	0.791816	False	16.128
9	130	4	m	20	23-Jun-2017	Sub9_Trial130_1	1	3	3	1.319821	False	16.128
9	130	4	m	20	23-Jun-2017	Sub9_Trial130_1	1	4	4	0.367065	False	16.128
9	130	4	m	20	23-Jun-2017	Sub9_Trial130_1	1	5	5	1.198224	False	16.128
9	131	4	m	20	23-Jun-2017	Sub9_Trial131_0	0	0	0	1.102854	True	3.005
9	131	4	m	20	23-Jun-2017	Sub9_Trial131_0	0	1	1	0.965864	True	3.005
9	131	4	m	20	23-Jun-2017	Sub9_Trial131_0	0	2	2	0.816664	True	3.005
9	131	4	m	20	23-Jun-2017	Sub9_Trial131_0	0	3	3	0.983395	True	3.005
9	131	4	m	20	23-Jun-2017	Sub9_Trial131_0	0	4	4	1.499005	True	3.005
9	131	4	m	20	23-Jun-2017	Sub9_Trial131_0	0	5	5	1.604587	True	3.005
9	131	4	m	20	23-Jun-2017	Sub9_Trial131_1	1	0	0	0.971395	False	3.005
9	131	4	m	20	23-Jun-2017	Sub9_Trial131_1	1	1	1	0.966058	False	3.005
9	131	4	m	20	23-Jun-2017	Sub9_Trial131_1	1	2	2	1.119036	False	3.005
9	131	4	m	20	23-Jun-2017	Sub9_Trial131_1	1	3	3	1.188229	False	3.005
9	131	4	m	20	23-Jun-2017	Sub9_Trial131_1	1	4	4	1.48628	False	3.005
9	131	4	m	20	23-Jun-2017	Sub9_Trial131_1	1	5	5	0.75892	False	3.005
9	132	4	m	20	23-Jun-2017	Sub9_Trial132_0	0	0	0	0.695094	True	5.752
9	132	4	m	20	23-Jun-2017	Sub9_Trial132_0	0	1	1	0.905095	True	5.752
9	132	4	m	20	23-Jun-2017	Sub9_Trial132_0	0	2	2	1.018562	True	5.752
9	132	4	m	20	23-Jun-2017	Sub9_Trial132_0	0	3	3	0.532197	True	5.752
9	132	4	m	20	23-Jun-2017	Sub9_Trial132_0	0	4	4	0.703805	True	5.752
9	132	4	m	20	23-Jun-2017	Sub9_Trial132_0	0	5	5	1.080469	True	5.752
9	132	4	m	20	23-Jun-2017	Sub9_Trial132_1	1	0	0	0.672097	False	5.752
9	132	4	m	20	23-Jun-2017	Sub9_Trial132_1	1	1	1	1.135416	False	5.752
9	132	4	m	20	23-Jun-2017	Sub9_Trial132_1	1	2	2	0.928824	False	5.752
9	132	4	m	20	23-Jun-2017	Sub9_Trial132_1	1	3	3	1.112504	False	5.752
9	132	4	m	20	23-Jun-2017	Sub9_Trial132_1	1	4	4	1.148765	False	5.752
9	132	4	m	20	23-Jun-2017	Sub9_Trial132_1	1	5	5	0.863486	False	5.752
9	133	4	m	20	23-Jun-2017	Sub9_Trial133_0	0	0	0	0.428213	False	2.034
9	133	4	m	20	23-Jun-2017	Sub9_Trial133_0	0	1	1	0.973311	False	2.034
9	133	4	m	20	23-Jun-2017	Sub9_Trial133_0	0	2	2	0.950296	False	2.034
9	133	4	m	20	23-Jun-2017	Sub9_Trial133_0	0	3	3	0.84714	False	2.034
9	133	4	m	20	23-Jun-2017	Sub9_Trial133_0	0	4	4	0.703393	False	2.034
9	133	4	m	20	23-Jun-2017	Sub9_Trial133_0	0	5	5	0.466744	False	2.034
9	133	4	m	20	23-Jun-2017	Sub9_Trial133_1	1	0	0	1.401293	True	2.034
9	133	4	m	20	23-Jun-2017	Sub9_Trial133_1	1	1	1	0.756557	True	2.034
9	133	4	m	20	23-Jun-2017	Sub9_Trial133_1	1	2	2	0.799074	True	2.034
9	133	4	m	20	23-Jun-2017	Sub9_Trial133_1	1	3	3	0.837183	True	2.034
9	133	4	m	20	23-Jun-2017	Sub9_Trial133_1	1	4	4	1.454043	True	2.034
9	133	4	m	20	23-Jun-2017	Sub9_Trial133_1	1	5	5	1.116399	True	2.034
9	134	4	m	20	23-Jun-2017	Sub9_Trial134_0	0	0	0	0.838559	False	3.854
9	134	4	m	20	23-Jun-2017	Sub9_Trial134_0	0	1	1	0.778978	False	3.854
9	134	4	m	20	23-Jun-2017	Sub9_Trial134_0	0	2	2	1.165176	False	3.854
9	134	4	m	20	23-Jun-2017	Sub9_Trial134_0	0	3	3	0.94882	False	3.854
9	134	4	m	20	23-Jun-2017	Sub9_Trial134_0	0	4	4	1.550577	False	3.854
9	134	4	m	20	23-Jun-2017	Sub9_Trial134_0	0	5	5	0.679643	False	3.854
9	134	4	m	20	23-Jun-2017	Sub9_Trial134_1	1	0	0	0.488085	True	3.854
9	134	4	m	20	23-Jun-2017	Sub9_Trial134_1	1	1	1	0.733268	True	3.854
9	134	4	m	20	23-Jun-2017	Sub9_Trial134_1	1	2	2	1.019087	True	3.854
9	134	4	m	20	23-Jun-2017	Sub9_Trial134_1	1	3	3	1.521258	True	3.854
9	134	4	m	20	23-Jun-2017	Sub9_Trial134_1	1	4	4	1.495971	True	3.854
9	134	4	m	20	23-Jun-2017	Sub9_Trial134_1	1	5	5	0.775444	True	3.854
9	135	4	m	20	23-Jun-2017	Sub9_Trial135_0	0	0	0	0.620686	True	2.12
9	135	4	m	20	23-Jun-2017	Sub9_Trial135_0	0	1	1	0.950288	True	2.12
9	135	4	m	20	23-Jun-2017	Sub9_Trial135_0	0	2	2	1.219974	True	2.12
9	135	4	m	20	23-Jun-2017	Sub9_Trial135_0	0	3	3	0.933879	True	2.12
9	135	4	m	20	23-Jun-2017	Sub9_Trial135_0	0	4	4	1.226637	True	2.12
9	135	4	m	20	23-Jun-2017	Sub9_Trial135_0	0	5	5	1.30045	True	2.12
9	135	4	m	20	23-Jun-2017	Sub9_Trial135_1	1	0	0	0.719856	False	2.12
9	135	4	m	20	23-Jun-2017	Sub9_Trial135_1	1	1	1	1.386374	False	2.12
9	135	4	m	20	23-Jun-2017	Sub9_Trial135_1	1	2	2	0.925201	False	2.12
9	135	4	m	20	23-Jun-2017	Sub9_Trial135_1	1	3	3	0.71863	False	2.12
9	135	4	m	20	23-Jun-2017	Sub9_Trial135_1	1	4	4	1.203622	False	2.12
9	135	4	m	20	23-Jun-2017	Sub9_Trial135_1	1	5	5	1.477156	False	2.12
9	136	4	m	20	23-Jun-2017	Sub9_Trial136_0	0	0	0	1.025743	True	2.771
9	136	4	m	20	23-Jun-2017	Sub9_Trial136_0	0	1	1	1.126952	True	2.771
9	136	4	m	20	23-Jun-2017	Sub9_Trial136_0	0	2	2	0.937685	True	2.771
9	136	4	m	20	23-Jun-2017	Sub9_Trial136_0	0	3	3	0.42024	True	2.771
9	136	4	m	20	23-Jun-2017	Sub9_Trial136_0	0	4	4	1.540531	True	2.771
9	136	4	m	20	23-Jun-2017	Sub9_Trial136_0	0	5	5	0.87384	True	2.771
9	136	4	m	20	23-Jun-2017	Sub9_Trial136_1	1	0	0	1.352739	False	2.771
9	136	4	m	20	23-Jun-2017	Sub9_Trial136_1	1	1	1	0.725265	False	2.771
9	136	4	m	20	23-Jun-2017	Sub9_Trial136_1	1	2	2	0.994502	False	2.771
9	136	4	m	20	23-Jun-2017	Sub9_Trial136_1	1	3	3	0.846078	False	2.771
9	136	4	m	20	23-Jun-2017	Sub9_Trial136_1	1	4	4	0.453349	False	2.771
9	136	4	m	20	23-Jun-2017	Sub9_Trial136_1	1	5	5	0.937619	False	2.771
9	137	4	m	20	23-Jun-2017	Sub9_Trial137_0	0	0	0	0.937356	True	2.359
9	137	4	m	20	23-Jun-2017	Sub9_Trial137_0	0	1	1	0.733787	True	2.359
9	137	4	m	20	23-Jun-2017	Sub9_Trial137_0	0	2	2	0.488853	True	2.359
9	137	4	m	20	23-Jun-2017	Sub9_Trial137_0	0	3	3	0.756946	True	2.359
9	137	4	m	20	23-Jun-2017	Sub9_Trial137_0	0	4	4	1.627407	True	2.359
9	137	4	m	20	23-Jun-2017	Sub9_Trial137_0	0	5	5	1.454221	True	2.359
9	137	4	m	20	23-Jun-2017	Sub9_Trial137_1	1	0	0	1.585558	False	2.359
9	137	4	m	20	23-Jun-2017	Sub9_Trial137_1	1	1	1	0.797866	False	2.359
9	137	4	m	20	23-Jun-2017	Sub9_Trial137_1	1	2	2	0.480486	False	2.359
9	137	4	m	20	23-Jun-2017	Sub9_Trial137_1	1	3	3	0.50731	False	2.359
9	137	4	m	20	23-Jun-2017	Sub9_Trial137_1	1	4	4	0.816313	False	2.359
9	137	4	m	20	23-Jun-2017	Sub9_Trial137_1	1	5	5	0.590244	False	2.359
9	138	4	m	20	23-Jun-2017	Sub9_Trial138_0	0	0	0	1.453982	False	9.266
9	138	4	m	20	23-Jun-2017	Sub9_Trial138_0	0	1	1	0.507302	False	9.266
9	138	4	m	20	23-Jun-2017	Sub9_Trial138_0	0	2	2	1.210861	False	9.266
9	138	4	m	20	23-Jun-2017	Sub9_Trial138_0	0	3	3	1.212939	False	9.266
9	138	4	m	20	23-Jun-2017	Sub9_Trial138_0	0	4	4	0.591261	False	9.266
9	138	4	m	20	23-Jun-2017	Sub9_Trial138_0	0	5	5	0.875918	False	9.266
9	138	4	m	20	23-Jun-2017	Sub9_Trial138_1	1	0	0	0.572787	True	9.266
9	138	4	m	20	23-Jun-2017	Sub9_Trial138_1	1	1	1	1.102537	True	9.266
9	138	4	m	20	23-Jun-2017	Sub9_Trial138_1	1	2	2	1.249961	True	9.266
9	138	4	m	20	23-Jun-2017	Sub9_Trial138_1	1	3	3	0.995329	True	9.266
9	138	4	m	20	23-Jun-2017	Sub9_Trial138_1	1	4	4	1.00128	True	9.266
9	138	4	m	20	23-Jun-2017	Sub9_Trial138_1	1	5	5	1.515692	True	9.266
9	139	4	m	20	23-Jun-2017	Sub9_Trial139_0	0	0	0	0.841177	True	4.818
9	139	4	m	20	23-Jun-2017	Sub9_Trial139_0	0	1	1	0.99804	True	4.818
9	139	4	m	20	23-Jun-2017	Sub9_Trial139_0	0	2	2	0.787758	True	4.818
9	139	4	m	20	23-Jun-2017	Sub9_Trial139_0	0	3	3	1.022511	True	4.818
9	139	4	m	20	23-Jun-2017	Sub9_Trial139_0	0	4	4	1.266756	True	4.818
9	139	4	m	20	23-Jun-2017	Sub9_Trial139_0	0	5	5	1.326269	True	4.818
9	139	4	m	20	23-Jun-2017	Sub9_Trial139_1	1	0	0	0.586596	False	4.818
9	139	4	m	20	23-Jun-2017	Sub9_Trial139_1	1	1	1	0.945711	False	4.818
9	139	4	m	20	23-Jun-2017	Sub9_Trial139_1	1	2	2	0.659279	False	4.818
9	139	4	m	20	23-Jun-2017	Sub9_Trial139_1	1	3	3	0.766854	False	4.818
9	139	4	m	20	23-Jun-2017	Sub9_Trial139_1	1	4	4	1.610148	False	4.818
9	139	4	m	20	23-Jun-2017	Sub9_Trial139_1	1	5	5	1.112805	False	4.818
9	140	4	m	20	23-Jun-2017	Sub9_Trial140_0	0	0	0	1.15852	False	4.582
9	140	4	m	20	23-Jun-2017	Sub9_Trial140_0	0	1	1	1.087974	False	4.582
9	140	4	m	20	23-Jun-2017	Sub9_Trial140_0	0	2	2	1.502883	False	4.582
9	140	4	m	20	23-Jun-2017	Sub9_Trial140_0	0	3	3	0.6825	False	4.582
9	140	4	m	20	23-Jun-2017	Sub9_Trial140_0	0	4	4	0.91617	False	4.582
9	140	4	m	20	23-Jun-2017	Sub9_Trial140_0	0	5	5	1.285758	False	4.582
9	140	4	m	20	23-Jun-2017	Sub9_Trial140_1	1	0	0	0.963745	True	4.582
9	140	4	m	20	23-Jun-2017	Sub9_Trial140_1	1	1	1	1.007948	True	4.582
9	140	4	m	20	23-Jun-2017	Sub9_Trial140_1	1	2	2	1.052035	True	4.582
9	140	4	m	20	23-Jun-2017	Sub9_Trial140_1	1	3	3	0.795044	True	4.582
9	140	4	m	20	23-Jun-2017	Sub9_Trial140_1	1	4	4	0.797624	True	4.582
9	140	4	m	20	23-Jun-2017	Sub9_Trial140_1	1	5	5	0.532371	True	4.582
9	141	4	m	20	23-Jun-2017	Sub9_Trial141_0	0	0	0	1.128255	False	2.594
9	141	4	m	20	23-Jun-2017	Sub9_Trial141_0	0	1	1	0.723603	False	2.594
9	141	4	m	20	23-Jun-2017	Sub9_Trial141_0	0	2	2	1.569278	False	2.594
9	141	4	m	20	23-Jun-2017	Sub9_Trial141_0	0	3	3	1.152177	False	2.594
9	141	4	m	20	23-Jun-2017	Sub9_Trial141_0	0	4	4	0.969416	False	2.594
9	141	4	m	20	23-Jun-2017	Sub9_Trial141_0	0	5	5	0.511817	False	2.594
9	141	4	m	20	23-Jun-2017	Sub9_Trial141_1	1	0	0	1.437081	True	2.594
9	141	4	m	20	23-Jun-2017	Sub9_Trial141_1	1	1	1	0.968097	True	2.594
9	141	4	m	20	23-Jun-2017	Sub9_Trial141_1	1	2	2	1.513542	True	2.594
9	141	4	m	20	23-Jun-2017	Sub9_Trial141_1	1	3	3	1.422657	True	2.594
9	141	4	m	20	23-Jun-2017	Sub9_Trial141_1	1	4	4	1.523657	True	2.594
9	141	4	m	20	23-Jun-2017	Sub9_Trial141_1	1	5	5	0.655684	True	2.594
9	142	4	m	20	23-Jun-2017	Sub9_Trial142_0	0	0	0	1.064914	False	1.457
9	142	4	m	20	23-Jun-2017	Sub9_Trial142_0	0	1	1	0.675217	False	1.457
9	142	4	m	20	23-Jun-2017	Sub9_Trial142_0	0	2	2	1.153668	False	1.457
9	142	4	m	20	23-Jun-2017	Sub9_Trial142_0	0	3	3	1.281915	False	1.457
9	142	4	m	20	23-Jun-2017	Sub9_Trial142_0	0	4	4	0.361325	False	1.457
9	142	4	m	20	23-Jun-2017	Sub9_Trial142_0	0	5	5	0.781738	False	1.457
9	142	4	m	20	23-Jun-2017	Sub9_Trial142_1	1	0	0	1.570965	True	1.457
9	142	4	m	20	23-Jun-2017	Sub9_Trial142_1	1	1	1	0.823741	True	1.457
9	142	4	m	20	23-Jun-2017	Sub9_Trial142_1	1	2	2	1.002341	True	1.457
9	142	4	m	20	23-Jun-2017	Sub9_Trial142_1	1	3	3	0.851191	True	1.457
9	142	4	m	20	23-Jun-2017	Sub9_Trial142_1	1	4	4	1.387231	True	1.457
9	142	4	m	20	23-Jun-2017	Sub9_Trial142_1	1	5	5	1.47432	True	1.457
9	143	4	m	20	23-Jun-2017	Sub9_Trial143_0	0	0	0	1.070494	True	3.095
9	143	4	m	20	23-Jun-2017	Sub9_Trial143_0	0	1	1	0.836709	True	3.095
9	143	4	m	20	23-Jun-2017	Sub9_Trial143_0	0	2	2	1.069446	True	3.095
9	143	4	m	20	23-Jun-2017	Sub9_Trial143_0	0	3	3	0.998678	True	3.095
9	143	4	m	20	23-Jun-2017	Sub9_Trial143_0	0	4	4	0.778206	True	3.095
9	143	4	m	20	23-Jun-2017	Sub9_Trial143_0	0	5	5	0.857887	True	3.095
9	143	4	m	20	23-Jun-2017	Sub9_Trial143_1	1	0	0	1.163775	False	3.095
9	143	4	m	20	23-Jun-2017	Sub9_Trial143_1	1	1	1	0.906039	False	3.095
9	143	4	m	20	23-Jun-2017	Sub9_Trial143_1	1	2	2	0.900074	False	3.095
9	143	4	m	20	23-Jun-2017	Sub9_Trial143_1	1	3	3	0.965766	False	3.095
9	143	4	m	20	23-Jun-2017	Sub9_Trial143_1	1	4	4	0.785667	False	3.095
9	143	4	m	20	23-Jun-2017	Sub9_Trial143_1	1	5	5	1.343868	False	3.095
9	144	4	m	20	23-Jun-2017	Sub9_Trial144_0	0	0	0	1.421869	True	5.098
9	144	4	m	20	23-Jun-2017	Sub9_Trial144_0	0	1	1	1.06278	True	5.098
9	144	4	m	20	23-Jun-2017	Sub9_Trial144_0	0	2	2	1.280534	True	5.098
9	144	4	m	20	23-Jun-2017	Sub9_Trial144_0	0	3	3	0.938822	True	5.098
9	144	4	m	20	23-Jun-2017	Sub9_Trial144_0	0	4	4	0.848014	True	5.098
9	144	4	m	20	23-Jun-2017	Sub9_Trial144_0	0	5	5	1.26544	True	5.098
9	144	4	m	20	23-Jun-2017	Sub9_Trial144_1	1	0	0	0.699004	False	5.098
9	144	4	m	20	23-Jun-2017	Sub9_Trial144_1	1	1	1	1.216759	False	5.098
9	144	4	m	20	23-Jun-2017	Sub9_Trial144_1	1	2	2	0.826166	False	5.098
9	144	4	m	20	23-Jun-2017	Sub9_Trial144_1	1	3	3	1.255318	False	5.098
9	144	4	m	20	23-Jun-2017	Sub9_Trial144_1	1	4	4	1.223283	False	5.098
9	144	4	m	20	23-Jun-2017	Sub9_Trial144_1	1	5	5	1.052205	False	5.098
9	145	4	m	20	23-Jun-2017	Sub9_Trial145_0	0	0	0	1.012103	False	12.88
9	145	4	m	20	23-Jun-2017	Sub9_Trial145_0	0	1	1	0.988069	False	12.88
9	145	4	m	20	23-Jun-2017	Sub9_Trial145_0	0	2	2	0.858745	False	12.88
9	145	4	m	20	23-Jun-2017	Sub9_Trial145_0	0	3	3	1.432285	False	12.88
9	145	4	m	20	23-Jun-2017	Sub9_Trial145_0	0	4	4	0.509099	False	12.88
9	145	4	m	20	23-Jun-2017	Sub9_Trial145_0	0	5	5	1.075909	False	12.88
9	145	4	m	20	23-Jun-2017	Sub9_Trial145_1	1	0	0	0.591268	True	12.88
9	145	4	m	20	23-Jun-2017	Sub9_Trial145_1	1	1	1	0.697346	True	12.88
9	145	4	m	20	23-Jun-2017	Sub9_Trial145_1	1	2	2	0.874632	True	12.88
9	145	4	m	20	23-Jun-2017	Sub9_Trial145_1	1	3	3	0.669526	True	12.88
9	145	4	m	20	23-Jun-2017	Sub9_Trial145_1	1	4	4	0.99575	True	12.88
9	145	4	m	20	23-Jun-2017	Sub9_Trial145_1	1	5	5	1.049039	True	12.88
9	146	4	m	20	23-Jun-2017	Sub9_Trial146_0	0	0	0	1.002106	False	2.321
9	146	4	m	20	23-Jun-2017	Sub9_Trial146_0	0	1	1	0.866744	False	2.321
9	146	4	m	20	23-Jun-2017	Sub9_Trial146_0	0	2	2	0.637453	False	2.321
9	146	4	m	20	23-Jun-2017	Sub9_Trial146_0	0	3	3	0.49145	False	2.321
9	146	4	m	20	23-Jun-2017	Sub9_Trial146_0	0	4	4	1.159995	False	2.321
9	146	4	m	20	23-Jun-2017	Sub9_Trial146_0	0	5	5	0.731756	False	2.321
9	146	4	m	20	23-Jun-2017	Sub9_Trial146_1	1	0	0	1.233621	True	2.321
9	146	4	m	20	23-Jun-2017	Sub9_Trial146_1	1	1	1	0.808249	True	2.321
9	146	4	m	20	23-Jun-2017	Sub9_Trial146_1	1	2	2	1.082696	True	2.321
9	146	4	m	20	23-Jun-2017	Sub9_Trial146_1	1	3	3	1.189164	True	2.321
9	146	4	m	20	23-Jun-2017	Sub9_Trial146_1	1	4	4	1.156609	True	2.321
9	146	4	m	20	23-Jun-2017	Sub9_Trial146_1	1	5	5	0.847978	True	2.321
9	147	4	m	20	23-Jun-2017	Sub9_Trial147_0	0	0	0	1.471569	True	3.99
9	147	4	m	20	23-Jun-2017	Sub9_Trial147_0	0	1	1	0.784273	True	3.99
9	147	4	m	20	23-Jun-2017	Sub9_Trial147_0	0	2	2	1.079815	True	3.99
9	147	4	m	20	23-Jun-2017	Sub9_Trial147_0	0	3	3	1.065078	True	3.99
9	147	4	m	20	23-Jun-2017	Sub9_Trial147_0	0	4	4	1.496204	True	3.99
9	147	4	m	20	23-Jun-2017	Sub9_Trial147_0	0	5	5	1.220519	True	3.99
9	147	4	m	20	23-Jun-2017	Sub9_Trial147_1	1	0	0	1.506333	False	3.99
9	147	4	m	20	23-Jun-2017	Sub9_Trial147_1	1	1	1	1.350849	False	3.99
9	147	4	m	20	23-Jun-2017	Sub9_Trial147_1	1	2	2	1.093229	False	3.99
9	147	4	m	20	23-Jun-2017	Sub9_Trial147_1	1	3	3	1.008408	False	3.99
9	147	4	m	20	23-Jun-2017	Sub9_Trial147_1	1	4	4	1.130515	False	3.99
9	147	4	m	20	23-Jun-2017	Sub9_Trial147_1	1	5	5	0.992014	False	3.99
9	148	4	m	20	23-Jun-2017	Sub9_Trial148_0	0	0	0	1.565622	True	17.297
9	148	4	m	20	23-Jun-2017	Sub9_Trial148_0	0	1	1	0.460415	True	17.297
9	148	4	m	20	23-Jun-2017	Sub9_Trial148_0	0	2	2	1.494561	True	17.297
9	148	4	m	20	23-Jun-2017	Sub9_Trial148_0	0	3	3	0.449748	True	17.297
9	148	4	m	20	23-Jun-2017	Sub9_Trial148_0	0	4	4	1.382721	True	17.297
9	148	4	m	20	23-Jun-2017	Sub9_Trial148_0	0	5	5	0.911932	True	17.297
9	148	4	m	20	23-Jun-2017	Sub9_Trial148_1	1	0	0	0.597656	False	17.297
9	148	4	m	20	23-Jun-2017	Sub9_Trial148_1	1	1	1	1.200035	False	17.297
9	148	4	m	20	23-Jun-2017	Sub9_Trial148_1	1	2	2	1.024522	False	17.297
9	148	4	m	20	23-Jun-2017	Sub9_Trial148_1	1	3	3	1.355755	False	17.297
9	148	4	m	20	23-Jun-2017	Sub9_Trial148_1	1	4	4	0.54496	False	17.297
9	148	4	m	20	23-Jun-2017	Sub9_Trial148_1	1	5	5	0.650784	False	17.297
9	149	4	m	20	23-Jun-2017	Sub9_Trial149_0	0	0	0	0.871199	False	10.708
9	149	4	m	20	23-Jun-2017	Sub9_Trial149_0	0	1	1	1.0014	False	10.708
9	149	4	m	20	23-Jun-2017	Sub9_Trial149_0	0	2	2	1.238072	False	10.708
9	149	4	m	20	23-Jun-2017	Sub9_Trial149_0	0	3	3	0.854798	False	10.708
9	149	4	m	20	23-Jun-2017	Sub9_Trial149_0	0	4	4	1.447302	False	10.708
9	149	4	m	20	23-Jun-2017	Sub9_Trial149_0	0	5	5	0.600353	False	10.708
9	149	4	m	20	23-Jun-2017	Sub9_Trial149_1	1	0	0	1.148685	True	10.708
9	149	4	m	20	23-Jun-2017	Sub9_Trial149_1	1	1	1	0.697391	True	10.708
9	149	4	m	20	23-Jun-2017	Sub9_Trial149_1	1	2	2	0.503717	True	10.708
9	149	4	m	20	23-Jun-2017	Sub9_Trial149_1	1	3	3	1.309013	True	10.708
9	149	4	m	20	23-Jun-2017	Sub9_Trial149_1	1	4	4	1.30819	True	10.708
9	149	4	m	20	23-Jun-2017	Sub9_Trial149_1	1	5	5	0.43905	True	10.708
9	150	4	m	20	23-Jun-2017	Sub9_Trial150_0	0	0	0	1.53371	True	3.305
9	150	4	m	20	23-Jun-2017	Sub9_Trial150_0	0	1	1	0.977317	True	3.305
9	150	4	m	20	23-Jun-2017	Sub9_Trial150_0	0	2	2	0.773931	True	3.305
9	150	4	m	20	23-Jun-2017	Sub9_Trial150_0	0	3	3	1.370636	True	3.305
9	150	4	m	20	23-Jun-2017	Sub9_Trial150_0	0	4	4	1.424533	True	3.305
9	150	4	m	20	23-Jun-2017	Sub9_Trial150_0	0	5	5	0.770737	True	3.305
9	150	4	m	20	23-Jun-2017	Sub9_Trial150_1	1	0	0	1.108403	False	3.305
9	150	4	m	20	23-Jun-2017	Sub9_Trial150_1	1	1	1	1.113792	False	3.305
9	150	4	m	20	23-Jun-2017	Sub9_Trial150_1	1	2	2	1.082598	False	3.305
9	150	4	m	20	23-Jun-2017	Sub9_Trial150_1	1	3	3	0.643866	False	3.305
9	150	4	m	20	23-Jun-2017	Sub9_Trial150_1	1	4	4	1.363157	False	3.305
9	150	4	m	20	23-Jun-2017	Sub9_Trial150_1	1	5	5	0.8047	False	3.305
9	151	4	m	20	23-Jun-2017	Sub9_Trial151_0	0	0	0	1.397092	False	13.479
9	151	4	m	20	23-Jun-2017	Sub9_Trial151_0	0	1	1	0.784515	False	13.479
9	151	4	m	20	23-Jun-2017	Sub9_Trial151_0	0	2	2	1.211234	False	13.479
9	151	4	m	20	23-Jun-2017	Sub9_Trial151_0	0	3	3	1.089119	False	13.479
9	151	4	m	20	23-Jun-2017	Sub9_Trial151_0	0	4	4	0.531603	False	13.479
9	151	4	m	20	23-Jun-2017	Sub9_Trial151_0	0	5	5	1.356131	False	13.479
9	151	4	m	20	23-Jun-2017	Sub9_Trial151_1	1	0	0	1.448296	True	13.479
9	151	4	m	20	23-Jun-2017	Sub9_Trial151_1	1	1	1	0.674173	True	13.479
9	151	4	m	20	23-Jun-2017	Sub9_Trial151_1	1	2	2	0.553537	True	13.479
9	151	4	m	20	23-Jun-2017	Sub9_Trial151_1	1	3	3	1.357239	True	13.479
9	151	4	m	20	23-Jun-2017	Sub9_Trial151_1	1	4	4	0.960521	True	13.479
9	151	4	m	20	23-Jun-2017	Sub9_Trial151_1	1	5	5	0.804169	True	13.479
9	152	4	m	20	23-Jun-2017	Sub9_Trial152_0	0	0	0	1.419032	True	1.972
9	152	4	m	20	23-Jun-2017	Sub9_Trial152_0	0	1	1	0.95713	True	1.972
9	152	4	m	20	23-Jun-2017	Sub9_Trial152_0	0	2	2	1.151788	True	1.972
9	152	4	m	20	23-Jun-2017	Sub9_Trial152_0	0	3	3	0.847228	True	1.972
9	152	4	m	20	23-Jun-2017	Sub9_Trial152_0	0	4	4	0.778883	True	1.972
9	152	4	m	20	23-Jun-2017	Sub9_Trial152_0	0	5	5	1.093084	True	1.972
9	152	4	m	20	23-Jun-2017	Sub9_Trial152_1	1	0	0	1.219097	False	1.972
9	152	4	m	20	23-Jun-2017	Sub9_Trial152_1	1	1	1	0.391951	False	1.972
9	152	4	m	20	23-Jun-2017	Sub9_Trial152_1	1	2	2	0.539133	False	1.972
9	152	4	m	20	23-Jun-2017	Sub9_Trial152_1	1	3	3	1.44804	False	1.972
9	152	4	m	20	23-Jun-2017	Sub9_Trial152_1	1	4	4	1.289683	False	1.972
9	152	4	m	20	23-Jun-2017	Sub9_Trial152_1	1	5	5	0.72686	False	1.972
9	153	4	m	20	23-Jun-2017	Sub9_Trial153_0	0	0	0	0.910087	True	3.165
9	153	4	m	20	23-Jun-2017	Sub9_Trial153_0	0	1	1	0.588182	True	3.165
9	153	4	m	20	23-Jun-2017	Sub9_Trial153_0	0	2	2	1.13671	True	3.165
9	153	4	m	20	23-Jun-2017	Sub9_Trial153_0	0	3	3	1.51929	True	3.165
9	153	4	m	20	23-Jun-2017	Sub9_Trial153_0	0	4	4	0.731335	True	3.165
9	153	4	m	20	23-Jun-2017	Sub9_Trial153_0	0	5	5	0.403892	True	3.165
9	153	4	m	20	23-Jun-2017	Sub9_Trial153_1	1	0	0	0.53914	False	3.165
9	153	4	m	20	23-Jun-2017	Sub9_Trial153_1	1	1	1	1.163345	False	3.165
9	153	4	m	20	23-Jun-2017	Sub9_Trial153_1	1	2	2	0.706121	False	3.165
9	153	4	m	20	23-Jun-2017	Sub9_Trial153_1	1	3	3	1.315359	False	3.165
9	153	4	m	20	23-Jun-2017	Sub9_Trial153_1	1	4	4	1.060813	False	3.165
9	153	4	m	20	23-Jun-2017	Sub9_Trial153_1	1	5	5	1.073618	False	3.165
9	154	4	m	20	23-Jun-2017	Sub9_Trial154_0	0	0	0	1.369148	False	3.57
9	154	4	m	20	23-Jun-2017	Sub9_Trial154_0	0	1	1	1.147953	False	3.57
9	154	4	m	20	23-Jun-2017	Sub9_Trial154_0	0	2	2	1.545784	False	3.57
9	154	4	m	20	23-Jun-2017	Sub9_Trial154_0	0	3	3	1.207241	False	3.57
9	154	4	m	20	23-Jun-2017	Sub9_Trial154_0	0	4	4	0.363115	False	3.57
9	154	4	m	20	23-Jun-2017	Sub9_Trial154_0	0	5	5	1.144	False	3.57
9	154	4	m	20	23-Jun-2017	Sub9_Trial154_1	1	0	0	0.516608	True	3.57
9	154	4	m	20	23-Jun-2017	Sub9_Trial154_1	1	1	1	0.620652	True	3.57
9	154	4	m	20	23-Jun-2017	Sub9_Trial154_1	1	2	2	1.118647	True	3.57
9	154	4	m	20	23-Jun-2017	Sub9_Trial154_1	1	3	3	0.675641	True	3.57
9	154	4	m	20	23-Jun-2017	Sub9_Trial154_1	1	4	4	0.825484	True	3.57
9	154	4	m	20	23-Jun-2017	Sub9_Trial154_1	1	5	5	0.851101	True	3.57
9	155	4	m	20	23-Jun-2017	Sub9_Trial155_0	0	0	0	1.527986	False	8.403
9	155	4	m	20	23-Jun-2017	Sub9_Trial155_0	0	1	1	1.13943	False	8.403
9	155	4	m	20	23-Jun-2017	Sub9_Trial155_0	0	2	2	0.880437	False	8.403
9	155	4	m	20	23-Jun-2017	Sub9_Trial155_0	0	3	3	1.183262	False	8.403
9	155	4	m	20	23-Jun-2017	Sub9_Trial155_0	0	4	4	0.531349	False	8.403
9	155	4	m	20	23-Jun-2017	Sub9_Trial155_0	0	5	5	0.526984	False	8.403
9	155	4	m	20	23-Jun-2017	Sub9_Trial155_1	1	0	0	1.170614	True	8.403
9	155	4	m	20	23-Jun-2017	Sub9_Trial155_1	1	1	1	1.359561	True	8.403
9	155	4	m	20	23-Jun-2017	Sub9_Trial155_1	1	2	2	0.916915	True	8.403
9	155	4	m	20	23-Jun-2017	Sub9_Trial155_1	1	3	3	0.841973	True	8.403
9	155	4	m	20	23-Jun-2017	Sub9_Trial155_1	1	4	4	1.03302	True	8.403
9	155	4	m	20	23-Jun-2017	Sub9_Trial155_1	1	5	5	1.117077	True	8.403
9	156	4	m	20	23-Jun-2017	Sub9_Trial156_0	0	0	0	0.635941	True	2.902
9	156	4	m	20	23-Jun-2017	Sub9_Trial156_0	0	1	1	1.575958	True	2.902
9	156	4	m	20	23-Jun-2017	Sub9_Trial156_0	0	2	2	1.125671	True	2.902
9	156	4	m	20	23-Jun-2017	Sub9_Trial156_0	0	3	3	1.061197	True	2.902
9	156	4	m	20	23-Jun-2017	Sub9_Trial156_0	0	4	4	1.061433	True	2.902
9	156	4	m	20	23-Jun-2017	Sub9_Trial156_0	0	5	5	1.107428	True	2.902
9	156	4	m	20	23-Jun-2017	Sub9_Trial156_1	1	0	0	0.743758	False	2.902
9	156	4	m	20	23-Jun-2017	Sub9_Trial156_1	1	1	1	1.196656	False	2.902
9	156	4	m	20	23-Jun-2017	Sub9_Trial156_1	1	2	2	1.552315	False	2.902
9	156	4	m	20	23-Jun-2017	Sub9_Trial156_1	1	3	3	0.942786	False	2.902
9	156	4	m	20	23-Jun-2017	Sub9_Trial156_1	1	4	4	0.384211	False	2.902
9	156	4	m	20	23-Jun-2017	Sub9_Trial156_1	1	5	5	1.39198	False	2.902
9	157	4	m	20	23-Jun-2017	Sub9_Trial157_0	0	0	0	0.882393	False	8.336
9	157	4	m	20	23-Jun-2017	Sub9_Trial157_0	0	1	1	0.74361	False	8.336
9	157	4	m	20	23-Jun-2017	Sub9_Trial157_0	0	2	2	0.525052	False	8.336
9	157	4	m	20	23-Jun-2017	Sub9_Trial157_0	0	3	3	0.643739	False	8.336
9	157	4	m	20	23-Jun-2017	Sub9_Trial157_0	0	4	4	1.240419	False	8.336
9	157	4	m	20	23-Jun-2017	Sub9_Trial157_0	0	5	5	1.105075	False	8.336
9	157	4	m	20	23-Jun-2017	Sub9_Trial157_1	1	0	0	1.195002	True	8.336
9	157	4	m	20	23-Jun-2017	Sub9_Trial157_1	1	1	1	1.243389	True	8.336
9	157	4	m	20	23-Jun-2017	Sub9_Trial157_1	1	2	2	1.356482	True	8.336
9	157	4	m	20	23-Jun-2017	Sub9_Trial157_1	1	3	3	1.362108	True	8.336
9	157	4	m	20	23-Jun-2017	Sub9_Trial157_1	1	4	4	1.451523	True	8.336
9	157	4	m	20	23-Jun-2017	Sub9_Trial157_1	1	5	5	1.111643	True	8.336
9	157	5	m	20	23-Jun-2017	Sub9_Trial157_0	0	0	0	0.882393	True	6.182
9	157	5	m	20	23-Jun-2017	Sub9_Trial157_0	0	1	1	0.74361	True	6.182
9	157	5	m	20	23-Jun-2017	Sub9_Trial157_0	0	2	2	0.525052	True	6.182
9	157	5	m	20	23-Jun-2017	Sub9_Trial157_0	0	3	3	0.643739	True	6.182
9	157	5	m	20	23-Jun-2017	Sub9_Trial157_0	0	4	4	1.240419	True	6.182
9	157	5	m	20	23-Jun-2017	Sub9_Trial157_0	0	5	5	1.105075	True	6.182
9	157	5	m	20	23-Jun-2017	Sub9_Trial157_1	1	0	0	1.195002	False	6.182
9	157	5	m	20	23-Jun-2017	Sub9_Trial157_1	1	1	1	1.243389	False	6.182
9	157	5	m	20	23-Jun-2017	Sub9_Trial157_1	1	2	2	1.356482	False	6.182
9	157	5	m	20	23-Jun-2017	Sub9_Trial157_1	1	3	3	1.362108	False	6.182
9	157	5	m	20	23-Jun-2017	Sub9_Trial157_1	1	4	4	1.451523	False	6.182
9	157	5	m	20	23-Jun-2017	Sub9_Trial157_1	1	5	5	1.111643	False	6.182
9	158	5	m	20	23-Jun-2017	Sub9_Trial158_0	0	0	0	1.10413	True	2.816
9	158	5	m	20	23-Jun-2017	Sub9_Trial158_0	0	1	1	0.908964	True	2.816
9	158	5	m	20	23-Jun-2017	Sub9_Trial158_0	0	2	2	1.033458	True	2.816
9	158	5	m	20	23-Jun-2017	Sub9_Trial158_0	0	3	3	0.916936	True	2.816
9	158	5	m	20	23-Jun-2017	Sub9_Trial158_0	0	4	4	0.926136	True	2.816
9	158	5	m	20	23-Jun-2017	Sub9_Trial158_0	0	5	5	1.300746	True	2.816
9	158	5	m	20	23-Jun-2017	Sub9_Trial158_1	1	0	0	0.692808	False	2.816
9	158	5	m	20	23-Jun-2017	Sub9_Trial158_1	1	1	1	1.296902	False	2.816
9	158	5	m	20	23-Jun-2017	Sub9_Trial158_1	1	2	2	1.12333	False	2.816
9	158	5	m	20	23-Jun-2017	Sub9_Trial158_1	1	3	3	0.590793	False	2.816
9	158	5	m	20	23-Jun-2017	Sub9_Trial158_1	1	4	4	0.915222	False	2.816
9	158	5	m	20	23-Jun-2017	Sub9_Trial158_1	1	5	5	0.997231	False	2.816
9	159	5	m	20	23-Jun-2017	Sub9_Trial159_0	0	0	0	0.416854	False	2.891
9	159	5	m	20	23-Jun-2017	Sub9_Trial159_0	0	1	1	0.926596	False	2.891
9	159	5	m	20	23-Jun-2017	Sub9_Trial159_0	0	2	2	0.481596	False	2.891
9	159	5	m	20	23-Jun-2017	Sub9_Trial159_0	0	3	3	1.098626	False	2.891
9	159	5	m	20	23-Jun-2017	Sub9_Trial159_0	0	4	4	1.240784	False	2.891
9	159	5	m	20	23-Jun-2017	Sub9_Trial159_0	0	5	5	0.842065	False	2.891
9	159	5	m	20	23-Jun-2017	Sub9_Trial159_1	1	0	0	0.919844	True	2.891
9	159	5	m	20	23-Jun-2017	Sub9_Trial159_1	1	1	1	0.742659	True	2.891
9	159	5	m	20	23-Jun-2017	Sub9_Trial159_1	1	2	2	0.948414	True	2.891
9	159	5	m	20	23-Jun-2017	Sub9_Trial159_1	1	3	3	0.934684	True	2.891
9	159	5	m	20	23-Jun-2017	Sub9_Trial159_1	1	4	4	1.521392	True	2.891
9	159	5	m	20	23-Jun-2017	Sub9_Trial159_1	1	5	5	1.399972	True	2.891
9	160	5	m	20	23-Jun-2017	Sub9_Trial160_0	0	0	0	0.615399	False	5.111
9	160	5	m	20	23-Jun-2017	Sub9_Trial160_0	0	1	1	0.824236	False	5.111
9	160	5	m	20	23-Jun-2017	Sub9_Trial160_0	0	2	2	0.658127	False	5.111
9	160	5	m	20	23-Jun-2017	Sub9_Trial160_0	0	3	3	1.105207	False	5.111
9	160	5	m	20	23-Jun-2017	Sub9_Trial160_0	0	4	4	1.160586	False	5.111
9	160	5	m	20	23-Jun-2017	Sub9_Trial160_0	0	5	5	0.648816	False	5.111
9	160	5	m	20	23-Jun-2017	Sub9_Trial160_1	1	0	0	0.928923	True	5.111
9	160	5	m	20	23-Jun-2017	Sub9_Trial160_1	1	1	1	1.078606	True	5.111
9	160	5	m	20	23-Jun-2017	Sub9_Trial160_1	1	2	2	1.192084	True	5.111
9	160	5	m	20	23-Jun-2017	Sub9_Trial160_1	1	3	3	1.460353	True	5.111
9	160	5	m	20	23-Jun-2017	Sub9_Trial160_1	1	4	4	1.472343	True	5.111
9	160	5	m	20	23-Jun-2017	Sub9_Trial160_1	1	5	5	1.522309	True	5.111
9	161	5	m	20	23-Jun-2017	Sub9_Trial161_0	0	0	0	1.105195	False	4.207
9	161	5	m	20	23-Jun-2017	Sub9_Trial161_0	0	1	1	1.357143	False	4.207
9	161	5	m	20	23-Jun-2017	Sub9_Trial161_0	0	2	2	1.006743	False	4.207
9	161	5	m	20	23-Jun-2017	Sub9_Trial161_0	0	3	3	0.655767	False	4.207
9	161	5	m	20	23-Jun-2017	Sub9_Trial161_0	0	4	4	0.942443	False	4.207
9	161	5	m	20	23-Jun-2017	Sub9_Trial161_0	0	5	5	1.050624	False	4.207
9	161	5	m	20	23-Jun-2017	Sub9_Trial161_1	1	0	0	0.805783	True	4.207
9	161	5	m	20	23-Jun-2017	Sub9_Trial161_1	1	1	1	1.173142	True	4.207
9	161	5	m	20	23-Jun-2017	Sub9_Trial161_1	1	2	2	1.317975	True	4.207
9	161	5	m	20	23-Jun-2017	Sub9_Trial161_1	1	3	3	0.895546	True	4.207
9	161	5	m	20	23-Jun-2017	Sub9_Trial161_1	1	4	4	1.212974	True	4.207
9	161	5	m	20	23-Jun-2017	Sub9_Trial161_1	1	5	5	1.061106	True	4.207
9	162	5	m	20	23-Jun-2017	Sub9_Trial162_0	0	0	0	0.840261	True	3.207
9	162	5	m	20	23-Jun-2017	Sub9_Trial162_0	0	1	1	1.357443	True	3.207
9	162	5	m	20	23-Jun-2017	Sub9_Trial162_0	0	2	2	1.336512	True	3.207
9	162	5	m	20	23-Jun-2017	Sub9_Trial162_0	0	3	3	1.637393	True	3.207
9	162	5	m	20	23-Jun-2017	Sub9_Trial162_0	0	4	4	0.794341	True	3.207
9	162	5	m	20	23-Jun-2017	Sub9_Trial162_0	0	5	5	1.387167	True	3.207
9	162	5	m	20	23-Jun-2017	Sub9_Trial162_1	1	0	0	0.537949	False	3.207
9	162	5	m	20	23-Jun-2017	Sub9_Trial162_1	1	1	1	0.708589	False	3.207
9	162	5	m	20	23-Jun-2017	Sub9_Trial162_1	1	2	2	0.825043	False	3.207
9	162	5	m	20	23-Jun-2017	Sub9_Trial162_1	1	3	3	0.537824	False	3.207
9	162	5	m	20	23-Jun-2017	Sub9_Trial162_1	1	4	4	1.267098	False	3.207
9	162	5	m	20	23-Jun-2017	Sub9_Trial162_1	1	5	5	1.498431	False	3.207
9	163	5	m	20	23-Jun-2017	Sub9_Trial163_0	0	0	0	0.508648	False	13.037
9	163	5	m	20	23-Jun-2017	Sub9_Trial163_0	0	1	1	1.246928	False	13.037
9	163	5	m	20	23-Jun-2017	Sub9_Trial163_0	0	2	2	1.211543	False	13.037
9	163	5	m	20	23-Jun-2017	Sub9_Trial163_0	0	3	3	1.080211	False	13.037
9	163	5	m	20	23-Jun-2017	Sub9_Trial163_0	0	4	4	1.381243	False	13.037
9	163	5	m	20	23-Jun-2017	Sub9_Trial163_0	0	5	5	0.503754	False	13.037
9	163	5	m	20	23-Jun-2017	Sub9_Trial163_1	1	0	0	1.22353	True	13.037
[truncated: 1,841 more rows]
