# Supplementary material for: CLEESE: An open-source audio-transformation toolbox for data-driven experiments in speech and music cognition
Source: PLoS One. 2019 Apr 4;14(4):e0205943. doi: 10.1371/journal.pone.0205943 (PMC6448843; doi:10.1371/journal.pone.0205943)
Supplement: S1 Data — See provided Python notebook for format and analysis. (ZIP) [file pone.0205943.s005.zip › data/interrogative/results/results_subj1_180524_10.44.csv]

subj	trial	block	sex	age	date	stim	stim_order	segment	segment_time	pitch	response	rt
1	1	1	m	20	23-May-2016	Sub1_Trial1_0	0	0	0	-60.582762	True	5.588
1	1	1	m	20	23-May-2016	Sub1_Trial1_0	0	1	1	-12.357388	True	5.588
1	1	1	m	20	23-May-2016	Sub1_Trial1_0	0	2	2	55.399124	True	5.588
1	1	1	m	20	23-May-2016	Sub1_Trial1_0	0	3	3	-93.240309	True	5.588
1	1	1	m	20	23-May-2016	Sub1_Trial1_0	0	4	4	27.394751999999997	True	5.588
1	1	1	m	20	23-May-2016	Sub1_Trial1_0	0	5	5	-101.43681	True	5.588
1	1	1	m	20	23-May-2016	Sub1_Trial1_0	0	6	6	23.345758000000004	True	5.588
1	1	1	m	20	23-May-2016	Sub1_Trial1_1	1	0	0	31.617559	False	5.588
1	1	1	m	20	23-May-2016	Sub1_Trial1_1	1	1	1	-9.119926	False	5.588
1	1	1	m	20	23-May-2016	Sub1_Trial1_1	1	2	2	12.858237	False	5.588
1	1	1	m	20	23-May-2016	Sub1_Trial1_1	1	3	3	-33.330711	False	5.588
1	1	1	m	20	23-May-2016	Sub1_Trial1_1	1	4	4	60.341513	False	5.588
1	1	1	m	20	23-May-2016	Sub1_Trial1_1	1	5	5	-95.318613	False	5.588
1	1	1	m	20	23-May-2016	Sub1_Trial1_1	1	6	6	31.852069	False	5.588
1	2	1	m	20	23-May-2016	Sub1_Trial2_0	0	0	0	38.694834	False	2.759
1	2	1	m	20	23-May-2016	Sub1_Trial2_0	0	1	1	72.736346	False	2.759
1	2	1	m	20	23-May-2016	Sub1_Trial2_0	0	2	2	-78.234708	False	2.759
1	2	1	m	20	23-May-2016	Sub1_Trial2_0	0	3	3	88.24611	False	2.759
1	2	1	m	20	23-May-2016	Sub1_Trial2_0	0	4	4	46.21002	False	2.759
1	2	1	m	20	23-May-2016	Sub1_Trial2_0	0	5	5	-4.750588999999998	False	2.759
1	2	1	m	20	23-May-2016	Sub1_Trial2_0	0	6	6	-13.665484	False	2.759
1	2	1	m	20	23-May-2016	Sub1_Trial2_1	1	0	0	-15.232445	True	2.759
1	2	1	m	20	23-May-2016	Sub1_Trial2_1	1	1	1	-21.217533	True	2.759
1	2	1	m	20	23-May-2016	Sub1_Trial2_1	1	2	2	1.613194	True	2.759
1	2	1	m	20	23-May-2016	Sub1_Trial2_1	1	3	3	3.590325	True	2.759
1	2	1	m	20	23-May-2016	Sub1_Trial2_1	1	4	4	57.82439500000001	True	2.759
1	2	1	m	20	23-May-2016	Sub1_Trial2_1	1	5	5	106.888368	True	2.759
1	2	1	m	20	23-May-2016	Sub1_Trial2_1	1	6	6	32.68401	True	2.759
1	3	1	m	20	23-May-2016	Sub1_Trial3_0	0	0	0	12.825908	False	2.363
1	3	1	m	20	23-May-2016	Sub1_Trial3_0	0	1	1	-72.083728	False	2.363
1	3	1	m	20	23-May-2016	Sub1_Trial3_0	0	2	2	66.445528	False	2.363
1	3	1	m	20	23-May-2016	Sub1_Trial3_0	0	3	3	21.494334	False	2.363
1	3	1	m	20	23-May-2016	Sub1_Trial3_0	0	4	4	9.462246	False	2.363
1	3	1	m	20	23-May-2016	Sub1_Trial3_0	0	5	5	36.067243	False	2.363
1	3	1	m	20	23-May-2016	Sub1_Trial3_0	0	6	6	18.298443	False	2.363
1	3	1	m	20	23-May-2016	Sub1_Trial3_1	1	0	0	-65.904004	True	2.363
1	3	1	m	20	23-May-2016	Sub1_Trial3_1	1	1	1	-11.363637	True	2.363
1	3	1	m	20	23-May-2016	Sub1_Trial3_1	1	2	2	-10.223824	True	2.363
1	3	1	m	20	23-May-2016	Sub1_Trial3_1	1	3	3	-37.240796	True	2.363
1	3	1	m	20	23-May-2016	Sub1_Trial3_1	1	4	4	117.747252	True	2.363
1	3	1	m	20	23-May-2016	Sub1_Trial3_1	1	5	5	-61.301054	True	2.363
1	3	1	m	20	23-May-2016	Sub1_Trial3_1	1	6	6	-33.867054	True	2.363
1	4	1	m	20	23-May-2016	Sub1_Trial4_0	0	0	0	-13.456766000000002	False	2.396
1	4	1	m	20	23-May-2016	Sub1_Trial4_0	0	1	1	-19.184916	False	2.396
1	4	1	m	20	23-May-2016	Sub1_Trial4_0	0	2	2	107.105076	False	2.396
1	4	1	m	20	23-May-2016	Sub1_Trial4_0	0	3	3	-17.431731999999997	False	2.396
1	4	1	m	20	23-May-2016	Sub1_Trial4_0	0	4	4	-74.494939	False	2.396
1	4	1	m	20	23-May-2016	Sub1_Trial4_0	0	5	5	112.242011	False	2.396
1	4	1	m	20	23-May-2016	Sub1_Trial4_0	0	6	6	86.42754	False	2.396
1	4	1	m	20	23-May-2016	Sub1_Trial4_1	1	0	0	-16.073852	True	2.396
1	4	1	m	20	23-May-2016	Sub1_Trial4_1	1	1	1	-105.431179	True	2.396
1	4	1	m	20	23-May-2016	Sub1_Trial4_1	1	2	2	-31.123947	True	2.396
1	4	1	m	20	23-May-2016	Sub1_Trial4_1	1	3	3	-10.915873	True	2.396
1	4	1	m	20	23-May-2016	Sub1_Trial4_1	1	4	4	19.324777999999995	True	2.396
1	4	1	m	20	23-May-2016	Sub1_Trial4_1	1	5	5	-18.281455	True	2.396
1	4	1	m	20	23-May-2016	Sub1_Trial4_1	1	6	6	31.039534000000003	True	2.396
1	5	1	m	20	23-May-2016	Sub1_Trial5_0	0	0	0	-66.357265	True	1.653
1	5	1	m	20	23-May-2016	Sub1_Trial5_0	0	1	1	-51.877427	True	1.653
1	5	1	m	20	23-May-2016	Sub1_Trial5_0	0	2	2	-35.547229	True	1.653
1	5	1	m	20	23-May-2016	Sub1_Trial5_0	0	3	3	-22.440285	True	1.653
1	5	1	m	20	23-May-2016	Sub1_Trial5_0	0	4	4	0.872833	True	1.653
1	5	1	m	20	23-May-2016	Sub1_Trial5_0	0	5	5	86.971388	True	1.653
1	5	1	m	20	23-May-2016	Sub1_Trial5_0	0	6	6	-31.991025	True	1.653
1	5	1	m	20	23-May-2016	Sub1_Trial5_1	1	0	0	-74.669098	False	1.653
1	5	1	m	20	23-May-2016	Sub1_Trial5_1	1	1	1	65.360971	False	1.653
1	5	1	m	20	23-May-2016	Sub1_Trial5_1	1	2	2	24.52247	False	1.653
1	5	1	m	20	23-May-2016	Sub1_Trial5_1	1	3	3	-2.0304029999999997	False	1.653
1	5	1	m	20	23-May-2016	Sub1_Trial5_1	1	4	4	12.771652	False	1.653
1	5	1	m	20	23-May-2016	Sub1_Trial5_1	1	5	5	-109.553921	False	1.653
1	5	1	m	20	23-May-2016	Sub1_Trial5_1	1	6	6	-5.917763999999998	False	1.653
1	6	1	m	20	23-May-2016	Sub1_Trial6_0	0	0	0	2.896152999999998	True	1.818
1	6	1	m	20	23-May-2016	Sub1_Trial6_0	0	1	1	-51.391838	True	1.818
1	6	1	m	20	23-May-2016	Sub1_Trial6_0	0	2	2	-2.156960999999999	True	1.818
1	6	1	m	20	23-May-2016	Sub1_Trial6_0	0	3	3	16.264291	True	1.818
1	6	1	m	20	23-May-2016	Sub1_Trial6_0	0	4	4	29.847128999999995	True	1.818
1	6	1	m	20	23-May-2016	Sub1_Trial6_0	0	5	5	-26.096612	True	1.818
1	6	1	m	20	23-May-2016	Sub1_Trial6_0	0	6	6	-16.551821	True	1.818
1	6	1	m	20	23-May-2016	Sub1_Trial6_1	1	0	0	141.658362	False	1.818
1	6	1	m	20	23-May-2016	Sub1_Trial6_1	1	1	1	-19.464490999999995	False	1.818
1	6	1	m	20	23-May-2016	Sub1_Trial6_1	1	2	2	29.590098	False	1.818
1	6	1	m	20	23-May-2016	Sub1_Trial6_1	1	3	3	23.629459	False	1.818
1	6	1	m	20	23-May-2016	Sub1_Trial6_1	1	4	4	70.004257	False	1.818
1	6	1	m	20	23-May-2016	Sub1_Trial6_1	1	5	5	-116.491513	False	1.818
1	6	1	m	20	23-May-2016	Sub1_Trial6_1	1	6	6	-41.302419	False	1.818
1	7	1	m	20	23-May-2016	Sub1_Trial7_0	0	0	0	-84.899304	False	1.358
1	7	1	m	20	23-May-2016	Sub1_Trial7_0	0	1	1	4.633303	False	1.358
1	7	1	m	20	23-May-2016	Sub1_Trial7_0	0	2	2	45.664912	False	1.358
1	7	1	m	20	23-May-2016	Sub1_Trial7_0	0	3	3	22.894198	False	1.358
1	7	1	m	20	23-May-2016	Sub1_Trial7_0	0	4	4	75.784345	False	1.358
1	7	1	m	20	23-May-2016	Sub1_Trial7_0	0	5	5	70.425398	False	1.358
1	7	1	m	20	23-May-2016	Sub1_Trial7_0	0	6	6	-45.563542	False	1.358
1	7	1	m	20	23-May-2016	Sub1_Trial7_1	1	0	0	17.993931000000003	True	1.358
1	7	1	m	20	23-May-2016	Sub1_Trial7_1	1	1	1	-66.106446	True	1.358
1	7	1	m	20	23-May-2016	Sub1_Trial7_1	1	2	2	-92.525196	True	1.358
1	7	1	m	20	23-May-2016	Sub1_Trial7_1	1	3	3	64.737815	True	1.358
1	7	1	m	20	23-May-2016	Sub1_Trial7_1	1	4	4	0.003488999999998299	True	1.358
1	7	1	m	20	23-May-2016	Sub1_Trial7_1	1	5	5	-3.8443240000000003	True	1.358
1	7	1	m	20	23-May-2016	Sub1_Trial7_1	1	6	6	63.778909	True	1.358
1	8	1	m	20	23-May-2016	Sub1_Trial8_0	0	0	0	87.517586	False	0.901
1	8	1	m	20	23-May-2016	Sub1_Trial8_0	0	1	1	65.085262	False	0.901
1	8	1	m	20	23-May-2016	Sub1_Trial8_0	0	2	2	16.783428	False	0.901
1	8	1	m	20	23-May-2016	Sub1_Trial8_0	0	3	3	-48.325277	False	0.901
1	8	1	m	20	23-May-2016	Sub1_Trial8_0	0	4	4	-45.608755	False	0.901
1	8	1	m	20	23-May-2016	Sub1_Trial8_0	0	5	5	83.447131	False	0.901
1	8	1	m	20	23-May-2016	Sub1_Trial8_0	0	6	6	-112.828127	False	0.901
1	8	1	m	20	23-May-2016	Sub1_Trial8_1	1	0	0	-1.7123360000000005	True	0.901
1	8	1	m	20	23-May-2016	Sub1_Trial8_1	1	1	1	-136.419302	True	0.901
1	8	1	m	20	23-May-2016	Sub1_Trial8_1	1	2	2	71.434861	True	0.901
1	8	1	m	20	23-May-2016	Sub1_Trial8_1	1	3	3	60.32014100000001	True	0.901
1	8	1	m	20	23-May-2016	Sub1_Trial8_1	1	4	4	0.08134599999999992	True	0.901
1	8	1	m	20	23-May-2016	Sub1_Trial8_1	1	5	5	-4.958605	True	0.901
1	8	1	m	20	23-May-2016	Sub1_Trial8_1	1	6	6	40.682063	True	0.901
1	9	1	m	20	23-May-2016	Sub1_Trial9_0	0	0	0	5.5953599999999994	False	0.849
1	9	1	m	20	23-May-2016	Sub1_Trial9_0	0	1	1	-66.393669	False	0.849
1	9	1	m	20	23-May-2016	Sub1_Trial9_0	0	2	2	28.804343	False	0.849
1	9	1	m	20	23-May-2016	Sub1_Trial9_0	0	3	3	47.388446	False	0.849
1	9	1	m	20	23-May-2016	Sub1_Trial9_0	0	4	4	60.041278	False	0.849
1	9	1	m	20	23-May-2016	Sub1_Trial9_0	0	5	5	-48.38113899999999	False	0.849
1	9	1	m	20	23-May-2016	Sub1_Trial9_0	0	6	6	31.456434	False	0.849
1	9	1	m	20	23-May-2016	Sub1_Trial9_1	1	0	0	7.044335	True	0.849
1	9	1	m	20	23-May-2016	Sub1_Trial9_1	1	1	1	57.8249	True	0.849
1	9	1	m	20	23-May-2016	Sub1_Trial9_1	1	2	2	37.530996	True	0.849
1	9	1	m	20	23-May-2016	Sub1_Trial9_1	1	3	3	62.85219000000001	True	0.849
1	9	1	m	20	23-May-2016	Sub1_Trial9_1	1	4	4	-9.235651	True	0.849
1	9	1	m	20	23-May-2016	Sub1_Trial9_1	1	5	5	-10.304102	True	0.849
1	9	1	m	20	23-May-2016	Sub1_Trial9_1	1	6	6	70.544138	True	0.849
1	10	1	m	20	23-May-2016	Sub1_Trial10_0	0	0	0	-88.941611	False	1.137
1	10	1	m	20	23-May-2016	Sub1_Trial10_0	0	1	1	-26.780935999999997	False	1.137
1	10	1	m	20	23-May-2016	Sub1_Trial10_0	0	2	2	45.407548	False	1.137
1	10	1	m	20	23-May-2016	Sub1_Trial10_0	0	3	3	57.8009	False	1.137
1	10	1	m	20	23-May-2016	Sub1_Trial10_0	0	4	4	-71.046055	False	1.137
1	10	1	m	20	23-May-2016	Sub1_Trial10_0	0	5	5	-32.974894	False	1.137
1	10	1	m	20	23-May-2016	Sub1_Trial10_0	0	6	6	9.591741	False	1.137
1	10	1	m	20	23-May-2016	Sub1_Trial10_1	1	0	0	-20.430436	True	1.137
1	10	1	m	20	23-May-2016	Sub1_Trial10_1	1	1	1	21.127299	True	1.137
1	10	1	m	20	23-May-2016	Sub1_Trial10_1	1	2	2	27.995165999999998	True	1.137
1	10	1	m	20	23-May-2016	Sub1_Trial10_1	1	3	3	-65.097309	True	1.137
1	10	1	m	20	23-May-2016	Sub1_Trial10_1	1	4	4	-12.378119	True	1.137
1	10	1	m	20	23-May-2016	Sub1_Trial10_1	1	5	5	-149.246622	True	1.137
1	10	1	m	20	23-May-2016	Sub1_Trial10_1	1	6	6	80.17532	True	1.137
1	11	1	m	20	23-May-2016	Sub1_Trial11_0	0	0	0	-17.776128	False	0.908
1	11	1	m	20	23-May-2016	Sub1_Trial11_0	0	1	1	-100.005281	False	0.908
1	11	1	m	20	23-May-2016	Sub1_Trial11_0	0	2	2	-1.4600329999999992	False	0.908
1	11	1	m	20	23-May-2016	Sub1_Trial11_0	0	3	3	-39.24655	False	0.908
1	11	1	m	20	23-May-2016	Sub1_Trial11_0	0	4	4	152.44451	False	0.908
1	11	1	m	20	23-May-2016	Sub1_Trial11_0	0	5	5	79.692577	False	0.908
1	11	1	m	20	23-May-2016	Sub1_Trial11_0	0	6	6	30.892885	False	0.908
1	11	1	m	20	23-May-2016	Sub1_Trial11_1	1	0	0	-97.869651	True	0.908
1	11	1	m	20	23-May-2016	Sub1_Trial11_1	1	1	1	-17.853863000000004	True	0.908
1	11	1	m	20	23-May-2016	Sub1_Trial11_1	1	2	2	11.508285	True	0.908
1	11	1	m	20	23-May-2016	Sub1_Trial11_1	1	3	3	52.341382	True	0.908
1	11	1	m	20	23-May-2016	Sub1_Trial11_1	1	4	4	-19.113286000000002	True	0.908
1	11	1	m	20	23-May-2016	Sub1_Trial11_1	1	5	5	110.34101	True	0.908
1	11	1	m	20	23-May-2016	Sub1_Trial11_1	1	6	6	-33.665601	True	0.908
1	12	1	m	20	23-May-2016	Sub1_Trial12_0	0	0	0	5.963200999999998	True	1.184
1	12	1	m	20	23-May-2016	Sub1_Trial12_0	0	1	1	61.666695000000004	True	1.184
1	12	1	m	20	23-May-2016	Sub1_Trial12_0	0	2	2	22.624920000000003	True	1.184
1	12	1	m	20	23-May-2016	Sub1_Trial12_0	0	3	3	-54.890233	True	1.184
1	12	1	m	20	23-May-2016	Sub1_Trial12_0	0	4	4	-126.376135	True	1.184
1	12	1	m	20	23-May-2016	Sub1_Trial12_0	0	5	5	130.101506	True	1.184
1	12	1	m	20	23-May-2016	Sub1_Trial12_0	0	6	6	-42.317106	True	1.184
1	12	1	m	20	23-May-2016	Sub1_Trial12_1	1	0	0	7.235181000000001	False	1.184
1	12	1	m	20	23-May-2016	Sub1_Trial12_1	1	1	1	39.421687	False	1.184
1	12	1	m	20	23-May-2016	Sub1_Trial12_1	1	2	2	7.951789999999999	False	1.184
1	12	1	m	20	23-May-2016	Sub1_Trial12_1	1	3	3	-63.33083500000001	False	1.184
1	12	1	m	20	23-May-2016	Sub1_Trial12_1	1	4	4	-32.740021	False	1.184
1	12	1	m	20	23-May-2016	Sub1_Trial12_1	1	5	5	-8.742296	False	1.184
1	12	1	m	20	23-May-2016	Sub1_Trial12_1	1	6	6	103.527094	False	1.184
1	13	1	m	20	23-May-2016	Sub1_Trial13_0	0	0	0	21.60362	False	1.188
1	13	1	m	20	23-May-2016	Sub1_Trial13_0	0	1	1	-16.370203000000004	False	1.188
1	13	1	m	20	23-May-2016	Sub1_Trial13_0	0	2	2	-73.988092	False	1.188
1	13	1	m	20	23-May-2016	Sub1_Trial13_0	0	3	3	-19.889866999999995	False	1.188
1	13	1	m	20	23-May-2016	Sub1_Trial13_0	0	4	4	-6.06832	False	1.188
1	13	1	m	20	23-May-2016	Sub1_Trial13_0	0	5	5	-102.857655	False	1.188
1	13	1	m	20	23-May-2016	Sub1_Trial13_0	0	6	6	13.452757	False	1.188
1	13	1	m	20	23-May-2016	Sub1_Trial13_1	1	0	0	-57.560529	True	1.188
1	13	1	m	20	23-May-2016	Sub1_Trial13_1	1	1	1	-6.596841000000001	True	1.188
1	13	1	m	20	23-May-2016	Sub1_Trial13_1	1	2	2	23.534934	True	1.188
1	13	1	m	20	23-May-2016	Sub1_Trial13_1	1	3	3	-63.325784	True	1.188
1	13	1	m	20	23-May-2016	Sub1_Trial13_1	1	4	4	-20.177945	True	1.188
1	13	1	m	20	23-May-2016	Sub1_Trial13_1	1	5	5	24.504393	True	1.188
1	13	1	m	20	23-May-2016	Sub1_Trial13_1	1	6	6	-128.51014	True	1.188
1	14	1	m	20	23-May-2016	Sub1_Trial14_0	0	0	0	67.158036	False	1.375
1	14	1	m	20	23-May-2016	Sub1_Trial14_0	0	1	1	-22.104039999999998	False	1.375
1	14	1	m	20	23-May-2016	Sub1_Trial14_0	0	2	2	30.003588	False	1.375
1	14	1	m	20	23-May-2016	Sub1_Trial14_0	0	3	3	-72.518934	False	1.375
1	14	1	m	20	23-May-2016	Sub1_Trial14_0	0	4	4	131.450582	False	1.375
1	14	1	m	20	23-May-2016	Sub1_Trial14_0	0	5	5	65.849308	False	1.375
1	14	1	m	20	23-May-2016	Sub1_Trial14_0	0	6	6	55.114205	False	1.375
1	14	1	m	20	23-May-2016	Sub1_Trial14_1	1	0	0	-61.311198	True	1.375
1	14	1	m	20	23-May-2016	Sub1_Trial14_1	1	1	1	22.396439	True	1.375
1	14	1	m	20	23-May-2016	Sub1_Trial14_1	1	2	2	-39.0806	True	1.375
1	14	1	m	20	23-May-2016	Sub1_Trial14_1	1	3	3	-21.800059	True	1.375
1	14	1	m	20	23-May-2016	Sub1_Trial14_1	1	4	4	-39.900694	True	1.375
1	14	1	m	20	23-May-2016	Sub1_Trial14_1	1	5	5	-71.801353	True	1.375
1	14	1	m	20	23-May-2016	Sub1_Trial14_1	1	6	6	-63.612191	True	1.375
1	15	1	m	20	23-May-2016	Sub1_Trial15_0	0	0	0	42.53204	True	1.687
1	15	1	m	20	23-May-2016	Sub1_Trial15_0	0	1	1	-8.24588	True	1.687
1	15	1	m	20	23-May-2016	Sub1_Trial15_0	0	2	2	48.94122300000001	True	1.687
1	15	1	m	20	23-May-2016	Sub1_Trial15_0	0	3	3	18.875405	True	1.687
1	15	1	m	20	23-May-2016	Sub1_Trial15_0	0	4	4	34.600094	True	1.687
1	15	1	m	20	23-May-2016	Sub1_Trial15_0	0	5	5	-103.818472	True	1.687
1	15	1	m	20	23-May-2016	Sub1_Trial15_0	0	6	6	-71.418507	True	1.687
1	15	1	m	20	23-May-2016	Sub1_Trial15_1	1	0	0	-31.289651	False	1.687
1	15	1	m	20	23-May-2016	Sub1_Trial15_1	1	1	1	7.676100999999999	False	1.687
1	15	1	m	20	23-May-2016	Sub1_Trial15_1	1	2	2	79.011552	False	1.687
1	15	1	m	20	23-May-2016	Sub1_Trial15_1	1	3	3	-20.297413	False	1.687
1	15	1	m	20	23-May-2016	Sub1_Trial15_1	1	4	4	88.30855	False	1.687
1	15	1	m	20	23-May-2016	Sub1_Trial15_1	1	5	5	33.279737	False	1.687
1	15	1	m	20	23-May-2016	Sub1_Trial15_1	1	6	6	82.188173	False	1.687
1	16	1	m	20	23-May-2016	Sub1_Trial16_0	0	0	0	-103.697935	False	1.528
1	16	1	m	20	23-May-2016	Sub1_Trial16_0	0	1	1	10.884230000000002	False	1.528
1	16	1	m	20	23-May-2016	Sub1_Trial16_0	0	2	2	57.298596	False	1.528
1	16	1	m	20	23-May-2016	Sub1_Trial16_0	0	3	3	-20.481169	False	1.528
1	16	1	m	20	23-May-2016	Sub1_Trial16_0	0	4	4	-37.855049	False	1.528
1	16	1	m	20	23-May-2016	Sub1_Trial16_0	0	5	5	-21.604927	False	1.528
1	16	1	m	20	23-May-2016	Sub1_Trial16_0	0	6	6	-76.761531	False	1.528
1	16	1	m	20	23-May-2016	Sub1_Trial16_1	1	0	0	-34.510687	True	1.528
1	16	1	m	20	23-May-2016	Sub1_Trial16_1	1	1	1	-12.651755000000001	True	1.528
1	16	1	m	20	23-May-2016	Sub1_Trial16_1	1	2	2	3.208877000000001	True	1.528
1	16	1	m	20	23-May-2016	Sub1_Trial16_1	1	3	3	-4.464818000000001	True	1.528
1	16	1	m	20	23-May-2016	Sub1_Trial16_1	1	4	4	42.793464	True	1.528
1	16	1	m	20	23-May-2016	Sub1_Trial16_1	1	5	5	7.652239	True	1.528
1	16	1	m	20	23-May-2016	Sub1_Trial16_1	1	6	6	126.981082	True	1.528
1	17	1	m	20	23-May-2016	Sub1_Trial17_0	0	0	0	-50.618504	False	1.164
1	17	1	m	20	23-May-2016	Sub1_Trial17_0	0	1	1	36.858293	False	1.164
1	17	1	m	20	23-May-2016	Sub1_Trial17_0	0	2	2	-18.21756	False	1.164
1	17	1	m	20	23-May-2016	Sub1_Trial17_0	0	3	3	42.009976	False	1.164
1	17	1	m	20	23-May-2016	Sub1_Trial17_0	0	4	4	41.575156	False	1.164
1	17	1	m	20	23-May-2016	Sub1_Trial17_0	0	5	5	-153.021513	False	1.164
1	17	1	m	20	23-May-2016	Sub1_Trial17_0	0	6	6	-92.89302	False	1.164
1	17	1	m	20	23-May-2016	Sub1_Trial17_1	1	0	0	-100.870952	True	1.164
1	17	1	m	20	23-May-2016	Sub1_Trial17_1	1	1	1	28.129115	True	1.164
1	17	1	m	20	23-May-2016	Sub1_Trial17_1	1	2	2	102.91409	True	1.164
1	17	1	m	20	23-May-2016	Sub1_Trial17_1	1	3	3	-22.876996	True	1.164
1	17	1	m	20	23-May-2016	Sub1_Trial17_1	1	4	4	56.86260999999999	True	1.164
1	17	1	m	20	23-May-2016	Sub1_Trial17_1	1	5	5	38.187807	True	1.164
1	17	1	m	20	23-May-2016	Sub1_Trial17_1	1	6	6	-73.614262	True	1.164
1	18	1	m	20	23-May-2016	Sub1_Trial18_0	0	0	0	106.138683	True	1.245
1	18	1	m	20	23-May-2016	Sub1_Trial18_0	0	1	1	-2.2796559999999992	True	1.245
1	18	1	m	20	23-May-2016	Sub1_Trial18_0	0	2	2	114.51997599999999	True	1.245
1	18	1	m	20	23-May-2016	Sub1_Trial18_0	0	3	3	-29.754094	True	1.245
1	18	1	m	20	23-May-2016	Sub1_Trial18_0	0	4	4	41.260336	True	1.245
1	18	1	m	20	23-May-2016	Sub1_Trial18_0	0	5	5	-4.395386	True	1.245
1	18	1	m	20	23-May-2016	Sub1_Trial18_0	0	6	6	-141.537125	True	1.245
1	18	1	m	20	23-May-2016	Sub1_Trial18_1	1	0	0	-68.749207	False	1.245
1	18	1	m	20	23-May-2016	Sub1_Trial18_1	1	1	1	42.875791	False	1.245
1	18	1	m	20	23-May-2016	Sub1_Trial18_1	1	2	2	-3.842029	False	1.245
1	18	1	m	20	23-May-2016	Sub1_Trial18_1	1	3	3	-78.31124	False	1.245
1	18	1	m	20	23-May-2016	Sub1_Trial18_1	1	4	4	-43.846498	False	1.245
1	18	1	m	20	23-May-2016	Sub1_Trial18_1	1	5	5	17.466242	False	1.245
1	18	1	m	20	23-May-2016	Sub1_Trial18_1	1	6	6	-69.51133	False	1.245
1	19	1	m	20	23-May-2016	Sub1_Trial19_0	0	0	0	126.620383	False	1.192
1	19	1	m	20	23-May-2016	Sub1_Trial19_0	0	1	1	-75.590638	False	1.192
1	19	1	m	20	23-May-2016	Sub1_Trial19_0	0	2	2	13.943261	False	1.192
1	19	1	m	20	23-May-2016	Sub1_Trial19_0	0	3	3	-106.471859	False	1.192
1	19	1	m	20	23-May-2016	Sub1_Trial19_0	0	4	4	-50.654179	False	1.192
1	19	1	m	20	23-May-2016	Sub1_Trial19_0	0	5	5	-41.527522	False	1.192
1	19	1	m	20	23-May-2016	Sub1_Trial19_0	0	6	6	28.093544	False	1.192
1	19	1	m	20	23-May-2016	Sub1_Trial19_1	1	0	0	65.949332	True	1.192
1	19	1	m	20	23-May-2016	Sub1_Trial19_1	1	1	1	21.034018	True	1.192
1	19	1	m	20	23-May-2016	Sub1_Trial19_1	1	2	2	-26.114946000000003	True	1.192
1	19	1	m	20	23-May-2016	Sub1_Trial19_1	1	3	3	57.084196	True	1.192
1	19	1	m	20	23-May-2016	Sub1_Trial19_1	1	4	4	55.922089	True	1.192
1	19	1	m	20	23-May-2016	Sub1_Trial19_1	1	5	5	8.41437	True	1.192
1	19	1	m	20	23-May-2016	Sub1_Trial19_1	1	6	6	39.987334	True	1.192
1	20	1	m	20	23-May-2016	Sub1_Trial20_0	0	0	0	53.169782999999995	False	1.179
1	20	1	m	20	23-May-2016	Sub1_Trial20_0	0	1	1	-46.004091	False	1.179
1	20	1	m	20	23-May-2016	Sub1_Trial20_0	0	2	2	-42.274294	False	1.179
1	20	1	m	20	23-May-2016	Sub1_Trial20_0	0	3	3	12.386278000000004	False	1.179
1	20	1	m	20	23-May-2016	Sub1_Trial20_0	0	4	4	-21.525243	False	1.179
1	20	1	m	20	23-May-2016	Sub1_Trial20_0	0	5	5	-9.227425	False	1.179
1	20	1	m	20	23-May-2016	Sub1_Trial20_0	0	6	6	41.675037	False	1.179
1	20	1	m	20	23-May-2016	Sub1_Trial20_1	1	0	0	73.278295	True	1.179
1	20	1	m	20	23-May-2016	Sub1_Trial20_1	1	1	1	-13.857104	True	1.179
1	20	1	m	20	23-May-2016	Sub1_Trial20_1	1	2	2	22.937471	True	1.179
1	20	1	m	20	23-May-2016	Sub1_Trial20_1	1	3	3	-16.681105000000002	True	1.179
1	20	1	m	20	23-May-2016	Sub1_Trial20_1	1	4	4	16.071783	True	1.179
1	20	1	m	20	23-May-2016	Sub1_Trial20_1	1	5	5	30.799853	True	1.179
1	20	1	m	20	23-May-2016	Sub1_Trial20_1	1	6	6	-43.180615	True	1.179
1	21	1	m	20	23-May-2016	Sub1_Trial21_0	0	0	0	6.461556999999999	False	1.317
1	21	1	m	20	23-May-2016	Sub1_Trial21_0	0	1	1	121.088897	False	1.317
1	21	1	m	20	23-May-2016	Sub1_Trial21_0	0	2	2	-42.599021	False	1.317
1	21	1	m	20	23-May-2016	Sub1_Trial21_0	0	3	3	-51.594184	False	1.317
1	21	1	m	20	23-May-2016	Sub1_Trial21_0	0	4	4	-122.491551	False	1.317
1	21	1	m	20	23-May-2016	Sub1_Trial21_0	0	5	5	63.73378099999999	False	1.317
1	21	1	m	20	23-May-2016	Sub1_Trial21_0	0	6	6	60.695779	False	1.317
1	21	1	m	20	23-May-2016	Sub1_Trial21_1	1	0	0	-5.592499	True	1.317
1	21	1	m	20	23-May-2016	Sub1_Trial21_1	1	1	1	62.893319	True	1.317
1	21	1	m	20	23-May-2016	Sub1_Trial21_1	1	2	2	12.85924	True	1.317
1	21	1	m	20	23-May-2016	Sub1_Trial21_1	1	3	3	20.355309	True	1.317
1	21	1	m	20	23-May-2016	Sub1_Trial21_1	1	4	4	7.906130000000001	True	1.317
1	21	1	m	20	23-May-2016	Sub1_Trial21_1	1	5	5	30.796653	True	1.317
1	21	1	m	20	23-May-2016	Sub1_Trial21_1	1	6	6	7.116371000000001	True	1.317
1	22	1	m	20	23-May-2016	Sub1_Trial22_0	0	0	0	-129.800936	True	1.153
1	22	1	m	20	23-May-2016	Sub1_Trial22_0	0	1	1	-79.84768	True	1.153
1	22	1	m	20	23-May-2016	Sub1_Trial22_0	0	2	2	-76.534042	True	1.153
1	22	1	m	20	23-May-2016	Sub1_Trial22_0	0	3	3	-30.352651	True	1.153
1	22	1	m	20	23-May-2016	Sub1_Trial22_0	0	4	4	-11.792891	True	1.153
1	22	1	m	20	23-May-2016	Sub1_Trial22_0	0	5	5	-15.297349	True	1.153
1	22	1	m	20	23-May-2016	Sub1_Trial22_0	0	6	6	37.893411	True	1.153
1	22	1	m	20	23-May-2016	Sub1_Trial22_1	1	0	0	27.248634	False	1.153
1	22	1	m	20	23-May-2016	Sub1_Trial22_1	1	1	1	52.586029	False	1.153
1	22	1	m	20	23-May-2016	Sub1_Trial22_1	1	2	2	124.477913	False	1.153
1	22	1	m	20	23-May-2016	Sub1_Trial22_1	1	3	3	85.614379	False	1.153
1	22	1	m	20	23-May-2016	Sub1_Trial22_1	1	4	4	-89.827927	False	1.153
1	22	1	m	20	23-May-2016	Sub1_Trial22_1	1	5	5	-128.494708	False	1.153
1	22	1	m	20	23-May-2016	Sub1_Trial22_1	1	6	6	63.135203	False	1.153
1	23	1	m	20	23-May-2016	Sub1_Trial23_0	0	0	0	-85.581537	False	1.46
1	23	1	m	20	23-May-2016	Sub1_Trial23_0	0	1	1	-4.844998	False	1.46
1	23	1	m	20	23-May-2016	Sub1_Trial23_0	0	2	2	-35.512615	False	1.46
1	23	1	m	20	23-May-2016	Sub1_Trial23_0	0	3	3	16.506677	False	1.46
1	23	1	m	20	23-May-2016	Sub1_Trial23_0	0	4	4	17.20634	False	1.46
1	23	1	m	20	23-May-2016	Sub1_Trial23_0	0	5	5	4.903165000000001	False	1.46
1	23	1	m	20	23-May-2016	Sub1_Trial23_0	0	6	6	-42.600636	False	1.46
1	23	1	m	20	23-May-2016	Sub1_Trial23_1	1	0	0	22.155024999999995	True	1.46
1	23	1	m	20	23-May-2016	Sub1_Trial23_1	1	1	1	-94.000847	True	1.46
1	23	1	m	20	23-May-2016	Sub1_Trial23_1	1	2	2	-72.252904	True	1.46
1	23	1	m	20	23-May-2016	Sub1_Trial23_1	1	3	3	93.185112	True	1.46
1	23	1	m	20	23-May-2016	Sub1_Trial23_1	1	4	4	-29.323224	True	1.46
1	23	1	m	20	23-May-2016	Sub1_Trial23_1	1	5	5	-9.822521	True	1.46
1	23	1	m	20	23-May-2016	Sub1_Trial23_1	1	6	6	62.987562999999994	True	1.46
1	24	1	m	20	23-May-2016	Sub1_Trial24_0	0	0	0	-24.154618	False	1.446
1	24	1	m	20	23-May-2016	Sub1_Trial24_0	0	1	1	70.89613	False	1.446
1	24	1	m	20	23-May-2016	Sub1_Trial24_0	0	2	2	44.053421	False	1.446
1	24	1	m	20	23-May-2016	Sub1_Trial24_0	0	3	3	-14.911056000000002	False	1.446
1	24	1	m	20	23-May-2016	Sub1_Trial24_0	0	4	4	-60.59881200000001	False	1.446
1	24	1	m	20	23-May-2016	Sub1_Trial24_0	0	5	5	-73.017581	False	1.446
1	24	1	m	20	23-May-2016	Sub1_Trial24_0	0	6	6	-18.904817	False	1.446
1	24	1	m	20	23-May-2016	Sub1_Trial24_1	1	0	0	-30.669895	True	1.446
1	24	1	m	20	23-May-2016	Sub1_Trial24_1	1	1	1	-28.607202	True	1.446
1	24	1	m	20	23-May-2016	Sub1_Trial24_1	1	2	2	68.848166	True	1.446
1	24	1	m	20	23-May-2016	Sub1_Trial24_1	1	3	3	-20.8388	True	1.446
1	24	1	m	20	23-May-2016	Sub1_Trial24_1	1	4	4	80.057524	True	1.446
1	24	1	m	20	23-May-2016	Sub1_Trial24_1	1	5	5	-37.213408	True	1.446
1	24	1	m	20	23-May-2016	Sub1_Trial24_1	1	6	6	68.079601	True	1.446
1	25	1	m	20	23-May-2016	Sub1_Trial25_0	0	0	0	67.951648	False	0.848
1	25	1	m	20	23-May-2016	Sub1_Trial25_0	0	1	1	-28.978059000000002	False	0.848
1	25	1	m	20	23-May-2016	Sub1_Trial25_0	0	2	2	-30.678936	False	0.848
1	25	1	m	20	23-May-2016	Sub1_Trial25_0	0	3	3	140.237343	False	0.848
1	25	1	m	20	23-May-2016	Sub1_Trial25_0	0	4	4	66.569545	False	0.848
1	25	1	m	20	23-May-2016	Sub1_Trial25_0	0	5	5	-30.240268999999998	False	0.848
1	25	1	m	20	23-May-2016	Sub1_Trial25_0	0	6	6	45.425852	False	0.848
1	25	1	m	20	23-May-2016	Sub1_Trial25_1	1	0	0	-25.205341	True	0.848
1	25	1	m	20	23-May-2016	Sub1_Trial25_1	1	1	1	49.411951	True	0.848
1	25	1	m	20	23-May-2016	Sub1_Trial25_1	1	2	2	99.109435	True	0.848
1	25	1	m	20	23-May-2016	Sub1_Trial25_1	1	3	3	-112.316097	True	0.848
1	25	1	m	20	23-May-2016	Sub1_Trial25_1	1	4	4	72.019715	True	0.848
1	25	1	m	20	23-May-2016	Sub1_Trial25_1	1	5	5	102.057745	True	0.848
1	25	1	m	20	23-May-2016	Sub1_Trial25_1	1	6	6	3.3229930000000003	True	0.848
1	26	1	m	20	23-May-2016	Sub1_Trial26_0	0	0	0	-86.598378	True	0.946
1	26	1	m	20	23-May-2016	Sub1_Trial26_0	0	1	1	-153.5446	True	0.946
1	26	1	m	20	23-May-2016	Sub1_Trial26_0	0	2	2	-23.338495	True	0.946
1	26	1	m	20	23-May-2016	Sub1_Trial26_0	0	3	3	49.948031	True	0.946
1	26	1	m	20	23-May-2016	Sub1_Trial26_0	0	4	4	22.218541000000002	True	0.946
1	26	1	m	20	23-May-2016	Sub1_Trial26_0	0	5	5	28.952726999999996	True	0.946
1	26	1	m	20	23-May-2016	Sub1_Trial26_0	0	6	6	-40.395991	True	0.946
1	26	1	m	20	23-May-2016	Sub1_Trial26_1	1	0	0	10.080126	False	0.946
1	26	1	m	20	23-May-2016	Sub1_Trial26_1	1	1	1	-114.706601	False	0.946
1	26	1	m	20	23-May-2016	Sub1_Trial26_1	1	2	2	-53.2063	False	0.946
1	26	1	m	20	23-May-2016	Sub1_Trial26_1	1	3	3	-57.315517	False	0.946
1	26	1	m	20	23-May-2016	Sub1_Trial26_1	1	4	4	36.381022	False	0.946
1	26	1	m	20	23-May-2016	Sub1_Trial26_1	1	5	5	-0.9912039999999998	False	0.946
1	26	1	m	20	23-May-2016	Sub1_Trial26_1	1	6	6	-80.887056	False	0.946
1	27	1	m	20	23-May-2016	Sub1_Trial27_0	0	0	0	-46.668941	False	1.151
1	27	1	m	20	23-May-2016	Sub1_Trial27_0	0	1	1	60.490459	False	1.151
1	27	1	m	20	23-May-2016	Sub1_Trial27_0	0	2	2	7.939360999999998	False	1.151
1	27	1	m	20	23-May-2016	Sub1_Trial27_0	0	3	3	27.885399	False	1.151
1	27	1	m	20	23-May-2016	Sub1_Trial27_0	0	4	4	61.877892	False	1.151
1	27	1	m	20	23-May-2016	Sub1_Trial27_0	0	5	5	12.618038999999996	False	1.151
1	27	1	m	20	23-May-2016	Sub1_Trial27_0	0	6	6	38.559817	False	1.151
1	27	1	m	20	23-May-2016	Sub1_Trial27_1	1	0	0	47.807499	True	1.151
1	27	1	m	20	23-May-2016	Sub1_Trial27_1	1	1	1	81.942606	True	1.151
1	27	1	m	20	23-May-2016	Sub1_Trial27_1	1	2	2	33.310241	True	1.151
1	27	1	m	20	23-May-2016	Sub1_Trial27_1	1	3	3	98.856288	True	1.151
1	27	1	m	20	23-May-2016	Sub1_Trial27_1	1	4	4	1.5825940000000003	True	1.151
1	27	1	m	20	23-May-2016	Sub1_Trial27_1	1	5	5	-3.350859	True	1.151
1	27	1	m	20	23-May-2016	Sub1_Trial27_1	1	6	6	119.093426	True	1.151
1	28	1	m	20	23-May-2016	Sub1_Trial28_0	0	0	0	64.390696	False	1.193
1	28	1	m	20	23-May-2016	Sub1_Trial28_0	0	1	1	10.486611	False	1.193
1	28	1	m	20	23-May-2016	Sub1_Trial28_0	0	2	2	98.345341	False	1.193
1	28	1	m	20	23-May-2016	Sub1_Trial28_0	0	3	3	72.388508	False	1.193
1	28	1	m	20	23-May-2016	Sub1_Trial28_0	0	4	4	20.40992	False	1.193
1	28	1	m	20	23-May-2016	Sub1_Trial28_0	0	5	5	-54.438897999999995	False	1.193
1	28	1	m	20	23-May-2016	Sub1_Trial28_0	0	6	6	39.668727	False	1.193
1	28	1	m	20	23-May-2016	Sub1_Trial28_1	1	0	0	-96.783481	True	1.193
1	28	1	m	20	23-May-2016	Sub1_Trial28_1	1	1	1	17.113226999999995	True	1.193
1	28	1	m	20	23-May-2016	Sub1_Trial28_1	1	2	2	56.590716	True	1.193
1	28	1	m	20	23-May-2016	Sub1_Trial28_1	1	3	3	14.912919000000002	True	1.193
1	28	1	m	20	23-May-2016	Sub1_Trial28_1	1	4	4	61.57740100000001	True	1.193
1	28	1	m	20	23-May-2016	Sub1_Trial28_1	1	5	5	142.721338	True	1.193
1	28	1	m	20	23-May-2016	Sub1_Trial28_1	1	6	6	64.675271	True	1.193
1	29	1	m	20	23-May-2016	Sub1_Trial29_0	0	0	0	29.783975	False	1.949
1	29	1	m	20	23-May-2016	Sub1_Trial29_0	0	1	1	-92.030645	False	1.949
1	29	1	m	20	23-May-2016	Sub1_Trial29_0	0	2	2	-29.148785000000004	False	1.949
1	29	1	m	20	23-May-2016	Sub1_Trial29_0	0	3	3	85.728148	False	1.949
1	29	1	m	20	23-May-2016	Sub1_Trial29_0	0	4	4	-3.0508939999999996	False	1.949
1	29	1	m	20	23-May-2016	Sub1_Trial29_0	0	5	5	40.769629	False	1.949
1	29	1	m	20	23-May-2016	Sub1_Trial29_0	0	6	6	-70.455005	False	1.949
1	29	1	m	20	23-May-2016	Sub1_Trial29_1	1	0	0	4.516172000000001	True	1.949
1	29	1	m	20	23-May-2016	Sub1_Trial29_1	1	1	1	42.020436	True	1.949
1	29	1	m	20	23-May-2016	Sub1_Trial29_1	1	2	2	-95.306047	True	1.949
1	29	1	m	20	23-May-2016	Sub1_Trial29_1	1	3	3	24.331484000000003	True	1.949
1	29	1	m	20	23-May-2016	Sub1_Trial29_1	1	4	4	-12.729025	True	1.949
1	29	1	m	20	23-May-2016	Sub1_Trial29_1	1	5	5	-65.767434	True	1.949
1	29	1	m	20	23-May-2016	Sub1_Trial29_1	1	6	6	-2.6273230000000005	True	1.949
1	30	1	m	20	23-May-2016	Sub1_Trial30_0	0	0	0	-82.384633	True	1.076
1	30	1	m	20	23-May-2016	Sub1_Trial30_0	0	1	1	-69.337255	True	1.076
1	30	1	m	20	23-May-2016	Sub1_Trial30_0	0	2	2	-82.112263	True	1.076
1	30	1	m	20	23-May-2016	Sub1_Trial30_0	0	3	3	-120.779945	True	1.076
1	30	1	m	20	23-May-2016	Sub1_Trial30_0	0	4	4	20.175966000000003	True	1.076
1	30	1	m	20	23-May-2016	Sub1_Trial30_0	0	5	5	-111.59286	True	1.076
1	30	1	m	20	23-May-2016	Sub1_Trial30_0	0	6	6	7.715319000000001	True	1.076
1	30	1	m	20	23-May-2016	Sub1_Trial30_1	1	0	0	55.094667	False	1.076
1	30	1	m	20	23-May-2016	Sub1_Trial30_1	1	1	1	-0.15587500000000176	False	1.076
1	30	1	m	20	23-May-2016	Sub1_Trial30_1	1	2	2	6.517613000000001	False	1.076
1	30	1	m	20	23-May-2016	Sub1_Trial30_1	1	3	3	-26.470994000000005	False	1.076
1	30	1	m	20	23-May-2016	Sub1_Trial30_1	1	4	4	-103.787328	False	1.076
1	30	1	m	20	23-May-2016	Sub1_Trial30_1	1	5	5	-3.0673010000000005	False	1.076
1	30	1	m	20	23-May-2016	Sub1_Trial30_1	1	6	6	67.257765	False	1.076
1	31	1	m	20	23-May-2016	Sub1_Trial31_0	0	0	0	-113.912592	False	0.997
1	31	1	m	20	23-May-2016	Sub1_Trial31_0	0	1	1	11.644323999999997	False	0.997
1	31	1	m	20	23-May-2016	Sub1_Trial31_0	0	2	2	26.338614	False	0.997
1	31	1	m	20	23-May-2016	Sub1_Trial31_0	0	3	3	-15.886533	False	0.997
1	31	1	m	20	23-May-2016	Sub1_Trial31_0	0	4	4	-80.42386	False	0.997
1	31	1	m	20	23-May-2016	Sub1_Trial31_0	0	5	5	141.703282	False	0.997
1	31	1	m	20	23-May-2016	Sub1_Trial31_0	0	6	6	-35.698043	False	0.997
1	31	1	m	20	23-May-2016	Sub1_Trial31_1	1	0	0	-92.513791	True	0.997
1	31	1	m	20	23-May-2016	Sub1_Trial31_1	1	1	1	-44.528977	True	0.997
1	31	1	m	20	23-May-2016	Sub1_Trial31_1	1	2	2	22.249599	True	0.997
1	31	1	m	20	23-May-2016	Sub1_Trial31_1	1	3	3	9.663358	True	0.997
1	31	1	m	20	23-May-2016	Sub1_Trial31_1	1	4	4	-49.75145499999999	True	0.997
1	31	1	m	20	23-May-2016	Sub1_Trial31_1	1	5	5	54.390247	True	0.997
1	31	1	m	20	23-May-2016	Sub1_Trial31_1	1	6	6	43.567575	True	0.997
1	32	1	m	20	23-May-2016	Sub1_Trial32_0	0	0	0	73.400653	True	1.02
1	32	1	m	20	23-May-2016	Sub1_Trial32_0	0	1	1	46.24949599999999	True	1.02
1	32	1	m	20	23-May-2016	Sub1_Trial32_0	0	2	2	-25.985487	True	1.02
1	32	1	m	20	23-May-2016	Sub1_Trial32_0	0	3	3	74.442175	True	1.02
1	32	1	m	20	23-May-2016	Sub1_Trial32_0	0	4	4	80.984516	True	1.02
1	32	1	m	20	23-May-2016	Sub1_Trial32_0	0	5	5	3.7085180000000015	True	1.02
1	32	1	m	20	23-May-2016	Sub1_Trial32_0	0	6	6	-90.18702	True	1.02
1	32	1	m	20	23-May-2016	Sub1_Trial32_1	1	0	0	-53.045434	False	1.02
1	32	1	m	20	23-May-2016	Sub1_Trial32_1	1	1	1	-39.477824	False	1.02
1	32	1	m	20	23-May-2016	Sub1_Trial32_1	1	2	2	38.859699	False	1.02
1	32	1	m	20	23-May-2016	Sub1_Trial32_1	1	3	3	-38.974464	False	1.02
1	32	1	m	20	23-May-2016	Sub1_Trial32_1	1	4	4	-62.65791899999999	False	1.02
1	32	1	m	20	23-May-2016	Sub1_Trial32_1	1	5	5	-28.652941	False	1.02
1	32	1	m	20	23-May-2016	Sub1_Trial32_1	1	6	6	-11.262073999999998	False	1.02
1	33	1	m	20	23-May-2016	Sub1_Trial33_0	0	0	0	22.212223	False	0.929
1	33	1	m	20	23-May-2016	Sub1_Trial33_0	0	1	1	5.461406	False	0.929
1	33	1	m	20	23-May-2016	Sub1_Trial33_0	0	2	2	92.706981	False	0.929
1	33	1	m	20	23-May-2016	Sub1_Trial33_0	0	3	3	-14.921934	False	0.929
1	33	1	m	20	23-May-2016	Sub1_Trial33_0	0	4	4	-9.413505	False	0.929
1	33	1	m	20	23-May-2016	Sub1_Trial33_0	0	5	5	-81.994907	False	0.929
1	33	1	m	20	23-May-2016	Sub1_Trial33_0	0	6	6	-96.968388	False	0.929
1	33	1	m	20	23-May-2016	Sub1_Trial33_1	1	0	0	21.735582	True	0.929
1	33	1	m	20	23-May-2016	Sub1_Trial33_1	1	1	1	-17.464235000000002	True	0.929
1	33	1	m	20	23-May-2016	Sub1_Trial33_1	1	2	2	35.262084	True	0.929
1	33	1	m	20	23-May-2016	Sub1_Trial33_1	1	3	3	-62.486298000000005	True	0.929
1	33	1	m	20	23-May-2016	Sub1_Trial33_1	1	4	4	133.595863	True	0.929
1	33	1	m	20	23-May-2016	Sub1_Trial33_1	1	5	5	8.556149	True	0.929
1	33	1	m	20	23-May-2016	Sub1_Trial33_1	1	6	6	73.292329	True	0.929
1	34	1	m	20	23-May-2016	Sub1_Trial34_0	0	0	0	-15.884414	True	1.079
1	34	1	m	20	23-May-2016	Sub1_Trial34_0	0	1	1	-11.375136	True	1.079
1	34	1	m	20	23-May-2016	Sub1_Trial34_0	0	2	2	48.30363299999999	True	1.079
1	34	1	m	20	23-May-2016	Sub1_Trial34_0	0	3	3	38.902974	True	1.079
1	34	1	m	20	23-May-2016	Sub1_Trial34_0	0	4	4	-78.41785	True	1.079
1	34	1	m	20	23-May-2016	Sub1_Trial34_0	0	5	5	-107.288511	True	1.079
1	34	1	m	20	23-May-2016	Sub1_Trial34_0	0	6	6	-76.850744	True	1.079
1	34	1	m	20	23-May-2016	Sub1_Trial34_1	1	0	0	-99.104133	False	1.079
1	34	1	m	20	23-May-2016	Sub1_Trial34_1	1	1	1	4.169941	False	1.079
1	34	1	m	20	23-May-2016	Sub1_Trial34_1	1	2	2	-28.787565	False	1.079
1	34	1	m	20	23-May-2016	Sub1_Trial34_1	1	3	3	-25.760751	False	1.079
1	34	1	m	20	23-May-2016	Sub1_Trial34_1	1	4	4	-95.267419	False	1.079
1	34	1	m	20	23-May-2016	Sub1_Trial34_1	1	5	5	54.56972	False	1.079
1	34	1	m	20	23-May-2016	Sub1_Trial34_1	1	6	6	30.758778	False	1.079
1	35	1	m	20	23-May-2016	Sub1_Trial35_0	0	0	0	-61.178563	True	1.365
1	35	1	m	20	23-May-2016	Sub1_Trial35_0	0	1	1	29.029021	True	1.365
1	35	1	m	20	23-May-2016	Sub1_Trial35_0	0	2	2	24.390884	True	1.365
1	35	1	m	20	23-May-2016	Sub1_Trial35_0	0	3	3	24.447809	True	1.365
1	35	1	m	20	23-May-2016	Sub1_Trial35_0	0	4	4	-51.047309	True	1.365
1	35	1	m	20	23-May-2016	Sub1_Trial35_0	0	5	5	22.878817	True	1.365
1	35	1	m	20	23-May-2016	Sub1_Trial35_0	0	6	6	-36.041714	True	1.365
1	35	1	m	20	23-May-2016	Sub1_Trial35_1	1	0	0	-62.751231	False	1.365
1	35	1	m	20	23-May-2016	Sub1_Trial35_1	1	1	1	-84.228773	False	1.365
1	35	1	m	20	23-May-2016	Sub1_Trial35_1	1	2	2	72.647095	False	1.365
1	35	1	m	20	23-May-2016	Sub1_Trial35_1	1	3	3	-59.216095	False	1.365
1	35	1	m	20	23-May-2016	Sub1_Trial35_1	1	4	4	-12.103969	False	1.365
1	35	1	m	20	23-May-2016	Sub1_Trial35_1	1	5	5	-84.605644	False	1.365
1	35	1	m	20	23-May-2016	Sub1_Trial35_1	1	6	6	-20.798876	False	1.365
1	36	1	m	20	23-May-2016	Sub1_Trial36_0	0	0	0	-76.087146	False	0.965
1	36	1	m	20	23-May-2016	Sub1_Trial36_0	0	1	1	-99.850531	False	0.965
1	36	1	m	20	23-May-2016	Sub1_Trial36_0	0	2	2	-71.011554	False	0.965
1	36	1	m	20	23-May-2016	Sub1_Trial36_0	0	3	3	-14.928702999999999	False	0.965
1	36	1	m	20	23-May-2016	Sub1_Trial36_0	0	4	4	-22.774344999999997	False	0.965
1	36	1	m	20	23-May-2016	Sub1_Trial36_0	0	5	5	136.107845	False	0.965
1	36	1	m	20	23-May-2016	Sub1_Trial36_0	0	6	6	-40.024125	False	0.965
1	36	1	m	20	23-May-2016	Sub1_Trial36_1	1	0	0	-17.502259	True	0.965
1	36	1	m	20	23-May-2016	Sub1_Trial36_1	1	1	1	-109.852083	True	0.965
1	36	1	m	20	23-May-2016	Sub1_Trial36_1	1	2	2	-33.416786	True	0.965
1	36	1	m	20	23-May-2016	Sub1_Trial36_1	1	3	3	-93.658366	True	0.965
1	36	1	m	20	23-May-2016	Sub1_Trial36_1	1	4	4	2.120932	True	0.965
1	36	1	m	20	23-May-2016	Sub1_Trial36_1	1	5	5	59.71607399999999	True	0.965
1	36	1	m	20	23-May-2016	Sub1_Trial36_1	1	6	6	28.297742999999997	True	0.965
1	37	1	m	20	23-May-2016	Sub1_Trial37_0	0	0	0	102.200923	False	0.92
1	37	1	m	20	23-May-2016	Sub1_Trial37_0	0	1	1	143.502991	False	0.92
1	37	1	m	20	23-May-2016	Sub1_Trial37_0	0	2	2	8.435042	False	0.92
1	37	1	m	20	23-May-2016	Sub1_Trial37_0	0	3	3	-69.293112	False	0.92
1	37	1	m	20	23-May-2016	Sub1_Trial37_0	0	4	4	83.844003	False	0.92
1	37	1	m	20	23-May-2016	Sub1_Trial37_0	0	5	5	-41.485935	False	0.92
1	37	1	m	20	23-May-2016	Sub1_Trial37_0	0	6	6	-32.886655	False	0.92
1	37	1	m	20	23-May-2016	Sub1_Trial37_1	1	0	0	62.046416	True	0.92
1	37	1	m	20	23-May-2016	Sub1_Trial37_1	1	1	1	-96.965386	True	0.92
1	37	1	m	20	23-May-2016	Sub1_Trial37_1	1	2	2	-136.972777	True	0.92
1	37	1	m	20	23-May-2016	Sub1_Trial37_1	1	3	3	29.447859	True	0.92
1	37	1	m	20	23-May-2016	Sub1_Trial37_1	1	4	4	28.05166	True	0.92
1	37	1	m	20	23-May-2016	Sub1_Trial37_1	1	5	5	6.6599509999999995	True	0.92
1	37	1	m	20	23-May-2016	Sub1_Trial37_1	1	6	6	34.767907	True	0.92
1	38	1	m	20	23-May-2016	Sub1_Trial38_0	0	0	0	-39.79987	False	0.597
1	38	1	m	20	23-May-2016	Sub1_Trial38_0	0	1	1	56.698045	False	0.597
1	38	1	m	20	23-May-2016	Sub1_Trial38_0	0	2	2	12.127316	False	0.597
1	38	1	m	20	23-May-2016	Sub1_Trial38_0	0	3	3	-35.38798	False	0.597
1	38	1	m	20	23-May-2016	Sub1_Trial38_0	0	4	4	-83.531405	False	0.597
1	38	1	m	20	23-May-2016	Sub1_Trial38_0	0	5	5	45.287966	False	0.597
1	38	1	m	20	23-May-2016	Sub1_Trial38_0	0	6	6	-24.753582	False	0.597
1	38	1	m	20	23-May-2016	Sub1_Trial38_1	1	0	0	3.250416999999999	True	0.597
1	38	1	m	20	23-May-2016	Sub1_Trial38_1	1	1	1	-55.506325	True	0.597
1	38	1	m	20	23-May-2016	Sub1_Trial38_1	1	2	2	-108.536013	True	0.597
1	38	1	m	20	23-May-2016	Sub1_Trial38_1	1	3	3	12.011044999999996	True	0.597
1	38	1	m	20	23-May-2016	Sub1_Trial38_1	1	4	4	-4.349739	True	0.597
1	38	1	m	20	23-May-2016	Sub1_Trial38_1	1	5	5	83.931951	True	0.597
1	38	1	m	20	23-May-2016	Sub1_Trial38_1	1	6	6	56.11928499999999	True	0.597
1	39	1	m	20	23-May-2016	Sub1_Trial39_0	0	0	0	-65.542855	False	0.793
1	39	1	m	20	23-May-2016	Sub1_Trial39_0	0	1	1	-88.836074	False	0.793
1	39	1	m	20	23-May-2016	Sub1_Trial39_0	0	2	2	34.858644	False	0.793
1	39	1	m	20	23-May-2016	Sub1_Trial39_0	0	3	3	-78.983122	False	0.793
1	39	1	m	20	23-May-2016	Sub1_Trial39_0	0	4	4	50.930043	False	0.793
1	39	1	m	20	23-May-2016	Sub1_Trial39_0	0	5	5	-54.114487	False	0.793
1	39	1	m	20	23-May-2016	Sub1_Trial39_0	0	6	6	58.564363	False	0.793
1	39	1	m	20	23-May-2016	Sub1_Trial39_1	1	0	0	-99.712906	True	0.793
1	39	1	m	20	23-May-2016	Sub1_Trial39_1	1	1	1	50.220962	True	0.793
1	39	1	m	20	23-May-2016	Sub1_Trial39_1	1	2	2	-54.453385999999995	True	0.793
1	39	1	m	20	23-May-2016	Sub1_Trial39_1	1	3	3	22.119012	True	0.793
1	39	1	m	20	23-May-2016	Sub1_Trial39_1	1	4	4	98.45746	True	0.793
1	39	1	m	20	23-May-2016	Sub1_Trial39_1	1	5	5	28.078725	True	0.793
1	39	1	m	20	23-May-2016	Sub1_Trial39_1	1	6	6	65.07622	True	0.793
1	40	1	m	20	23-May-2016	Sub1_Trial40_0	0	0	0	149.695158	True	1.722
1	40	1	m	20	23-May-2016	Sub1_Trial40_0	0	1	1	37.879759	True	1.722
1	40	1	m	20	23-May-2016	Sub1_Trial40_0	0	2	2	-107.861403	True	1.722
1	40	1	m	20	23-May-2016	Sub1_Trial40_0	0	3	3	-14.219996000000002	True	1.722
1	40	1	m	20	23-May-2016	Sub1_Trial40_0	0	4	4	-34.997566	True	1.722
1	40	1	m	20	23-May-2016	Sub1_Trial40_0	0	5	5	26.811674	True	1.722
1	40	1	m	20	23-May-2016	Sub1_Trial40_0	0	6	6	28.842476	True	1.722
1	40	1	m	20	23-May-2016	Sub1_Trial40_1	1	0	0	28.384479	False	1.722
1	40	1	m	20	23-May-2016	Sub1_Trial40_1	1	1	1	-25.464653	False	1.722
1	40	1	m	20	23-May-2016	Sub1_Trial40_1	1	2	2	-41.949043	False	1.722
1	40	1	m	20	23-May-2016	Sub1_Trial40_1	1	3	3	-41.271229	False	1.722
1	40	1	m	20	23-May-2016	Sub1_Trial40_1	1	4	4	59.74785800000001	False	1.722
1	40	1	m	20	23-May-2016	Sub1_Trial40_1	1	5	5	-129.710565	False	1.722
1	40	1	m	20	23-May-2016	Sub1_Trial40_1	1	6	6	-14.511221	False	1.722
1	41	1	m	20	23-May-2016	Sub1_Trial41_0	0	0	0	33.40591	False	1.953
1	41	1	m	20	23-May-2016	Sub1_Trial41_0	0	1	1	-4.992376	False	1.953
1	41	1	m	20	23-May-2016	Sub1_Trial41_0	0	2	2	-65.68109	False	1.953
1	41	1	m	20	23-May-2016	Sub1_Trial41_0	0	3	3	11.295447	False	1.953
1	41	1	m	20	23-May-2016	Sub1_Trial41_0	0	4	4	-18.772802	False	1.953
1	41	1	m	20	23-May-2016	Sub1_Trial41_0	0	5	5	-28.691085	False	1.953
1	41	1	m	20	23-May-2016	Sub1_Trial41_0	0	6	6	-49.79259	False	1.953
1	41	1	m	20	23-May-2016	Sub1_Trial41_1	1	0	0	4.301183999999999	True	1.953
1	41	1	m	20	23-May-2016	Sub1_Trial41_1	1	1	1	-129.229047	True	1.953
1	41	1	m	20	23-May-2016	Sub1_Trial41_1	1	2	2	-27.883318000000003	True	1.953
1	41	1	m	20	23-May-2016	Sub1_Trial41_1	1	3	3	-38.048369	True	1.953
1	41	1	m	20	23-May-2016	Sub1_Trial41_1	1	4	4	-63.83289500000001	True	1.953
1	41	1	m	20	23-May-2016	Sub1_Trial41_1	1	5	5	45.688901	True	1.953
1	41	1	m	20	23-May-2016	Sub1_Trial41_1	1	6	6	-51.398988	True	1.953
1	42	1	m	20	23-May-2016	Sub1_Trial42_0	0	0	0	-10.980929	False	1.168
1	42	1	m	20	23-May-2016	Sub1_Trial42_0	0	1	1	19.445953	False	1.168
1	42	1	m	20	23-May-2016	Sub1_Trial42_0	0	2	2	44.766211	False	1.168
1	42	1	m	20	23-May-2016	Sub1_Trial42_0	0	3	3	-5.668461000000001	False	1.168
1	42	1	m	20	23-May-2016	Sub1_Trial42_0	0	4	4	37.86091	False	1.168
1	42	1	m	20	23-May-2016	Sub1_Trial42_0	0	5	5	-88.379539	False	1.168
1	42	1	m	20	23-May-2016	Sub1_Trial42_0	0	6	6	77.729669	False	1.168
1	42	1	m	20	23-May-2016	Sub1_Trial42_1	1	0	0	-69.269388	True	1.168
1	42	1	m	20	23-May-2016	Sub1_Trial42_1	1	1	1	-128.018515	True	1.168
1	42	1	m	20	23-May-2016	Sub1_Trial42_1	1	2	2	96.914896	True	1.168
1	42	1	m	20	23-May-2016	Sub1_Trial42_1	1	3	3	-4.390875999999999	True	1.168
1	42	1	m	20	23-May-2016	Sub1_Trial42_1	1	4	4	31.424478	True	1.168
1	42	1	m	20	23-May-2016	Sub1_Trial42_1	1	5	5	-25.428093	True	1.168
1	42	1	m	20	23-May-2016	Sub1_Trial42_1	1	6	6	-71.440838	True	1.168
1	43	1	m	20	23-May-2016	Sub1_Trial43_0	0	0	0	-20.067917	True	0.715
1	43	1	m	20	23-May-2016	Sub1_Trial43_0	0	1	1	-13.814003	True	0.715
1	43	1	m	20	23-May-2016	Sub1_Trial43_0	0	2	2	28.392376	True	0.715
1	43	1	m	20	23-May-2016	Sub1_Trial43_0	0	3	3	-99.354392	True	0.715
1	43	1	m	20	23-May-2016	Sub1_Trial43_0	0	4	4	-51.061167	True	0.715
1	43	1	m	20	23-May-2016	Sub1_Trial43_0	0	5	5	80.312949	True	0.715
1	43	1	m	20	23-May-2016	Sub1_Trial43_0	0	6	6	41.850524	True	0.715
1	43	1	m	20	23-May-2016	Sub1_Trial43_1	1	0	0	-89.689688	False	0.715
1	43	1	m	20	23-May-2016	Sub1_Trial43_1	1	1	1	21.431047	False	0.715
1	43	1	m	20	23-May-2016	Sub1_Trial43_1	1	2	2	-39.987242	False	0.715
1	43	1	m	20	23-May-2016	Sub1_Trial43_1	1	3	3	14.979754	False	0.715
1	43	1	m	20	23-May-2016	Sub1_Trial43_1	1	4	4	65.966385	False	0.715
1	43	1	m	20	23-May-2016	Sub1_Trial43_1	1	5	5	6.560783999999998	False	0.715
1	43	1	m	20	23-May-2016	Sub1_Trial43_1	1	6	6	-78.561821	False	0.715
1	44	1	m	20	23-May-2016	Sub1_Trial44_0	0	0	0	-45.761450999999994	True	1.346
1	44	1	m	20	23-May-2016	Sub1_Trial44_0	0	1	1	-86.057555	True	1.346
1	44	1	m	20	23-May-2016	Sub1_Trial44_0	0	2	2	-18.967559	True	1.346
1	44	1	m	20	23-May-2016	Sub1_Trial44_0	0	3	3	-62.996505	True	1.346
1	44	1	m	20	23-May-2016	Sub1_Trial44_0	0	4	4	-19.99803	True	1.346
1	44	1	m	20	23-May-2016	Sub1_Trial44_0	0	5	5	-32.369508	True	1.346
1	44	1	m	20	23-May-2016	Sub1_Trial44_0	0	6	6	-28.684965	True	1.346
1	44	1	m	20	23-May-2016	Sub1_Trial44_1	1	0	0	-35.247729	False	1.346
1	44	1	m	20	23-May-2016	Sub1_Trial44_1	1	1	1	86.330798	False	1.346
1	44	1	m	20	23-May-2016	Sub1_Trial44_1	1	2	2	42.721365	False	1.346
1	44	1	m	20	23-May-2016	Sub1_Trial44_1	1	3	3	4.135051000000001	False	1.346
1	44	1	m	20	23-May-2016	Sub1_Trial44_1	1	4	4	-102.686271	False	1.346
1	44	1	m	20	23-May-2016	Sub1_Trial44_1	1	5	5	-113.806229	False	1.346
1	44	1	m	20	23-May-2016	Sub1_Trial44_1	1	6	6	-137.532669	False	1.346
1	45	1	m	20	23-May-2016	Sub1_Trial45_0	0	0	0	17.988668000000004	False	0.617
1	45	1	m	20	23-May-2016	Sub1_Trial45_0	0	1	1	-68.196832	False	0.617
1	45	1	m	20	23-May-2016	Sub1_Trial45_0	0	2	2	-80.245507	False	0.617
1	45	1	m	20	23-May-2016	Sub1_Trial45_0	0	3	3	38.334765	False	0.617
1	45	1	m	20	23-May-2016	Sub1_Trial45_0	0	4	4	109.555879	False	0.617
1	45	1	m	20	23-May-2016	Sub1_Trial45_0	0	5	5	-118.534056	False	0.617
1	45	1	m	20	23-May-2016	Sub1_Trial45_0	0	6	6	-31.457815	False	0.617
1	45	1	m	20	23-May-2016	Sub1_Trial45_1	1	0	0	-5.900445000000001	True	0.617
1	45	1	m	20	23-May-2016	Sub1_Trial45_1	1	1	1	-139.439802	True	0.617
1	45	1	m	20	23-May-2016	Sub1_Trial45_1	1	2	2	58.887197	True	0.617
1	45	1	m	20	23-May-2016	Sub1_Trial45_1	1	3	3	-29.026123999999996	True	0.617
1	45	1	m	20	23-May-2016	Sub1_Trial45_1	1	4	4	133.852659	True	0.617
1	45	1	m	20	23-May-2016	Sub1_Trial45_1	1	5	5	-27.362910999999997	True	0.617
1	45	1	m	20	23-May-2016	Sub1_Trial45_1	1	6	6	28.642746	True	0.617
1	46	1	m	20	23-May-2016	Sub1_Trial46_0	0	0	0	-81.810599	False	0.812
1	46	1	m	20	23-May-2016	Sub1_Trial46_0	0	1	1	27.48027	False	0.812
1	46	1	m	20	23-May-2016	Sub1_Trial46_0	0	2	2	91.128765	False	0.812
1	46	1	m	20	23-May-2016	Sub1_Trial46_0	0	3	3	-41.554923	False	0.812
1	46	1	m	20	23-May-2016	Sub1_Trial46_0	0	4	4	30.546277	False	0.812
1	46	1	m	20	23-May-2016	Sub1_Trial46_0	0	5	5	-35.305374	False	0.812
1	46	1	m	20	23-May-2016	Sub1_Trial46_0	0	6	6	7.147539999999999	False	0.812
1	46	1	m	20	23-May-2016	Sub1_Trial46_1	1	0	0	83.737538	True	0.812
1	46	1	m	20	23-May-2016	Sub1_Trial46_1	1	1	1	8.419797000000003	True	0.812
1	46	1	m	20	23-May-2016	Sub1_Trial46_1	1	2	2	-72.579038	True	0.812
1	46	1	m	20	23-May-2016	Sub1_Trial46_1	1	3	3	-59.997227	True	0.812
1	46	1	m	20	23-May-2016	Sub1_Trial46_1	1	4	4	-11.891201	True	0.812
1	46	1	m	20	23-May-2016	Sub1_Trial46_1	1	5	5	-13.41678	True	0.812
1	46	1	m	20	23-May-2016	Sub1_Trial46_1	1	6	6	-60.607065	True	0.812
1	47	1	m	20	23-May-2016	Sub1_Trial47_0	0	0	0	-17.581850000000003	False	0.83
1	47	1	m	20	23-May-2016	Sub1_Trial47_0	0	1	1	-14.319904000000001	False	0.83
1	47	1	m	20	23-May-2016	Sub1_Trial47_0	0	2	2	106.628849	False	0.83
1	47	1	m	20	23-May-2016	Sub1_Trial47_0	0	3	3	-54.21591699999999	False	0.83
1	47	1	m	20	23-May-2016	Sub1_Trial47_0	0	4	4	-97.529081	False	0.83
1	47	1	m	20	23-May-2016	Sub1_Trial47_0	0	5	5	-27.036426	False	0.83
1	47	1	m	20	23-May-2016	Sub1_Trial47_0	0	6	6	36.791045	False	0.83
1	47	1	m	20	23-May-2016	Sub1_Trial47_1	1	0	0	125.894612	True	0.83
1	47	1	m	20	23-May-2016	Sub1_Trial47_1	1	1	1	-8.181899	True	0.83
1	47	1	m	20	23-May-2016	Sub1_Trial47_1	1	2	2	-22.413733	True	0.83
1	47	1	m	20	23-May-2016	Sub1_Trial47_1	1	3	3	57.22614	True	0.83
1	47	1	m	20	23-May-2016	Sub1_Trial47_1	1	4	4	34.311143	True	0.83
1	47	1	m	20	23-May-2016	Sub1_Trial47_1	1	5	5	53.56758099999999	True	0.83
1	47	1	m	20	23-May-2016	Sub1_Trial47_1	1	6	6	54.479533	True	0.83
1	48	1	m	20	23-May-2016	Sub1_Trial48_0	0	0	0	-6.407731999999999	False	0.969
1	48	1	m	20	23-May-2016	Sub1_Trial48_0	0	1	1	-53.21766600000001	False	0.969
1	48	1	m	20	23-May-2016	Sub1_Trial48_0	0	2	2	-48.551681	False	0.969
1	48	1	m	20	23-May-2016	Sub1_Trial48_0	0	3	3	89.702043	False	0.969
1	48	1	m	20	23-May-2016	Sub1_Trial48_0	0	4	4	-56.681633000000005	False	0.969
1	48	1	m	20	23-May-2016	Sub1_Trial48_0	0	5	5	-86.577285	False	0.969
1	48	1	m	20	23-May-2016	Sub1_Trial48_0	0	6	6	15.028051	False	0.969
1	48	1	m	20	23-May-2016	Sub1_Trial48_1	1	0	0	140.754024	True	0.969
1	48	1	m	20	23-May-2016	Sub1_Trial48_1	1	1	1	1.7888100000000016	True	0.969
1	48	1	m	20	23-May-2016	Sub1_Trial48_1	1	2	2	21.580961000000002	True	0.969
1	48	1	m	20	23-May-2016	Sub1_Trial48_1	1	3	3	-65.677305	True	0.969
1	48	1	m	20	23-May-2016	Sub1_Trial48_1	1	4	4	117.19511699999998	True	0.969
1	48	1	m	20	23-May-2016	Sub1_Trial48_1	1	5	5	8.749172000000002	True	0.969
1	48	1	m	20	23-May-2016	Sub1_Trial48_1	1	6	6	37.107088	True	0.969
1	49	1	m	20	23-May-2016	Sub1_Trial49_0	0	0	0	27.240201	True	1.245
1	49	1	m	20	23-May-2016	Sub1_Trial49_0	0	1	1	-80.920076	True	1.245
1	49	1	m	20	23-May-2016	Sub1_Trial49_0	0	2	2	2.781808999999999	True	1.245
1	49	1	m	20	23-May-2016	Sub1_Trial49_0	0	3	3	-31.541902	True	1.245
1	49	1	m	20	23-May-2016	Sub1_Trial49_0	0	4	4	7.647356	True	1.245
1	49	1	m	20	23-May-2016	Sub1_Trial49_0	0	5	5	-17.538699	True	1.245
1	49	1	m	20	23-May-2016	Sub1_Trial49_0	0	6	6	-13.293115999999998	True	1.245
1	49	1	m	20	23-May-2016	Sub1_Trial49_1	1	0	0	-72.303946	False	1.245
1	49	1	m	20	23-May-2016	Sub1_Trial49_1	1	1	1	-22.630434	False	1.245
1	49	1	m	20	23-May-2016	Sub1_Trial49_1	1	2	2	53.65688	False	1.245
1	49	1	m	20	23-May-2016	Sub1_Trial49_1	1	3	3	122.12712299999998	False	1.245
1	49	1	m	20	23-May-2016	Sub1_Trial49_1	1	4	4	-81.236395	False	1.245
1	49	1	m	20	23-May-2016	Sub1_Trial49_1	1	5	5	11.795524999999998	False	1.245
1	49	1	m	20	23-May-2016	Sub1_Trial49_1	1	6	6	106.825457	False	1.245
1	50	1	m	20	23-May-2016	Sub1_Trial50_0	0	0	0	58.29393999999999	False	0.793
1	50	1	m	20	23-May-2016	Sub1_Trial50_0	0	1	1	-48.622368	False	0.793
1	50	1	m	20	23-May-2016	Sub1_Trial50_0	0	2	2	-32.33181	False	0.793
1	50	1	m	20	23-May-2016	Sub1_Trial50_0	0	3	3	61.8532	False	0.793
1	50	1	m	20	23-May-2016	Sub1_Trial50_0	0	4	4	30.516092999999998	False	0.793
1	50	1	m	20	23-May-2016	Sub1_Trial50_0	0	5	5	62.77231499999999	False	0.793
1	50	1	m	20	23-May-2016	Sub1_Trial50_0	0	6	6	35.331242	False	0.793
1	50	1	m	20	23-May-2016	Sub1_Trial50_1	1	0	0	-28.062799	True	0.793
1	50	1	m	20	23-May-2016	Sub1_Trial50_1	1	1	1	-35.969361	True	0.793
1	50	1	m	20	23-May-2016	Sub1_Trial50_1	1	2	2	55.745732	True	0.793
1	50	1	m	20	23-May-2016	Sub1_Trial50_1	1	3	3	-46.983311	True	0.793
1	50	1	m	20	23-May-2016	Sub1_Trial50_1	1	4	4	83.066133	True	0.793
1	50	1	m	20	23-May-2016	Sub1_Trial50_1	1	5	5	55.349138	True	0.793
1	50	1	m	20	23-May-2016	Sub1_Trial50_1	1	6	6	20.140505	True	0.793
1	51	1	m	20	23-May-2016	Sub1_Trial51_0	0	0	0	38.566529	False	1.195
1	51	1	m	20	23-May-2016	Sub1_Trial51_0	0	1	1	-7.870566	False	1.195
1	51	1	m	20	23-May-2016	Sub1_Trial51_0	0	2	2	-108.96157499999998	False	1.195
1	51	1	m	20	23-May-2016	Sub1_Trial51_0	0	3	3	134.057161	False	1.195
1	51	1	m	20	23-May-2016	Sub1_Trial51_0	0	4	4	42.689224	False	1.195
1	51	1	m	20	23-May-2016	Sub1_Trial51_0	0	5	5	-45.353814	False	1.195
1	51	1	m	20	23-May-2016	Sub1_Trial51_0	0	6	6	20.594258	False	1.195
1	51	1	m	20	23-May-2016	Sub1_Trial51_1	1	0	0	-54.449066	True	1.195
1	51	1	m	20	23-May-2016	Sub1_Trial51_1	1	1	1	-74.545107	True	1.195
1	51	1	m	20	23-May-2016	Sub1_Trial51_1	1	2	2	-123.788982	True	1.195
1	51	1	m	20	23-May-2016	Sub1_Trial51_1	1	3	3	-29.604368	True	1.195
1	51	1	m	20	23-May-2016	Sub1_Trial51_1	1	4	4	-73.71717	True	1.195
1	51	1	m	20	23-May-2016	Sub1_Trial51_1	1	5	5	45.342867	True	1.195
1	51	1	m	20	23-May-2016	Sub1_Trial51_1	1	6	6	-22.233973	True	1.195
1	52	1	m	20	23-May-2016	Sub1_Trial52_0	0	0	0	11.480722	True	1.118
1	52	1	m	20	23-May-2016	Sub1_Trial52_0	0	1	1	-19.79346	True	1.118
1	52	1	m	20	23-May-2016	Sub1_Trial52_0	0	2	2	80.651607	True	1.118
1	52	1	m	20	23-May-2016	Sub1_Trial52_0	0	3	3	-80.255534	True	1.118
1	52	1	m	20	23-May-2016	Sub1_Trial52_0	0	4	4	47.158908999999994	True	1.118
1	52	1	m	20	23-May-2016	Sub1_Trial52_0	0	5	5	-46.83791	True	1.118
1	52	1	m	20	23-May-2016	Sub1_Trial52_0	0	6	6	-28.022589	True	1.118
1	52	1	m	20	23-May-2016	Sub1_Trial52_1	1	0	0	-47.02617000000001	False	1.118
1	52	1	m	20	23-May-2016	Sub1_Trial52_1	1	1	1	40.294031	False	1.118
1	52	1	m	20	23-May-2016	Sub1_Trial52_1	1	2	2	-54.466545999999994	False	1.118
1	52	1	m	20	23-May-2016	Sub1_Trial52_1	1	3	3	-74.449284	False	1.118
1	52	1	m	20	23-May-2016	Sub1_Trial52_1	1	4	4	38.708481	False	1.118
1	52	1	m	20	23-May-2016	Sub1_Trial52_1	1	5	5	-29.640018999999995	False	1.118
1	52	1	m	20	23-May-2016	Sub1_Trial52_1	1	6	6	25.311102	False	1.118
1	53	1	m	20	23-May-2016	Sub1_Trial53_0	0	0	0	17.097468	False	0.944
1	53	1	m	20	23-May-2016	Sub1_Trial53_0	0	1	1	32.610489	False	0.944
1	53	1	m	20	23-May-2016	Sub1_Trial53_0	0	2	2	129.749266	False	0.944
1	53	1	m	20	23-May-2016	Sub1_Trial53_0	0	3	3	72.750254	False	0.944
1	53	1	m	20	23-May-2016	Sub1_Trial53_0	0	4	4	63.762761	False	0.944
1	53	1	m	20	23-May-2016	Sub1_Trial53_0	0	5	5	-16.781189999999995	False	0.944
1	53	1	m	20	23-May-2016	Sub1_Trial53_0	0	6	6	12.669866	False	0.944
1	53	1	m	20	23-May-2016	Sub1_Trial53_1	1	0	0	6.747502000000001	True	0.944
1	53	1	m	20	23-May-2016	Sub1_Trial53_1	1	1	1	-58.132795	True	0.944
1	53	1	m	20	23-May-2016	Sub1_Trial53_1	1	2	2	-24.657653	True	0.944
1	53	1	m	20	23-May-2016	Sub1_Trial53_1	1	3	3	-12.234253	True	0.944
1	53	1	m	20	23-May-2016	Sub1_Trial53_1	1	4	4	-33.645739	True	0.944
1	53	1	m	20	23-May-2016	Sub1_Trial53_1	1	5	5	58.57857	True	0.944
1	53	1	m	20	23-May-2016	Sub1_Trial53_1	1	6	6	-92.633398	True	0.944
1	54	1	m	20	23-May-2016	Sub1_Trial54_0	0	0	0	91.175575	True	0.851
1	54	1	m	20	23-May-2016	Sub1_Trial54_0	0	1	1	98.693805	True	0.851
1	54	1	m	20	23-May-2016	Sub1_Trial54_0	0	2	2	-116.378008	True	0.851
1	54	1	m	20	23-May-2016	Sub1_Trial54_0	0	3	3	136.057913	True	0.851
1	54	1	m	20	23-May-2016	Sub1_Trial54_0	0	4	4	-75.928892	True	0.851
1	54	1	m	20	23-May-2016	Sub1_Trial54_0	0	5	5	15.877327999999999	True	0.851
1	54	1	m	20	23-May-2016	Sub1_Trial54_0	0	6	6	76.925044	True	0.851
1	54	1	m	20	23-May-2016	Sub1_Trial54_1	1	0	0	10.303213	False	0.851
1	54	1	m	20	23-May-2016	Sub1_Trial54_1	1	1	1	-53.532736	False	0.851
1	54	1	m	20	23-May-2016	Sub1_Trial54_1	1	2	2	-78.938637	False	0.851
1	54	1	m	20	23-May-2016	Sub1_Trial54_1	1	3	3	9.682241	False	0.851
1	54	1	m	20	23-May-2016	Sub1_Trial54_1	1	4	4	-133.494635	False	0.851
1	54	1	m	20	23-May-2016	Sub1_Trial54_1	1	5	5	-25.549509999999998	False	0.851
1	54	1	m	20	23-May-2016	Sub1_Trial54_1	1	6	6	-59.367701	False	0.851
1	55	1	m	20	23-May-2016	Sub1_Trial55_0	0	0	0	-50.109318	False	0.936
1	55	1	m	20	23-May-2016	Sub1_Trial55_0	0	1	1	-19.636095999999995	False	0.936
1	55	1	m	20	23-May-2016	Sub1_Trial55_0	0	2	2	81.65325	False	0.936
1	55	1	m	20	23-May-2016	Sub1_Trial55_0	0	3	3	84.897499	False	0.936
1	55	1	m	20	23-May-2016	Sub1_Trial55_0	0	4	4	33.987869	False	0.936
1	55	1	m	20	23-May-2016	Sub1_Trial55_0	0	5	5	71.821154	False	0.936
1	55	1	m	20	23-May-2016	Sub1_Trial55_0	0	6	6	60.950821	False	0.936
1	55	1	m	20	23-May-2016	Sub1_Trial55_1	1	0	0	-26.723051	True	0.936
1	55	1	m	20	23-May-2016	Sub1_Trial55_1	1	1	1	30.022512	True	0.936
1	55	1	m	20	23-May-2016	Sub1_Trial55_1	1	2	2	-20.939136	True	0.936
1	55	1	m	20	23-May-2016	Sub1_Trial55_1	1	3	3	-62.990796	True	0.936
1	55	1	m	20	23-May-2016	Sub1_Trial55_1	1	4	4	44.432182	True	0.936
1	55	1	m	20	23-May-2016	Sub1_Trial55_1	1	5	5	4.721751000000001	True	0.936
1	55	1	m	20	23-May-2016	Sub1_Trial55_1	1	6	6	-13.098438	True	0.936
1	56	1	m	20	23-May-2016	Sub1_Trial56_0	0	0	0	27.50542	True	0.829
1	56	1	m	20	23-May-2016	Sub1_Trial56_0	0	1	1	13.618596	True	0.829
1	56	1	m	20	23-May-2016	Sub1_Trial56_0	0	2	2	19.584947	True	0.829
1	56	1	m	20	23-May-2016	Sub1_Trial56_0	0	3	3	3.585422000000001	True	0.829
1	56	1	m	20	23-May-2016	Sub1_Trial56_0	0	4	4	-54.212637	True	0.829
1	56	1	m	20	23-May-2016	Sub1_Trial56_0	0	5	5	55.07472	True	0.829
1	56	1	m	20	23-May-2016	Sub1_Trial56_0	0	6	6	98.623487	True	0.829
1	56	1	m	20	23-May-2016	Sub1_Trial56_1	1	0	0	-37.386901	False	0.829
1	56	1	m	20	23-May-2016	Sub1_Trial56_1	1	1	1	134.94309	False	0.829
1	56	1	m	20	23-May-2016	Sub1_Trial56_1	1	2	2	-12.337328	False	0.829
1	56	1	m	20	23-May-2016	Sub1_Trial56_1	1	3	3	-17.062525	False	0.829
1	56	1	m	20	23-May-2016	Sub1_Trial56_1	1	4	4	-62.832046	False	0.829
1	56	1	m	20	23-May-2016	Sub1_Trial56_1	1	5	5	-55.463581	False	0.829
1	56	1	m	20	23-May-2016	Sub1_Trial56_1	1	6	6	-66.708228	False	0.829
1	57	1	m	20	23-May-2016	Sub1_Trial57_0	0	0	0	36.922918	True	1.071
1	57	1	m	20	23-May-2016	Sub1_Trial57_0	0	1	1	59.794161	True	1.071
1	57	1	m	20	23-May-2016	Sub1_Trial57_0	0	2	2	93.929257	True	1.071
1	57	1	m	20	23-May-2016	Sub1_Trial57_0	0	3	3	-91.339615	True	1.071
1	57	1	m	20	23-May-2016	Sub1_Trial57_0	0	4	4	-11.729153	True	1.071
1	57	1	m	20	23-May-2016	Sub1_Trial57_0	0	5	5	24.711072	True	1.071
1	57	1	m	20	23-May-2016	Sub1_Trial57_0	0	6	6	50.207761	True	1.071
1	57	1	m	20	23-May-2016	Sub1_Trial57_1	1	0	0	-70.410827	False	1.071
1	57	1	m	20	23-May-2016	Sub1_Trial57_1	1	1	1	55.347843	False	1.071
1	57	1	m	20	23-May-2016	Sub1_Trial57_1	1	2	2	-8.159993	False	1.071
1	57	1	m	20	23-May-2016	Sub1_Trial57_1	1	3	3	38.716292	False	1.071
1	57	1	m	20	23-May-2016	Sub1_Trial57_1	1	4	4	-67.245136	False	1.071
1	57	1	m	20	23-May-2016	Sub1_Trial57_1	1	5	5	-114.366168	False	1.071
1	57	1	m	20	23-May-2016	Sub1_Trial57_1	1	6	6	53.28402	False	1.071
1	58	1	m	20	23-May-2016	Sub1_Trial58_0	0	0	0	-107.253272	True	1.031
1	58	1	m	20	23-May-2016	Sub1_Trial58_0	0	1	1	-93.579668	True	1.031
1	58	1	m	20	23-May-2016	Sub1_Trial58_0	0	2	2	-103.169255	True	1.031
1	58	1	m	20	23-May-2016	Sub1_Trial58_0	0	3	3	-2.9164150000000006	True	1.031
1	58	1	m	20	23-May-2016	Sub1_Trial58_0	0	4	4	-43.085513	True	1.031
1	58	1	m	20	23-May-2016	Sub1_Trial58_0	0	5	5	91.990837	True	1.031
1	58	1	m	20	23-May-2016	Sub1_Trial58_0	0	6	6	-101.854661	True	1.031
1	58	1	m	20	23-May-2016	Sub1_Trial58_1	1	0	0	-121.964445	False	1.031
1	58	1	m	20	23-May-2016	Sub1_Trial58_1	1	1	1	14.371327999999998	False	1.031
1	58	1	m	20	23-May-2016	Sub1_Trial58_1	1	2	2	83.505128	False	1.031
1	58	1	m	20	23-May-2016	Sub1_Trial58_1	1	3	3	-56.197617	False	1.031
1	58	1	m	20	23-May-2016	Sub1_Trial58_1	1	4	4	-88.59455	False	1.031
1	58	1	m	20	23-May-2016	Sub1_Trial58_1	1	5	5	-10.453195	False	1.031
1	58	1	m	20	23-May-2016	Sub1_Trial58_1	1	6	6	-114.551267	False	1.031
1	59	1	m	20	23-May-2016	Sub1_Trial59_0	0	0	0	15.241684	False	0.721
1	59	1	m	20	23-May-2016	Sub1_Trial59_0	0	1	1	-133.647143	False	0.721
1	59	1	m	20	23-May-2016	Sub1_Trial59_0	0	2	2	-37.577527	False	0.721
1	59	1	m	20	23-May-2016	Sub1_Trial59_0	0	3	3	-21.142261000000005	False	0.721
1	59	1	m	20	23-May-2016	Sub1_Trial59_0	0	4	4	126.950749	False	0.721
1	59	1	m	20	23-May-2016	Sub1_Trial59_0	0	5	5	64.039623	False	0.721
1	59	1	m	20	23-May-2016	Sub1_Trial59_0	0	6	6	-3.9956500000000013	False	0.721
1	59	1	m	20	23-May-2016	Sub1_Trial59_1	1	0	0	91.655345	True	0.721
1	59	1	m	20	23-May-2016	Sub1_Trial59_1	1	1	1	-73.131509	True	0.721
1	59	1	m	20	23-May-2016	Sub1_Trial59_1	1	2	2	-24.378677	True	0.721
1	59	1	m	20	23-May-2016	Sub1_Trial59_1	1	3	3	98.879281	True	0.721
1	59	1	m	20	23-May-2016	Sub1_Trial59_1	1	4	4	105.166805	True	0.721
1	59	1	m	20	23-May-2016	Sub1_Trial59_1	1	5	5	51.12631999999999	True	0.721
1	59	1	m	20	23-May-2016	Sub1_Trial59_1	1	6	6	34.352659	True	0.721
1	60	1	m	20	23-May-2016	Sub1_Trial60_0	0	0	0	-57.97084799999999	False	0.878
1	60	1	m	20	23-May-2016	Sub1_Trial60_0	0	1	1	40.216451	False	0.878
1	60	1	m	20	23-May-2016	Sub1_Trial60_0	0	2	2	19.728897	False	0.878
1	60	1	m	20	23-May-2016	Sub1_Trial60_0	0	3	3	79.751439	False	0.878
1	60	1	m	20	23-May-2016	Sub1_Trial60_0	0	4	4	-29.810749	False	0.878
1	60	1	m	20	23-May-2016	Sub1_Trial60_0	0	5	5	44.529792	False	0.878
1	60	1	m	20	23-May-2016	Sub1_Trial60_0	0	6	6	55.522466	False	0.878
1	60	1	m	20	23-May-2016	Sub1_Trial60_1	1	0	0	-62.886398	True	0.878
1	60	1	m	20	23-May-2016	Sub1_Trial60_1	1	1	1	10.937139000000002	True	0.878
1	60	1	m	20	23-May-2016	Sub1_Trial60_1	1	2	2	111.807774	True	0.878
1	60	1	m	20	23-May-2016	Sub1_Trial60_1	1	3	3	7.87078	True	0.878
1	60	1	m	20	23-May-2016	Sub1_Trial60_1	1	4	4	-21.603745	True	0.878
1	60	1	m	20	23-May-2016	Sub1_Trial60_1	1	5	5	31.966172999999998	True	0.878
1	60	1	m	20	23-May-2016	Sub1_Trial60_1	1	6	6	-19.257058	True	0.878
1	61	1	m	20	23-May-2016	Sub1_Trial61_0	0	0	0	-1.2829760000000014	False	0.777
1	61	1	m	20	23-May-2016	Sub1_Trial61_0	0	1	1	32.25526	False	0.777
1	61	1	m	20	23-May-2016	Sub1_Trial61_0	0	2	2	95.362083	False	0.777
1	61	1	m	20	23-May-2016	Sub1_Trial61_0	0	3	3	31.63122	False	0.777
1	61	1	m	20	23-May-2016	Sub1_Trial61_0	0	4	4	115.386856	False	0.777
1	61	1	m	20	23-May-2016	Sub1_Trial61_0	0	5	5	-141.985337	False	0.777
1	61	1	m	20	23-May-2016	Sub1_Trial61_0	0	6	6	-31.447977	False	0.777
1	61	1	m	20	23-May-2016	Sub1_Trial61_1	1	0	0	16.519524	True	0.777
1	61	1	m	20	23-May-2016	Sub1_Trial61_1	1	1	1	-58.462107	True	0.777
1	61	1	m	20	23-May-2016	Sub1_Trial61_1	1	2	2	-89.316861	True	0.777
1	61	1	m	20	23-May-2016	Sub1_Trial61_1	1	3	3	43.192456	True	0.777
1	61	1	m	20	23-May-2016	Sub1_Trial61_1	1	4	4	42.889105	True	0.777
1	61	1	m	20	23-May-2016	Sub1_Trial61_1	1	5	5	20.256681	True	0.777
1	61	1	m	20	23-May-2016	Sub1_Trial61_1	1	6	6	27.672129	True	0.777
1	62	1	m	20	23-May-2016	Sub1_Trial62_0	0	0	0	-7.467027000000002	False	0.57
1	62	1	m	20	23-May-2016	Sub1_Trial62_0	0	1	1	-48.148039	False	0.57
1	62	1	m	20	23-May-2016	Sub1_Trial62_0	0	2	2	23.231661	False	0.57
1	62	1	m	20	23-May-2016	Sub1_Trial62_0	0	3	3	93.768822	False	0.57
1	62	1	m	20	23-May-2016	Sub1_Trial62_0	0	4	4	-33.75615	False	0.57
1	62	1	m	20	23-May-2016	Sub1_Trial62_0	0	5	5	45.321374	False	0.57
1	62	1	m	20	23-May-2016	Sub1_Trial62_0	0	6	6	-72.40973	False	0.57
1	62	1	m	20	23-May-2016	Sub1_Trial62_1	1	0	0	-67.839825	True	0.57
1	62	1	m	20	23-May-2016	Sub1_Trial62_1	1	1	1	14.610092000000002	True	0.57
1	62	1	m	20	23-May-2016	Sub1_Trial62_1	1	2	2	-43.301535	True	0.57
1	62	1	m	20	23-May-2016	Sub1_Trial62_1	1	3	3	35.841095	True	0.57
1	62	1	m	20	23-May-2016	Sub1_Trial62_1	1	4	4	0.794792000000001	True	0.57
1	62	1	m	20	23-May-2016	Sub1_Trial62_1	1	5	5	-3.0792040000000007	True	0.57
1	62	1	m	20	23-May-2016	Sub1_Trial62_1	1	6	6	-44.103234	True	0.57
1	63	1	m	20	23-May-2016	Sub1_Trial63_0	0	0	0	-80.268348	False	0.678
1	63	1	m	20	23-May-2016	Sub1_Trial63_0	0	1	1	38.709912	False	0.678
1	63	1	m	20	23-May-2016	Sub1_Trial63_0	0	2	2	-75.352089	False	0.678
1	63	1	m	20	23-May-2016	Sub1_Trial63_0	0	3	3	72.144771	False	0.678
1	63	1	m	20	23-May-2016	Sub1_Trial63_0	0	4	4	22.927087	False	0.678
1	63	1	m	20	23-May-2016	Sub1_Trial63_0	0	5	5	45.648737	False	0.678
1	63	1	m	20	23-May-2016	Sub1_Trial63_0	0	6	6	-19.520278000000005	False	0.678
1	63	1	m	20	23-May-2016	Sub1_Trial63_1	1	0	0	17.163412	True	0.678
1	63	1	m	20	23-May-2016	Sub1_Trial63_1	1	1	1	103.075944	True	0.678
1	63	1	m	20	23-May-2016	Sub1_Trial63_1	1	2	2	-104.784321	True	0.678
1	63	1	m	20	23-May-2016	Sub1_Trial63_1	1	3	3	-114.330351	True	0.678
1	63	1	m	20	23-May-2016	Sub1_Trial63_1	1	4	4	29.082825999999997	True	0.678
1	63	1	m	20	23-May-2016	Sub1_Trial63_1	1	5	5	-45.83382	True	0.678
1	63	1	m	20	23-May-2016	Sub1_Trial63_1	1	6	6	-20.744382	True	0.678
1	64	1	m	20	23-May-2016	Sub1_Trial64_0	0	0	0	-50.805872	False	0.466
1	64	1	m	20	23-May-2016	Sub1_Trial64_0	0	1	1	-60.653952	False	0.466
1	64	1	m	20	23-May-2016	Sub1_Trial64_0	0	2	2	-29.529275	False	0.466
1	64	1	m	20	23-May-2016	Sub1_Trial64_0	0	3	3	-65.986643	False	0.466
1	64	1	m	20	23-May-2016	Sub1_Trial64_0	0	4	4	93.93186	False	0.466
1	64	1	m	20	23-May-2016	Sub1_Trial64_0	0	5	5	-69.19043	False	0.466
1	64	1	m	20	23-May-2016	Sub1_Trial64_0	0	6	6	127.255988	False	0.466
1	64	1	m	20	23-May-2016	Sub1_Trial64_1	1	0	0	-26.210561999999996	True	0.466
1	64	1	m	20	23-May-2016	Sub1_Trial64_1	1	1	1	-101.62185	True	0.466
1	64	1	m	20	23-May-2016	Sub1_Trial64_1	1	2	2	-43.307727	True	0.466
1	64	1	m	20	23-May-2016	Sub1_Trial64_1	1	3	3	65.415067	True	0.466
1	64	1	m	20	23-May-2016	Sub1_Trial64_1	1	4	4	73.915048	True	0.466
1	64	1	m	20	23-May-2016	Sub1_Trial64_1	1	5	5	11.215909	True	0.466
1	64	1	m	20	23-May-2016	Sub1_Trial64_1	1	6	6	20.118022	True	0.466
1	65	1	m	20	23-May-2016	Sub1_Trial65_0	0	0	0	-40.719681	False	0.939
1	65	1	m	20	23-May-2016	Sub1_Trial65_0	0	1	1	-128.110453	False	0.939
1	65	1	m	20	23-May-2016	Sub1_Trial65_0	0	2	2	-31.437216	False	0.939
1	65	1	m	20	23-May-2016	Sub1_Trial65_0	0	3	3	66.449229	False	0.939
1	65	1	m	20	23-May-2016	Sub1_Trial65_0	0	4	4	50.220899	False	0.939
1	65	1	m	20	23-May-2016	Sub1_Trial65_0	0	5	5	-150.954353	False	0.939
1	65	1	m	20	23-May-2016	Sub1_Trial65_0	0	6	6	11.670935999999998	False	0.939
1	65	1	m	20	23-May-2016	Sub1_Trial65_1	1	0	0	118.257952	True	0.939
1	65	1	m	20	23-May-2016	Sub1_Trial65_1	1	1	1	89.759652	True	0.939
1	65	1	m	20	23-May-2016	Sub1_Trial65_1	1	2	2	-40.784168	True	0.939
1	65	1	m	20	23-May-2016	Sub1_Trial65_1	1	3	3	15.583014	True	0.939
1	65	1	m	20	23-May-2016	Sub1_Trial65_1	1	4	4	54.561603	True	0.939
1	65	1	m	20	23-May-2016	Sub1_Trial65_1	1	5	5	26.929501	True	0.939
1	65	1	m	20	23-May-2016	Sub1_Trial65_1	1	6	6	48.745685	True	0.939
1	66	1	m	20	23-May-2016	Sub1_Trial66_0	0	0	0	6.1662040000000005	True	0.824
1	66	1	m	20	23-May-2016	Sub1_Trial66_0	0	1	1	-55.27591799999999	True	0.824
1	66	1	m	20	23-May-2016	Sub1_Trial66_0	0	2	2	99.607243	True	0.824
1	66	1	m	20	23-May-2016	Sub1_Trial66_0	0	3	3	0.44321800000000167	True	0.824
1	66	1	m	20	23-May-2016	Sub1_Trial66_0	0	4	4	48.053659	True	0.824
1	66	1	m	20	23-May-2016	Sub1_Trial66_0	0	5	5	-59.845354	True	0.824
1	66	1	m	20	23-May-2016	Sub1_Trial66_0	0	6	6	-75.266472	True	0.824
1	66	1	m	20	23-May-2016	Sub1_Trial66_1	1	0	0	-6.367708	False	0.824
1	66	1	m	20	23-May-2016	Sub1_Trial66_1	1	1	1	-17.694028	False	0.824
1	66	1	m	20	23-May-2016	Sub1_Trial66_1	1	2	2	83.637667	False	0.824
1	66	1	m	20	23-May-2016	Sub1_Trial66_1	1	3	3	42.42446	False	0.824
1	66	1	m	20	23-May-2016	Sub1_Trial66_1	1	4	4	37.83601	False	0.824
1	66	1	m	20	23-May-2016	Sub1_Trial66_1	1	5	5	-101.145759	False	0.824
1	66	1	m	20	23-May-2016	Sub1_Trial66_1	1	6	6	-67.738567	False	0.824
1	67	1	m	20	23-May-2016	Sub1_Trial67_0	0	0	0	90.306159	False	0.874
1	67	1	m	20	23-May-2016	Sub1_Trial67_0	0	1	1	93.880767	False	0.874
1	67	1	m	20	23-May-2016	Sub1_Trial67_0	0	2	2	-40.655838	False	0.874
1	67	1	m	20	23-May-2016	Sub1_Trial67_0	0	3	3	61.259491999999995	False	0.874
1	67	1	m	20	23-May-2016	Sub1_Trial67_0	0	4	4	97.681492	False	0.874
1	67	1	m	20	23-May-2016	Sub1_Trial67_0	0	5	5	22.468966	False	0.874
1	67	1	m	20	23-May-2016	Sub1_Trial67_0	0	6	6	113.63677200000001	False	0.874
1	67	1	m	20	23-May-2016	Sub1_Trial67_1	1	0	0	74.370332	True	0.874
1	67	1	m	20	23-May-2016	Sub1_Trial67_1	1	1	1	14.987367	True	0.874
1	67	1	m	20	23-May-2016	Sub1_Trial67_1	1	2	2	61.376224	True	0.874
1	67	1	m	20	23-May-2016	Sub1_Trial67_1	1	3	3	13.608491	True	0.874
1	67	1	m	20	23-May-2016	Sub1_Trial67_1	1	4	4	-29.042451	True	0.874
1	67	1	m	20	23-May-2016	Sub1_Trial67_1	1	5	5	25.092111	True	0.874
1	67	1	m	20	23-May-2016	Sub1_Trial67_1	1	6	6	2.5355869999999996	True	0.874
1	68	1	m	20	23-May-2016	Sub1_Trial68_0	0	0	0	15.489115	False	1.012
1	68	1	m	20	23-May-2016	Sub1_Trial68_0	0	1	1	-55.318094	False	1.012
1	68	1	m	20	23-May-2016	Sub1_Trial68_0	0	2	2	-20.731577	False	1.012
1	68	1	m	20	23-May-2016	Sub1_Trial68_0	0	3	3	39.500689	False	1.012
1	68	1	m	20	23-May-2016	Sub1_Trial68_0	0	4	4	110.783446	False	1.012
1	68	1	m	20	23-May-2016	Sub1_Trial68_0	0	5	5	56.236616	False	1.012
1	68	1	m	20	23-May-2016	Sub1_Trial68_0	0	6	6	21.2495	False	1.012
1	68	1	m	20	23-May-2016	Sub1_Trial68_1	1	0	0	-92.393189	True	1.012
1	68	1	m	20	23-May-2016	Sub1_Trial68_1	1	1	1	-19.169203	True	1.012
1	68	1	m	20	23-May-2016	Sub1_Trial68_1	1	2	2	19.030685	True	1.012
1	68	1	m	20	23-May-2016	Sub1_Trial68_1	1	3	3	104.268746	True	1.012
1	68	1	m	20	23-May-2016	Sub1_Trial68_1	1	4	4	100.599907	True	1.012
1	68	1	m	20	23-May-2016	Sub1_Trial68_1	1	5	5	-1.9292979999999993	True	1.012
1	68	1	m	20	23-May-2016	Sub1_Trial68_1	1	6	6	64.675192	True	1.012
1	69	1	m	20	23-May-2016	Sub1_Trial69_0	0	0	0	134.070576	False	0.643
1	69	1	m	20	23-May-2016	Sub1_Trial69_0	0	1	1	10.973173	False	0.643
1	69	1	m	20	23-May-2016	Sub1_Trial69_0	0	2	2	-21.037552000000005	False	0.643
1	69	1	m	20	23-May-2016	Sub1_Trial69_0	0	3	3	-35.002434	False	0.643
1	69	1	m	20	23-May-2016	Sub1_Trial69_0	0	4	4	50.152997	False	0.643
1	69	1	m	20	23-May-2016	Sub1_Trial69_0	0	5	5	93.610211	False	0.643
1	69	1	m	20	23-May-2016	Sub1_Trial69_0	0	6	6	148.797596	False	0.643
1	69	1	m	20	23-May-2016	Sub1_Trial69_1	1	0	0	3.783204999999999	True	0.643
1	69	1	m	20	23-May-2016	Sub1_Trial69_1	1	1	1	11.412514000000002	True	0.643
1	69	1	m	20	23-May-2016	Sub1_Trial69_1	1	2	2	-44.289472	True	0.643
1	69	1	m	20	23-May-2016	Sub1_Trial69_1	1	3	3	112.839404	True	0.643
1	69	1	m	20	23-May-2016	Sub1_Trial69_1	1	4	4	-5.281411	True	0.643
1	69	1	m	20	23-May-2016	Sub1_Trial69_1	1	5	5	-33.1266	True	0.643
1	69	1	m	20	23-May-2016	Sub1_Trial69_1	1	6	6	152.896855	True	0.643
1	70	1	m	20	23-May-2016	Sub1_Trial70_0	0	0	0	-70.389979	False	0.84
1	70	1	m	20	23-May-2016	Sub1_Trial70_0	0	1	1	30.379063	False	0.84
1	70	1	m	20	23-May-2016	Sub1_Trial70_0	0	2	2	36.410051	False	0.84
1	70	1	m	20	23-May-2016	Sub1_Trial70_0	0	3	3	-76.457116	False	0.84
1	70	1	m	20	23-May-2016	Sub1_Trial70_0	0	4	4	-15.805611999999996	False	0.84
1	70	1	m	20	23-May-2016	Sub1_Trial70_0	0	5	5	-28.344524	False	0.84
1	70	1	m	20	23-May-2016	Sub1_Trial70_0	0	6	6	36.950145	False	0.84
1	70	1	m	20	23-May-2016	Sub1_Trial70_1	1	0	0	-70.4874	True	0.84
1	70	1	m	20	23-May-2016	Sub1_Trial70_1	1	1	1	76.231874	True	0.84
1	70	1	m	20	23-May-2016	Sub1_Trial70_1	1	2	2	124.94123000000002	True	0.84
1	70	1	m	20	23-May-2016	Sub1_Trial70_1	1	3	3	-21.262816	True	0.84
1	70	1	m	20	23-May-2016	Sub1_Trial70_1	1	4	4	-0.6087640000000007	True	0.84
1	70	1	m	20	23-May-2016	Sub1_Trial70_1	1	5	5	35.464452	True	0.84
1	70	1	m	20	23-May-2016	Sub1_Trial70_1	1	6	6	84.227639	True	0.84
1	71	1	m	20	23-May-2016	Sub1_Trial71_0	0	0	0	-33.796759	True	0.659
1	71	1	m	20	23-May-2016	Sub1_Trial71_0	0	1	1	-16.204804	True	0.659
1	71	1	m	20	23-May-2016	Sub1_Trial71_0	0	2	2	42.936965	True	0.659
1	71	1	m	20	23-May-2016	Sub1_Trial71_0	0	3	3	117.79953799999998	True	0.659
1	71	1	m	20	23-May-2016	Sub1_Trial71_0	0	4	4	39.78755	True	0.659
1	71	1	m	20	23-May-2016	Sub1_Trial71_0	0	5	5	-84.422048	True	0.659
1	71	1	m	20	23-May-2016	Sub1_Trial71_0	0	6	6	30.314227000000002	True	0.659
1	71	1	m	20	23-May-2016	Sub1_Trial71_1	1	0	0	-6.448452	False	0.659
1	71	1	m	20	23-May-2016	Sub1_Trial71_1	1	1	1	-17.083846	False	0.659
1	71	1	m	20	23-May-2016	Sub1_Trial71_1	1	2	2	-15.343206000000002	False	0.659
1	71	1	m	20	23-May-2016	Sub1_Trial71_1	1	3	3	-61.58367	False	0.659
1	71	1	m	20	23-May-2016	Sub1_Trial71_1	1	4	4	-22.456303	False	0.659
1	71	1	m	20	23-May-2016	Sub1_Trial71_1	1	5	5	-54.909071	False	0.659
1	71	1	m	20	23-May-2016	Sub1_Trial71_1	1	6	6	-25.547376999999997	False	0.659
1	72	1	m	20	23-May-2016	Sub1_Trial72_0	0	0	0	-15.095948999999997	True	1.28
1	72	1	m	20	23-May-2016	Sub1_Trial72_0	0	1	1	-10.682804	True	1.28
1	72	1	m	20	23-May-2016	Sub1_Trial72_0	0	2	2	2.3581749999999992	True	1.28
1	72	1	m	20	23-May-2016	Sub1_Trial72_0	0	3	3	32.079754	True	1.28
1	72	1	m	20	23-May-2016	Sub1_Trial72_0	0	4	4	89.714185	True	1.28
1	72	1	m	20	23-May-2016	Sub1_Trial72_0	0	5	5	43.406304	True	1.28
1	72	1	m	20	23-May-2016	Sub1_Trial72_0	0	6	6	-20.067170000000004	True	1.28
1	72	1	m	20	23-May-2016	Sub1_Trial72_1	1	0	0	41.8611	False	1.28
1	72	1	m	20	23-May-2016	Sub1_Trial72_1	1	1	1	-17.187287	False	1.28
1	72	1	m	20	23-May-2016	Sub1_Trial72_1	1	2	2	-124.651602	False	1.28
1	72	1	m	20	23-May-2016	Sub1_Trial72_1	1	3	3	-50.411227	False	1.28
1	72	1	m	20	23-May-2016	Sub1_Trial72_1	1	4	4	-119.951671	False	1.28
1	72	1	m	20	23-May-2016	Sub1_Trial72_1	1	5	5	-16.598908	False	1.28
1	72	1	m	20	23-May-2016	Sub1_Trial72_1	1	6	6	-43.373807	False	1.28
1	73	1	m	20	23-May-2016	Sub1_Trial73_0	0	0	0	-44.136052	False	0.886
1	73	1	m	20	23-May-2016	Sub1_Trial73_0	0	1	1	42.673756	False	0.886
1	73	1	m	20	23-May-2016	Sub1_Trial73_0	0	2	2	54.763448	False	0.886
1	73	1	m	20	23-May-2016	Sub1_Trial73_0	0	3	3	-13.664868	False	0.886
1	73	1	m	20	23-May-2016	Sub1_Trial73_0	0	4	4	21.168519000000003	False	0.886
1	73	1	m	20	23-May-2016	Sub1_Trial73_0	0	5	5	4.08239	False	0.886
1	73	1	m	20	23-May-2016	Sub1_Trial73_0	0	6	6	-40.189377	False	0.886
1	73	1	m	20	23-May-2016	Sub1_Trial73_1	1	0	0	-3.5371890000000015	True	0.886
1	73	1	m	20	23-May-2016	Sub1_Trial73_1	1	1	1	-122.90425299999998	True	0.886
1	73	1	m	20	23-May-2016	Sub1_Trial73_1	1	2	2	-18.015034	True	0.886
1	73	1	m	20	23-May-2016	Sub1_Trial73_1	1	3	3	52.467932	True	0.886
1	73	1	m	20	23-May-2016	Sub1_Trial73_1	1	4	4	-39.953502	True	0.886
1	73	1	m	20	23-May-2016	Sub1_Trial73_1	1	5	5	34.596336	True	0.886
1	73	1	m	20	23-May-2016	Sub1_Trial73_1	1	6	6	69.400831	True	0.886
1	74	1	m	20	23-May-2016	Sub1_Trial74_0	0	0	0	10.763952	False	1.074
1	74	1	m	20	23-May-2016	Sub1_Trial74_0	0	1	1	-39.506368	False	1.074
1	74	1	m	20	23-May-2016	Sub1_Trial74_0	0	2	2	63.1044	False	1.074
1	74	1	m	20	23-May-2016	Sub1_Trial74_0	0	3	3	27.627287	False	1.074
1	74	1	m	20	23-May-2016	Sub1_Trial74_0	0	4	4	0.33980999999999995	False	1.074
1	74	1	m	20	23-May-2016	Sub1_Trial74_0	0	5	5	30.584304	False	1.074
1	74	1	m	20	23-May-2016	Sub1_Trial74_0	0	6	6	79.10509	False	1.074
1	74	1	m	20	23-May-2016	Sub1_Trial74_1	1	0	0	-53.103901	True	1.074
1	74	1	m	20	23-May-2016	Sub1_Trial74_1	1	1	1	-12.611417	True	1.074
1	74	1	m	20	23-May-2016	Sub1_Trial74_1	1	2	2	-14.545271	True	1.074
1	74	1	m	20	23-May-2016	Sub1_Trial74_1	1	3	3	62.77217	True	1.074
1	74	1	m	20	23-May-2016	Sub1_Trial74_1	1	4	4	28.861539	True	1.074
1	74	1	m	20	23-May-2016	Sub1_Trial74_1	1	5	5	38.326378	True	1.074
1	74	1	m	20	23-May-2016	Sub1_Trial74_1	1	6	6	10.348453	True	1.074
1	75	1	m	20	23-May-2016	Sub1_Trial75_0	0	0	0	15.169389	True	0.786
1	75	1	m	20	23-May-2016	Sub1_Trial75_0	0	1	1	-97.868569	True	0.786
1	75	1	m	20	23-May-2016	Sub1_Trial75_0	0	2	2	12.520926	True	0.786
1	75	1	m	20	23-May-2016	Sub1_Trial75_0	0	3	3	64.930895	True	0.786
1	75	1	m	20	23-May-2016	Sub1_Trial75_0	0	4	4	-7.7124549999999985	True	0.786
1	75	1	m	20	23-May-2016	Sub1_Trial75_0	0	5	5	110.067852	True	0.786
1	75	1	m	20	23-May-2016	Sub1_Trial75_0	0	6	6	39.234343	True	0.786
1	75	1	m	20	23-May-2016	Sub1_Trial75_1	1	0	0	-29.424122	False	0.786
1	75	1	m	20	23-May-2016	Sub1_Trial75_1	1	1	1	-10.776177	False	0.786
1	75	1	m	20	23-May-2016	Sub1_Trial75_1	1	2	2	-19.263902	False	0.786
1	75	1	m	20	23-May-2016	Sub1_Trial75_1	1	3	3	16.878432000000004	False	0.786
1	75	1	m	20	23-May-2016	Sub1_Trial75_1	1	4	4	52.828047999999995	False	0.786
1	75	1	m	20	23-May-2016	Sub1_Trial75_1	1	5	5	-20.433693	False	0.786
1	75	1	m	20	23-May-2016	Sub1_Trial75_1	1	6	6	32.091177	False	0.786
1	76	1	m	20	23-May-2016	Sub1_Trial76_0	0	0	0	57.76851099999999	True	1.1
1	76	1	m	20	23-May-2016	Sub1_Trial76_0	0	1	1	-57.036499	True	1.1
1	76	1	m	20	23-May-2016	Sub1_Trial76_0	0	2	2	-37.394293	True	1.1
1	76	1	m	20	23-May-2016	Sub1_Trial76_0	0	3	3	16.978616000000002	True	1.1
1	76	1	m	20	23-May-2016	Sub1_Trial76_0	0	4	4	-7.045356	True	1.1
1	76	1	m	20	23-May-2016	Sub1_Trial76_0	0	5	5	-113.753391	True	1.1
1	76	1	m	20	23-May-2016	Sub1_Trial76_0	0	6	6	-106.009621	True	1.1
1	76	1	m	20	23-May-2016	Sub1_Trial76_1	1	0	0	71.833257	False	1.1
1	76	1	m	20	23-May-2016	Sub1_Trial76_1	1	1	1	-53.068923	False	1.1
1	76	1	m	20	23-May-2016	Sub1_Trial76_1	1	2	2	145.484135	False	1.1
1	76	1	m	20	23-May-2016	Sub1_Trial76_1	1	3	3	28.302738	False	1.1
1	76	1	m	20	23-May-2016	Sub1_Trial76_1	1	4	4	31.413455	False	1.1
1	76	1	m	20	23-May-2016	Sub1_Trial76_1	1	5	5	0.04382800000000131	False	1.1
1	76	1	m	20	23-May-2016	Sub1_Trial76_1	1	6	6	-52.936752	False	1.1
1	77	1	m	20	23-May-2016	Sub1_Trial77_0	0	0	0	4.680845	False	1.229
1	77	1	m	20	23-May-2016	Sub1_Trial77_0	0	1	1	-114.75711799999999	False	1.229
1	77	1	m	20	23-May-2016	Sub1_Trial77_0	0	2	2	48.142756	False	1.229
1	77	1	m	20	23-May-2016	Sub1_Trial77_0	0	3	3	-19.868094999999997	False	1.229
1	77	1	m	20	23-May-2016	Sub1_Trial77_0	0	4	4	80.206441	False	1.229
1	77	1	m	20	23-May-2016	Sub1_Trial77_0	0	5	5	12.68185	False	1.229
1	77	1	m	20	23-May-2016	Sub1_Trial77_0	0	6	6	3.7975160000000017	False	1.229
1	77	1	m	20	23-May-2016	Sub1_Trial77_1	1	0	0	-97.538511	True	1.229
1	77	1	m	20	23-May-2016	Sub1_Trial77_1	1	1	1	99.775602	True	1.229
1	77	1	m	20	23-May-2016	Sub1_Trial77_1	1	2	2	-62.569581	True	1.229
1	77	1	m	20	23-May-2016	Sub1_Trial77_1	1	3	3	2.643529000000001	True	1.229
1	77	1	m	20	23-May-2016	Sub1_Trial77_1	1	4	4	-25.44985	True	1.229
1	77	1	m	20	23-May-2016	Sub1_Trial77_1	1	5	5	10.468954	True	1.229
1	77	1	m	20	23-May-2016	Sub1_Trial77_1	1	6	6	-136.116267	True	1.229
1	78	1	m	20	23-May-2016	Sub1_Trial78_0	0	0	0	140.694925	False	0.569
1	78	1	m	20	23-May-2016	Sub1_Trial78_0	0	1	1	99.166946	False	0.569
1	78	1	m	20	23-May-2016	Sub1_Trial78_0	0	2	2	0.8036470000000016	False	0.569
1	78	1	m	20	23-May-2016	Sub1_Trial78_0	0	3	3	-65.733452	False	0.569
1	78	1	m	20	23-May-2016	Sub1_Trial78_0	0	4	4	-121.72358700000001	False	0.569
1	78	1	m	20	23-May-2016	Sub1_Trial78_0	0	5	5	1.1879680000000015	False	0.569
1	78	1	m	20	23-May-2016	Sub1_Trial78_0	0	6	6	15.341137	False	0.569
1	78	1	m	20	23-May-2016	Sub1_Trial78_1	1	0	0	73.207443	True	0.569
1	78	1	m	20	23-May-2016	Sub1_Trial78_1	1	1	1	-66.568786	True	0.569
1	78	1	m	20	23-May-2016	Sub1_Trial78_1	1	2	2	55.635819999999995	True	0.569
1	78	1	m	20	23-May-2016	Sub1_Trial78_1	1	3	3	5.000087000000001	True	0.569
1	78	1	m	20	23-May-2016	Sub1_Trial78_1	1	4	4	-54.158083	True	0.569
1	78	1	m	20	23-May-2016	Sub1_Trial78_1	1	5	5	54.191328999999996	True	0.569
1	78	1	m	20	23-May-2016	Sub1_Trial78_1	1	6	6	18.59583	True	0.569
1	79	1	m	20	23-May-2016	Sub1_Trial79_0	0	0	0	42.646758	False	1.276
1	79	1	m	20	23-May-2016	Sub1_Trial79_0	0	1	1	-7.719172	False	1.276
1	79	1	m	20	23-May-2016	Sub1_Trial79_0	0	2	2	19.422023	False	1.276
1	79	1	m	20	23-May-2016	Sub1_Trial79_0	0	3	3	6.093214	False	1.276
1	79	1	m	20	23-May-2016	Sub1_Trial79_0	0	4	4	12.151514	False	1.276
1	79	1	m	20	23-May-2016	Sub1_Trial79_0	0	5	5	31.751381	False	1.276
1	79	1	m	20	23-May-2016	Sub1_Trial79_0	0	6	6	-42.246262	False	1.276
1	79	1	m	20	23-May-2016	Sub1_Trial79_1	1	0	0	-55.791675	True	1.276
1	79	1	m	20	23-May-2016	Sub1_Trial79_1	1	1	1	25.245423000000002	True	1.276
1	79	1	m	20	23-May-2016	Sub1_Trial79_1	1	2	2	131.956417	True	1.276
1	79	1	m	20	23-May-2016	Sub1_Trial79_1	1	3	3	-21.477528	True	1.276
1	79	1	m	20	23-May-2016	Sub1_Trial79_1	1	4	4	-70.890677	True	1.276
1	79	1	m	20	23-May-2016	Sub1_Trial79_1	1	5	5	-16.698186	True	1.276
1	79	1	m	20	23-May-2016	Sub1_Trial79_1	1	6	6	-33.881037	True	1.276
1	80	1	m	20	23-May-2016	Sub1_Trial80_0	0	0	0	-9.100341999999998	False	0.73
1	80	1	m	20	23-May-2016	Sub1_Trial80_0	0	1	1	-41.60473	False	0.73
1	80	1	m	20	23-May-2016	Sub1_Trial80_0	0	2	2	-31.063683999999995	False	0.73
1	80	1	m	20	23-May-2016	Sub1_Trial80_0	0	3	3	-92.577075	False	0.73
1	80	1	m	20	23-May-2016	Sub1_Trial80_0	0	4	4	-60.166482	False	0.73
1	80	1	m	20	23-May-2016	Sub1_Trial80_0	0	5	5	-98.910082	False	0.73
1	80	1	m	20	23-May-2016	Sub1_Trial80_0	0	6	6	-36.119013	False	0.73
1	80	1	m	20	23-May-2016	Sub1_Trial80_1	1	0	0	-75.956867	True	0.73
1	80	1	m	20	23-May-2016	Sub1_Trial80_1	1	1	1	-49.501101	True	0.73
1	80	1	m	20	23-May-2016	Sub1_Trial80_1	1	2	2	-21.115818	True	0.73
1	80	1	m	20	23-May-2016	Sub1_Trial80_1	1	3	3	-84.030835	True	0.73
1	80	1	m	20	23-May-2016	Sub1_Trial80_1	1	4	4	-1.355359	True	0.73
1	80	1	m	20	23-May-2016	Sub1_Trial80_1	1	5	5	23.825939000000005	True	0.73
1	80	1	m	20	23-May-2016	Sub1_Trial80_1	1	6	6	-67.426169	True	0.73
1	81	1	m	20	23-May-2016	Sub1_Trial81_0	0	0	0	-27.425626	False	1.337
1	81	1	m	20	23-May-2016	Sub1_Trial81_0	0	1	1	-103.928036	False	1.337
1	81	1	m	20	23-May-2016	Sub1_Trial81_0	0	2	2	-24.123902	False	1.337
1	81	1	m	20	23-May-2016	Sub1_Trial81_0	0	3	3	-92.674113	False	1.337
1	81	1	m	20	23-May-2016	Sub1_Trial81_0	0	4	4	-40.238447	False	1.337
1	81	1	m	20	23-May-2016	Sub1_Trial81_0	0	5	5	-51.849471	False	1.337
1	81	1	m	20	23-May-2016	Sub1_Trial81_0	0	6	6	-82.950131	False	1.337
1	81	1	m	20	23-May-2016	Sub1_Trial81_1	1	0	0	-144.540203	True	1.337
1	81	1	m	20	23-May-2016	Sub1_Trial81_1	1	1	1	39.554187	True	1.337
1	81	1	m	20	23-May-2016	Sub1_Trial81_1	1	2	2	140.009966	True	1.337
1	81	1	m	20	23-May-2016	Sub1_Trial81_1	1	3	3	5.316320000000001	True	1.337
1	81	1	m	20	23-May-2016	Sub1_Trial81_1	1	4	4	-34.452431	True	1.337
1	81	1	m	20	23-May-2016	Sub1_Trial81_1	1	5	5	-3.220205	True	1.337
1	81	1	m	20	23-May-2016	Sub1_Trial81_1	1	6	6	-32.60229	True	1.337
1	82	1	m	20	23-May-2016	Sub1_Trial82_0	0	0	0	-2.551020000000001	False	0.824
1	82	1	m	20	23-May-2016	Sub1_Trial82_0	0	1	1	-85.7588	False	0.824
1	82	1	m	20	23-May-2016	Sub1_Trial82_0	0	2	2	-133.170402	False	0.824
1	82	1	m	20	23-May-2016	Sub1_Trial82_0	0	3	3	-117.933119	False	0.824
1	82	1	m	20	23-May-2016	Sub1_Trial82_0	0	4	4	-16.3342	False	0.824
1	82	1	m	20	23-May-2016	Sub1_Trial82_0	0	5	5	28.271652000000003	False	0.824
1	82	1	m	20	23-May-2016	Sub1_Trial82_0	0	6	6	83.472802	False	0.824
1	82	1	m	20	23-May-2016	Sub1_Trial82_1	1	0	0	28.920397	True	0.824
1	82	1	m	20	23-May-2016	Sub1_Trial82_1	1	1	1	35.122165	True	0.824
1	82	1	m	20	23-May-2016	Sub1_Trial82_1	1	2	2	5.8145039999999995	True	0.824
1	82	1	m	20	23-May-2016	Sub1_Trial82_1	1	3	3	11.045864	True	0.824
1	82	1	m	20	23-May-2016	Sub1_Trial82_1	1	4	4	-36.955976	True	0.824
1	82	1	m	20	23-May-2016	Sub1_Trial82_1	1	5	5	50.614249	True	0.824
1	82	1	m	20	23-May-2016	Sub1_Trial82_1	1	6	6	-59.495915999999994	True	0.824
1	83	1	m	20	23-May-2016	Sub1_Trial83_0	0	0	0	118.058113	False	0.93
1	83	1	m	20	23-May-2016	Sub1_Trial83_0	0	1	1	-27.047592	False	0.93
1	83	1	m	20	23-May-2016	Sub1_Trial83_0	0	2	2	-35.355489	False	0.93
1	83	1	m	20	23-May-2016	Sub1_Trial83_0	0	3	3	28.565173	False	0.93
1	83	1	m	20	23-May-2016	Sub1_Trial83_0	0	4	4	75.06493	False	0.93
1	83	1	m	20	23-May-2016	Sub1_Trial83_0	0	5	5	67.758802	False	0.93
1	83	1	m	20	23-May-2016	Sub1_Trial83_0	0	6	6	18.910187	False	0.93
1	83	1	m	20	23-May-2016	Sub1_Trial83_1	1	0	0	-44.408457	True	0.93
1	83	1	m	20	23-May-2016	Sub1_Trial83_1	1	1	1	44.08342300000001	True	0.93
1	83	1	m	20	23-May-2016	Sub1_Trial83_1	1	2	2	-5.5463629999999995	True	0.93
1	83	1	m	20	23-May-2016	Sub1_Trial83_1	1	3	3	96.386442	True	0.93
1	83	1	m	20	23-May-2016	Sub1_Trial83_1	1	4	4	-98.574874	True	0.93
1	83	1	m	20	23-May-2016	Sub1_Trial83_1	1	5	5	9.886218	True	0.93
1	83	1	m	20	23-May-2016	Sub1_Trial83_1	1	6	6	90.280358	True	0.93
1	84	1	m	20	23-May-2016	Sub1_Trial84_0	0	0	0	-65.354401	False	0.575
1	84	1	m	20	23-May-2016	Sub1_Trial84_0	0	1	1	-19.510744000000003	False	0.575
1	84	1	m	20	23-May-2016	Sub1_Trial84_0	0	2	2	-14.036746999999998	False	0.575
1	84	1	m	20	23-May-2016	Sub1_Trial84_0	0	3	3	9.571881	False	0.575
1	84	1	m	20	23-May-2016	Sub1_Trial84_0	0	4	4	-61.834419999999994	False	0.575
1	84	1	m	20	23-May-2016	Sub1_Trial84_0	0	5	5	5.777654999999999	False	0.575
1	84	1	m	20	23-May-2016	Sub1_Trial84_0	0	6	6	-42.271243	False	0.575
1	84	1	m	20	23-May-2016	Sub1_Trial84_1	1	0	0	-25.810978	True	0.575
1	84	1	m	20	23-May-2016	Sub1_Trial84_1	1	1	1	-58.67193	True	0.575
1	84	1	m	20	23-May-2016	Sub1_Trial84_1	1	2	2	-19.773253	True	0.575
1	84	1	m	20	23-May-2016	Sub1_Trial84_1	1	3	3	-89.469616	True	0.575
1	84	1	m	20	23-May-2016	Sub1_Trial84_1	1	4	4	-40.921517	True	0.575
1	84	1	m	20	23-May-2016	Sub1_Trial84_1	1	5	5	80.28425	True	0.575
1	84	1	m	20	23-May-2016	Sub1_Trial84_1	1	6	6	55.10802699999999	True	0.575
1	85	1	m	20	23-May-2016	Sub1_Trial85_0	0	0	0	-27.199561	True	0.875
1	85	1	m	20	23-May-2016	Sub1_Trial85_0	0	1	1	37.471073	True	0.875
1	85	1	m	20	23-May-2016	Sub1_Trial85_0	0	2	2	33.809094	True	0.875
1	85	1	m	20	23-May-2016	Sub1_Trial85_0	0	3	3	7.593256	True	0.875
1	85	1	m	20	23-May-2016	Sub1_Trial85_0	0	4	4	-23.819931	True	0.875
1	85	1	m	20	23-May-2016	Sub1_Trial85_0	0	5	5	-64.809389	True	0.875
1	85	1	m	20	23-May-2016	Sub1_Trial85_0	0	6	6	0.37251799999999946	True	0.875
1	85	1	m	20	23-May-2016	Sub1_Trial85_1	1	0	0	79.740464	False	0.875
1	85	1	m	20	23-May-2016	Sub1_Trial85_1	1	1	1	29.915287	False	0.875
1	85	1	m	20	23-May-2016	Sub1_Trial85_1	1	2	2	12.67225	False	0.875
1	85	1	m	20	23-May-2016	Sub1_Trial85_1	1	3	3	46.023582	False	0.875
1	85	1	m	20	23-May-2016	Sub1_Trial85_1	1	4	4	40.897192	False	0.875
1	85	1	m	20	23-May-2016	Sub1_Trial85_1	1	5	5	-113.151591	False	0.875
1	85	1	m	20	23-May-2016	Sub1_Trial85_1	1	6	6	1.3142050000000012	False	0.875
1	86	1	m	20	23-May-2016	Sub1_Trial86_0	0	0	0	-92.998679	False	0.44
1	86	1	m	20	23-May-2016	Sub1_Trial86_0	0	1	1	-22.391993	False	0.44
1	86	1	m	20	23-May-2016	Sub1_Trial86_0	0	2	2	57.780133000000006	False	0.44
1	86	1	m	20	23-May-2016	Sub1_Trial86_0	0	3	3	-16.050497	False	0.44
1	86	1	m	20	23-May-2016	Sub1_Trial86_0	0	4	4	18.357557	False	0.44
1	86	1	m	20	23-May-2016	Sub1_Trial86_0	0	5	5	-62.858568	False	0.44
1	86	1	m	20	23-May-2016	Sub1_Trial86_0	0	6	6	-151.011189	False	0.44
1	86	1	m	20	23-May-2016	Sub1_Trial86_1	1	0	0	6.574173	True	0.44
1	86	1	m	20	23-May-2016	Sub1_Trial86_1	1	1	1	-66.582703	True	0.44
1	86	1	m	20	23-May-2016	Sub1_Trial86_1	1	2	2	82.081295	True	0.44
1	86	1	m	20	23-May-2016	Sub1_Trial86_1	1	3	3	121.456711	True	0.44
1	86	1	m	20	23-May-2016	Sub1_Trial86_1	1	4	4	-26.018723	True	0.44
1	86	1	m	20	23-May-2016	Sub1_Trial86_1	1	5	5	83.500489	True	0.44
1	86	1	m	20	23-May-2016	Sub1_Trial86_1	1	6	6	66.755362	True	0.44
1	87	1	m	20	23-May-2016	Sub1_Trial87_0	0	0	0	18.278243	False	0.415
1	87	1	m	20	23-May-2016	Sub1_Trial87_0	0	1	1	36.609617	False	0.415
1	87	1	m	20	23-May-2016	Sub1_Trial87_0	0	2	2	47.375079	False	0.415
1	87	1	m	20	23-May-2016	Sub1_Trial87_0	0	3	3	47.207696	False	0.415
1	87	1	m	20	23-May-2016	Sub1_Trial87_0	0	4	4	47.487927	False	0.415
1	87	1	m	20	23-May-2016	Sub1_Trial87_0	0	5	5	-21.880579999999995	False	0.415
1	87	1	m	20	23-May-2016	Sub1_Trial87_0	0	6	6	26.547064	False	0.415
1	87	1	m	20	23-May-2016	Sub1_Trial87_1	1	0	0	-67.149924	True	0.415
1	87	1	m	20	23-May-2016	Sub1_Trial87_1	1	1	1	-81.784549	True	0.415
1	87	1	m	20	23-May-2016	Sub1_Trial87_1	1	2	2	84.137594	True	0.415
1	87	1	m	20	23-May-2016	Sub1_Trial87_1	1	3	3	-46.251701	True	0.415
1	87	1	m	20	23-May-2016	Sub1_Trial87_1	1	4	4	22.929133	True	0.415
1	87	1	m	20	23-May-2016	Sub1_Trial87_1	1	5	5	105.568896	True	0.415
1	87	1	m	20	23-May-2016	Sub1_Trial87_1	1	6	6	-62.223627	True	0.415
1	88	1	m	20	23-May-2016	Sub1_Trial88_0	0	0	0	-14.333497000000001	False	0.326
1	88	1	m	20	23-May-2016	Sub1_Trial88_0	0	1	1	-68.446485	False	0.326
1	88	1	m	20	23-May-2016	Sub1_Trial88_0	0	2	2	-110.10626100000002	False	0.326
1	88	1	m	20	23-May-2016	Sub1_Trial88_0	0	3	3	-25.918310000000005	False	0.326
1	88	1	m	20	23-May-2016	Sub1_Trial88_0	0	4	4	-15.480182999999997	False	0.326
1	88	1	m	20	23-May-2016	Sub1_Trial88_0	0	5	5	-37.464898	False	0.326
1	88	1	m	20	23-May-2016	Sub1_Trial88_0	0	6	6	-18.338052000000005	False	0.326
1	88	1	m	20	23-May-2016	Sub1_Trial88_1	1	0	0	-76.679044	True	0.326
1	88	1	m	20	23-May-2016	Sub1_Trial88_1	1	1	1	38.446344	True	0.326
1	88	1	m	20	23-May-2016	Sub1_Trial88_1	1	2	2	-152.22344	True	0.326
1	88	1	m	20	23-May-2016	Sub1_Trial88_1	1	3	3	10.123026	True	0.326
1	88	1	m	20	23-May-2016	Sub1_Trial88_1	1	4	4	46.83234	True	0.326
1	88	1	m	20	23-May-2016	Sub1_Trial88_1	1	5	5	-59.418041	True	0.326
1	88	1	m	20	23-May-2016	Sub1_Trial88_1	1	6	6	-3.996307999999999	True	0.326
1	89	1	m	20	23-May-2016	Sub1_Trial89_0	0	0	0	-0.9550230000000006	True	0.674
1	89	1	m	20	23-May-2016	Sub1_Trial89_0	0	1	1	28.847944999999996	True	0.674
1	89	1	m	20	23-May-2016	Sub1_Trial89_0	0	2	2	-65.600472	True	0.674
1	89	1	m	20	23-May-2016	Sub1_Trial89_0	0	3	3	58.460993	True	0.674
1	89	1	m	20	23-May-2016	Sub1_Trial89_0	0	4	4	76.617692	True	0.674
1	89	1	m	20	23-May-2016	Sub1_Trial89_0	0	5	5	22.482651000000004	True	0.674
1	89	1	m	20	23-May-2016	Sub1_Trial89_0	0	6	6	1.057898999999999	True	0.674
1	89	1	m	20	23-May-2016	Sub1_Trial89_1	1	0	0	-81.514478	False	0.674
1	89	1	m	20	23-May-2016	Sub1_Trial89_1	1	1	1	34.638852	False	0.674
1	89	1	m	20	23-May-2016	Sub1_Trial89_1	1	2	2	-85.109429	False	0.674
1	89	1	m	20	23-May-2016	Sub1_Trial89_1	1	3	3	111.355158	False	0.674
1	89	1	m	20	23-May-2016	Sub1_Trial89_1	1	4	4	36.853253	False	0.674
1	89	1	m	20	23-May-2016	Sub1_Trial89_1	1	5	5	18.537301	False	0.674
1	89	1	m	20	23-May-2016	Sub1_Trial89_1	1	6	6	-27.551851999999997	False	0.674
1	90	1	m	20	23-May-2016	Sub1_Trial90_0	0	0	0	25.572987	False	0.456
1	90	1	m	20	23-May-2016	Sub1_Trial90_0	0	1	1	-17.778239	False	0.456
1	90	1	m	20	23-May-2016	Sub1_Trial90_0	0	2	2	51.817305	False	0.456
1	90	1	m	20	23-May-2016	Sub1_Trial90_0	0	3	3	21.682247	False	0.456
1	90	1	m	20	23-May-2016	Sub1_Trial90_0	0	4	4	-37.939103	False	0.456
1	90	1	m	20	23-May-2016	Sub1_Trial90_0	0	5	5	8.559823	False	0.456
1	90	1	m	20	23-May-2016	Sub1_Trial90_0	0	6	6	67.359553	False	0.456
1	90	1	m	20	23-May-2016	Sub1_Trial90_1	1	0	0	132.422919	True	0.456
1	90	1	m	20	23-May-2016	Sub1_Trial90_1	1	1	1	-85.41779	True	0.456
1	90	1	m	20	23-May-2016	Sub1_Trial90_1	1	2	2	-26.3366	True	0.456
1	90	1	m	20	23-May-2016	Sub1_Trial90_1	1	3	3	3.67004	True	0.456
1	90	1	m	20	23-May-2016	Sub1_Trial90_1	1	4	4	-136.775359	True	0.456
1	90	1	m	20	23-May-2016	Sub1_Trial90_1	1	5	5	39.57944	True	0.456
1	90	1	m	20	23-May-2016	Sub1_Trial90_1	1	6	6	5.445612000000001	True	0.456
1	91	1	m	20	23-May-2016	Sub1_Trial91_0	0	0	0	73.058226	True	0.817
1	91	1	m	20	23-May-2016	Sub1_Trial91_0	0	1	1	56.152925	True	0.817
1	91	1	m	20	23-May-2016	Sub1_Trial91_0	0	2	2	-32.817706	True	0.817
1	91	1	m	20	23-May-2016	Sub1_Trial91_0	0	3	3	-3.2614659999999986	True	0.817
1	91	1	m	20	23-May-2016	Sub1_Trial91_0	0	4	4	24.741712	True	0.817
1	91	1	m	20	23-May-2016	Sub1_Trial91_0	0	5	5	-87.976039	True	0.817
1	91	1	m	20	23-May-2016	Sub1_Trial91_0	0	6	6	-72.522201	True	0.817
1	91	1	m	20	23-May-2016	Sub1_Trial91_1	1	0	0	-29.887388	False	0.817
1	91	1	m	20	23-May-2016	Sub1_Trial91_1	1	1	1	5.436807999999999	False	0.817
1	91	1	m	20	23-May-2016	Sub1_Trial91_1	1	2	2	125.365118	False	0.817
1	91	1	m	20	23-May-2016	Sub1_Trial91_1	1	3	3	55.808419	False	0.817
1	91	1	m	20	23-May-2016	Sub1_Trial91_1	1	4	4	-30.975052	False	0.817
1	91	1	m	20	23-May-2016	Sub1_Trial91_1	1	5	5	-44.036376	False	0.817
1	91	1	m	20	23-May-2016	Sub1_Trial91_1	1	6	6	107.365739	False	0.817
1	92	1	m	20	23-May-2016	Sub1_Trial92_0	0	0	0	-33.520562	False	0.603
1	92	1	m	20	23-May-2016	Sub1_Trial92_0	0	1	1	-98.885772	False	0.603
1	92	1	m	20	23-May-2016	Sub1_Trial92_0	0	2	2	68.249164	False	0.603
1	92	1	m	20	23-May-2016	Sub1_Trial92_0	0	3	3	20.280328999999995	False	0.603
1	92	1	m	20	23-May-2016	Sub1_Trial92_0	0	4	4	81.578578	False	0.603
1	92	1	m	20	23-May-2016	Sub1_Trial92_0	0	5	5	-63.609393	False	0.603
1	92	1	m	20	23-May-2016	Sub1_Trial92_0	0	6	6	16.840253000000004	False	0.603
1	92	1	m	20	23-May-2016	Sub1_Trial92_1	1	0	0	-45.783243	True	0.603
1	92	1	m	20	23-May-2016	Sub1_Trial92_1	1	1	1	89.246818	True	0.603
1	92	1	m	20	23-May-2016	Sub1_Trial92_1	1	2	2	-38.583343	True	0.603
1	92	1	m	20	23-May-2016	Sub1_Trial92_1	1	3	3	-6.118621000000001	True	0.603
1	92	1	m	20	23-May-2016	Sub1_Trial92_1	1	4	4	-24.347422	True	0.603
1	92	1	m	20	23-May-2016	Sub1_Trial92_1	1	5	5	69.577377	True	0.603
1	92	1	m	20	23-May-2016	Sub1_Trial92_1	1	6	6	29.990532	True	0.603
1	93	1	m	20	23-May-2016	Sub1_Trial93_0	0	0	0	-73.199699	False	0.631
1	93	1	m	20	23-May-2016	Sub1_Trial93_0	0	1	1	35.399491	False	0.631
1	93	1	m	20	23-May-2016	Sub1_Trial93_0	0	2	2	23.23676	False	0.631
1	93	1	m	20	23-May-2016	Sub1_Trial93_0	0	3	3	-114.47887700000001	False	0.631
1	93	1	m	20	23-May-2016	Sub1_Trial93_0	0	4	4	-133.478814	False	0.631
1	93	1	m	20	23-May-2016	Sub1_Trial93_0	0	5	5	-2.8279099999999993	False	0.631
1	93	1	m	20	23-May-2016	Sub1_Trial93_0	0	6	6	48.803533	False	0.631
1	93	1	m	20	23-May-2016	Sub1_Trial93_1	1	0	0	11.81618	True	0.631
1	93	1	m	20	23-May-2016	Sub1_Trial93_1	1	1	1	-108.065743	True	0.631
1	93	1	m	20	23-May-2016	Sub1_Trial93_1	1	2	2	-108.626168	True	0.631
1	93	1	m	20	23-May-2016	Sub1_Trial93_1	1	3	3	60.695446000000004	True	0.631
1	93	1	m	20	23-May-2016	Sub1_Trial93_1	1	4	4	-10.176109	True	0.631
1	93	1	m	20	23-May-2016	Sub1_Trial93_1	1	5	5	-27.036916	True	0.631
1	93	1	m	20	23-May-2016	Sub1_Trial93_1	1	6	6	92.134288	True	0.631
1	94	1	m	20	23-May-2016	Sub1_Trial94_0	0	0	0	29.24645	False	0.828
1	94	1	m	20	23-May-2016	Sub1_Trial94_0	0	1	1	57.391575	False	0.828
1	94	1	m	20	23-May-2016	Sub1_Trial94_0	0	2	2	-59.804737	False	0.828
1	94	1	m	20	23-May-2016	Sub1_Trial94_0	0	3	3	25.012301	False	0.828
1	94	1	m	20	23-May-2016	Sub1_Trial94_0	0	4	4	-16.083741000000003	False	0.828
1	94	1	m	20	23-May-2016	Sub1_Trial94_0	0	5	5	-105.90839	False	0.828
1	94	1	m	20	23-May-2016	Sub1_Trial94_0	0	6	6	30.378532	False	0.828
1	94	1	m	20	23-May-2016	Sub1_Trial94_1	1	0	0	-57.896046	True	0.828
1	94	1	m	20	23-May-2016	Sub1_Trial94_1	1	1	1	-58.238783	True	0.828
1	94	1	m	20	23-May-2016	Sub1_Trial94_1	1	2	2	34.852965	True	0.828
1	94	1	m	20	23-May-2016	Sub1_Trial94_1	1	3	3	138.359624	True	0.828
1	94	1	m	20	23-May-2016	Sub1_Trial94_1	1	4	4	-55.567799	True	0.828
1	94	1	m	20	23-May-2016	Sub1_Trial94_1	1	5	5	37.86717	True	0.828
1	94	1	m	20	23-May-2016	Sub1_Trial94_1	1	6	6	-39.134295	True	0.828
1	95	1	m	20	23-May-2016	Sub1_Trial95_0	0	0	0	43.391295	False	0.638
1	95	1	m	20	23-May-2016	Sub1_Trial95_0	0	1	1	-0.39079500000000067	False	0.638
1	95	1	m	20	23-May-2016	Sub1_Trial95_0	0	2	2	77.503947	False	0.638
1	95	1	m	20	23-May-2016	Sub1_Trial95_0	0	3	3	-12.991308	False	0.638
1	95	1	m	20	23-May-2016	Sub1_Trial95_0	0	4	4	-78.499247	False	0.638
1	95	1	m	20	23-May-2016	Sub1_Trial95_0	0	5	5	17.251466	False	0.638
1	95	1	m	20	23-May-2016	Sub1_Trial95_0	0	6	6	109.272606	False	0.638
1	95	1	m	20	23-May-2016	Sub1_Trial95_1	1	0	0	-83.76352	True	0.638
1	95	1	m	20	23-May-2016	Sub1_Trial95_1	1	1	1	-16.964169	True	0.638
1	95	1	m	20	23-May-2016	Sub1_Trial95_1	1	2	2	70.337971	True	0.638
1	95	1	m	20	23-May-2016	Sub1_Trial95_1	1	3	3	-134.408806	True	0.638
1	95	1	m	20	23-May-2016	Sub1_Trial95_1	1	4	4	43.781205	True	0.638
1	95	1	m	20	23-May-2016	Sub1_Trial95_1	1	5	5	52.707229	True	0.638
1	95	1	m	20	23-May-2016	Sub1_Trial95_1	1	6	6	14.943858	True	0.638
1	96	1	m	20	23-May-2016	Sub1_Trial96_0	0	0	0	6.523057	False	1.004
1	96	1	m	20	23-May-2016	Sub1_Trial96_0	0	1	1	65.467585	False	1.004
1	96	1	m	20	23-May-2016	Sub1_Trial96_0	0	2	2	46.446255	False	1.004
1	96	1	m	20	23-May-2016	Sub1_Trial96_0	0	3	3	-24.516287	False	1.004
1	96	1	m	20	23-May-2016	Sub1_Trial96_0	0	4	4	113.391421	False	1.004
1	96	1	m	20	23-May-2016	Sub1_Trial96_0	0	5	5	-3.558316999999999	False	1.004
1	96	1	m	20	23-May-2016	Sub1_Trial96_0	0	6	6	-56.888795	False	1.004
1	96	1	m	20	23-May-2016	Sub1_Trial96_1	1	0	0	-30.689395	True	1.004
1	96	1	m	20	23-May-2016	Sub1_Trial96_1	1	1	1	60.1027	True	1.004
1	96	1	m	20	23-May-2016	Sub1_Trial96_1	1	2	2	13.665115	True	1.004
1	96	1	m	20	23-May-2016	Sub1_Trial96_1	1	3	3	62.220350999999994	True	1.004
1	96	1	m	20	23-May-2016	Sub1_Trial96_1	1	4	4	4.845527000000001	True	1.004
1	96	1	m	20	23-May-2016	Sub1_Trial96_1	1	5	5	-29.114956	True	1.004
1	96	1	m	20	23-May-2016	Sub1_Trial96_1	1	6	6	-116.595018	True	1.004
1	97	1	m	20	23-May-2016	Sub1_Trial97_0	0	0	0	6.247636	False	0.441
1	97	1	m	20	23-May-2016	Sub1_Trial97_0	0	1	1	101.930304	False	0.441
1	97	1	m	20	23-May-2016	Sub1_Trial97_0	0	2	2	15.361746	False	0.441
1	97	1	m	20	23-May-2016	Sub1_Trial97_0	0	3	3	-8.041408	False	0.441
1	97	1	m	20	23-May-2016	Sub1_Trial97_0	0	4	4	4.802173	False	0.441
1	97	1	m	20	23-May-2016	Sub1_Trial97_0	0	5	5	52.60464	False	0.441
1	97	1	m	20	23-May-2016	Sub1_Trial97_0	0	6	6	-48.259894	False	0.441
1	97	1	m	20	23-May-2016	Sub1_Trial97_1	1	0	0	31.556950999999998	True	0.441
1	97	1	m	20	23-May-2016	Sub1_Trial97_1	1	1	1	-109.551726	True	0.441
1	97	1	m	20	23-May-2016	Sub1_Trial97_1	1	2	2	-5.515715	True	0.441
1	97	1	m	20	23-May-2016	Sub1_Trial97_1	1	3	3	-65.925438	True	0.441
1	97	1	m	20	23-May-2016	Sub1_Trial97_1	1	4	4	-45.700305	True	0.441
1	97	1	m	20	23-May-2016	Sub1_Trial97_1	1	5	5	19.777046999999996	True	0.441
1	97	1	m	20	23-May-2016	Sub1_Trial97_1	1	6	6	-78.755533	True	0.441
1	98	1	m	20	23-May-2016	Sub1_Trial98_0	0	0	0	-17.45894	False	0.849
1	98	1	m	20	23-May-2016	Sub1_Trial98_0	0	1	1	-10.606517	False	0.849
1	98	1	m	20	23-May-2016	Sub1_Trial98_0	0	2	2	81.392106	False	0.849
1	98	1	m	20	23-May-2016	Sub1_Trial98_0	0	3	3	-12.73554	False	0.849
1	98	1	m	20	23-May-2016	Sub1_Trial98_0	0	4	4	-16.376748	False	0.849
1	98	1	m	20	23-May-2016	Sub1_Trial98_0	0	5	5	-73.271385	False	0.849
1	98	1	m	20	23-May-2016	Sub1_Trial98_0	0	6	6	110.83232099999998	False	0.849
1	98	1	m	20	23-May-2016	Sub1_Trial98_1	1	0	0	90.581331	True	0.849
1	98	1	m	20	23-May-2016	Sub1_Trial98_1	1	1	1	25.33861	True	0.849
1	98	1	m	20	23-May-2016	Sub1_Trial98_1	1	2	2	-18.413675999999995	True	0.849
1	98	1	m	20	23-May-2016	Sub1_Trial98_1	1	3	3	75.750112	True	0.849
1	98	1	m	20	23-May-2016	Sub1_Trial98_1	1	4	4	68.770386	True	0.849
1	98	1	m	20	23-May-2016	Sub1_Trial98_1	1	5	5	-7.801078	True	0.849
1	98	1	m	20	23-May-2016	Sub1_Trial98_1	1	6	6	90.716555	True	0.849
1	99	1	m	20	23-May-2016	Sub1_Trial99_0	0	0	0	-17.897661	True	0.964
1	99	1	m	20	23-May-2016	Sub1_Trial99_0	0	1	1	28.324670999999995	True	0.964
1	99	1	m	20	23-May-2016	Sub1_Trial99_0	0	2	2	24.622973	True	0.964
1	99	1	m	20	23-May-2016	Sub1_Trial99_0	0	3	3	56.525774	True	0.964
1	99	1	m	20	23-May-2016	Sub1_Trial99_0	0	4	4	-17.891334	True	0.964
1	99	1	m	20	23-May-2016	Sub1_Trial99_0	0	5	5	50.05793	True	0.964
1	99	1	m	20	23-May-2016	Sub1_Trial99_0	0	6	6	73.401812	True	0.964
1	99	1	m	20	23-May-2016	Sub1_Trial99_1	1	0	0	12.428399	False	0.964
1	99	1	m	20	23-May-2016	Sub1_Trial99_1	1	1	1	10.730838	False	0.964
1	99	1	m	20	23-May-2016	Sub1_Trial99_1	1	2	2	-87.802713	False	0.964
1	99	1	m	20	23-May-2016	Sub1_Trial99_1	1	3	3	-82.09606	False	0.964
1	99	1	m	20	23-May-2016	Sub1_Trial99_1	1	4	4	-102.300927	False	0.964
1	99	1	m	20	23-May-2016	Sub1_Trial99_1	1	5	5	-87.100159	False	0.964
1	99	1	m	20	23-May-2016	Sub1_Trial99_1	1	6	6	-10.856956	False	0.964
1	100	1	m	20	23-May-2016	Sub1_Trial100_0	0	0	0	51.749679	False	0.761
1	100	1	m	20	23-May-2016	Sub1_Trial100_0	0	1	1	-144.735175	False	0.761
1	100	1	m	20	23-May-2016	Sub1_Trial100_0	0	2	2	-80.818541	False	0.761
1	100	1	m	20	23-May-2016	Sub1_Trial100_0	0	3	3	-7.503430999999999	False	0.761
1	100	1	m	20	23-May-2016	Sub1_Trial100_0	0	4	4	-119.901536	False	0.761
1	100	1	m	20	23-May-2016	Sub1_Trial100_0	0	5	5	-32.192618	False	0.761
1	100	1	m	20	23-May-2016	Sub1_Trial100_0	0	6	6	76.370007	False	0.761
1	100	1	m	20	23-May-2016	Sub1_Trial100_1	1	0	0	-11.471618	True	0.761
1	100	1	m	20	23-May-2016	Sub1_Trial100_1	1	1	1	-4.706833	True	0.761
1	100	1	m	20	23-May-2016	Sub1_Trial100_1	1	2	2	-70.111472	True	0.761
1	100	1	m	20	23-May-2016	Sub1_Trial100_1	1	3	3	-38.896301	True	0.761
1	100	1	m	20	23-May-2016	Sub1_Trial100_1	1	4	4	-94.608944	True	0.761
1	100	1	m	20	23-May-2016	Sub1_Trial100_1	1	5	5	25.494793	True	0.761
1	100	1	m	20	23-May-2016	Sub1_Trial100_1	1	6	6	-31.654532	True	0.761
1	100	2	m	20	23-May-2016	Sub1_Trial100_0	0	0	0	51.749679	False	0.6
1	100	2	m	20	23-May-2016	Sub1_Trial100_0	0	1	1	-144.735175	False	0.6
1	100	2	m	20	23-May-2016	Sub1_Trial100_0	0	2	2	-80.818541	False	0.6
1	100	2	m	20	23-May-2016	Sub1_Trial100_0	0	3	3	-7.503430999999999	False	0.6
1	100	2	m	20	23-May-2016	Sub1_Trial100_0	0	4	4	-119.901536	False	0.6
1	100	2	m	20	23-May-2016	Sub1_Trial100_0	0	5	5	-32.192618	False	0.6
1	100	2	m	20	23-May-2016	Sub1_Trial100_0	0	6	6	76.370007	False	0.6
1	100	2	m	20	23-May-2016	Sub1_Trial100_1	1	0	0	-11.471618	True	0.6
1	100	2	m	20	23-May-2016	Sub1_Trial100_1	1	1	1	-4.706833	True	0.6
1	100	2	m	20	23-May-2016	Sub1_Trial100_1	1	2	2	-70.111472	True	0.6
1	100	2	m	20	23-May-2016	Sub1_Trial100_1	1	3	3	-38.896301	True	0.6
1	100	2	m	20	23-May-2016	Sub1_Trial100_1	1	4	4	-94.608944	True	0.6
1	100	2	m	20	23-May-2016	Sub1_Trial100_1	1	5	5	25.494793	True	0.6
1	100	2	m	20	23-May-2016	Sub1_Trial100_1	1	6	6	-31.654532	True	0.6
1	101	2	m	20	23-May-2016	Sub1_Trial101_0	0	0	0	75.403873	True	0.732
1	101	2	m	20	23-May-2016	Sub1_Trial101_0	0	1	1	-2.438879	True	0.732
1	101	2	m	20	23-May-2016	Sub1_Trial101_0	0	2	2	-35.279113	True	0.732
1	101	2	m	20	23-May-2016	Sub1_Trial101_0	0	3	3	-85.681328	True	0.732
1	101	2	m	20	23-May-2016	Sub1_Trial101_0	0	4	4	8.295636	True	0.732
1	101	2	m	20	23-May-2016	Sub1_Trial101_0	0	5	5	67.163145	True	0.732
1	101	2	m	20	23-May-2016	Sub1_Trial101_0	0	6	6	-23.865131000000005	True	0.732
1	101	2	m	20	23-May-2016	Sub1_Trial101_1	1	0	0	-12.132283	False	0.732
1	101	2	m	20	23-May-2016	Sub1_Trial101_1	1	1	1	43.141036	False	0.732
1	101	2	m	20	23-May-2016	Sub1_Trial101_1	1	2	2	60.474356	False	0.732
1	101	2	m	20	23-May-2016	Sub1_Trial101_1	1	3	3	-99.183992	False	0.732
1	101	2	m	20	23-May-2016	Sub1_Trial101_1	1	4	4	13.996637	False	0.732
1	101	2	m	20	23-May-2016	Sub1_Trial101_1	1	5	5	13.707880000000003	False	0.732
1	101	2	m	20	23-May-2016	Sub1_Trial101_1	1	6	6	-10.579268	False	0.732
1	102	2	m	20	23-May-2016	Sub1_Trial102_0	0	0	0	-57.833208	True	0.996
1	102	2	m	20	23-May-2016	Sub1_Trial102_0	0	1	1	19.320791	True	0.996
1	102	2	m	20	23-May-2016	Sub1_Trial102_0	0	2	2	32.185811	True	0.996
1	102	2	m	20	23-May-2016	Sub1_Trial102_0	0	3	3	-15.225467	True	0.996
1	102	2	m	20	23-May-2016	Sub1_Trial102_0	0	4	4	55.72860800000001	True	0.996
1	102	2	m	20	23-May-2016	Sub1_Trial102_0	0	5	5	-106.26158	True	0.996
1	102	2	m	20	23-May-2016	Sub1_Trial102_0	0	6	6	-75.244192	True	0.996
1	102	2	m	20	23-May-2016	Sub1_Trial102_1	1	0	0	-59.392859	False	0.996
1	102	2	m	20	23-May-2016	Sub1_Trial102_1	1	1	1	36.498503	False	0.996
1	102	2	m	20	23-May-2016	Sub1_Trial102_1	1	2	2	-69.371654	False	0.996
1	102	2	m	20	23-May-2016	Sub1_Trial102_1	1	3	3	-17.718801999999997	False	0.996
1	102	2	m	20	23-May-2016	Sub1_Trial102_1	1	4	4	70.648568	False	0.996
1	102	2	m	20	23-May-2016	Sub1_Trial102_1	1	5	5	3.570844000000001	False	0.996
1	102	2	m	20	23-May-2016	Sub1_Trial102_1	1	6	6	-30.830295	False	0.996
1	103	2	m	20	23-May-2016	Sub1_Trial103_0	0	0	0	-106.137756	True	0.883
1	103	2	m	20	23-May-2016	Sub1_Trial103_0	0	1	1	-4.784395	True	0.883
1	103	2	m	20	23-May-2016	Sub1_Trial103_0	0	2	2	54.767501	True	0.883
1	103	2	m	20	23-May-2016	Sub1_Trial103_0	0	3	3	-99.450815	True	0.883
1	103	2	m	20	23-May-2016	Sub1_Trial103_0	0	4	4	46.855559	True	0.883
1	103	2	m	20	23-May-2016	Sub1_Trial103_0	0	5	5	47.826565	True	0.883
1	103	2	m	20	23-May-2016	Sub1_Trial103_0	0	6	6	-61.749536000000006	True	0.883
1	103	2	m	20	23-May-2016	Sub1_Trial103_1	1	0	0	-105.315613	False	0.883
1	103	2	m	20	23-May-2016	Sub1_Trial103_1	1	1	1	30.319758	False	0.883
1	103	2	m	20	23-May-2016	Sub1_Trial103_1	1	2	2	56.5779	False	0.883
1	103	2	m	20	23-May-2016	Sub1_Trial103_1	1	3	3	40.525659	False	0.883
1	103	2	m	20	23-May-2016	Sub1_Trial103_1	1	4	4	53.399439	False	0.883
1	103	2	m	20	23-May-2016	Sub1_Trial103_1	1	5	5	-82.748892	False	0.883
1	103	2	m	20	23-May-2016	Sub1_Trial103_1	1	6	6	40.869338	False	0.883
1	104	2	m	20	23-May-2016	Sub1_Trial104_0	0	0	0	-108.912754	True	0.638
1	104	2	m	20	23-May-2016	Sub1_Trial104_0	0	1	1	77.014592	True	0.638
1	104	2	m	20	23-May-2016	Sub1_Trial104_0	0	2	2	12.254081	True	0.638
1	104	2	m	20	23-May-2016	Sub1_Trial104_0	0	3	3	70.252792	True	0.638
1	104	2	m	20	23-May-2016	Sub1_Trial104_0	0	4	4	105.770572	True	0.638
1	104	2	m	20	23-May-2016	Sub1_Trial104_0	0	5	5	-79.606732	True	0.638
1	104	2	m	20	23-May-2016	Sub1_Trial104_0	0	6	6	45.011288	True	0.638
1	104	2	m	20	23-May-2016	Sub1_Trial104_1	1	0	0	-0.8932029999999997	False	0.638
1	104	2	m	20	23-May-2016	Sub1_Trial104_1	1	1	1	63.998181	False	0.638
1	104	2	m	20	23-May-2016	Sub1_Trial104_1	1	2	2	77.53862	False	0.638
1	104	2	m	20	23-May-2016	Sub1_Trial104_1	1	3	3	57.433002	False	0.638
1	104	2	m	20	23-May-2016	Sub1_Trial104_1	1	4	4	-57.232828	False	0.638
1	104	2	m	20	23-May-2016	Sub1_Trial104_1	1	5	5	-8.853965	False	0.638
1	104	2	m	20	23-May-2016	Sub1_Trial104_1	1	6	6	18.490003	False	0.638
1	105	2	m	20	23-May-2016	Sub1_Trial105_0	0	0	0	-96.152125	True	0.604
1	105	2	m	20	23-May-2016	Sub1_Trial105_0	0	1	1	29.014849999999996	True	0.604
1	105	2	m	20	23-May-2016	Sub1_Trial105_0	0	2	2	14.828209999999999	True	0.604
1	105	2	m	20	23-May-2016	Sub1_Trial105_0	0	3	3	42.921682	True	0.604
1	105	2	m	20	23-May-2016	Sub1_Trial105_0	0	4	4	-36.944387	True	0.604
1	105	2	m	20	23-May-2016	Sub1_Trial105_0	0	5	5	86.912088	True	0.604
1	105	2	m	20	23-May-2016	Sub1_Trial105_0	0	6	6	-11.034148	True	0.604
1	105	2	m	20	23-May-2016	Sub1_Trial105_1	1	0	0	60.958671	False	0.604
1	105	2	m	20	23-May-2016	Sub1_Trial105_1	1	1	1	-109.79733099999999	False	0.604
1	105	2	m	20	23-May-2016	Sub1_Trial105_1	1	2	2	-129.097703	False	0.604
1	105	2	m	20	23-May-2016	Sub1_Trial105_1	1	3	3	20.188687	False	0.604
1	105	2	m	20	23-May-2016	Sub1_Trial105_1	1	4	4	-66.563779	False	0.604
1	105	2	m	20	23-May-2016	Sub1_Trial105_1	1	5	5	-63.751247000000006	False	0.604
1	105	2	m	20	23-May-2016	Sub1_Trial105_1	1	6	6	-11.336441999999998	False	0.604
1	106	2	m	20	23-May-2016	Sub1_Trial106_0	0	0	0	19.044655	True	0.864
1	106	2	m	20	23-May-2016	Sub1_Trial106_0	0	1	1	-81.797163	True	0.864
1	106	2	m	20	23-May-2016	Sub1_Trial106_0	0	2	2	-85.696401	True	0.864
1	106	2	m	20	23-May-2016	Sub1_Trial106_0	0	3	3	-146.963509	True	0.864
1	106	2	m	20	23-May-2016	Sub1_Trial106_0	0	4	4	-27.316984	True	0.864
1	106	2	m	20	23-May-2016	Sub1_Trial106_0	0	5	5	46.499723	True	0.864
1	106	2	m	20	23-May-2016	Sub1_Trial106_0	0	6	6	-49.158481	True	0.864
1	106	2	m	20	23-May-2016	Sub1_Trial106_1	1	0	0	35.092927	False	0.864
1	106	2	m	20	23-May-2016	Sub1_Trial106_1	1	1	1	37.821962	False	0.864
1	106	2	m	20	23-May-2016	Sub1_Trial106_1	1	2	2	69.352569	False	0.864
1	106	2	m	20	23-May-2016	Sub1_Trial106_1	1	3	3	69.256468	False	0.864
1	106	2	m	20	23-May-2016	Sub1_Trial106_1	1	4	4	-48.218883000000005	False	0.864
1	106	2	m	20	23-May-2016	Sub1_Trial106_1	1	5	5	-59.978632000000005	False	0.864
1	106	2	m	20	23-May-2016	Sub1_Trial106_1	1	6	6	3.387301000000001	False	0.864
1	107	2	m	20	23-May-2016	Sub1_Trial107_0	0	0	0	96.589203	True	0.468
1	107	2	m	20	23-May-2016	Sub1_Trial107_0	0	1	1	6.659549	True	0.468
1	107	2	m	20	23-May-2016	Sub1_Trial107_0	0	2	2	-29.898894	True	0.468
1	107	2	m	20	23-May-2016	Sub1_Trial107_0	0	3	3	35.756547	True	0.468
1	107	2	m	20	23-May-2016	Sub1_Trial107_0	0	4	4	-45.939154	True	0.468
1	107	2	m	20	23-May-2016	Sub1_Trial107_0	0	5	5	-8.751173999999999	True	0.468
1	107	2	m	20	23-May-2016	Sub1_Trial107_0	0	6	6	-37.132669	True	0.468
1	107	2	m	20	23-May-2016	Sub1_Trial107_1	1	0	0	7.391047999999998	False	0.468
1	107	2	m	20	23-May-2016	Sub1_Trial107_1	1	1	1	78.984528	False	0.468
1	107	2	m	20	23-May-2016	Sub1_Trial107_1	1	2	2	51.97346300000001	False	0.468
1	107	2	m	20	23-May-2016	Sub1_Trial107_1	1	3	3	80.052221	False	0.468
1	107	2	m	20	23-May-2016	Sub1_Trial107_1	1	4	4	-64.029997	False	0.468
1	107	2	m	20	23-May-2016	Sub1_Trial107_1	1	5	5	12.586117000000002	False	0.468
1	107	2	m	20	23-May-2016	Sub1_Trial107_1	1	6	6	-68.834347	False	0.468
1	108	2	m	20	23-May-2016	Sub1_Trial108_0	0	0	0	90.741726	True	0.748
1	108	2	m	20	23-May-2016	Sub1_Trial108_0	0	1	1	76.946064	True	0.748
1	108	2	m	20	23-May-2016	Sub1_Trial108_0	0	2	2	45.72561300000001	True	0.748
1	108	2	m	20	23-May-2016	Sub1_Trial108_0	0	3	3	-35.355137	True	0.748
1	108	2	m	20	23-May-2016	Sub1_Trial108_0	0	4	4	-33.319566	True	0.748
1	108	2	m	20	23-May-2016	Sub1_Trial108_0	0	5	5	-143.6093	True	0.748
1	108	2	m	20	23-May-2016	Sub1_Trial108_0	0	6	6	-31.381318	True	0.748
1	108	2	m	20	23-May-2016	Sub1_Trial108_1	1	0	0	-108.58375699999999	False	0.748
1	108	2	m	20	23-May-2016	Sub1_Trial108_1	1	1	1	65.087804	False	0.748
1	108	2	m	20	23-May-2016	Sub1_Trial108_1	1	2	2	63.135798	False	0.748
1	108	2	m	20	23-May-2016	Sub1_Trial108_1	1	3	3	9.680121	False	0.748
1	108	2	m	20	23-May-2016	Sub1_Trial108_1	1	4	4	-26.488543	False	0.748
1	108	2	m	20	23-May-2016	Sub1_Trial108_1	1	5	5	10.014498	False	0.748
1	108	2	m	20	23-May-2016	Sub1_Trial108_1	1	6	6	112.352707	False	0.748
1	109	2	m	20	23-May-2016	Sub1_Trial109_0	0	0	0	11.788792	False	0.773
1	109	2	m	20	23-May-2016	Sub1_Trial109_0	0	1	1	-78.434769	False	0.773
1	109	2	m	20	23-May-2016	Sub1_Trial109_0	0	2	2	28.051164	False	0.773
1	109	2	m	20	23-May-2016	Sub1_Trial109_0	0	3	3	51.734385	False	0.773
1	109	2	m	20	23-May-2016	Sub1_Trial109_0	0	4	4	63.003129	False	0.773
1	109	2	m	20	23-May-2016	Sub1_Trial109_0	0	5	5	-107.185279	False	0.773
1	109	2	m	20	23-May-2016	Sub1_Trial109_0	0	6	6	35.323455	False	0.773
1	109	2	m	20	23-May-2016	Sub1_Trial109_1	1	0	0	-60.495025	True	0.773
1	109	2	m	20	23-May-2016	Sub1_Trial109_1	1	1	1	-26.358846999999997	True	0.773
1	109	2	m	20	23-May-2016	Sub1_Trial109_1	1	2	2	55.160728	True	0.773
1	109	2	m	20	23-May-2016	Sub1_Trial109_1	1	3	3	20.874395	True	0.773
1	109	2	m	20	23-May-2016	Sub1_Trial109_1	1	4	4	-11.461928999999998	True	0.773
1	109	2	m	20	23-May-2016	Sub1_Trial109_1	1	5	5	42.471278	True	0.773
1	109	2	m	20	23-May-2016	Sub1_Trial109_1	1	6	6	114.414908	True	0.773
1	110	2	m	20	23-May-2016	Sub1_Trial110_0	0	0	0	-81.356869	True	1.142
1	110	2	m	20	23-May-2016	Sub1_Trial110_0	0	1	1	-66.099544	True	1.142
1	110	2	m	20	23-May-2016	Sub1_Trial110_0	0	2	2	-46.984766	True	1.142
1	110	2	m	20	23-May-2016	Sub1_Trial110_0	0	3	3	40.367682	True	1.142
1	110	2	m	20	23-May-2016	Sub1_Trial110_0	0	4	4	-146.003906	True	1.142
1	110	2	m	20	23-May-2016	Sub1_Trial110_0	0	5	5	16.517471999999998	True	1.142
1	110	2	m	20	23-May-2016	Sub1_Trial110_0	0	6	6	-54.489495	True	1.142
1	110	2	m	20	23-May-2016	Sub1_Trial110_1	1	0	0	76.969336	False	1.142
1	110	2	m	20	23-May-2016	Sub1_Trial110_1	1	1	1	-59.889500999999996	False	1.142
1	110	2	m	20	23-May-2016	Sub1_Trial110_1	1	2	2	0.5290339999999993	False	1.142
1	110	2	m	20	23-May-2016	Sub1_Trial110_1	1	3	3	-65.631004	False	1.142
1	110	2	m	20	23-May-2016	Sub1_Trial110_1	1	4	4	-47.70917800000001	False	1.142
1	110	2	m	20	23-May-2016	Sub1_Trial110_1	1	5	5	-18.209760000000003	False	1.142
1	110	2	m	20	23-May-2016	Sub1_Trial110_1	1	6	6	-16.015676	False	1.142
1	111	2	m	20	23-May-2016	Sub1_Trial111_0	0	0	0	38.509747	False	0.536
1	111	2	m	20	23-May-2016	Sub1_Trial111_0	0	1	1	129.860315	False	0.536
1	111	2	m	20	23-May-2016	Sub1_Trial111_0	0	2	2	-19.410916	False	0.536
1	111	2	m	20	23-May-2016	Sub1_Trial111_0	0	3	3	74.664154	False	0.536
1	111	2	m	20	23-May-2016	Sub1_Trial111_0	0	4	4	-146.94672	False	0.536
1	111	2	m	20	23-May-2016	Sub1_Trial111_0	0	5	5	44.693864	False	0.536
1	111	2	m	20	23-May-2016	Sub1_Trial111_0	0	6	6	26.002582	False	0.536
1	111	2	m	20	23-May-2016	Sub1_Trial111_1	1	0	0	-26.192551	True	0.536
1	111	2	m	20	23-May-2016	Sub1_Trial111_1	1	1	1	48.674383000000006	True	0.536
1	111	2	m	20	23-May-2016	Sub1_Trial111_1	1	2	2	61.434011999999996	True	0.536
1	111	2	m	20	23-May-2016	Sub1_Trial111_1	1	3	3	72.352395	True	0.536
1	111	2	m	20	23-May-2016	Sub1_Trial111_1	1	4	4	29.385391999999996	True	0.536
1	111	2	m	20	23-May-2016	Sub1_Trial111_1	1	5	5	42.074846	True	0.536
1	111	2	m	20	23-May-2016	Sub1_Trial111_1	1	6	6	-47.181282	True	0.536
1	112	2	m	20	23-May-2016	Sub1_Trial112_0	0	0	0	13.058526	True	0.866
1	112	2	m	20	23-May-2016	Sub1_Trial112_0	0	1	1	66.566127	True	0.866
1	112	2	m	20	23-May-2016	Sub1_Trial112_0	0	2	2	-55.33631199999999	True	0.866
1	112	2	m	20	23-May-2016	Sub1_Trial112_0	0	3	3	-34.263459	True	0.866
1	112	2	m	20	23-May-2016	Sub1_Trial112_0	0	4	4	67.280425	True	0.866
1	112	2	m	20	23-May-2016	Sub1_Trial112_0	0	5	5	-43.580975	True	0.866
1	112	2	m	20	23-May-2016	Sub1_Trial112_0	0	6	6	134.421209	True	0.866
1	112	2	m	20	23-May-2016	Sub1_Trial112_1	1	0	0	-39.046222	False	0.866
1	112	2	m	20	23-May-2016	Sub1_Trial112_1	1	1	1	-7.458860999999999	False	0.866
1	112	2	m	20	23-May-2016	Sub1_Trial112_1	1	2	2	-15.061287	False	0.866
1	112	2	m	20	23-May-2016	Sub1_Trial112_1	1	3	3	33.144278	False	0.866
1	112	2	m	20	23-May-2016	Sub1_Trial112_1	1	4	4	95.594867	False	0.866
1	112	2	m	20	23-May-2016	Sub1_Trial112_1	1	5	5	-114.64626	False	0.866
1	112	2	m	20	23-May-2016	Sub1_Trial112_1	1	6	6	141.661021	False	0.866
1	113	2	m	20	23-May-2016	Sub1_Trial113_0	0	0	0	-8.820795	True	0.766
1	113	2	m	20	23-May-2016	Sub1_Trial113_0	0	1	1	20.970629000000002	True	0.766
1	113	2	m	20	23-May-2016	Sub1_Trial113_0	0	2	2	20.731983	True	0.766
1	113	2	m	20	23-May-2016	Sub1_Trial113_0	0	3	3	84.054804	True	0.766
1	113	2	m	20	23-May-2016	Sub1_Trial113_0	0	4	4	76.312098	True	0.766
1	113	2	m	20	23-May-2016	Sub1_Trial113_0	0	5	5	-25.109226	True	0.766
1	113	2	m	20	23-May-2016	Sub1_Trial113_0	0	6	6	-9.094934	True	0.766
1	113	2	m	20	23-May-2016	Sub1_Trial113_1	1	0	0	51.361627	False	0.766
1	113	2	m	20	23-May-2016	Sub1_Trial113_1	1	1	1	8.42321	False	0.766
1	113	2	m	20	23-May-2016	Sub1_Trial113_1	1	2	2	79.54319	False	0.766
1	113	2	m	20	23-May-2016	Sub1_Trial113_1	1	3	3	-48.074118	False	0.766
1	113	2	m	20	23-May-2016	Sub1_Trial113_1	1	4	4	33.0178	False	0.766
1	113	2	m	20	23-May-2016	Sub1_Trial113_1	1	5	5	20.183973	False	0.766
1	113	2	m	20	23-May-2016	Sub1_Trial113_1	1	6	6	97.429838	False	0.766
1	114	2	m	20	23-May-2016	Sub1_Trial114_0	0	0	0	3.744637000000001	False	0.518
1	114	2	m	20	23-May-2016	Sub1_Trial114_0	0	1	1	26.902244	False	0.518
1	114	2	m	20	23-May-2016	Sub1_Trial114_0	0	2	2	87.36666	False	0.518
1	114	2	m	20	23-May-2016	Sub1_Trial114_0	0	3	3	-26.587927	False	0.518
1	114	2	m	20	23-May-2016	Sub1_Trial114_0	0	4	4	-16.252939999999995	False	0.518
1	114	2	m	20	23-May-2016	Sub1_Trial114_0	0	5	5	20.09225	False	0.518
1	114	2	m	20	23-May-2016	Sub1_Trial114_0	0	6	6	-32.522314	False	0.518
1	114	2	m	20	23-May-2016	Sub1_Trial114_1	1	0	0	-7.124476	True	0.518
1	114	2	m	20	23-May-2016	Sub1_Trial114_1	1	1	1	113.27058	True	0.518
1	114	2	m	20	23-May-2016	Sub1_Trial114_1	1	2	2	-59.306092	True	0.518
1	114	2	m	20	23-May-2016	Sub1_Trial114_1	1	3	3	-40.311822	True	0.518
1	114	2	m	20	23-May-2016	Sub1_Trial114_1	1	4	4	-5.313919	True	0.518
1	114	2	m	20	23-May-2016	Sub1_Trial114_1	1	5	5	-9.273011	True	0.518
1	114	2	m	20	23-May-2016	Sub1_Trial114_1	1	6	6	100.751677	True	0.518
1	115	2	m	20	23-May-2016	Sub1_Trial115_0	0	0	0	-44.871657	False	0.728
1	115	2	m	20	23-May-2016	Sub1_Trial115_0	0	1	1	36.433297	False	0.728
1	115	2	m	20	23-May-2016	Sub1_Trial115_0	0	2	2	-26.649	False	0.728
1	115	2	m	20	23-May-2016	Sub1_Trial115_0	0	3	3	139.499636	False	0.728
1	115	2	m	20	23-May-2016	Sub1_Trial115_0	0	4	4	114.510917	False	0.728
1	115	2	m	20	23-May-2016	Sub1_Trial115_0	0	5	5	39.131322	False	0.728
1	115	2	m	20	23-May-2016	Sub1_Trial115_0	0	6	6	39.454631	False	0.728
1	115	2	m	20	23-May-2016	Sub1_Trial115_1	1	0	0	-23.687763000000004	True	0.728
1	115	2	m	20	23-May-2016	Sub1_Trial115_1	1	1	1	53.455316	True	0.728
1	115	2	m	20	23-May-2016	Sub1_Trial115_1	1	2	2	78.920964	True	0.728
1	115	2	m	20	23-May-2016	Sub1_Trial115_1	1	3	3	9.909982	True	0.728
1	115	2	m	20	23-May-2016	Sub1_Trial115_1	1	4	4	134.969387	True	0.728
1	115	2	m	20	23-May-2016	Sub1_Trial115_1	1	5	5	46.944654	True	0.728
1	115	2	m	20	23-May-2016	Sub1_Trial115_1	1	6	6	-7.707787	True	0.728
1	116	2	m	20	23-May-2016	Sub1_Trial116_0	0	0	0	-27.871418	False	0.656
1	116	2	m	20	23-May-2016	Sub1_Trial116_0	0	1	1	-5.982379000000002	False	0.656
1	116	2	m	20	23-May-2016	Sub1_Trial116_0	0	2	2	36.82084	False	0.656
1	116	2	m	20	23-May-2016	Sub1_Trial116_0	0	3	3	-33.174471	False	0.656
1	116	2	m	20	23-May-2016	Sub1_Trial116_0	0	4	4	66.24386	False	0.656
1	116	2	m	20	23-May-2016	Sub1_Trial116_0	0	5	5	57.27131	False	0.656
1	116	2	m	20	23-May-2016	Sub1_Trial116_0	0	6	6	111.227962	False	0.656
1	116	2	m	20	23-May-2016	Sub1_Trial116_1	1	0	0	5.798138999999999	True	0.656
1	116	2	m	20	23-May-2016	Sub1_Trial116_1	1	1	1	-59.676956	True	0.656
1	116	2	m	20	23-May-2016	Sub1_Trial116_1	1	2	2	35.821479	True	0.656
1	116	2	m	20	23-May-2016	Sub1_Trial116_1	1	3	3	18.044244	True	0.656
1	116	2	m	20	23-May-2016	Sub1_Trial116_1	1	4	4	137.371318	True	0.656
1	116	2	m	20	23-May-2016	Sub1_Trial116_1	1	5	5	98.442044	True	0.656
1	116	2	m	20	23-May-2016	Sub1_Trial116_1	1	6	6	34.778361	True	0.656
1	117	2	m	20	23-May-2016	Sub1_Trial117_0	0	0	0	9.381864	True	0.83
1	117	2	m	20	23-May-2016	Sub1_Trial117_0	0	1	1	-108.22018	True	0.83
1	117	2	m	20	23-May-2016	Sub1_Trial117_0	0	2	2	30.329768	True	0.83
1	117	2	m	20	23-May-2016	Sub1_Trial117_0	0	3	3	7.206795	True	0.83
1	117	2	m	20	23-May-2016	Sub1_Trial117_0	0	4	4	-39.924227	True	0.83
1	117	2	m	20	23-May-2016	Sub1_Trial117_0	0	5	5	34.514351	True	0.83
1	117	2	m	20	23-May-2016	Sub1_Trial117_0	0	6	6	-49.525925	True	0.83
1	117	2	m	20	23-May-2016	Sub1_Trial117_1	1	0	0	-94.361753	False	0.83
1	117	2	m	20	23-May-2016	Sub1_Trial117_1	1	1	1	-122.801107	False	0.83
1	117	2	m	20	23-May-2016	Sub1_Trial117_1	1	2	2	-25.466627	False	0.83
1	117	2	m	20	23-May-2016	Sub1_Trial117_1	1	3	3	-43.89658	False	0.83
1	117	2	m	20	23-May-2016	Sub1_Trial117_1	1	4	4	30.810518000000002	False	0.83
1	117	2	m	20	23-May-2016	Sub1_Trial117_1	1	5	5	-105.184879	False	0.83
1	117	2	m	20	23-May-2016	Sub1_Trial117_1	1	6	6	-14.576481	False	0.83
1	118	2	m	20	23-May-2016	Sub1_Trial118_0	0	0	0	-8.18808	False	0.544
1	118	2	m	20	23-May-2016	Sub1_Trial118_0	0	1	1	85.834629	False	0.544
1	118	2	m	20	23-May-2016	Sub1_Trial118_0	0	2	2	34.64602	False	0.544
1	118	2	m	20	23-May-2016	Sub1_Trial118_0	0	3	3	63.60164	False	0.544
1	118	2	m	20	23-May-2016	Sub1_Trial118_0	0	4	4	-80.795318	False	0.544
1	118	2	m	20	23-May-2016	Sub1_Trial118_0	0	5	5	88.028886	False	0.544
1	118	2	m	20	23-May-2016	Sub1_Trial118_0	0	6	6	101.677269	False	0.544
1	118	2	m	20	23-May-2016	Sub1_Trial118_1	1	0	0	-145.376804	True	0.544
1	118	2	m	20	23-May-2016	Sub1_Trial118_1	1	1	1	-12.35416	True	0.544
1	118	2	m	20	23-May-2016	Sub1_Trial118_1	1	2	2	-45.645753	True	0.544
1	118	2	m	20	23-May-2016	Sub1_Trial118_1	1	3	3	10.957366	True	0.544
1	118	2	m	20	23-May-2016	Sub1_Trial118_1	1	4	4	-59.515806	True	0.544
1	118	2	m	20	23-May-2016	Sub1_Trial118_1	1	5	5	19.533214	True	0.544
1	118	2	m	20	23-May-2016	Sub1_Trial118_1	1	6	6	41.796561	True	0.544
1	119	2	m	20	23-May-2016	Sub1_Trial119_0	0	0	0	-90.258552	False	1.02
1	119	2	m	20	23-May-2016	Sub1_Trial119_0	0	1	1	4.029454999999999	False	1.02
1	119	2	m	20	23-May-2016	Sub1_Trial119_0	0	2	2	-36.465302	False	1.02
1	119	2	m	20	23-May-2016	Sub1_Trial119_0	0	3	3	-89.531882	False	1.02
1	119	2	m	20	23-May-2016	Sub1_Trial119_0	0	4	4	-3.9359059999999992	False	1.02
1	119	2	m	20	23-May-2016	Sub1_Trial119_0	0	5	5	-14.67762	False	1.02
1	119	2	m	20	23-May-2016	Sub1_Trial119_0	0	6	6	13.447108999999998	False	1.02
1	119	2	m	20	23-May-2016	Sub1_Trial119_1	1	0	0	69.46326	True	1.02
1	119	2	m	20	23-May-2016	Sub1_Trial119_1	1	1	1	40.337094	True	1.02
1	119	2	m	20	23-May-2016	Sub1_Trial119_1	1	2	2	91.404864	True	1.02
1	119	2	m	20	23-May-2016	Sub1_Trial119_1	1	3	3	-51.05140800000001	True	1.02
1	119	2	m	20	23-May-2016	Sub1_Trial119_1	1	4	4	-60.520228	True	1.02
1	119	2	m	20	23-May-2016	Sub1_Trial119_1	1	5	5	-6.644469000000001	True	1.02
1	119	2	m	20	23-May-2016	Sub1_Trial119_1	1	6	6	96.824974	True	1.02
1	120	2	m	20	23-May-2016	Sub1_Trial120_0	0	0	0	-41.781165	False	0.715
1	120	2	m	20	23-May-2016	Sub1_Trial120_0	0	1	1	-106.445243	False	0.715
1	120	2	m	20	23-May-2016	Sub1_Trial120_0	0	2	2	47.02891199999999	False	0.715
1	120	2	m	20	23-May-2016	Sub1_Trial120_0	0	3	3	1.5991	False	0.715
1	120	2	m	20	23-May-2016	Sub1_Trial120_0	0	4	4	-82.445201	False	0.715
1	120	2	m	20	23-May-2016	Sub1_Trial120_0	0	5	5	-23.420471	False	0.715
1	120	2	m	20	23-May-2016	Sub1_Trial120_0	0	6	6	-128.061865	False	0.715
1	120	2	m	20	23-May-2016	Sub1_Trial120_1	1	0	0	30.099272	True	0.715
1	120	2	m	20	23-May-2016	Sub1_Trial120_1	1	1	1	-12.179541999999998	True	0.715
1	120	2	m	20	23-May-2016	Sub1_Trial120_1	1	2	2	114.186969	True	0.715
1	120	2	m	20	23-May-2016	Sub1_Trial120_1	1	3	3	-95.159962	True	0.715
1	120	2	m	20	23-May-2016	Sub1_Trial120_1	1	4	4	67.935468	True	0.715
1	120	2	m	20	23-May-2016	Sub1_Trial120_1	1	5	5	10.054787	True	0.715
1	120	2	m	20	23-May-2016	Sub1_Trial120_1	1	6	6	5.782250999999999	True	0.715
1	121	2	m	20	23-May-2016	Sub1_Trial121_0	0	0	0	-74.974334	False	0.57
1	121	2	m	20	23-May-2016	Sub1_Trial121_0	0	1	1	92.323155	False	0.57
1	121	2	m	20	23-May-2016	Sub1_Trial121_0	0	2	2	-84.70022	False	0.57
1	121	2	m	20	23-May-2016	Sub1_Trial121_0	0	3	3	-75.188043	False	0.57
1	121	2	m	20	23-May-2016	Sub1_Trial121_0	0	4	4	-47.079206	False	0.57
1	121	2	m	20	23-May-2016	Sub1_Trial121_0	0	5	5	51.552353	False	0.57
1	121	2	m	20	23-May-2016	Sub1_Trial121_0	0	6	6	-74.897248	False	0.57
1	121	2	m	20	23-May-2016	Sub1_Trial121_1	1	0	0	23.430058000000002	True	0.57
1	121	2	m	20	23-May-2016	Sub1_Trial121_1	1	1	1	28.831782000000004	True	0.57
1	121	2	m	20	23-May-2016	Sub1_Trial121_1	1	2	2	10.788412999999998	True	0.57
1	121	2	m	20	23-May-2016	Sub1_Trial121_1	1	3	3	38.819949	True	0.57
1	121	2	m	20	23-May-2016	Sub1_Trial121_1	1	4	4	-82.099198	True	0.57
1	121	2	m	20	23-May-2016	Sub1_Trial121_1	1	5	5	70.531068	True	0.57
1	121	2	m	20	23-May-2016	Sub1_Trial121_1	1	6	6	7.94642	True	0.57
1	122	2	m	20	23-May-2016	Sub1_Trial122_0	0	0	0	3.642209000000001	False	0.443
1	122	2	m	20	23-May-2016	Sub1_Trial122_0	0	1	1	61.431956	False	0.443
1	122	2	m	20	23-May-2016	Sub1_Trial122_0	0	2	2	70.989873	False	0.443
1	122	2	m	20	23-May-2016	Sub1_Trial122_0	0	3	3	-5.904389	False	0.443
1	122	2	m	20	23-May-2016	Sub1_Trial122_0	0	4	4	-129.74721	False	0.443
1	122	2	m	20	23-May-2016	Sub1_Trial122_0	0	5	5	-76.77745	False	0.443
1	122	2	m	20	23-May-2016	Sub1_Trial122_0	0	6	6	15.303933999999998	False	0.443
1	122	2	m	20	23-May-2016	Sub1_Trial122_1	1	0	0	55.59721	True	0.443
1	122	2	m	20	23-May-2016	Sub1_Trial122_1	1	1	1	32.418694	True	0.443
1	122	2	m	20	23-May-2016	Sub1_Trial122_1	1	2	2	-42.884102	True	0.443
1	122	2	m	20	23-May-2016	Sub1_Trial122_1	1	3	3	-78.045667	True	0.443
1	122	2	m	20	23-May-2016	Sub1_Trial122_1	1	4	4	5.064333000000001	True	0.443
1	122	2	m	20	23-May-2016	Sub1_Trial122_1	1	5	5	60.586008	True	0.443
1	122	2	m	20	23-May-2016	Sub1_Trial122_1	1	6	6	-29.098753000000002	True	0.443
1	123	2	m	20	23-May-2016	Sub1_Trial123_0	0	0	0	127.554807	False	0.652
1	123	2	m	20	23-May-2016	Sub1_Trial123_0	0	1	1	-37.029195	False	0.652
1	123	2	m	20	23-May-2016	Sub1_Trial123_0	0	2	2	-113.957671	False	0.652
1	123	2	m	20	23-May-2016	Sub1_Trial123_0	0	3	3	113.21117	False	0.652
1	123	2	m	20	23-May-2016	Sub1_Trial123_0	0	4	4	18.489572	False	0.652
1	123	2	m	20	23-May-2016	Sub1_Trial123_0	0	5	5	-78.900233	False	0.652
1	123	2	m	20	23-May-2016	Sub1_Trial123_0	0	6	6	-39.14231	False	0.652
1	123	2	m	20	23-May-2016	Sub1_Trial123_1	1	0	0	-56.619161	True	0.652
1	123	2	m	20	23-May-2016	Sub1_Trial123_1	1	1	1	81.2703	True	0.652
1	123	2	m	20	23-May-2016	Sub1_Trial123_1	1	2	2	41.447369	True	0.652
1	123	2	m	20	23-May-2016	Sub1_Trial123_1	1	3	3	16.992337	True	0.652
1	123	2	m	20	23-May-2016	Sub1_Trial123_1	1	4	4	16.833424	True	0.652
1	123	2	m	20	23-May-2016	Sub1_Trial123_1	1	5	5	-57.505028	True	0.652
1	123	2	m	20	23-May-2016	Sub1_Trial123_1	1	6	6	69.517849	True	0.652
1	124	2	m	20	23-May-2016	Sub1_Trial124_0	0	0	0	-12.929903	False	1.177
1	124	2	m	20	23-May-2016	Sub1_Trial124_0	0	1	1	-7.121449999999999	False	1.177
1	124	2	m	20	23-May-2016	Sub1_Trial124_0	0	2	2	-62.09302	False	1.177
1	124	2	m	20	23-May-2016	Sub1_Trial124_0	0	3	3	51.89639700000001	False	1.177
1	124	2	m	20	23-May-2016	Sub1_Trial124_0	0	4	4	97.454551	False	1.177
1	124	2	m	20	23-May-2016	Sub1_Trial124_0	0	5	5	-57.573639	False	1.177
1	124	2	m	20	23-May-2016	Sub1_Trial124_0	0	6	6	35.274347	False	1.177
1	124	2	m	20	23-May-2016	Sub1_Trial124_1	1	0	0	14.068731	True	1.177
1	124	2	m	20	23-May-2016	Sub1_Trial124_1	1	1	1	-70.493677	True	1.177
1	124	2	m	20	23-May-2016	Sub1_Trial124_1	1	2	2	-42.922009	True	1.177
1	124	2	m	20	23-May-2016	Sub1_Trial124_1	1	3	3	-46.127437	True	1.177
1	124	2	m	20	23-May-2016	Sub1_Trial124_1	1	4	4	-58.326053	True	1.177
1	124	2	m	20	23-May-2016	Sub1_Trial124_1	1	5	5	26.472551	True	1.177
1	124	2	m	20	23-May-2016	Sub1_Trial124_1	1	6	6	-78.073982	True	1.177
1	125	2	m	20	23-May-2016	Sub1_Trial125_0	0	0	0	72.62443	False	1.684
1	125	2	m	20	23-May-2016	Sub1_Trial125_0	0	1	1	-1.4301829999999995	False	1.684
1	125	2	m	20	23-May-2016	Sub1_Trial125_0	0	2	2	43.326716	False	1.684
1	125	2	m	20	23-May-2016	Sub1_Trial125_0	0	3	3	126.21444600000001	False	1.684
1	125	2	m	20	23-May-2016	Sub1_Trial125_0	0	4	4	3.7095319999999994	False	1.684
1	125	2	m	20	23-May-2016	Sub1_Trial125_0	0	5	5	-12.452306	False	1.684
1	125	2	m	20	23-May-2016	Sub1_Trial125_0	0	6	6	124.073779	False	1.684
1	125	2	m	20	23-May-2016	Sub1_Trial125_1	1	0	0	-147.69583	True	1.684
1	125	2	m	20	23-May-2016	Sub1_Trial125_1	1	1	1	-31.961242999999996	True	1.684
1	125	2	m	20	23-May-2016	Sub1_Trial125_1	1	2	2	-55.95765900000001	True	1.684
1	125	2	m	20	23-May-2016	Sub1_Trial125_1	1	3	3	-33.001786	True	1.684
1	125	2	m	20	23-May-2016	Sub1_Trial125_1	1	4	4	-39.222994	True	1.684
1	125	2	m	20	23-May-2016	Sub1_Trial125_1	1	5	5	-85.852716	True	1.684
1	125	2	m	20	23-May-2016	Sub1_Trial125_1	1	6	6	55.506525	True	1.684
1	126	2	m	20	23-May-2016	Sub1_Trial126_0	0	0	0	43.674727	True	1.924
1	126	2	m	20	23-May-2016	Sub1_Trial126_0	0	1	1	8.850858000000002	True	1.924
1	126	2	m	20	23-May-2016	Sub1_Trial126_0	0	2	2	47.660746	True	1.924
1	126	2	m	20	23-May-2016	Sub1_Trial126_0	0	3	3	-90.119114	True	1.924
1	126	2	m	20	23-May-2016	Sub1_Trial126_0	0	4	4	15.26594	True	1.924
1	126	2	m	20	23-May-2016	Sub1_Trial126_0	0	5	5	-109.659695	True	1.924
1	126	2	m	20	23-May-2016	Sub1_Trial126_0	0	6	6	54.829735	True	1.924
1	126	2	m	20	23-May-2016	Sub1_Trial126_1	1	0	0	-21.739894	False	1.924
1	126	2	m	20	23-May-2016	Sub1_Trial126_1	1	1	1	45.872709	False	1.924
1	126	2	m	20	23-May-2016	Sub1_Trial126_1	1	2	2	-37.622715	False	1.924
1	126	2	m	20	23-May-2016	Sub1_Trial126_1	1	3	3	23.005038	False	1.924
1	126	2	m	20	23-May-2016	Sub1_Trial126_1	1	4	4	73.785038	False	1.924
1	126	2	m	20	23-May-2016	Sub1_Trial126_1	1	5	5	-138.578952	False	1.924
1	126	2	m	20	23-May-2016	Sub1_Trial126_1	1	6	6	-130.717173	False	1.924
1	127	2	m	20	23-May-2016	Sub1_Trial127_0	0	0	0	28.363108	False	1.432
1	127	2	m	20	23-May-2016	Sub1_Trial127_0	0	1	1	-49.17192299999999	False	1.432
1	127	2	m	20	23-May-2016	Sub1_Trial127_0	0	2	2	104.933221	False	1.432
1	127	2	m	20	23-May-2016	Sub1_Trial127_0	0	3	3	9.645641	False	1.432
1	127	2	m	20	23-May-2016	Sub1_Trial127_0	0	4	4	-111.07749799999999	False	1.432
1	127	2	m	20	23-May-2016	Sub1_Trial127_0	0	5	5	-71.340186	False	1.432
1	127	2	m	20	23-May-2016	Sub1_Trial127_0	0	6	6	-96.966362	False	1.432
1	127	2	m	20	23-May-2016	Sub1_Trial127_1	1	0	0	66.84205	True	1.432
1	127	2	m	20	23-May-2016	Sub1_Trial127_1	1	1	1	-42.078422	True	1.432
1	127	2	m	20	23-May-2016	Sub1_Trial127_1	1	2	2	-82.032356	True	1.432
1	127	2	m	20	23-May-2016	Sub1_Trial127_1	1	3	3	-40.397721	True	1.432
1	127	2	m	20	23-May-2016	Sub1_Trial127_1	1	4	4	-58.550137	True	1.432
1	127	2	m	20	23-May-2016	Sub1_Trial127_1	1	5	5	59.70786699999999	True	1.432
1	127	2	m	20	23-May-2016	Sub1_Trial127_1	1	6	6	33.413183	True	1.432
1	128	2	m	20	23-May-2016	Sub1_Trial128_0	0	0	0	3.0082379999999986	False	1.458
1	128	2	m	20	23-May-2016	Sub1_Trial128_0	0	1	1	-66.419726	False	1.458
1	128	2	m	20	23-May-2016	Sub1_Trial128_0	0	2	2	37.912586	False	1.458
1	128	2	m	20	23-May-2016	Sub1_Trial128_0	0	3	3	-57.478978	False	1.458
1	128	2	m	20	23-May-2016	Sub1_Trial128_0	0	4	4	-75.033353	False	1.458
1	128	2	m	20	23-May-2016	Sub1_Trial128_0	0	5	5	-75.186415	False	1.458
1	128	2	m	20	23-May-2016	Sub1_Trial128_0	0	6	6	60.868697	False	1.458
1	128	2	m	20	23-May-2016	Sub1_Trial128_1	1	0	0	68.673599	True	1.458
1	128	2	m	20	23-May-2016	Sub1_Trial128_1	1	1	1	-123.11777599999999	True	1.458
1	128	2	m	20	23-May-2016	Sub1_Trial128_1	1	2	2	-10.366717000000001	True	1.458
1	128	2	m	20	23-May-2016	Sub1_Trial128_1	1	3	3	17.635922	True	1.458
1	128	2	m	20	23-May-2016	Sub1_Trial128_1	1	4	4	-42.726924	True	1.458
1	128	2	m	20	23-May-2016	Sub1_Trial128_1	1	5	5	53.268587	True	1.458
1	128	2	m	20	23-May-2016	Sub1_Trial128_1	1	6	6	17.810065	True	1.458
1	129	2	m	20	23-May-2016	Sub1_Trial129_0	0	0	0	47.39123599999999	True	2.029
1	129	2	m	20	23-May-2016	Sub1_Trial129_0	0	1	1	59.45082099999999	True	2.029
1	129	2	m	20	23-May-2016	Sub1_Trial129_0	0	2	2	32.851503	True	2.029
1	129	2	m	20	23-May-2016	Sub1_Trial129_0	0	3	3	-16.784719	True	2.029
1	129	2	m	20	23-May-2016	Sub1_Trial129_0	0	4	4	64.468982	True	2.029
1	129	2	m	20	23-May-2016	Sub1_Trial129_0	0	5	5	-63.481696	True	2.029
1	129	2	m	20	23-May-2016	Sub1_Trial129_0	0	6	6	10.110841999999998	True	2.029
1	129	2	m	20	23-May-2016	Sub1_Trial129_1	1	0	0	97.748632	False	2.029
1	129	2	m	20	23-May-2016	Sub1_Trial129_1	1	1	1	-13.278913000000003	False	2.029
1	129	2	m	20	23-May-2016	Sub1_Trial129_1	1	2	2	-59.068512	False	2.029
1	129	2	m	20	23-May-2016	Sub1_Trial129_1	1	3	3	136.040663	False	2.029
1	129	2	m	20	23-May-2016	Sub1_Trial129_1	1	4	4	-17.284508000000002	False	2.029
1	129	2	m	20	23-May-2016	Sub1_Trial129_1	1	5	5	30.913341	False	2.029
1	129	2	m	20	23-May-2016	Sub1_Trial129_1	1	6	6	-56.252804	False	2.029
1	130	2	m	20	23-May-2016	Sub1_Trial130_0	0	0	0	0.31931300000000107	False	1.349
1	130	2	m	20	23-May-2016	Sub1_Trial130_0	0	1	1	22.826325	False	1.349
1	130	2	m	20	23-May-2016	Sub1_Trial130_0	0	2	2	84.32107	False	1.349
1	130	2	m	20	23-May-2016	Sub1_Trial130_0	0	3	3	-98.288108	False	1.349
1	130	2	m	20	23-May-2016	Sub1_Trial130_0	0	4	4	14.389449	False	1.349
1	130	2	m	20	23-May-2016	Sub1_Trial130_0	0	5	5	-139.383705	False	1.349
1	130	2	m	20	23-May-2016	Sub1_Trial130_0	0	6	6	1.988624999999999	False	1.349
1	130	2	m	20	23-May-2016	Sub1_Trial130_1	1	0	0	135.136079	True	1.349
1	130	2	m	20	23-May-2016	Sub1_Trial130_1	1	1	1	65.879575	True	1.349
1	130	2	m	20	23-May-2016	Sub1_Trial130_1	1	2	2	-0.48471199999999826	True	1.349
1	130	2	m	20	23-May-2016	Sub1_Trial130_1	1	3	3	-23.676915	True	1.349
1	130	2	m	20	23-May-2016	Sub1_Trial130_1	1	4	4	36.978605	True	1.349
1	130	2	m	20	23-May-2016	Sub1_Trial130_1	1	5	5	73.982972	True	1.349
1	130	2	m	20	23-May-2016	Sub1_Trial130_1	1	6	6	1.0318429999999985	True	1.349
1	131	2	m	20	23-May-2016	Sub1_Trial131_0	0	0	0	-139.843139	True	2.323
1	131	2	m	20	23-May-2016	Sub1_Trial131_0	0	1	1	-52.373399	True	2.323
1	131	2	m	20	23-May-2016	Sub1_Trial131_0	0	2	2	-13.951281	True	2.323
1	131	2	m	20	23-May-2016	Sub1_Trial131_0	0	3	3	-26.093205	True	2.323
1	131	2	m	20	23-May-2016	Sub1_Trial131_0	0	4	4	-59.315981	True	2.323
1	131	2	m	20	23-May-2016	Sub1_Trial131_0	0	5	5	93.606663	True	2.323
1	131	2	m	20	23-May-2016	Sub1_Trial131_0	0	6	6	-113.142208	True	2.323
1	131	2	m	20	23-May-2016	Sub1_Trial131_1	1	0	0	-34.427232	False	2.323
1	131	2	m	20	23-May-2016	Sub1_Trial131_1	1	1	1	-67.85111	False	2.323
1	131	2	m	20	23-May-2016	Sub1_Trial131_1	1	2	2	-33.187554	False	2.323
1	131	2	m	20	23-May-2016	Sub1_Trial131_1	1	3	3	-46.631468	False	2.323
1	131	2	m	20	23-May-2016	Sub1_Trial131_1	1	4	4	33.486228	False	2.323
1	131	2	m	20	23-May-2016	Sub1_Trial131_1	1	5	5	-72.874069	False	2.323
1	131	2	m	20	23-May-2016	Sub1_Trial131_1	1	6	6	-57.446135999999996	False	2.323
1	132	2	m	20	23-May-2016	Sub1_Trial132_0	0	0	0	7.079072	False	1.667
1	132	2	m	20	23-May-2016	Sub1_Trial132_0	0	1	1	75.878778	False	1.667
1	132	2	m	20	23-May-2016	Sub1_Trial132_0	0	2	2	-129.816907	False	1.667
1	132	2	m	20	23-May-2016	Sub1_Trial132_0	0	3	3	125.982695	False	1.667
1	132	2	m	20	23-May-2016	Sub1_Trial132_0	0	4	4	-61.486200999999994	False	1.667
1	132	2	m	20	23-May-2016	Sub1_Trial132_0	0	5	5	45.341291	False	1.667
1	132	2	m	20	23-May-2016	Sub1_Trial132_0	0	6	6	73.469552	False	1.667
1	132	2	m	20	23-May-2016	Sub1_Trial132_1	1	0	0	92.616536	True	1.667
1	132	2	m	20	23-May-2016	Sub1_Trial132_1	1	1	1	-36.215128	True	1.667
1	132	2	m	20	23-May-2016	Sub1_Trial132_1	1	2	2	1.7020459999999993	True	1.667
1	132	2	m	20	23-May-2016	Sub1_Trial132_1	1	3	3	-11.365681	True	1.667
1	132	2	m	20	23-May-2016	Sub1_Trial132_1	1	4	4	-42.396276	True	1.667
1	132	2	m	20	23-May-2016	Sub1_Trial132_1	1	5	5	19.019683	True	1.667
1	132	2	m	20	23-May-2016	Sub1_Trial132_1	1	6	6	25.105039000000005	True	1.667
1	133	2	m	20	23-May-2016	Sub1_Trial133_0	0	0	0	-56.10774000000001	False	1.043
1	133	2	m	20	23-May-2016	Sub1_Trial133_0	0	1	1	-0.5296249999999993	False	1.043
1	133	2	m	20	23-May-2016	Sub1_Trial133_0	0	2	2	49.721206	False	1.043
1	133	2	m	20	23-May-2016	Sub1_Trial133_0	0	3	3	-32.377755	False	1.043
1	133	2	m	20	23-May-2016	Sub1_Trial133_0	0	4	4	-36.951453	False	1.043
1	133	2	m	20	23-May-2016	Sub1_Trial133_0	0	5	5	-24.205095	False	1.043
1	133	2	m	20	23-May-2016	Sub1_Trial133_0	0	6	6	39.519044	False	1.043
1	133	2	m	20	23-May-2016	Sub1_Trial133_1	1	0	0	-129.706275	True	1.043
1	133	2	m	20	23-May-2016	Sub1_Trial133_1	1	1	1	3.7251210000000015	True	1.043
1	133	2	m	20	23-May-2016	Sub1_Trial133_1	1	2	2	-30.549065	True	1.043
1	133	2	m	20	23-May-2016	Sub1_Trial133_1	1	3	3	19.600522999999995	True	1.043
1	133	2	m	20	23-May-2016	Sub1_Trial133_1	1	4	4	5.922412000000001	True	1.043
1	133	2	m	20	23-May-2016	Sub1_Trial133_1	1	5	5	51.03833399999999	True	1.043
1	133	2	m	20	23-May-2016	Sub1_Trial133_1	1	6	6	63.052717	True	1.043
1	134	2	m	20	23-May-2016	Sub1_Trial134_0	0	0	0	35.170333	True	1.538
1	134	2	m	20	23-May-2016	Sub1_Trial134_0	0	1	1	21.447400000000002	True	1.538
1	134	2	m	20	23-May-2016	Sub1_Trial134_0	0	2	2	-65.741233	True	1.538
1	134	2	m	20	23-May-2016	Sub1_Trial134_0	0	3	3	86.618149	True	1.538
1	134	2	m	20	23-May-2016	Sub1_Trial134_0	0	4	4	2.310834	True	1.538
1	134	2	m	20	23-May-2016	Sub1_Trial134_0	0	5	5	8.649782000000002	True	1.538
1	134	2	m	20	23-May-2016	Sub1_Trial134_0	0	6	6	19.175757000000004	True	1.538
1	134	2	m	20	23-May-2016	Sub1_Trial134_1	1	0	0	52.791607	False	1.538
1	134	2	m	20	23-May-2016	Sub1_Trial134_1	1	1	1	106.714825	False	1.538
1	134	2	m	20	23-May-2016	Sub1_Trial134_1	1	2	2	-18.338302999999996	False	1.538
1	134	2	m	20	23-May-2016	Sub1_Trial134_1	1	3	3	-121.14784600000002	False	1.538
1	134	2	m	20	23-May-2016	Sub1_Trial134_1	1	4	4	70.942501	False	1.538
1	134	2	m	20	23-May-2016	Sub1_Trial134_1	1	5	5	-64.941527	False	1.538
1	134	2	m	20	23-May-2016	Sub1_Trial134_1	1	6	6	87.05762	False	1.538
1	135	2	m	20	23-May-2016	Sub1_Trial135_0	0	0	0	-56.41846699999999	True	1.516
1	135	2	m	20	23-May-2016	Sub1_Trial135_0	0	1	1	-77.881934	True	1.516
1	135	2	m	20	23-May-2016	Sub1_Trial135_0	0	2	2	66.98577	True	1.516
1	135	2	m	20	23-May-2016	Sub1_Trial135_0	0	3	3	-95.413611	True	1.516
1	135	2	m	20	23-May-2016	Sub1_Trial135_0	0	4	4	47.640947	True	1.516
1	135	2	m	20	23-May-2016	Sub1_Trial135_0	0	5	5	30.647654	True	1.516
1	135	2	m	20	23-May-2016	Sub1_Trial135_0	0	6	6	-10.028728000000001	True	1.516
1	135	2	m	20	23-May-2016	Sub1_Trial135_1	1	0	0	-23.907275	False	1.516
1	135	2	m	20	23-May-2016	Sub1_Trial135_1	1	1	1	144.046744	False	1.516
1	135	2	m	20	23-May-2016	Sub1_Trial135_1	1	2	2	-26.217452	False	1.516
1	135	2	m	20	23-May-2016	Sub1_Trial135_1	1	3	3	-13.314224	False	1.516
1	135	2	m	20	23-May-2016	Sub1_Trial135_1	1	4	4	-65.711269	False	1.516
1	135	2	m	20	23-May-2016	Sub1_Trial135_1	1	5	5	-56.942366	False	1.516
1	135	2	m	20	23-May-2016	Sub1_Trial135_1	1	6	6	-40.853313	False	1.516
1	136	2	m	20	23-May-2016	Sub1_Trial136_0	0	0	0	-48.304575	False	1.368
1	136	2	m	20	23-May-2016	Sub1_Trial136_0	0	1	1	-31.375449	False	1.368
1	136	2	m	20	23-May-2016	Sub1_Trial136_0	0	2	2	50.00634500000001	False	1.368
1	136	2	m	20	23-May-2016	Sub1_Trial136_0	0	3	3	-92.101187	False	1.368
1	136	2	m	20	23-May-2016	Sub1_Trial136_0	0	4	4	43.898547	False	1.368
1	136	2	m	20	23-May-2016	Sub1_Trial136_0	0	5	5	-93.190639	False	1.368
1	136	2	m	20	23-May-2016	Sub1_Trial136_0	0	6	6	-9.159371	False	1.368
1	136	2	m	20	23-May-2016	Sub1_Trial136_1	1	0	0	-127.882732	True	1.368
1	136	2	m	20	23-May-2016	Sub1_Trial136_1	1	1	1	37.514573	True	1.368
1	136	2	m	20	23-May-2016	Sub1_Trial136_1	1	2	2	48.50053	True	1.368
1	136	2	m	20	23-May-2016	Sub1_Trial136_1	1	3	3	-48.128483	True	1.368
1	136	2	m	20	23-May-2016	Sub1_Trial136_1	1	4	4	22.230303	True	1.368
1	136	2	m	20	23-May-2016	Sub1_Trial136_1	1	5	5	11.398964	True	1.368
1	136	2	m	20	23-May-2016	Sub1_Trial136_1	1	6	6	81.138113	True	1.368
1	137	2	m	20	23-May-2016	Sub1_Trial137_0	0	0	0	-8.17398	False	1.216
1	137	2	m	20	23-May-2016	Sub1_Trial137_0	0	1	1	-45.380784000000006	False	1.216
1	137	2	m	20	23-May-2016	Sub1_Trial137_0	0	2	2	-2.658684000000001	False	1.216
1	137	2	m	20	23-May-2016	Sub1_Trial137_0	0	3	3	-13.952736999999999	False	1.216
1	137	2	m	20	23-May-2016	Sub1_Trial137_0	0	4	4	61.716891	False	1.216
1	137	2	m	20	23-May-2016	Sub1_Trial137_0	0	5	5	-3.9300849999999983	False	1.216
1	137	2	m	20	23-May-2016	Sub1_Trial137_0	0	6	6	-58.886720999999994	False	1.216
1	137	2	m	20	23-May-2016	Sub1_Trial137_1	1	0	0	-10.839069	True	1.216
1	137	2	m	20	23-May-2016	Sub1_Trial137_1	1	1	1	83.201627	True	1.216
1	137	2	m	20	23-May-2016	Sub1_Trial137_1	1	2	2	-29.04351	True	1.216
1	137	2	m	20	23-May-2016	Sub1_Trial137_1	1	3	3	-46.103173	True	1.216
1	137	2	m	20	23-May-2016	Sub1_Trial137_1	1	4	4	68.879347	True	1.216
1	137	2	m	20	23-May-2016	Sub1_Trial137_1	1	5	5	7.085925	True	1.216
1	137	2	m	20	23-May-2016	Sub1_Trial137_1	1	6	6	-25.389408	True	1.216
1	138	2	m	20	23-May-2016	Sub1_Trial138_0	0	0	0	10.736021999999998	True	1.684
1	138	2	m	20	23-May-2016	Sub1_Trial138_0	0	1	1	-22.191223	True	1.684
1	138	2	m	20	23-May-2016	Sub1_Trial138_0	0	2	2	22.324278	True	1.684
1	138	2	m	20	23-May-2016	Sub1_Trial138_0	0	3	3	-101.958261	True	1.684
1	138	2	m	20	23-May-2016	Sub1_Trial138_0	0	4	4	92.528415	True	1.684
1	138	2	m	20	23-May-2016	Sub1_Trial138_0	0	5	5	34.104276	True	1.684
1	138	2	m	20	23-May-2016	Sub1_Trial138_0	0	6	6	-109.663837	True	1.684
1	138	2	m	20	23-May-2016	Sub1_Trial138_1	1	0	0	73.994174	False	1.684
1	138	2	m	20	23-May-2016	Sub1_Trial138_1	1	1	1	-41.130446	False	1.684
1	138	2	m	20	23-May-2016	Sub1_Trial138_1	1	2	2	21.155513	False	1.684
1	138	2	m	20	23-May-2016	Sub1_Trial138_1	1	3	3	15.362367	False	1.684
1	138	2	m	20	23-May-2016	Sub1_Trial138_1	1	4	4	-61.474076999999994	False	1.684
1	138	2	m	20	23-May-2016	Sub1_Trial138_1	1	5	5	-23.942611999999997	False	1.684
1	138	2	m	20	23-May-2016	Sub1_Trial138_1	1	6	6	37.488871	False	1.684
1	139	2	m	20	23-May-2016	Sub1_Trial139_0	0	0	0	-48.277649999999994	False	1.733
1	139	2	m	20	23-May-2016	Sub1_Trial139_0	0	1	1	46.983373	False	1.733
1	139	2	m	20	23-May-2016	Sub1_Trial139_0	0	2	2	10.562822	False	1.733
1	139	2	m	20	23-May-2016	Sub1_Trial139_0	0	3	3	-69.392322	False	1.733
1	139	2	m	20	23-May-2016	Sub1_Trial139_0	0	4	4	58.578096	False	1.733
1	139	2	m	20	23-May-2016	Sub1_Trial139_0	0	5	5	33.215628	False	1.733
1	139	2	m	20	23-May-2016	Sub1_Trial139_0	0	6	6	87.65161	False	1.733
1	139	2	m	20	23-May-2016	Sub1_Trial139_1	1	0	0	-62.483586	True	1.733
1	139	2	m	20	23-May-2016	Sub1_Trial139_1	1	1	1	-62.669196	True	1.733
1	139	2	m	20	23-May-2016	Sub1_Trial139_1	1	2	2	21.932815000000005	True	1.733
1	139	2	m	20	23-May-2016	Sub1_Trial139_1	1	3	3	46.69232099999999	True	1.733
1	139	2	m	20	23-May-2016	Sub1_Trial139_1	1	4	4	57.968159	True	1.733
1	139	2	m	20	23-May-2016	Sub1_Trial139_1	1	5	5	0.4556490000000011	True	1.733
1	139	2	m	20	23-May-2016	Sub1_Trial139_1	1	6	6	-16.512454	True	1.733
1	140	2	m	20	23-May-2016	Sub1_Trial140_0	0	0	0	61.920892	False	4.196
1	140	2	m	20	23-May-2016	Sub1_Trial140_0	0	1	1	5.917587000000001	False	4.196
1	140	2	m	20	23-May-2016	Sub1_Trial140_0	0	2	2	-40.215984	False	4.196
1	140	2	m	20	23-May-2016	Sub1_Trial140_0	0	3	3	34.982544	False	4.196
1	140	2	m	20	23-May-2016	Sub1_Trial140_0	0	4	4	-33.887314	False	4.196
1	140	2	m	20	23-May-2016	Sub1_Trial140_0	0	5	5	16.691194	False	4.196
1	140	2	m	20	23-May-2016	Sub1_Trial140_0	0	6	6	54.477373	False	4.196
1	140	2	m	20	23-May-2016	Sub1_Trial140_1	1	0	0	64.699105	True	4.196
1	140	2	m	20	23-May-2016	Sub1_Trial140_1	1	1	1	41.169654	True	4.196
1	140	2	m	20	23-May-2016	Sub1_Trial140_1	1	2	2	96.455399	True	4.196
1	140	2	m	20	23-May-2016	Sub1_Trial140_1	1	3	3	129.584345	True	4.196
1	140	2	m	20	23-May-2016	Sub1_Trial140_1	1	4	4	-132.836534	True	4.196
1	140	2	m	20	23-May-2016	Sub1_Trial140_1	1	5	5	-124.507893	True	4.196
1	140	2	m	20	23-May-2016	Sub1_Trial140_1	1	6	6	-64.584887	True	4.196
1	141	2	m	20	23-May-2016	Sub1_Trial141_0	0	0	0	-23.548052999999996	False	1.261
1	141	2	m	20	23-May-2016	Sub1_Trial141_0	0	1	1	17.52982	False	1.261
1	141	2	m	20	23-May-2016	Sub1_Trial141_0	0	2	2	20.031333	False	1.261
1	141	2	m	20	23-May-2016	Sub1_Trial141_0	0	3	3	-48.031800000000004	False	1.261
1	141	2	m	20	23-May-2016	Sub1_Trial141_0	0	4	4	-56.93201400000001	False	1.261
1	141	2	m	20	23-May-2016	Sub1_Trial141_0	0	5	5	55.538179	False	1.261
1	141	2	m	20	23-May-2016	Sub1_Trial141_0	0	6	6	-26.736168	False	1.261
1	141	2	m	20	23-May-2016	Sub1_Trial141_1	1	0	0	-95.984292	True	1.261
1	141	2	m	20	23-May-2016	Sub1_Trial141_1	1	1	1	0.7215220000000002	True	1.261
1	141	2	m	20	23-May-2016	Sub1_Trial141_1	1	2	2	14.289242999999999	True	1.261
1	141	2	m	20	23-May-2016	Sub1_Trial141_1	1	3	3	-28.771785	True	1.261
1	141	2	m	20	23-May-2016	Sub1_Trial141_1	1	4	4	46.44928300000001	True	1.261
1	141	2	m	20	23-May-2016	Sub1_Trial141_1	1	5	5	15.804749999999999	True	1.261
1	141	2	m	20	23-May-2016	Sub1_Trial141_1	1	6	6	-14.899018	True	1.261
1	142	2	m	20	23-May-2016	Sub1_Trial142_0	0	0	0	-30.899217	False	1.37
1	142	2	m	20	23-May-2016	Sub1_Trial142_0	0	1	1	-73.846271	False	1.37
1	142	2	m	20	23-May-2016	Sub1_Trial142_0	0	2	2	-10.890898	False	1.37
1	142	2	m	20	23-May-2016	Sub1_Trial142_0	0	3	3	9.04035	False	1.37
1	142	2	m	20	23-May-2016	Sub1_Trial142_0	0	4	4	35.659983	False	1.37
1	142	2	m	20	23-May-2016	Sub1_Trial142_0	0	5	5	-2.1086470000000013	False	1.37
1	142	2	m	20	23-May-2016	Sub1_Trial142_0	0	6	6	-32.015546	False	1.37
1	142	2	m	20	23-May-2016	Sub1_Trial142_1	1	0	0	41.743494	True	1.37
1	142	2	m	20	23-May-2016	Sub1_Trial142_1	1	1	1	-7.946991000000001	True	1.37
1	142	2	m	20	23-May-2016	Sub1_Trial142_1	1	2	2	56.491709	True	1.37
1	142	2	m	20	23-May-2016	Sub1_Trial142_1	1	3	3	-6.286192	True	1.37
[truncated: 6,401 more rows]
