# Supplementary material for: CLEESE: An open-source audio-transformation toolbox for data-driven experiments in speech and music cognition
Source: PLoS One. 2019 Apr 4;14(4):e0205943. doi: 10.1371/journal.pone.0205943 (PMC6448843; doi:10.1371/journal.pone.0205943)
Supplement: S1 Data — See provided Python notebook for format and analysis. (ZIP) [file pone.0205943.s005.zip › data/interrogative/results/results_subj2_180524_10.44.csv]

subj	trial	block	sex	age	date	stim	stim_order	segment	segment_time	pitch	response	rt
2	1	1	m	20	23-May-2016	Sub2_Trial1_0	0	0	0	51.026021	True	3.097
2	1	1	m	20	23-May-2016	Sub2_Trial1_0	0	1	1	-146.372617	True	3.097
2	1	1	m	20	23-May-2016	Sub2_Trial1_0	0	2	2	78.296079	True	3.097
2	1	1	m	20	23-May-2016	Sub2_Trial1_0	0	3	3	-4.884874	True	3.097
2	1	1	m	20	23-May-2016	Sub2_Trial1_0	0	4	4	-43.32244	True	3.097
2	1	1	m	20	23-May-2016	Sub2_Trial1_0	0	5	5	-32.470158	True	3.097
2	1	1	m	20	23-May-2016	Sub2_Trial1_0	0	6	6	75.938718	True	3.097
2	1	1	m	20	23-May-2016	Sub2_Trial1_1	1	0	0	133.034046	False	3.097
2	1	1	m	20	23-May-2016	Sub2_Trial1_1	1	1	1	70.944793	False	3.097
2	1	1	m	20	23-May-2016	Sub2_Trial1_1	1	2	2	126.63564200000002	False	3.097
2	1	1	m	20	23-May-2016	Sub2_Trial1_1	1	3	3	-38.203513	False	3.097
2	1	1	m	20	23-May-2016	Sub2_Trial1_1	1	4	4	-107.051478	False	3.097
2	1	1	m	20	23-May-2016	Sub2_Trial1_1	1	5	5	-27.648688	False	3.097
2	1	1	m	20	23-May-2016	Sub2_Trial1_1	1	6	6	-75.848905	False	3.097
2	2	1	m	20	23-May-2016	Sub2_Trial2_0	0	0	0	-105.174707	False	2.037
2	2	1	m	20	23-May-2016	Sub2_Trial2_0	0	1	1	-63.645798	False	2.037
2	2	1	m	20	23-May-2016	Sub2_Trial2_0	0	2	2	-7.970987000000001	False	2.037
2	2	1	m	20	23-May-2016	Sub2_Trial2_0	0	3	3	7.634872999999999	False	2.037
2	2	1	m	20	23-May-2016	Sub2_Trial2_0	0	4	4	-55.66216399999999	False	2.037
2	2	1	m	20	23-May-2016	Sub2_Trial2_0	0	5	5	-18.820570000000004	False	2.037
2	2	1	m	20	23-May-2016	Sub2_Trial2_0	0	6	6	-2.2962130000000016	False	2.037
2	2	1	m	20	23-May-2016	Sub2_Trial2_1	1	0	0	-25.322585	True	2.037
2	2	1	m	20	23-May-2016	Sub2_Trial2_1	1	1	1	48.94192799999999	True	2.037
2	2	1	m	20	23-May-2016	Sub2_Trial2_1	1	2	2	-63.649298	True	2.037
2	2	1	m	20	23-May-2016	Sub2_Trial2_1	1	3	3	31.706957000000003	True	2.037
2	2	1	m	20	23-May-2016	Sub2_Trial2_1	1	4	4	105.094963	True	2.037
2	2	1	m	20	23-May-2016	Sub2_Trial2_1	1	5	5	116.834306	True	2.037
2	2	1	m	20	23-May-2016	Sub2_Trial2_1	1	6	6	-36.744365	True	2.037
2	3	1	m	20	23-May-2016	Sub2_Trial3_0	0	0	0	32.790931	True	1.03
2	3	1	m	20	23-May-2016	Sub2_Trial3_0	0	1	1	-117.048229	True	1.03
2	3	1	m	20	23-May-2016	Sub2_Trial3_0	0	2	2	-120.770289	True	1.03
2	3	1	m	20	23-May-2016	Sub2_Trial3_0	0	3	3	-64.452553	True	1.03
2	3	1	m	20	23-May-2016	Sub2_Trial3_0	0	4	4	-128.44869	True	1.03
2	3	1	m	20	23-May-2016	Sub2_Trial3_0	0	5	5	35.014452	True	1.03
2	3	1	m	20	23-May-2016	Sub2_Trial3_0	0	6	6	4.9457699999999996	True	1.03
2	3	1	m	20	23-May-2016	Sub2_Trial3_1	1	0	0	69.168526	False	1.03
2	3	1	m	20	23-May-2016	Sub2_Trial3_1	1	1	1	21.501117	False	1.03
2	3	1	m	20	23-May-2016	Sub2_Trial3_1	1	2	2	45.519385	False	1.03
2	3	1	m	20	23-May-2016	Sub2_Trial3_1	1	3	3	-69.086715	False	1.03
2	3	1	m	20	23-May-2016	Sub2_Trial3_1	1	4	4	60.717411	False	1.03
2	3	1	m	20	23-May-2016	Sub2_Trial3_1	1	5	5	-1.9369639999999997	False	1.03
2	3	1	m	20	23-May-2016	Sub2_Trial3_1	1	6	6	-46.060495	False	1.03
2	4	1	m	20	23-May-2016	Sub2_Trial4_0	0	0	0	-13.13055	True	1.838
2	4	1	m	20	23-May-2016	Sub2_Trial4_0	0	1	1	19.362430000000003	True	1.838
2	4	1	m	20	23-May-2016	Sub2_Trial4_0	0	2	2	-26.32586	True	1.838
2	4	1	m	20	23-May-2016	Sub2_Trial4_0	0	3	3	-59.284909	True	1.838
2	4	1	m	20	23-May-2016	Sub2_Trial4_0	0	4	4	14.660629999999998	True	1.838
2	4	1	m	20	23-May-2016	Sub2_Trial4_0	0	5	5	-18.996693	True	1.838
2	4	1	m	20	23-May-2016	Sub2_Trial4_0	0	6	6	-27.295326	True	1.838
2	4	1	m	20	23-May-2016	Sub2_Trial4_1	1	0	0	25.352244	False	1.838
2	4	1	m	20	23-May-2016	Sub2_Trial4_1	1	1	1	-33.391328	False	1.838
2	4	1	m	20	23-May-2016	Sub2_Trial4_1	1	2	2	-22.889542	False	1.838
2	4	1	m	20	23-May-2016	Sub2_Trial4_1	1	3	3	116.6696	False	1.838
2	4	1	m	20	23-May-2016	Sub2_Trial4_1	1	4	4	142.58021	False	1.838
2	4	1	m	20	23-May-2016	Sub2_Trial4_1	1	5	5	-53.621950999999996	False	1.838
2	4	1	m	20	23-May-2016	Sub2_Trial4_1	1	6	6	-88.900444	False	1.838
2	5	1	m	20	23-May-2016	Sub2_Trial5_0	0	0	0	12.496872	True	3.83
2	5	1	m	20	23-May-2016	Sub2_Trial5_0	0	1	1	4.320855999999999	True	3.83
2	5	1	m	20	23-May-2016	Sub2_Trial5_0	0	2	2	-82.422184	True	3.83
2	5	1	m	20	23-May-2016	Sub2_Trial5_0	0	3	3	-75.134149	True	3.83
2	5	1	m	20	23-May-2016	Sub2_Trial5_0	0	4	4	-4.959548999999999	True	3.83
2	5	1	m	20	23-May-2016	Sub2_Trial5_0	0	5	5	-43.626422	True	3.83
2	5	1	m	20	23-May-2016	Sub2_Trial5_0	0	6	6	144.72416	True	3.83
2	5	1	m	20	23-May-2016	Sub2_Trial5_1	1	0	0	-79.980629	False	3.83
2	5	1	m	20	23-May-2016	Sub2_Trial5_1	1	1	1	97.393681	False	3.83
2	5	1	m	20	23-May-2016	Sub2_Trial5_1	1	2	2	29.739069999999998	False	3.83
2	5	1	m	20	23-May-2016	Sub2_Trial5_1	1	3	3	-23.854726	False	3.83
2	5	1	m	20	23-May-2016	Sub2_Trial5_1	1	4	4	-72.407803	False	3.83
2	5	1	m	20	23-May-2016	Sub2_Trial5_1	1	5	5	-52.350496	False	3.83
2	5	1	m	20	23-May-2016	Sub2_Trial5_1	1	6	6	-47.490694	False	3.83
2	6	1	m	20	23-May-2016	Sub2_Trial6_0	0	0	0	-57.014326	False	1.477
2	6	1	m	20	23-May-2016	Sub2_Trial6_0	0	1	1	-85.206004	False	1.477
2	6	1	m	20	23-May-2016	Sub2_Trial6_0	0	2	2	1.185383999999999	False	1.477
2	6	1	m	20	23-May-2016	Sub2_Trial6_0	0	3	3	1.4049289999999992	False	1.477
2	6	1	m	20	23-May-2016	Sub2_Trial6_0	0	4	4	-96.834943	False	1.477
2	6	1	m	20	23-May-2016	Sub2_Trial6_0	0	5	5	-33.215785	False	1.477
2	6	1	m	20	23-May-2016	Sub2_Trial6_0	0	6	6	17.029987	False	1.477
2	6	1	m	20	23-May-2016	Sub2_Trial6_1	1	0	0	90.069767	True	1.477
2	6	1	m	20	23-May-2016	Sub2_Trial6_1	1	1	1	-24.574078	True	1.477
2	6	1	m	20	23-May-2016	Sub2_Trial6_1	1	2	2	64.537251	True	1.477
2	6	1	m	20	23-May-2016	Sub2_Trial6_1	1	3	3	-113.314968	True	1.477
2	6	1	m	20	23-May-2016	Sub2_Trial6_1	1	4	4	-28.438324	True	1.477
2	6	1	m	20	23-May-2016	Sub2_Trial6_1	1	5	5	12.039650000000002	True	1.477
2	6	1	m	20	23-May-2016	Sub2_Trial6_1	1	6	6	15.719864000000001	True	1.477
2	7	1	m	20	23-May-2016	Sub2_Trial7_0	0	0	0	82.269341	True	1.56
2	7	1	m	20	23-May-2016	Sub2_Trial7_0	0	1	1	20.606550999999996	True	1.56
2	7	1	m	20	23-May-2016	Sub2_Trial7_0	0	2	2	-52.7284	True	1.56
2	7	1	m	20	23-May-2016	Sub2_Trial7_0	0	3	3	-25.776846	True	1.56
2	7	1	m	20	23-May-2016	Sub2_Trial7_0	0	4	4	-100.894724	True	1.56
2	7	1	m	20	23-May-2016	Sub2_Trial7_0	0	5	5	-73.710125	True	1.56
2	7	1	m	20	23-May-2016	Sub2_Trial7_0	0	6	6	95.592426	True	1.56
2	7	1	m	20	23-May-2016	Sub2_Trial7_1	1	0	0	140.406709	False	1.56
2	7	1	m	20	23-May-2016	Sub2_Trial7_1	1	1	1	53.134473	False	1.56
2	7	1	m	20	23-May-2016	Sub2_Trial7_1	1	2	2	-51.589988000000005	False	1.56
2	7	1	m	20	23-May-2016	Sub2_Trial7_1	1	3	3	24.040214	False	1.56
2	7	1	m	20	23-May-2016	Sub2_Trial7_1	1	4	4	-37.983082	False	1.56
2	7	1	m	20	23-May-2016	Sub2_Trial7_1	1	5	5	-49.34199799999999	False	1.56
2	7	1	m	20	23-May-2016	Sub2_Trial7_1	1	6	6	69.181723	False	1.56
2	8	1	m	20	23-May-2016	Sub2_Trial8_0	0	0	0	68.796525	True	0.629
2	8	1	m	20	23-May-2016	Sub2_Trial8_0	0	1	1	-48.733368	True	0.629
2	8	1	m	20	23-May-2016	Sub2_Trial8_0	0	2	2	-18.758173	True	0.629
2	8	1	m	20	23-May-2016	Sub2_Trial8_0	0	3	3	-23.716624	True	0.629
2	8	1	m	20	23-May-2016	Sub2_Trial8_0	0	4	4	92.845191	True	0.629
2	8	1	m	20	23-May-2016	Sub2_Trial8_0	0	5	5	-31.329735	True	0.629
2	8	1	m	20	23-May-2016	Sub2_Trial8_0	0	6	6	1.6432189999999984	True	0.629
2	8	1	m	20	23-May-2016	Sub2_Trial8_1	1	0	0	42.308203	False	0.629
2	8	1	m	20	23-May-2016	Sub2_Trial8_1	1	1	1	-30.098828999999995	False	0.629
2	8	1	m	20	23-May-2016	Sub2_Trial8_1	1	2	2	-64.965306	False	0.629
2	8	1	m	20	23-May-2016	Sub2_Trial8_1	1	3	3	-15.444442000000002	False	0.629
2	8	1	m	20	23-May-2016	Sub2_Trial8_1	1	4	4	-50.221805	False	0.629
2	8	1	m	20	23-May-2016	Sub2_Trial8_1	1	5	5	-38.053023	False	0.629
2	8	1	m	20	23-May-2016	Sub2_Trial8_1	1	6	6	61.205541	False	0.629
2	9	1	m	20	23-May-2016	Sub2_Trial9_0	0	0	0	-95.349355	False	3.362
2	9	1	m	20	23-May-2016	Sub2_Trial9_0	0	1	1	-6.819706	False	3.362
2	9	1	m	20	23-May-2016	Sub2_Trial9_0	0	2	2	-87.021876	False	3.362
2	9	1	m	20	23-May-2016	Sub2_Trial9_0	0	3	3	-0.9253639999999983	False	3.362
2	9	1	m	20	23-May-2016	Sub2_Trial9_0	0	4	4	-82.184439	False	3.362
2	9	1	m	20	23-May-2016	Sub2_Trial9_0	0	5	5	22.516773	False	3.362
2	9	1	m	20	23-May-2016	Sub2_Trial9_0	0	6	6	58.118286	False	3.362
2	9	1	m	20	23-May-2016	Sub2_Trial9_1	1	0	0	-29.904861	True	3.362
2	9	1	m	20	23-May-2016	Sub2_Trial9_1	1	1	1	11.539118000000002	True	3.362
2	9	1	m	20	23-May-2016	Sub2_Trial9_1	1	2	2	60.023438	True	3.362
2	9	1	m	20	23-May-2016	Sub2_Trial9_1	1	3	3	45.85548	True	3.362
2	9	1	m	20	23-May-2016	Sub2_Trial9_1	1	4	4	3.2544210000000007	True	3.362
2	9	1	m	20	23-May-2016	Sub2_Trial9_1	1	5	5	-115.903329	True	3.362
2	9	1	m	20	23-May-2016	Sub2_Trial9_1	1	6	6	-31.408834	True	3.362
2	10	1	m	20	23-May-2016	Sub2_Trial10_0	0	0	0	61.71881	False	1.612
2	10	1	m	20	23-May-2016	Sub2_Trial10_0	0	1	1	33.158844	False	1.612
2	10	1	m	20	23-May-2016	Sub2_Trial10_0	0	2	2	2.187711	False	1.612
2	10	1	m	20	23-May-2016	Sub2_Trial10_0	0	3	3	-13.503160999999999	False	1.612
2	10	1	m	20	23-May-2016	Sub2_Trial10_0	0	4	4	49.52331	False	1.612
2	10	1	m	20	23-May-2016	Sub2_Trial10_0	0	5	5	7.610289999999999	False	1.612
2	10	1	m	20	23-May-2016	Sub2_Trial10_0	0	6	6	-65.621647	False	1.612
2	10	1	m	20	23-May-2016	Sub2_Trial10_1	1	0	0	-39.909153	True	1.612
2	10	1	m	20	23-May-2016	Sub2_Trial10_1	1	1	1	-64.546213	True	1.612
2	10	1	m	20	23-May-2016	Sub2_Trial10_1	1	2	2	-42.19951	True	1.612
2	10	1	m	20	23-May-2016	Sub2_Trial10_1	1	3	3	-14.036734	True	1.612
2	10	1	m	20	23-May-2016	Sub2_Trial10_1	1	4	4	-50.657812	True	1.612
2	10	1	m	20	23-May-2016	Sub2_Trial10_1	1	5	5	-37.021103	True	1.612
2	10	1	m	20	23-May-2016	Sub2_Trial10_1	1	6	6	-48.423319	True	1.612
2	11	1	m	20	23-May-2016	Sub2_Trial11_0	0	0	0	-81.26399	False	1.395
2	11	1	m	20	23-May-2016	Sub2_Trial11_0	0	1	1	12.197169	False	1.395
2	11	1	m	20	23-May-2016	Sub2_Trial11_0	0	2	2	-5.992979999999999	False	1.395
2	11	1	m	20	23-May-2016	Sub2_Trial11_0	0	3	3	69.748419	False	1.395
2	11	1	m	20	23-May-2016	Sub2_Trial11_0	0	4	4	-137.176528	False	1.395
2	11	1	m	20	23-May-2016	Sub2_Trial11_0	0	5	5	53.95339	False	1.395
2	11	1	m	20	23-May-2016	Sub2_Trial11_0	0	6	6	87.546206	False	1.395
2	11	1	m	20	23-May-2016	Sub2_Trial11_1	1	0	0	1.4016079999999995	True	1.395
2	11	1	m	20	23-May-2016	Sub2_Trial11_1	1	1	1	39.500494	True	1.395
2	11	1	m	20	23-May-2016	Sub2_Trial11_1	1	2	2	58.234082	True	1.395
2	11	1	m	20	23-May-2016	Sub2_Trial11_1	1	3	3	49.629125	True	1.395
2	11	1	m	20	23-May-2016	Sub2_Trial11_1	1	4	4	51.331627	True	1.395
2	11	1	m	20	23-May-2016	Sub2_Trial11_1	1	5	5	78.778656	True	1.395
2	11	1	m	20	23-May-2016	Sub2_Trial11_1	1	6	6	-83.886318	True	1.395
2	12	1	m	20	23-May-2016	Sub2_Trial12_0	0	0	0	3.7390839999999983	True	0.668
2	12	1	m	20	23-May-2016	Sub2_Trial12_0	0	1	1	22.881915	True	0.668
2	12	1	m	20	23-May-2016	Sub2_Trial12_0	0	2	2	76.69929	True	0.668
2	12	1	m	20	23-May-2016	Sub2_Trial12_0	0	3	3	-68.482997	True	0.668
2	12	1	m	20	23-May-2016	Sub2_Trial12_0	0	4	4	12.733722	True	0.668
2	12	1	m	20	23-May-2016	Sub2_Trial12_0	0	5	5	93.463872	True	0.668
2	12	1	m	20	23-May-2016	Sub2_Trial12_0	0	6	6	27.559404999999998	True	0.668
2	12	1	m	20	23-May-2016	Sub2_Trial12_1	1	0	0	52.889778	False	0.668
2	12	1	m	20	23-May-2016	Sub2_Trial12_1	1	1	1	-2.222041000000001	False	0.668
2	12	1	m	20	23-May-2016	Sub2_Trial12_1	1	2	2	-41.675532	False	0.668
2	12	1	m	20	23-May-2016	Sub2_Trial12_1	1	3	3	70.495899	False	0.668
2	12	1	m	20	23-May-2016	Sub2_Trial12_1	1	4	4	42.394682	False	0.668
2	12	1	m	20	23-May-2016	Sub2_Trial12_1	1	5	5	76.188854	False	0.668
2	12	1	m	20	23-May-2016	Sub2_Trial12_1	1	6	6	-31.761798999999996	False	0.668
2	13	1	m	20	23-May-2016	Sub2_Trial13_0	0	0	0	-74.545812	True	0.962
2	13	1	m	20	23-May-2016	Sub2_Trial13_0	0	1	1	39.625205	True	0.962
2	13	1	m	20	23-May-2016	Sub2_Trial13_0	0	2	2	33.156497	True	0.962
2	13	1	m	20	23-May-2016	Sub2_Trial13_0	0	3	3	108.68112	True	0.962
2	13	1	m	20	23-May-2016	Sub2_Trial13_0	0	4	4	137.772122	True	0.962
2	13	1	m	20	23-May-2016	Sub2_Trial13_0	0	5	5	91.646608	True	0.962
2	13	1	m	20	23-May-2016	Sub2_Trial13_0	0	6	6	-78.781403	True	0.962
2	13	1	m	20	23-May-2016	Sub2_Trial13_1	1	0	0	-114.552899	False	0.962
2	13	1	m	20	23-May-2016	Sub2_Trial13_1	1	1	1	-93.923908	False	0.962
2	13	1	m	20	23-May-2016	Sub2_Trial13_1	1	2	2	50.72815	False	0.962
2	13	1	m	20	23-May-2016	Sub2_Trial13_1	1	3	3	-37.079841	False	0.962
2	13	1	m	20	23-May-2016	Sub2_Trial13_1	1	4	4	-75.034635	False	0.962
2	13	1	m	20	23-May-2016	Sub2_Trial13_1	1	5	5	-13.170541	False	0.962
2	13	1	m	20	23-May-2016	Sub2_Trial13_1	1	6	6	-7.302826	False	0.962
2	14	1	m	20	23-May-2016	Sub2_Trial14_0	0	0	0	-76.292653	False	2.229
2	14	1	m	20	23-May-2016	Sub2_Trial14_0	0	1	1	-58.48237399999999	False	2.229
2	14	1	m	20	23-May-2016	Sub2_Trial14_0	0	2	2	63.202334	False	2.229
2	14	1	m	20	23-May-2016	Sub2_Trial14_0	0	3	3	-37.465878	False	2.229
2	14	1	m	20	23-May-2016	Sub2_Trial14_0	0	4	4	-48.89824999999999	False	2.229
2	14	1	m	20	23-May-2016	Sub2_Trial14_0	0	5	5	104.998866	False	2.229
2	14	1	m	20	23-May-2016	Sub2_Trial14_0	0	6	6	71.937521	False	2.229
2	14	1	m	20	23-May-2016	Sub2_Trial14_1	1	0	0	30.440284	True	2.229
2	14	1	m	20	23-May-2016	Sub2_Trial14_1	1	1	1	21.830607	True	2.229
2	14	1	m	20	23-May-2016	Sub2_Trial14_1	1	2	2	-63.529809	True	2.229
2	14	1	m	20	23-May-2016	Sub2_Trial14_1	1	3	3	-47.693626	True	2.229
2	14	1	m	20	23-May-2016	Sub2_Trial14_1	1	4	4	54.97020499999999	True	2.229
2	14	1	m	20	23-May-2016	Sub2_Trial14_1	1	5	5	4.215972000000001	True	2.229
2	14	1	m	20	23-May-2016	Sub2_Trial14_1	1	6	6	-37.878516	True	2.229
2	15	1	m	20	23-May-2016	Sub2_Trial15_0	0	0	0	-46.771362	True	0.978
2	15	1	m	20	23-May-2016	Sub2_Trial15_0	0	1	1	-34.626781	True	0.978
2	15	1	m	20	23-May-2016	Sub2_Trial15_0	0	2	2	-87.092981	True	0.978
2	15	1	m	20	23-May-2016	Sub2_Trial15_0	0	3	3	36.623883	True	0.978
2	15	1	m	20	23-May-2016	Sub2_Trial15_0	0	4	4	74.011425	True	0.978
2	15	1	m	20	23-May-2016	Sub2_Trial15_0	0	5	5	37.58704	True	0.978
2	15	1	m	20	23-May-2016	Sub2_Trial15_0	0	6	6	-84.117889	True	0.978
2	15	1	m	20	23-May-2016	Sub2_Trial15_1	1	0	0	61.039209	False	0.978
2	15	1	m	20	23-May-2016	Sub2_Trial15_1	1	1	1	-44.698167	False	0.978
2	15	1	m	20	23-May-2016	Sub2_Trial15_1	1	2	2	80.795174	False	0.978
2	15	1	m	20	23-May-2016	Sub2_Trial15_1	1	3	3	-79.391369	False	0.978
2	15	1	m	20	23-May-2016	Sub2_Trial15_1	1	4	4	37.567729	False	0.978
2	15	1	m	20	23-May-2016	Sub2_Trial15_1	1	5	5	-67.443793	False	0.978
2	15	1	m	20	23-May-2016	Sub2_Trial15_1	1	6	6	-37.411696	False	0.978
2	16	1	m	20	23-May-2016	Sub2_Trial16_0	0	0	0	56.049516	False	1.16
2	16	1	m	20	23-May-2016	Sub2_Trial16_0	0	1	1	13.58292	False	1.16
2	16	1	m	20	23-May-2016	Sub2_Trial16_0	0	2	2	90.130392	False	1.16
2	16	1	m	20	23-May-2016	Sub2_Trial16_0	0	3	3	-67.056103	False	1.16
2	16	1	m	20	23-May-2016	Sub2_Trial16_0	0	4	4	-120.07933300000002	False	1.16
2	16	1	m	20	23-May-2016	Sub2_Trial16_0	0	5	5	30.528704	False	1.16
2	16	1	m	20	23-May-2016	Sub2_Trial16_0	0	6	6	4.247133	False	1.16
2	16	1	m	20	23-May-2016	Sub2_Trial16_1	1	0	0	4.766684999999999	True	1.16
2	16	1	m	20	23-May-2016	Sub2_Trial16_1	1	1	1	-64.79274	True	1.16
2	16	1	m	20	23-May-2016	Sub2_Trial16_1	1	2	2	49.55673	True	1.16
2	16	1	m	20	23-May-2016	Sub2_Trial16_1	1	3	3	34.915934	True	1.16
2	16	1	m	20	23-May-2016	Sub2_Trial16_1	1	4	4	-92.562307	True	1.16
2	16	1	m	20	23-May-2016	Sub2_Trial16_1	1	5	5	-3.0919029999999985	True	1.16
2	16	1	m	20	23-May-2016	Sub2_Trial16_1	1	6	6	84.619203	True	1.16
2	17	1	m	20	23-May-2016	Sub2_Trial17_0	0	0	0	5.033541	True	0.763
2	17	1	m	20	23-May-2016	Sub2_Trial17_0	0	1	1	-17.252956999999995	True	0.763
2	17	1	m	20	23-May-2016	Sub2_Trial17_0	0	2	2	-89.717969	True	0.763
2	17	1	m	20	23-May-2016	Sub2_Trial17_0	0	3	3	1.4531799999999997	True	0.763
2	17	1	m	20	23-May-2016	Sub2_Trial17_0	0	4	4	41.816701	True	0.763
2	17	1	m	20	23-May-2016	Sub2_Trial17_0	0	5	5	132.078436	True	0.763
2	17	1	m	20	23-May-2016	Sub2_Trial17_0	0	6	6	-56.725151	True	0.763
2	17	1	m	20	23-May-2016	Sub2_Trial17_1	1	0	0	-14.715523	False	0.763
2	17	1	m	20	23-May-2016	Sub2_Trial17_1	1	1	1	5.424009999999999	False	0.763
2	17	1	m	20	23-May-2016	Sub2_Trial17_1	1	2	2	23.476600000000005	False	0.763
2	17	1	m	20	23-May-2016	Sub2_Trial17_1	1	3	3	30.107318	False	0.763
2	17	1	m	20	23-May-2016	Sub2_Trial17_1	1	4	4	103.596319	False	0.763
2	17	1	m	20	23-May-2016	Sub2_Trial17_1	1	5	5	49.76359600000001	False	0.763
2	17	1	m	20	23-May-2016	Sub2_Trial17_1	1	6	6	-39.189221	False	0.763
2	18	1	m	20	23-May-2016	Sub2_Trial18_0	0	0	0	29.724972	True	0.523
2	18	1	m	20	23-May-2016	Sub2_Trial18_0	0	1	1	104.459589	True	0.523
2	18	1	m	20	23-May-2016	Sub2_Trial18_0	0	2	2	109.20036299999998	True	0.523
2	18	1	m	20	23-May-2016	Sub2_Trial18_0	0	3	3	-70.62153	True	0.523
2	18	1	m	20	23-May-2016	Sub2_Trial18_0	0	4	4	-12.026017	True	0.523
2	18	1	m	20	23-May-2016	Sub2_Trial18_0	0	5	5	-54.178971	True	0.523
2	18	1	m	20	23-May-2016	Sub2_Trial18_0	0	6	6	-9.756994	True	0.523
2	18	1	m	20	23-May-2016	Sub2_Trial18_1	1	0	0	-10.850887	False	0.523
2	18	1	m	20	23-May-2016	Sub2_Trial18_1	1	1	1	-89.093592	False	0.523
2	18	1	m	20	23-May-2016	Sub2_Trial18_1	1	2	2	26.530007	False	0.523
2	18	1	m	20	23-May-2016	Sub2_Trial18_1	1	3	3	29.414416	False	0.523
2	18	1	m	20	23-May-2016	Sub2_Trial18_1	1	4	4	-13.622849000000002	False	0.523
2	18	1	m	20	23-May-2016	Sub2_Trial18_1	1	5	5	-31.211977000000005	False	0.523
2	18	1	m	20	23-May-2016	Sub2_Trial18_1	1	6	6	-23.675234000000003	False	0.523
2	19	1	m	20	23-May-2016	Sub2_Trial19_0	0	0	0	-63.75369599999999	True	0.692
2	19	1	m	20	23-May-2016	Sub2_Trial19_0	0	1	1	10.609204	True	0.692
2	19	1	m	20	23-May-2016	Sub2_Trial19_0	0	2	2	15.614543	True	0.692
2	19	1	m	20	23-May-2016	Sub2_Trial19_0	0	3	3	-29.368803999999997	True	0.692
2	19	1	m	20	23-May-2016	Sub2_Trial19_0	0	4	4	40.883185	True	0.692
2	19	1	m	20	23-May-2016	Sub2_Trial19_0	0	5	5	17.663702	True	0.692
2	19	1	m	20	23-May-2016	Sub2_Trial19_0	0	6	6	59.75758	True	0.692
2	19	1	m	20	23-May-2016	Sub2_Trial19_1	1	0	0	-2.7727140000000006	False	0.692
2	19	1	m	20	23-May-2016	Sub2_Trial19_1	1	1	1	6.611601	False	0.692
2	19	1	m	20	23-May-2016	Sub2_Trial19_1	1	2	2	43.46654	False	0.692
2	19	1	m	20	23-May-2016	Sub2_Trial19_1	1	3	3	2.1445739999999986	False	0.692
2	19	1	m	20	23-May-2016	Sub2_Trial19_1	1	4	4	74.892897	False	0.692
2	19	1	m	20	23-May-2016	Sub2_Trial19_1	1	5	5	-43.540254	False	0.692
2	19	1	m	20	23-May-2016	Sub2_Trial19_1	1	6	6	32.149186	False	0.692
2	20	1	m	20	23-May-2016	Sub2_Trial20_0	0	0	0	-58.517264	True	0.587
2	20	1	m	20	23-May-2016	Sub2_Trial20_0	0	1	1	55.878896	True	0.587
2	20	1	m	20	23-May-2016	Sub2_Trial20_0	0	2	2	-70.631634	True	0.587
2	20	1	m	20	23-May-2016	Sub2_Trial20_0	0	3	3	-48.469798	True	0.587
2	20	1	m	20	23-May-2016	Sub2_Trial20_0	0	4	4	151.498723	True	0.587
2	20	1	m	20	23-May-2016	Sub2_Trial20_0	0	5	5	115.881269	True	0.587
2	20	1	m	20	23-May-2016	Sub2_Trial20_0	0	6	6	4.82719	True	0.587
2	20	1	m	20	23-May-2016	Sub2_Trial20_1	1	0	0	-40.815274	False	0.587
2	20	1	m	20	23-May-2016	Sub2_Trial20_1	1	1	1	-47.867487	False	0.587
2	20	1	m	20	23-May-2016	Sub2_Trial20_1	1	2	2	39.264195	False	0.587
2	20	1	m	20	23-May-2016	Sub2_Trial20_1	1	3	3	115.16101900000001	False	0.587
2	20	1	m	20	23-May-2016	Sub2_Trial20_1	1	4	4	-9.485909	False	0.587
2	20	1	m	20	23-May-2016	Sub2_Trial20_1	1	5	5	-3.7059609999999985	False	0.587
2	20	1	m	20	23-May-2016	Sub2_Trial20_1	1	6	6	-11.131774	False	0.587
2	21	1	m	20	23-May-2016	Sub2_Trial21_0	0	0	0	22.089634000000004	False	1.662
2	21	1	m	20	23-May-2016	Sub2_Trial21_0	0	1	1	-70.221207	False	1.662
2	21	1	m	20	23-May-2016	Sub2_Trial21_0	0	2	2	51.52472900000001	False	1.662
2	21	1	m	20	23-May-2016	Sub2_Trial21_0	0	3	3	-87.126683	False	1.662
2	21	1	m	20	23-May-2016	Sub2_Trial21_0	0	4	4	31.993953000000005	False	1.662
2	21	1	m	20	23-May-2016	Sub2_Trial21_0	0	5	5	-65.608328	False	1.662
2	21	1	m	20	23-May-2016	Sub2_Trial21_0	0	6	6	17.475915	False	1.662
2	21	1	m	20	23-May-2016	Sub2_Trial21_1	1	0	0	-56.83089699999999	True	1.662
2	21	1	m	20	23-May-2016	Sub2_Trial21_1	1	1	1	-14.038246000000001	True	1.662
2	21	1	m	20	23-May-2016	Sub2_Trial21_1	1	2	2	89.286178	True	1.662
2	21	1	m	20	23-May-2016	Sub2_Trial21_1	1	3	3	1.0985970000000016	True	1.662
2	21	1	m	20	23-May-2016	Sub2_Trial21_1	1	4	4	-109.33718399999998	True	1.662
2	21	1	m	20	23-May-2016	Sub2_Trial21_1	1	5	5	56.358903	True	1.662
2	21	1	m	20	23-May-2016	Sub2_Trial21_1	1	6	6	-13.902864000000001	True	1.662
2	22	1	m	20	23-May-2016	Sub2_Trial22_0	0	0	0	13.777194	False	2.206
2	22	1	m	20	23-May-2016	Sub2_Trial22_0	0	1	1	-74.633242	False	2.206
2	22	1	m	20	23-May-2016	Sub2_Trial22_0	0	2	2	115.70409	False	2.206
2	22	1	m	20	23-May-2016	Sub2_Trial22_0	0	3	3	77.739623	False	2.206
2	22	1	m	20	23-May-2016	Sub2_Trial22_0	0	4	4	-92.021264	False	2.206
2	22	1	m	20	23-May-2016	Sub2_Trial22_0	0	5	5	15.966824	False	2.206
2	22	1	m	20	23-May-2016	Sub2_Trial22_0	0	6	6	54.674528	False	2.206
2	22	1	m	20	23-May-2016	Sub2_Trial22_1	1	0	0	-53.160081	True	2.206
2	22	1	m	20	23-May-2016	Sub2_Trial22_1	1	1	1	28.431796	True	2.206
2	22	1	m	20	23-May-2016	Sub2_Trial22_1	1	2	2	-8.462632	True	2.206
2	22	1	m	20	23-May-2016	Sub2_Trial22_1	1	3	3	-14.927748	True	2.206
2	22	1	m	20	23-May-2016	Sub2_Trial22_1	1	4	4	-72.589063	True	2.206
2	22	1	m	20	23-May-2016	Sub2_Trial22_1	1	5	5	94.215244	True	2.206
2	22	1	m	20	23-May-2016	Sub2_Trial22_1	1	6	6	33.660307	True	2.206
2	23	1	m	20	23-May-2016	Sub2_Trial23_0	0	0	0	99.430395	True	0.995
2	23	1	m	20	23-May-2016	Sub2_Trial23_0	0	1	1	-16.067237	True	0.995
2	23	1	m	20	23-May-2016	Sub2_Trial23_0	0	2	2	-48.321399	True	0.995
2	23	1	m	20	23-May-2016	Sub2_Trial23_0	0	3	3	28.176712	True	0.995
2	23	1	m	20	23-May-2016	Sub2_Trial23_0	0	4	4	63.399098	True	0.995
2	23	1	m	20	23-May-2016	Sub2_Trial23_0	0	5	5	-26.889031000000003	True	0.995
2	23	1	m	20	23-May-2016	Sub2_Trial23_0	0	6	6	-89.847705	True	0.995
2	23	1	m	20	23-May-2016	Sub2_Trial23_1	1	0	0	-119.97299	False	0.995
2	23	1	m	20	23-May-2016	Sub2_Trial23_1	1	1	1	-79.25232	False	0.995
2	23	1	m	20	23-May-2016	Sub2_Trial23_1	1	2	2	107.459253	False	0.995
2	23	1	m	20	23-May-2016	Sub2_Trial23_1	1	3	3	69.28244	False	0.995
2	23	1	m	20	23-May-2016	Sub2_Trial23_1	1	4	4	-81.931334	False	0.995
2	23	1	m	20	23-May-2016	Sub2_Trial23_1	1	5	5	-13.188834	False	0.995
2	23	1	m	20	23-May-2016	Sub2_Trial23_1	1	6	6	21.745094	False	0.995
2	24	1	m	20	23-May-2016	Sub2_Trial24_0	0	0	0	-50.18700799999999	False	2.56
2	24	1	m	20	23-May-2016	Sub2_Trial24_0	0	1	1	-77.85298	False	2.56
2	24	1	m	20	23-May-2016	Sub2_Trial24_0	0	2	2	-67.200635	False	2.56
2	24	1	m	20	23-May-2016	Sub2_Trial24_0	0	3	3	42.84655	False	2.56
2	24	1	m	20	23-May-2016	Sub2_Trial24_0	0	4	4	-30.234829000000005	False	2.56
2	24	1	m	20	23-May-2016	Sub2_Trial24_0	0	5	5	-26.870929000000004	False	2.56
2	24	1	m	20	23-May-2016	Sub2_Trial24_0	0	6	6	-2.6031760000000013	False	2.56
2	24	1	m	20	23-May-2016	Sub2_Trial24_1	1	0	0	-68.299954	True	2.56
2	24	1	m	20	23-May-2016	Sub2_Trial24_1	1	1	1	-37.72363	True	2.56
2	24	1	m	20	23-May-2016	Sub2_Trial24_1	1	2	2	45.908839	True	2.56
2	24	1	m	20	23-May-2016	Sub2_Trial24_1	1	3	3	69.55029	True	2.56
2	24	1	m	20	23-May-2016	Sub2_Trial24_1	1	4	4	-2.1200259999999993	True	2.56
2	24	1	m	20	23-May-2016	Sub2_Trial24_1	1	5	5	16.085279999999997	True	2.56
2	24	1	m	20	23-May-2016	Sub2_Trial24_1	1	6	6	-54.220345	True	2.56
2	25	1	m	20	23-May-2016	Sub2_Trial25_0	0	0	0	36.660851	False	1.71
2	25	1	m	20	23-May-2016	Sub2_Trial25_0	0	1	1	-17.338795	False	1.71
2	25	1	m	20	23-May-2016	Sub2_Trial25_0	0	2	2	80.193798	False	1.71
2	25	1	m	20	23-May-2016	Sub2_Trial25_0	0	3	3	-71.513112	False	1.71
2	25	1	m	20	23-May-2016	Sub2_Trial25_0	0	4	4	21.158896999999996	False	1.71
2	25	1	m	20	23-May-2016	Sub2_Trial25_0	0	5	5	-45.223833	False	1.71
2	25	1	m	20	23-May-2016	Sub2_Trial25_0	0	6	6	1.8495999999999988	False	1.71
2	25	1	m	20	23-May-2016	Sub2_Trial25_1	1	0	0	8.467107	True	1.71
2	25	1	m	20	23-May-2016	Sub2_Trial25_1	1	1	1	-150.210528	True	1.71
2	25	1	m	20	23-May-2016	Sub2_Trial25_1	1	2	2	-14.557501000000002	True	1.71
2	25	1	m	20	23-May-2016	Sub2_Trial25_1	1	3	3	-48.51313999999999	True	1.71
2	25	1	m	20	23-May-2016	Sub2_Trial25_1	1	4	4	137.748741	True	1.71
2	25	1	m	20	23-May-2016	Sub2_Trial25_1	1	5	5	73.245349	True	1.71
2	25	1	m	20	23-May-2016	Sub2_Trial25_1	1	6	6	-11.573656	True	1.71
2	26	1	m	20	23-May-2016	Sub2_Trial26_0	0	0	0	16.807046999999997	False	3.181
2	26	1	m	20	23-May-2016	Sub2_Trial26_0	0	1	1	71.48558	False	3.181
2	26	1	m	20	23-May-2016	Sub2_Trial26_0	0	2	2	-6.317351	False	3.181
2	26	1	m	20	23-May-2016	Sub2_Trial26_0	0	3	3	58.74890400000001	False	3.181
2	26	1	m	20	23-May-2016	Sub2_Trial26_0	0	4	4	-20.814692	False	3.181
2	26	1	m	20	23-May-2016	Sub2_Trial26_0	0	5	5	80.851488	False	3.181
2	26	1	m	20	23-May-2016	Sub2_Trial26_0	0	6	6	-31.167917	False	3.181
2	26	1	m	20	23-May-2016	Sub2_Trial26_1	1	0	0	-77.656167	True	3.181
2	26	1	m	20	23-May-2016	Sub2_Trial26_1	1	1	1	79.852992	True	3.181
2	26	1	m	20	23-May-2016	Sub2_Trial26_1	1	2	2	65.314663	True	3.181
2	26	1	m	20	23-May-2016	Sub2_Trial26_1	1	3	3	-36.445371	True	3.181
2	26	1	m	20	23-May-2016	Sub2_Trial26_1	1	4	4	-41.279877	True	3.181
2	26	1	m	20	23-May-2016	Sub2_Trial26_1	1	5	5	96.696425	True	3.181
2	26	1	m	20	23-May-2016	Sub2_Trial26_1	1	6	6	-21.30334	True	3.181
2	27	1	m	20	23-May-2016	Sub2_Trial27_0	0	0	0	2.3083090000000013	True	2.177
2	27	1	m	20	23-May-2016	Sub2_Trial27_0	0	1	1	-66.861451	True	2.177
2	27	1	m	20	23-May-2016	Sub2_Trial27_0	0	2	2	-19.117391999999995	True	2.177
2	27	1	m	20	23-May-2016	Sub2_Trial27_0	0	3	3	81.044594	True	2.177
2	27	1	m	20	23-May-2016	Sub2_Trial27_0	0	4	4	-49.264966	True	2.177
2	27	1	m	20	23-May-2016	Sub2_Trial27_0	0	5	5	79.881485	True	2.177
2	27	1	m	20	23-May-2016	Sub2_Trial27_0	0	6	6	-11.068970999999998	True	2.177
2	27	1	m	20	23-May-2016	Sub2_Trial27_1	1	0	0	-67.79287	False	2.177
2	27	1	m	20	23-May-2016	Sub2_Trial27_1	1	1	1	-62.488901	False	2.177
2	27	1	m	20	23-May-2016	Sub2_Trial27_1	1	2	2	63.662063	False	2.177
2	27	1	m	20	23-May-2016	Sub2_Trial27_1	1	3	3	23.263886	False	2.177
2	27	1	m	20	23-May-2016	Sub2_Trial27_1	1	4	4	18.952878	False	2.177
2	27	1	m	20	23-May-2016	Sub2_Trial27_1	1	5	5	-103.763183	False	2.177
2	27	1	m	20	23-May-2016	Sub2_Trial27_1	1	6	6	83.607896	False	2.177
2	28	1	m	20	23-May-2016	Sub2_Trial28_0	0	0	0	93.973135	True	0.622
2	28	1	m	20	23-May-2016	Sub2_Trial28_0	0	1	1	-81.470239	True	0.622
2	28	1	m	20	23-May-2016	Sub2_Trial28_0	0	2	2	29.999196	True	0.622
2	28	1	m	20	23-May-2016	Sub2_Trial28_0	0	3	3	-93.051937	True	0.622
2	28	1	m	20	23-May-2016	Sub2_Trial28_0	0	4	4	-134.604365	True	0.622
2	28	1	m	20	23-May-2016	Sub2_Trial28_0	0	5	5	90.301367	True	0.622
2	28	1	m	20	23-May-2016	Sub2_Trial28_0	0	6	6	5.35952	True	0.622
2	28	1	m	20	23-May-2016	Sub2_Trial28_1	1	0	0	30.17902	False	0.622
2	28	1	m	20	23-May-2016	Sub2_Trial28_1	1	1	1	-70.361472	False	0.622
2	28	1	m	20	23-May-2016	Sub2_Trial28_1	1	2	2	24.779928999999996	False	0.622
2	28	1	m	20	23-May-2016	Sub2_Trial28_1	1	3	3	-55.195469	False	0.622
2	28	1	m	20	23-May-2016	Sub2_Trial28_1	1	4	4	33.867267	False	0.622
2	28	1	m	20	23-May-2016	Sub2_Trial28_1	1	5	5	-60.458696	False	0.622
2	28	1	m	20	23-May-2016	Sub2_Trial28_1	1	6	6	26.243537000000003	False	0.622
2	29	1	m	20	23-May-2016	Sub2_Trial29_0	0	0	0	-32.833359	True	0.657
2	29	1	m	20	23-May-2016	Sub2_Trial29_0	0	1	1	-16.454763	True	0.657
2	29	1	m	20	23-May-2016	Sub2_Trial29_0	0	2	2	-106.203432	True	0.657
2	29	1	m	20	23-May-2016	Sub2_Trial29_0	0	3	3	7.653945	True	0.657
2	29	1	m	20	23-May-2016	Sub2_Trial29_0	0	4	4	74.042146	True	0.657
2	29	1	m	20	23-May-2016	Sub2_Trial29_0	0	5	5	80.978415	True	0.657
2	29	1	m	20	23-May-2016	Sub2_Trial29_0	0	6	6	-44.488308	True	0.657
2	29	1	m	20	23-May-2016	Sub2_Trial29_1	1	0	0	25.730971	False	0.657
2	29	1	m	20	23-May-2016	Sub2_Trial29_1	1	1	1	21.447061	False	0.657
2	29	1	m	20	23-May-2016	Sub2_Trial29_1	1	2	2	3.926023999999998	False	0.657
2	29	1	m	20	23-May-2016	Sub2_Trial29_1	1	3	3	-49.383179	False	0.657
2	29	1	m	20	23-May-2016	Sub2_Trial29_1	1	4	4	-50.684673000000004	False	0.657
2	29	1	m	20	23-May-2016	Sub2_Trial29_1	1	5	5	0.3047760000000004	False	0.657
2	29	1	m	20	23-May-2016	Sub2_Trial29_1	1	6	6	-29.311644	False	0.657
2	30	1	m	20	23-May-2016	Sub2_Trial30_0	0	0	0	50.008608	True	0.975
2	30	1	m	20	23-May-2016	Sub2_Trial30_0	0	1	1	-3.8899979999999985	True	0.975
2	30	1	m	20	23-May-2016	Sub2_Trial30_0	0	2	2	21.740783	True	0.975
2	30	1	m	20	23-May-2016	Sub2_Trial30_0	0	3	3	87.372622	True	0.975
2	30	1	m	20	23-May-2016	Sub2_Trial30_0	0	4	4	-40.896509	True	0.975
2	30	1	m	20	23-May-2016	Sub2_Trial30_0	0	5	5	25.943698	True	0.975
2	30	1	m	20	23-May-2016	Sub2_Trial30_0	0	6	6	35.057987	True	0.975
2	30	1	m	20	23-May-2016	Sub2_Trial30_1	1	0	0	-17.112405	False	0.975
2	30	1	m	20	23-May-2016	Sub2_Trial30_1	1	1	1	-16.468258	False	0.975
2	30	1	m	20	23-May-2016	Sub2_Trial30_1	1	2	2	-1.3717089999999992	False	0.975
2	30	1	m	20	23-May-2016	Sub2_Trial30_1	1	3	3	-52.888168	False	0.975
2	30	1	m	20	23-May-2016	Sub2_Trial30_1	1	4	4	103.084964	False	0.975
2	30	1	m	20	23-May-2016	Sub2_Trial30_1	1	5	5	0.3602729999999994	False	0.975
2	30	1	m	20	23-May-2016	Sub2_Trial30_1	1	6	6	-53.507665	False	0.975
2	31	1	m	20	23-May-2016	Sub2_Trial31_0	0	0	0	-124.94182899999998	True	0.749
2	31	1	m	20	23-May-2016	Sub2_Trial31_0	0	1	1	36.520717	True	0.749
2	31	1	m	20	23-May-2016	Sub2_Trial31_0	0	2	2	59.605827	True	0.749
2	31	1	m	20	23-May-2016	Sub2_Trial31_0	0	3	3	52.171285	True	0.749
2	31	1	m	20	23-May-2016	Sub2_Trial31_0	0	4	4	-96.093681	True	0.749
2	31	1	m	20	23-May-2016	Sub2_Trial31_0	0	5	5	125.441054	True	0.749
2	31	1	m	20	23-May-2016	Sub2_Trial31_0	0	6	6	-21.346043	True	0.749
2	31	1	m	20	23-May-2016	Sub2_Trial31_1	1	0	0	20.290845000000004	False	0.749
2	31	1	m	20	23-May-2016	Sub2_Trial31_1	1	1	1	-43.344147	False	0.749
2	31	1	m	20	23-May-2016	Sub2_Trial31_1	1	2	2	-3.4063170000000014	False	0.749
2	31	1	m	20	23-May-2016	Sub2_Trial31_1	1	3	3	-96.022921	False	0.749
2	31	1	m	20	23-May-2016	Sub2_Trial31_1	1	4	4	-25.570108	False	0.749
2	31	1	m	20	23-May-2016	Sub2_Trial31_1	1	5	5	-56.251443	False	0.749
2	31	1	m	20	23-May-2016	Sub2_Trial31_1	1	6	6	-19.131095	False	0.749
2	32	1	m	20	23-May-2016	Sub2_Trial32_0	0	0	0	66.610551	True	0.597
2	32	1	m	20	23-May-2016	Sub2_Trial32_0	0	1	1	7.513463000000002	True	0.597
2	32	1	m	20	23-May-2016	Sub2_Trial32_0	0	2	2	-51.931065	True	0.597
2	32	1	m	20	23-May-2016	Sub2_Trial32_0	0	3	3	-34.464377	True	0.597
2	32	1	m	20	23-May-2016	Sub2_Trial32_0	0	4	4	78.250179	True	0.597
2	32	1	m	20	23-May-2016	Sub2_Trial32_0	0	5	5	73.48273	True	0.597
2	32	1	m	20	23-May-2016	Sub2_Trial32_0	0	6	6	138.909003	True	0.597
2	32	1	m	20	23-May-2016	Sub2_Trial32_1	1	0	0	93.783652	False	0.597
2	32	1	m	20	23-May-2016	Sub2_Trial32_1	1	1	1	11.940763	False	0.597
2	32	1	m	20	23-May-2016	Sub2_Trial32_1	1	2	2	49.487803	False	0.597
2	32	1	m	20	23-May-2016	Sub2_Trial32_1	1	3	3	22.170244	False	0.597
2	32	1	m	20	23-May-2016	Sub2_Trial32_1	1	4	4	30.244725	False	0.597
2	32	1	m	20	23-May-2016	Sub2_Trial32_1	1	5	5	15.882821	False	0.597
2	32	1	m	20	23-May-2016	Sub2_Trial32_1	1	6	6	-30.792190000000005	False	0.597
2	33	1	m	20	23-May-2016	Sub2_Trial33_0	0	0	0	-108.216388	False	2.673
2	33	1	m	20	23-May-2016	Sub2_Trial33_0	0	1	1	-33.525913	False	2.673
2	33	1	m	20	23-May-2016	Sub2_Trial33_0	0	2	2	-35.691352	False	2.673
2	33	1	m	20	23-May-2016	Sub2_Trial33_0	0	3	3	24.440016	False	2.673
2	33	1	m	20	23-May-2016	Sub2_Trial33_0	0	4	4	67.991015	False	2.673
2	33	1	m	20	23-May-2016	Sub2_Trial33_0	0	5	5	-104.398656	False	2.673
2	33	1	m	20	23-May-2016	Sub2_Trial33_0	0	6	6	-8.415539	False	2.673
2	33	1	m	20	23-May-2016	Sub2_Trial33_1	1	0	0	-33.210864	True	2.673
2	33	1	m	20	23-May-2016	Sub2_Trial33_1	1	1	1	56.061479	True	2.673
2	33	1	m	20	23-May-2016	Sub2_Trial33_1	1	2	2	-15.773423000000001	True	2.673
2	33	1	m	20	23-May-2016	Sub2_Trial33_1	1	3	3	-40.079797	True	2.673
2	33	1	m	20	23-May-2016	Sub2_Trial33_1	1	4	4	-77.083559	True	2.673
2	33	1	m	20	23-May-2016	Sub2_Trial33_1	1	5	5	7.345359	True	2.673
2	33	1	m	20	23-May-2016	Sub2_Trial33_1	1	6	6	20.509459	True	2.673
2	34	1	m	20	23-May-2016	Sub2_Trial34_0	0	0	0	51.261287	True	2.17
2	34	1	m	20	23-May-2016	Sub2_Trial34_0	0	1	1	71.959228	True	2.17
2	34	1	m	20	23-May-2016	Sub2_Trial34_0	0	2	2	-41.24917	True	2.17
2	34	1	m	20	23-May-2016	Sub2_Trial34_0	0	3	3	6.149006	True	2.17
2	34	1	m	20	23-May-2016	Sub2_Trial34_0	0	4	4	31.985902	True	2.17
2	34	1	m	20	23-May-2016	Sub2_Trial34_0	0	5	5	3.7229969999999994	True	2.17
2	34	1	m	20	23-May-2016	Sub2_Trial34_0	0	6	6	24.016994	True	2.17
2	34	1	m	20	23-May-2016	Sub2_Trial34_1	1	0	0	-71.578126	False	2.17
2	34	1	m	20	23-May-2016	Sub2_Trial34_1	1	1	1	43.690569	False	2.17
2	34	1	m	20	23-May-2016	Sub2_Trial34_1	1	2	2	-33.890977	False	2.17
2	34	1	m	20	23-May-2016	Sub2_Trial34_1	1	3	3	-12.557322	False	2.17
2	34	1	m	20	23-May-2016	Sub2_Trial34_1	1	4	4	136.371525	False	2.17
2	34	1	m	20	23-May-2016	Sub2_Trial34_1	1	5	5	-5.759813000000001	False	2.17
2	34	1	m	20	23-May-2016	Sub2_Trial34_1	1	6	6	21.315331	False	2.17
2	35	1	m	20	23-May-2016	Sub2_Trial35_0	0	0	0	112.28515	False	1.591
2	35	1	m	20	23-May-2016	Sub2_Trial35_0	0	1	1	-80.905739	False	1.591
2	35	1	m	20	23-May-2016	Sub2_Trial35_0	0	2	2	-15.649081000000002	False	1.591
2	35	1	m	20	23-May-2016	Sub2_Trial35_0	0	3	3	-51.94099700000001	False	1.591
2	35	1	m	20	23-May-2016	Sub2_Trial35_0	0	4	4	-140.44615	False	1.591
2	35	1	m	20	23-May-2016	Sub2_Trial35_0	0	5	5	-95.084823	False	1.591
2	35	1	m	20	23-May-2016	Sub2_Trial35_0	0	6	6	-3.0858349999999994	False	1.591
2	35	1	m	20	23-May-2016	Sub2_Trial35_1	1	0	0	1.4728369999999984	True	1.591
2	35	1	m	20	23-May-2016	Sub2_Trial35_1	1	1	1	48.375707000000006	True	1.591
2	35	1	m	20	23-May-2016	Sub2_Trial35_1	1	2	2	-23.96833	True	1.591
2	35	1	m	20	23-May-2016	Sub2_Trial35_1	1	3	3	-23.318464	True	1.591
2	35	1	m	20	23-May-2016	Sub2_Trial35_1	1	4	4	108.82708100000002	True	1.591
2	35	1	m	20	23-May-2016	Sub2_Trial35_1	1	5	5	-51.061179	True	1.591
2	35	1	m	20	23-May-2016	Sub2_Trial35_1	1	6	6	-56.584068	True	1.591
2	36	1	m	20	23-May-2016	Sub2_Trial36_0	0	0	0	-2.3652580000000007	True	2.517
2	36	1	m	20	23-May-2016	Sub2_Trial36_0	0	1	1	1.2671230000000016	True	2.517
2	36	1	m	20	23-May-2016	Sub2_Trial36_0	0	2	2	-47.698350000000005	True	2.517
2	36	1	m	20	23-May-2016	Sub2_Trial36_0	0	3	3	85.694496	True	2.517
2	36	1	m	20	23-May-2016	Sub2_Trial36_0	0	4	4	14.529294	True	2.517
2	36	1	m	20	23-May-2016	Sub2_Trial36_0	0	5	5	52.686634	True	2.517
2	36	1	m	20	23-May-2016	Sub2_Trial36_0	0	6	6	78.515804	True	2.517
2	36	1	m	20	23-May-2016	Sub2_Trial36_1	1	0	0	49.694604	False	2.517
2	36	1	m	20	23-May-2016	Sub2_Trial36_1	1	1	1	-145.100471	False	2.517
2	36	1	m	20	23-May-2016	Sub2_Trial36_1	1	2	2	75.494597	False	2.517
2	36	1	m	20	23-May-2016	Sub2_Trial36_1	1	3	3	-37.703508	False	2.517
2	36	1	m	20	23-May-2016	Sub2_Trial36_1	1	4	4	6.858084999999999	False	2.517
2	36	1	m	20	23-May-2016	Sub2_Trial36_1	1	5	5	11.922488000000001	False	2.517
2	36	1	m	20	23-May-2016	Sub2_Trial36_1	1	6	6	-119.837414	False	2.517
2	37	1	m	20	23-May-2016	Sub2_Trial37_0	0	0	0	48.936318	False	1.208
2	37	1	m	20	23-May-2016	Sub2_Trial37_0	0	1	1	-9.767424	False	1.208
2	37	1	m	20	23-May-2016	Sub2_Trial37_0	0	2	2	36.528874	False	1.208
2	37	1	m	20	23-May-2016	Sub2_Trial37_0	0	3	3	-2.327487999999999	False	1.208
2	37	1	m	20	23-May-2016	Sub2_Trial37_0	0	4	4	-18.980834	False	1.208
2	37	1	m	20	23-May-2016	Sub2_Trial37_0	0	5	5	74.472231	False	1.208
2	37	1	m	20	23-May-2016	Sub2_Trial37_0	0	6	6	-4.59118	False	1.208
2	37	1	m	20	23-May-2016	Sub2_Trial37_1	1	0	0	-76.507627	True	1.208
2	37	1	m	20	23-May-2016	Sub2_Trial37_1	1	1	1	39.773201	True	1.208
2	37	1	m	20	23-May-2016	Sub2_Trial37_1	1	2	2	-54.04136199999999	True	1.208
2	37	1	m	20	23-May-2016	Sub2_Trial37_1	1	3	3	-43.031929	True	1.208
2	37	1	m	20	23-May-2016	Sub2_Trial37_1	1	4	4	-38.533941	True	1.208
2	37	1	m	20	23-May-2016	Sub2_Trial37_1	1	5	5	78.105035	True	1.208
2	37	1	m	20	23-May-2016	Sub2_Trial37_1	1	6	6	9.889927	True	1.208
2	38	1	m	20	23-May-2016	Sub2_Trial38_0	0	0	0	41.566903	True	1.044
2	38	1	m	20	23-May-2016	Sub2_Trial38_0	0	1	1	-12.501931999999996	True	1.044
2	38	1	m	20	23-May-2016	Sub2_Trial38_0	0	2	2	-34.040367	True	1.044
2	38	1	m	20	23-May-2016	Sub2_Trial38_0	0	3	3	-149.984043	True	1.044
2	38	1	m	20	23-May-2016	Sub2_Trial38_0	0	4	4	-83.678827	True	1.044
2	38	1	m	20	23-May-2016	Sub2_Trial38_0	0	5	5	-0.9342819999999996	True	1.044
2	38	1	m	20	23-May-2016	Sub2_Trial38_0	0	6	6	-126.61020000000002	True	1.044
2	38	1	m	20	23-May-2016	Sub2_Trial38_1	1	0	0	-33.492849	False	1.044
2	38	1	m	20	23-May-2016	Sub2_Trial38_1	1	1	1	-35.949754	False	1.044
2	38	1	m	20	23-May-2016	Sub2_Trial38_1	1	2	2	-47.999317	False	1.044
2	38	1	m	20	23-May-2016	Sub2_Trial38_1	1	3	3	-65.906703	False	1.044
2	38	1	m	20	23-May-2016	Sub2_Trial38_1	1	4	4	59.032031	False	1.044
2	38	1	m	20	23-May-2016	Sub2_Trial38_1	1	5	5	-118.480438	False	1.044
2	38	1	m	20	23-May-2016	Sub2_Trial38_1	1	6	6	50.797511	False	1.044
2	39	1	m	20	23-May-2016	Sub2_Trial39_0	0	0	0	44.17292	True	0.852
2	39	1	m	20	23-May-2016	Sub2_Trial39_0	0	1	1	34.424723	True	0.852
2	39	1	m	20	23-May-2016	Sub2_Trial39_0	0	2	2	14.458125	True	0.852
2	39	1	m	20	23-May-2016	Sub2_Trial39_0	0	3	3	-97.916147	True	0.852
2	39	1	m	20	23-May-2016	Sub2_Trial39_0	0	4	4	55.206364	True	0.852
2	39	1	m	20	23-May-2016	Sub2_Trial39_0	0	5	5	76.676211	True	0.852
2	39	1	m	20	23-May-2016	Sub2_Trial39_0	0	6	6	47.882984	True	0.852
2	39	1	m	20	23-May-2016	Sub2_Trial39_1	1	0	0	43.620768	False	0.852
2	39	1	m	20	23-May-2016	Sub2_Trial39_1	1	1	1	-5.630565000000001	False	0.852
2	39	1	m	20	23-May-2016	Sub2_Trial39_1	1	2	2	55.384017	False	0.852
2	39	1	m	20	23-May-2016	Sub2_Trial39_1	1	3	3	26.264956999999995	False	0.852
2	39	1	m	20	23-May-2016	Sub2_Trial39_1	1	4	4	65.664541	False	0.852
2	39	1	m	20	23-May-2016	Sub2_Trial39_1	1	5	5	-23.360044	False	0.852
2	39	1	m	20	23-May-2016	Sub2_Trial39_1	1	6	6	4.466276000000001	False	0.852
2	40	1	m	20	23-May-2016	Sub2_Trial40_0	0	0	0	-143.487778	False	1.064
2	40	1	m	20	23-May-2016	Sub2_Trial40_0	0	1	1	3.0355349999999994	False	1.064
2	40	1	m	20	23-May-2016	Sub2_Trial40_0	0	2	2	-52.431056	False	1.064
2	40	1	m	20	23-May-2016	Sub2_Trial40_0	0	3	3	51.879473	False	1.064
2	40	1	m	20	23-May-2016	Sub2_Trial40_0	0	4	4	5.204011000000001	False	1.064
2	40	1	m	20	23-May-2016	Sub2_Trial40_0	0	5	5	-152.030458	False	1.064
2	40	1	m	20	23-May-2016	Sub2_Trial40_0	0	6	6	96.38463	False	1.064
2	40	1	m	20	23-May-2016	Sub2_Trial40_1	1	0	0	-52.782537	True	1.064
2	40	1	m	20	23-May-2016	Sub2_Trial40_1	1	1	1	-101.051874	True	1.064
2	40	1	m	20	23-May-2016	Sub2_Trial40_1	1	2	2	-54.090951	True	1.064
2	40	1	m	20	23-May-2016	Sub2_Trial40_1	1	3	3	42.28755	True	1.064
2	40	1	m	20	23-May-2016	Sub2_Trial40_1	1	4	4	-24.697636	True	1.064
2	40	1	m	20	23-May-2016	Sub2_Trial40_1	1	5	5	-23.59546	True	1.064
2	40	1	m	20	23-May-2016	Sub2_Trial40_1	1	6	6	101.247813	True	1.064
2	41	1	m	20	23-May-2016	Sub2_Trial41_0	0	0	0	32.300592	False	0.565
2	41	1	m	20	23-May-2016	Sub2_Trial41_0	0	1	1	6.751899	False	0.565
2	41	1	m	20	23-May-2016	Sub2_Trial41_0	0	2	2	100.053187	False	0.565
2	41	1	m	20	23-May-2016	Sub2_Trial41_0	0	3	3	-100.458947	False	0.565
2	41	1	m	20	23-May-2016	Sub2_Trial41_0	0	4	4	-46.03981300000001	False	0.565
2	41	1	m	20	23-May-2016	Sub2_Trial41_0	0	5	5	-90.052463	False	0.565
2	41	1	m	20	23-May-2016	Sub2_Trial41_0	0	6	6	-33.005108	False	0.565
2	41	1	m	20	23-May-2016	Sub2_Trial41_1	1	0	0	-103.947742	True	0.565
2	41	1	m	20	23-May-2016	Sub2_Trial41_1	1	1	1	92.558742	True	0.565
2	41	1	m	20	23-May-2016	Sub2_Trial41_1	1	2	2	11.954495999999999	True	0.565
2	41	1	m	20	23-May-2016	Sub2_Trial41_1	1	3	3	37.557205	True	0.565
2	41	1	m	20	23-May-2016	Sub2_Trial41_1	1	4	4	42.093622	True	0.565
2	41	1	m	20	23-May-2016	Sub2_Trial41_1	1	5	5	118.003972	True	0.565
2	41	1	m	20	23-May-2016	Sub2_Trial41_1	1	6	6	-46.095993	True	0.565
2	42	1	m	20	23-May-2016	Sub2_Trial42_0	0	0	0	38.429732	True	1.016
2	42	1	m	20	23-May-2016	Sub2_Trial42_0	0	1	1	12.104939000000002	True	1.016
2	42	1	m	20	23-May-2016	Sub2_Trial42_0	0	2	2	19.575878000000003	True	1.016
2	42	1	m	20	23-May-2016	Sub2_Trial42_0	0	3	3	15.643901999999997	True	1.016
2	42	1	m	20	23-May-2016	Sub2_Trial42_0	0	4	4	-20.841997	True	1.016
2	42	1	m	20	23-May-2016	Sub2_Trial42_0	0	5	5	-120.432809	True	1.016
2	42	1	m	20	23-May-2016	Sub2_Trial42_0	0	6	6	13.912838999999998	True	1.016
2	42	1	m	20	23-May-2016	Sub2_Trial42_1	1	0	0	112.301461	False	1.016
2	42	1	m	20	23-May-2016	Sub2_Trial42_1	1	1	1	-82.919817	False	1.016
2	42	1	m	20	23-May-2016	Sub2_Trial42_1	1	2	2	70.750484	False	1.016
2	42	1	m	20	23-May-2016	Sub2_Trial42_1	1	3	3	96.41762	False	1.016
2	42	1	m	20	23-May-2016	Sub2_Trial42_1	1	4	4	-58.85936000000001	False	1.016
2	42	1	m	20	23-May-2016	Sub2_Trial42_1	1	5	5	-1.8627339999999997	False	1.016
2	42	1	m	20	23-May-2016	Sub2_Trial42_1	1	6	6	18.355764	False	1.016
2	43	1	m	20	23-May-2016	Sub2_Trial43_0	0	0	0	8.997365	True	1.248
2	43	1	m	20	23-May-2016	Sub2_Trial43_0	0	1	1	9.524174	True	1.248
2	43	1	m	20	23-May-2016	Sub2_Trial43_0	0	2	2	-38.007897	True	1.248
2	43	1	m	20	23-May-2016	Sub2_Trial43_0	0	3	3	13.288347	True	1.248
2	43	1	m	20	23-May-2016	Sub2_Trial43_0	0	4	4	-123.770095	True	1.248
2	43	1	m	20	23-May-2016	Sub2_Trial43_0	0	5	5	36.825341	True	1.248
2	43	1	m	20	23-May-2016	Sub2_Trial43_0	0	6	6	78.817208	True	1.248
2	43	1	m	20	23-May-2016	Sub2_Trial43_1	1	0	0	-104.376699	False	1.248
2	43	1	m	20	23-May-2016	Sub2_Trial43_1	1	1	1	90.955481	False	1.248
2	43	1	m	20	23-May-2016	Sub2_Trial43_1	1	2	2	-116.489436	False	1.248
2	43	1	m	20	23-May-2016	Sub2_Trial43_1	1	3	3	88.771459	False	1.248
2	43	1	m	20	23-May-2016	Sub2_Trial43_1	1	4	4	3.8932360000000017	False	1.248
2	43	1	m	20	23-May-2016	Sub2_Trial43_1	1	5	5	-104.415487	False	1.248
2	43	1	m	20	23-May-2016	Sub2_Trial43_1	1	6	6	-76.906865	False	1.248
2	44	1	m	20	23-May-2016	Sub2_Trial44_0	0	0	0	-54.09293099999999	False	1.387
2	44	1	m	20	23-May-2016	Sub2_Trial44_0	0	1	1	-78.846807	False	1.387
2	44	1	m	20	23-May-2016	Sub2_Trial44_0	0	2	2	-46.66579200000001	False	1.387
2	44	1	m	20	23-May-2016	Sub2_Trial44_0	0	3	3	51.689619	False	1.387
2	44	1	m	20	23-May-2016	Sub2_Trial44_0	0	4	4	62.60668	False	1.387
2	44	1	m	20	23-May-2016	Sub2_Trial44_0	0	5	5	5.474724	False	1.387
2	44	1	m	20	23-May-2016	Sub2_Trial44_0	0	6	6	101.557318	False	1.387
2	44	1	m	20	23-May-2016	Sub2_Trial44_1	1	0	0	-8.375906	True	1.387
2	44	1	m	20	23-May-2016	Sub2_Trial44_1	1	1	1	43.813678	True	1.387
2	44	1	m	20	23-May-2016	Sub2_Trial44_1	1	2	2	-66.245949	True	1.387
2	44	1	m	20	23-May-2016	Sub2_Trial44_1	1	3	3	19.683577999999997	True	1.387
2	44	1	m	20	23-May-2016	Sub2_Trial44_1	1	4	4	16.404026	True	1.387
2	44	1	m	20	23-May-2016	Sub2_Trial44_1	1	5	5	-31.976492	True	1.387
2	44	1	m	20	23-May-2016	Sub2_Trial44_1	1	6	6	-25.170717	True	1.387
2	45	1	m	20	23-May-2016	Sub2_Trial45_0	0	0	0	-81.931611	False	0.74
2	45	1	m	20	23-May-2016	Sub2_Trial45_0	0	1	1	-37.741816	False	0.74
2	45	1	m	20	23-May-2016	Sub2_Trial45_0	0	2	2	96.352139	False	0.74
2	45	1	m	20	23-May-2016	Sub2_Trial45_0	0	3	3	42.402565	False	0.74
2	45	1	m	20	23-May-2016	Sub2_Trial45_0	0	4	4	141.985851	False	0.74
2	45	1	m	20	23-May-2016	Sub2_Trial45_0	0	5	5	-24.655913999999996	False	0.74
2	45	1	m	20	23-May-2016	Sub2_Trial45_0	0	6	6	-12.359231999999999	False	0.74
2	45	1	m	20	23-May-2016	Sub2_Trial45_1	1	0	0	-14.29597	True	0.74
2	45	1	m	20	23-May-2016	Sub2_Trial45_1	1	1	1	-11.131608	True	0.74
2	45	1	m	20	23-May-2016	Sub2_Trial45_1	1	2	2	80.676226	True	0.74
2	45	1	m	20	23-May-2016	Sub2_Trial45_1	1	3	3	72.516586	True	0.74
2	45	1	m	20	23-May-2016	Sub2_Trial45_1	1	4	4	-46.489484	True	0.74
2	45	1	m	20	23-May-2016	Sub2_Trial45_1	1	5	5	94.202169	True	0.74
2	45	1	m	20	23-May-2016	Sub2_Trial45_1	1	6	6	-148.297971	True	0.74
2	46	1	m	20	23-May-2016	Sub2_Trial46_0	0	0	0	-22.910934	True	0.892
2	46	1	m	20	23-May-2016	Sub2_Trial46_0	0	1	1	-6.331766	True	0.892
2	46	1	m	20	23-May-2016	Sub2_Trial46_0	0	2	2	-31.18229	True	0.892
2	46	1	m	20	23-May-2016	Sub2_Trial46_0	0	3	3	-126.813669	True	0.892
2	46	1	m	20	23-May-2016	Sub2_Trial46_0	0	4	4	1.6705119999999987	True	0.892
2	46	1	m	20	23-May-2016	Sub2_Trial46_0	0	5	5	-68.842142	True	0.892
2	46	1	m	20	23-May-2016	Sub2_Trial46_0	0	6	6	21.053697999999997	True	0.892
2	46	1	m	20	23-May-2016	Sub2_Trial46_1	1	0	0	15.904213	False	0.892
2	46	1	m	20	23-May-2016	Sub2_Trial46_1	1	1	1	10.062854	False	0.892
2	46	1	m	20	23-May-2016	Sub2_Trial46_1	1	2	2	-12.193292999999997	False	0.892
2	46	1	m	20	23-May-2016	Sub2_Trial46_1	1	3	3	25.480864	False	0.892
2	46	1	m	20	23-May-2016	Sub2_Trial46_1	1	4	4	-37.304457	False	0.892
2	46	1	m	20	23-May-2016	Sub2_Trial46_1	1	5	5	-76.473983	False	0.892
2	46	1	m	20	23-May-2016	Sub2_Trial46_1	1	6	6	-11.439818000000002	False	0.892
2	47	1	m	20	23-May-2016	Sub2_Trial47_0	0	0	0	-30.918941000000004	False	0.99
2	47	1	m	20	23-May-2016	Sub2_Trial47_0	0	1	1	-119.234805	False	0.99
2	47	1	m	20	23-May-2016	Sub2_Trial47_0	0	2	2	-128.043732	False	0.99
2	47	1	m	20	23-May-2016	Sub2_Trial47_0	0	3	3	-132.013103	False	0.99
2	47	1	m	20	23-May-2016	Sub2_Trial47_0	0	4	4	22.433785	False	0.99
2	47	1	m	20	23-May-2016	Sub2_Trial47_0	0	5	5	12.099473	False	0.99
2	47	1	m	20	23-May-2016	Sub2_Trial47_0	0	6	6	4.138919999999999	False	0.99
2	47	1	m	20	23-May-2016	Sub2_Trial47_1	1	0	0	31.639739	True	0.99
2	47	1	m	20	23-May-2016	Sub2_Trial47_1	1	1	1	31.543453999999997	True	0.99
2	47	1	m	20	23-May-2016	Sub2_Trial47_1	1	2	2	44.507386999999994	True	0.99
2	47	1	m	20	23-May-2016	Sub2_Trial47_1	1	3	3	-13.323393	True	0.99
2	47	1	m	20	23-May-2016	Sub2_Trial47_1	1	4	4	-113.601582	True	0.99
2	47	1	m	20	23-May-2016	Sub2_Trial47_1	1	5	5	91.652774	True	0.99
2	47	1	m	20	23-May-2016	Sub2_Trial47_1	1	6	6	81.551019	True	0.99
2	48	1	m	20	23-May-2016	Sub2_Trial48_0	0	0	0	23.555253	True	1.148
2	48	1	m	20	23-May-2016	Sub2_Trial48_0	0	1	1	149.308433	True	1.148
2	48	1	m	20	23-May-2016	Sub2_Trial48_0	0	2	2	4.437901	True	1.148
2	48	1	m	20	23-May-2016	Sub2_Trial48_0	0	3	3	-48.41819699999999	True	1.148
2	48	1	m	20	23-May-2016	Sub2_Trial48_0	0	4	4	-65.682345	True	1.148
2	48	1	m	20	23-May-2016	Sub2_Trial48_0	0	5	5	-21.273123999999996	True	1.148
2	48	1	m	20	23-May-2016	Sub2_Trial48_0	0	6	6	-30.649386	True	1.148
2	48	1	m	20	23-May-2016	Sub2_Trial48_1	1	0	0	75.440937	False	1.148
2	48	1	m	20	23-May-2016	Sub2_Trial48_1	1	1	1	-35.314785	False	1.148
2	48	1	m	20	23-May-2016	Sub2_Trial48_1	1	2	2	-85.842279	False	1.148
2	48	1	m	20	23-May-2016	Sub2_Trial48_1	1	3	3	-13.305019	False	1.148
2	48	1	m	20	23-May-2016	Sub2_Trial48_1	1	4	4	-14.902258	False	1.148
2	48	1	m	20	23-May-2016	Sub2_Trial48_1	1	5	5	-125.090939	False	1.148
2	48	1	m	20	23-May-2016	Sub2_Trial48_1	1	6	6	12.279179999999997	False	1.148
2	49	1	m	20	23-May-2016	Sub2_Trial49_0	0	0	0	46.162765	False	0.862
2	49	1	m	20	23-May-2016	Sub2_Trial49_0	0	1	1	-50.90535800000001	False	0.862
2	49	1	m	20	23-May-2016	Sub2_Trial49_0	0	2	2	60.730745	False	0.862
2	49	1	m	20	23-May-2016	Sub2_Trial49_0	0	3	3	-25.871336	False	0.862
2	49	1	m	20	23-May-2016	Sub2_Trial49_0	0	4	4	-43.344515	False	0.862
2	49	1	m	20	23-May-2016	Sub2_Trial49_0	0	5	5	-1.0982479999999981	False	0.862
2	49	1	m	20	23-May-2016	Sub2_Trial49_0	0	6	6	-71.061342	False	0.862
2	49	1	m	20	23-May-2016	Sub2_Trial49_1	1	0	0	-28.360684	True	0.862
2	49	1	m	20	23-May-2016	Sub2_Trial49_1	1	1	1	-36.173894	True	0.862
2	49	1	m	20	23-May-2016	Sub2_Trial49_1	1	2	2	-19.805199	True	0.862
2	49	1	m	20	23-May-2016	Sub2_Trial49_1	1	3	3	-8.460105	True	0.862
2	49	1	m	20	23-May-2016	Sub2_Trial49_1	1	4	4	138.159167	True	0.862
2	49	1	m	20	23-May-2016	Sub2_Trial49_1	1	5	5	54.010059	True	0.862
2	49	1	m	20	23-May-2016	Sub2_Trial49_1	1	6	6	-34.369048	True	0.862
2	50	1	m	20	23-May-2016	Sub2_Trial50_0	0	0	0	66.75913	True	3.503
2	50	1	m	20	23-May-2016	Sub2_Trial50_0	0	1	1	3.4696399999999983	True	3.503
2	50	1	m	20	23-May-2016	Sub2_Trial50_0	0	2	2	-94.016478	True	3.503
2	50	1	m	20	23-May-2016	Sub2_Trial50_0	0	3	3	43.439239	True	3.503
2	50	1	m	20	23-May-2016	Sub2_Trial50_0	0	4	4	25.514603	True	3.503
2	50	1	m	20	23-May-2016	Sub2_Trial50_0	0	5	5	-69.800982	True	3.503
2	50	1	m	20	23-May-2016	Sub2_Trial50_0	0	6	6	131.057038	True	3.503
2	50	1	m	20	23-May-2016	Sub2_Trial50_1	1	0	0	-24.253890999999996	False	3.503
2	50	1	m	20	23-May-2016	Sub2_Trial50_1	1	1	1	58.433925	False	3.503
2	50	1	m	20	23-May-2016	Sub2_Trial50_1	1	2	2	-71.130053	False	3.503
2	50	1	m	20	23-May-2016	Sub2_Trial50_1	1	3	3	98.505636	False	3.503
2	50	1	m	20	23-May-2016	Sub2_Trial50_1	1	4	4	-18.883589	False	3.503
2	50	1	m	20	23-May-2016	Sub2_Trial50_1	1	5	5	-37.160555	False	3.503
2	50	1	m	20	23-May-2016	Sub2_Trial50_1	1	6	6	59.554148	False	3.503
2	51	1	m	20	23-May-2016	Sub2_Trial51_0	0	0	0	128.470614	False	1.374
2	51	1	m	20	23-May-2016	Sub2_Trial51_0	0	1	1	8.49276	False	1.374
2	51	1	m	20	23-May-2016	Sub2_Trial51_0	0	2	2	29.515861	False	1.374
2	51	1	m	20	23-May-2016	Sub2_Trial51_0	0	3	3	-41.839728	False	1.374
2	51	1	m	20	23-May-2016	Sub2_Trial51_0	0	4	4	-58.600933999999995	False	1.374
2	51	1	m	20	23-May-2016	Sub2_Trial51_0	0	5	5	-89.332803	False	1.374
2	51	1	m	20	23-May-2016	Sub2_Trial51_0	0	6	6	-86.867728	False	1.374
2	51	1	m	20	23-May-2016	Sub2_Trial51_1	1	0	0	-28.859928	True	1.374
2	51	1	m	20	23-May-2016	Sub2_Trial51_1	1	1	1	53.253727999999995	True	1.374
2	51	1	m	20	23-May-2016	Sub2_Trial51_1	1	2	2	21.40086	True	1.374
2	51	1	m	20	23-May-2016	Sub2_Trial51_1	1	3	3	-44.279844	True	1.374
2	51	1	m	20	23-May-2016	Sub2_Trial51_1	1	4	4	-31.156875	True	1.374
2	51	1	m	20	23-May-2016	Sub2_Trial51_1	1	5	5	-59.952229	True	1.374
2	51	1	m	20	23-May-2016	Sub2_Trial51_1	1	6	6	14.691232999999997	True	1.374
2	52	1	m	20	23-May-2016	Sub2_Trial52_0	0	0	0	2.5451760000000014	False	1.39
2	52	1	m	20	23-May-2016	Sub2_Trial52_0	0	1	1	128.052995	False	1.39
2	52	1	m	20	23-May-2016	Sub2_Trial52_0	0	2	2	-78.686613	False	1.39
2	52	1	m	20	23-May-2016	Sub2_Trial52_0	0	3	3	57.984505	False	1.39
2	52	1	m	20	23-May-2016	Sub2_Trial52_0	0	4	4	-130.010053	False	1.39
2	52	1	m	20	23-May-2016	Sub2_Trial52_0	0	5	5	46.221503	False	1.39
2	52	1	m	20	23-May-2016	Sub2_Trial52_0	0	6	6	-84.517506	False	1.39
2	52	1	m	20	23-May-2016	Sub2_Trial52_1	1	0	0	6.981560999999999	True	1.39
2	52	1	m	20	23-May-2016	Sub2_Trial52_1	1	1	1	-55.632138	True	1.39
2	52	1	m	20	23-May-2016	Sub2_Trial52_1	1	2	2	-26.748722	True	1.39
2	52	1	m	20	23-May-2016	Sub2_Trial52_1	1	3	3	2.3257140000000014	True	1.39
2	52	1	m	20	23-May-2016	Sub2_Trial52_1	1	4	4	1.665690999999999	True	1.39
2	52	1	m	20	23-May-2016	Sub2_Trial52_1	1	5	5	-12.138513	True	1.39
2	52	1	m	20	23-May-2016	Sub2_Trial52_1	1	6	6	-93.347799	True	1.39
2	53	1	m	20	23-May-2016	Sub2_Trial53_0	0	0	0	29.963163	False	0.797
2	53	1	m	20	23-May-2016	Sub2_Trial53_0	0	1	1	-59.030314000000004	False	0.797
2	53	1	m	20	23-May-2016	Sub2_Trial53_0	0	2	2	121.071755	False	0.797
2	53	1	m	20	23-May-2016	Sub2_Trial53_0	0	3	3	1.697804999999999	False	0.797
2	53	1	m	20	23-May-2016	Sub2_Trial53_0	0	4	4	102.451697	False	0.797
2	53	1	m	20	23-May-2016	Sub2_Trial53_0	0	5	5	-48.79080999999999	False	0.797
2	53	1	m	20	23-May-2016	Sub2_Trial53_0	0	6	6	112.164587	False	0.797
2	53	1	m	20	23-May-2016	Sub2_Trial53_1	1	0	0	18.034874000000002	True	0.797
2	53	1	m	20	23-May-2016	Sub2_Trial53_1	1	1	1	45.794588000000005	True	0.797
2	53	1	m	20	23-May-2016	Sub2_Trial53_1	1	2	2	-89.302399	True	0.797
2	53	1	m	20	23-May-2016	Sub2_Trial53_1	1	3	3	5.916893999999999	True	0.797
2	53	1	m	20	23-May-2016	Sub2_Trial53_1	1	4	4	131.630325	True	0.797
2	53	1	m	20	23-May-2016	Sub2_Trial53_1	1	5	5	1.6787300000000016	True	0.797
2	53	1	m	20	23-May-2016	Sub2_Trial53_1	1	6	6	5.726723	True	0.797
2	54	1	m	20	23-May-2016	Sub2_Trial54_0	0	0	0	-6.11872	True	5.614
2	54	1	m	20	23-May-2016	Sub2_Trial54_0	0	1	1	20.950953	True	5.614
2	54	1	m	20	23-May-2016	Sub2_Trial54_0	0	2	2	51.778906000000006	True	5.614
2	54	1	m	20	23-May-2016	Sub2_Trial54_0	0	3	3	0.4315679999999986	True	5.614
2	54	1	m	20	23-May-2016	Sub2_Trial54_0	0	4	4	-71.437279	True	5.614
2	54	1	m	20	23-May-2016	Sub2_Trial54_0	0	5	5	79.752346	True	5.614
2	54	1	m	20	23-May-2016	Sub2_Trial54_0	0	6	6	15.934705999999998	True	5.614
2	54	1	m	20	23-May-2016	Sub2_Trial54_1	1	0	0	4.846724999999999	False	5.614
2	54	1	m	20	23-May-2016	Sub2_Trial54_1	1	1	1	79.604514	False	5.614
2	54	1	m	20	23-May-2016	Sub2_Trial54_1	1	2	2	-125.015681	False	5.614
2	54	1	m	20	23-May-2016	Sub2_Trial54_1	1	3	3	84.652464	False	5.614
2	54	1	m	20	23-May-2016	Sub2_Trial54_1	1	4	4	11.953076	False	5.614
2	54	1	m	20	23-May-2016	Sub2_Trial54_1	1	5	5	35.363913	False	5.614
2	54	1	m	20	23-May-2016	Sub2_Trial54_1	1	6	6	66.823795	False	5.614
2	55	1	m	20	23-May-2016	Sub2_Trial55_0	0	0	0	-9.421942000000001	False	0.907
2	55	1	m	20	23-May-2016	Sub2_Trial55_0	0	1	1	-68.321609	False	0.907
2	55	1	m	20	23-May-2016	Sub2_Trial55_0	0	2	2	-114.906307	False	0.907
2	55	1	m	20	23-May-2016	Sub2_Trial55_0	0	3	3	89.090696	False	0.907
2	55	1	m	20	23-May-2016	Sub2_Trial55_0	0	4	4	12.607303	False	0.907
2	55	1	m	20	23-May-2016	Sub2_Trial55_0	0	5	5	-3.774563999999998	False	0.907
2	55	1	m	20	23-May-2016	Sub2_Trial55_0	0	6	6	21.791608	False	0.907
2	55	1	m	20	23-May-2016	Sub2_Trial55_1	1	0	0	25.551794	True	0.907
2	55	1	m	20	23-May-2016	Sub2_Trial55_1	1	1	1	-35.709958	True	0.907
2	55	1	m	20	23-May-2016	Sub2_Trial55_1	1	2	2	18.309249	True	0.907
2	55	1	m	20	23-May-2016	Sub2_Trial55_1	1	3	3	112.03492499999999	True	0.907
2	55	1	m	20	23-May-2016	Sub2_Trial55_1	1	4	4	44.201516	True	0.907
2	55	1	m	20	23-May-2016	Sub2_Trial55_1	1	5	5	98.288534	True	0.907
2	55	1	m	20	23-May-2016	Sub2_Trial55_1	1	6	6	82.478046	True	0.907
2	56	1	m	20	23-May-2016	Sub2_Trial56_0	0	0	0	49.76395500000001	False	0.736
2	56	1	m	20	23-May-2016	Sub2_Trial56_0	0	1	1	-81.753771	False	0.736
2	56	1	m	20	23-May-2016	Sub2_Trial56_0	0	2	2	-9.090954	False	0.736
2	56	1	m	20	23-May-2016	Sub2_Trial56_0	0	3	3	37.91373	False	0.736
2	56	1	m	20	23-May-2016	Sub2_Trial56_0	0	4	4	38.973422	False	0.736
2	56	1	m	20	23-May-2016	Sub2_Trial56_0	0	5	5	-42.593569	False	0.736
2	56	1	m	20	23-May-2016	Sub2_Trial56_0	0	6	6	15.94988	False	0.736
2	56	1	m	20	23-May-2016	Sub2_Trial56_1	1	0	0	0.5300350000000016	True	0.736
2	56	1	m	20	23-May-2016	Sub2_Trial56_1	1	1	1	-80.964017	True	0.736
2	56	1	m	20	23-May-2016	Sub2_Trial56_1	1	2	2	-64.183499	True	0.736
2	56	1	m	20	23-May-2016	Sub2_Trial56_1	1	3	3	-30.360302000000004	True	0.736
2	56	1	m	20	23-May-2016	Sub2_Trial56_1	1	4	4	74.779634	True	0.736
2	56	1	m	20	23-May-2016	Sub2_Trial56_1	1	5	5	50.750399	True	0.736
2	56	1	m	20	23-May-2016	Sub2_Trial56_1	1	6	6	92.701797	True	0.736
2	57	1	m	20	23-May-2016	Sub2_Trial57_0	0	0	0	2.219805000000001	True	0.808
2	57	1	m	20	23-May-2016	Sub2_Trial57_0	0	1	1	14.409807	True	0.808
2	57	1	m	20	23-May-2016	Sub2_Trial57_0	0	2	2	91.498032	True	0.808
2	57	1	m	20	23-May-2016	Sub2_Trial57_0	0	3	3	18.801918999999998	True	0.808
2	57	1	m	20	23-May-2016	Sub2_Trial57_0	0	4	4	71.685262	True	0.808
2	57	1	m	20	23-May-2016	Sub2_Trial57_0	0	5	5	-2.363745999999999	True	0.808
2	57	1	m	20	23-May-2016	Sub2_Trial57_0	0	6	6	-146.355458	True	0.808
2	57	1	m	20	23-May-2016	Sub2_Trial57_1	1	0	0	-22.12415	False	0.808
2	57	1	m	20	23-May-2016	Sub2_Trial57_1	1	1	1	9.30553	False	0.808
2	57	1	m	20	23-May-2016	Sub2_Trial57_1	1	2	2	-46.552013	False	0.808
2	57	1	m	20	23-May-2016	Sub2_Trial57_1	1	3	3	-3.272597000000001	False	0.808
2	57	1	m	20	23-May-2016	Sub2_Trial57_1	1	4	4	-105.297094	False	0.808
2	57	1	m	20	23-May-2016	Sub2_Trial57_1	1	5	5	-47.132886	False	0.808
2	57	1	m	20	23-May-2016	Sub2_Trial57_1	1	6	6	-56.028581	False	0.808
2	58	1	m	20	23-May-2016	Sub2_Trial58_0	0	0	0	39.650477	False	1.137
2	58	1	m	20	23-May-2016	Sub2_Trial58_0	0	1	1	73.266132	False	1.137
2	58	1	m	20	23-May-2016	Sub2_Trial58_0	0	2	2	70.597876	False	1.137
2	58	1	m	20	23-May-2016	Sub2_Trial58_0	0	3	3	-30.493843	False	1.137
2	58	1	m	20	23-May-2016	Sub2_Trial58_0	0	4	4	107.432224	False	1.137
2	58	1	m	20	23-May-2016	Sub2_Trial58_0	0	5	5	6.534233	False	1.137
2	58	1	m	20	23-May-2016	Sub2_Trial58_0	0	6	6	-69.184452	False	1.137
2	58	1	m	20	23-May-2016	Sub2_Trial58_1	1	0	0	-66.011652	True	1.137
2	58	1	m	20	23-May-2016	Sub2_Trial58_1	1	1	1	-66.921299	True	1.137
2	58	1	m	20	23-May-2016	Sub2_Trial58_1	1	2	2	-90.052196	True	1.137
2	58	1	m	20	23-May-2016	Sub2_Trial58_1	1	3	3	90.712484	True	1.137
2	58	1	m	20	23-May-2016	Sub2_Trial58_1	1	4	4	-18.395964	True	1.137
2	58	1	m	20	23-May-2016	Sub2_Trial58_1	1	5	5	70.875313	True	1.137
2	58	1	m	20	23-May-2016	Sub2_Trial58_1	1	6	6	-35.944602	True	1.137
2	59	1	m	20	23-May-2016	Sub2_Trial59_0	0	0	0	-66.11554	False	2.212
2	59	1	m	20	23-May-2016	Sub2_Trial59_0	0	1	1	55.850897	False	2.212
2	59	1	m	20	23-May-2016	Sub2_Trial59_0	0	2	2	42.269657	False	2.212
2	59	1	m	20	23-May-2016	Sub2_Trial59_0	0	3	3	-109.160373	False	2.212
2	59	1	m	20	23-May-2016	Sub2_Trial59_0	0	4	4	-97.69936	False	2.212
2	59	1	m	20	23-May-2016	Sub2_Trial59_0	0	5	5	9.708544	False	2.212
2	59	1	m	20	23-May-2016	Sub2_Trial59_0	0	6	6	-49.149725	False	2.212
2	59	1	m	20	23-May-2016	Sub2_Trial59_1	1	0	0	-36.434253	True	2.212
2	59	1	m	20	23-May-2016	Sub2_Trial59_1	1	1	1	53.488149	True	2.212
2	59	1	m	20	23-May-2016	Sub2_Trial59_1	1	2	2	20.897104	True	2.212
2	59	1	m	20	23-May-2016	Sub2_Trial59_1	1	3	3	73.691183	True	2.212
2	59	1	m	20	23-May-2016	Sub2_Trial59_1	1	4	4	20.704422	True	2.212
2	59	1	m	20	23-May-2016	Sub2_Trial59_1	1	5	5	102.109817	True	2.212
2	59	1	m	20	23-May-2016	Sub2_Trial59_1	1	6	6	-24.653138	True	2.212
2	60	1	m	20	23-May-2016	Sub2_Trial60_0	0	0	0	9.294864	True	1.009
2	60	1	m	20	23-May-2016	Sub2_Trial60_0	0	1	1	-76.416187	True	1.009
2	60	1	m	20	23-May-2016	Sub2_Trial60_0	0	2	2	48.681494	True	1.009
2	60	1	m	20	23-May-2016	Sub2_Trial60_0	0	3	3	-44.714523	True	1.009
2	60	1	m	20	23-May-2016	Sub2_Trial60_0	0	4	4	-70.813917	True	1.009
2	60	1	m	20	23-May-2016	Sub2_Trial60_0	0	5	5	-20.417162	True	1.009
2	60	1	m	20	23-May-2016	Sub2_Trial60_0	0	6	6	-72.555715	True	1.009
2	60	1	m	20	23-May-2016	Sub2_Trial60_1	1	0	0	-61.490352	False	1.009
2	60	1	m	20	23-May-2016	Sub2_Trial60_1	1	1	1	126.600132	False	1.009
2	60	1	m	20	23-May-2016	Sub2_Trial60_1	1	2	2	35.573893	False	1.009
2	60	1	m	20	23-May-2016	Sub2_Trial60_1	1	3	3	19.31701	False	1.009
2	60	1	m	20	23-May-2016	Sub2_Trial60_1	1	4	4	-28.333248999999995	False	1.009
2	60	1	m	20	23-May-2016	Sub2_Trial60_1	1	5	5	-4.082152999999998	False	1.009
2	60	1	m	20	23-May-2016	Sub2_Trial60_1	1	6	6	-126.65283	False	1.009
2	61	1	m	20	23-May-2016	Sub2_Trial61_0	0	0	0	-84.018887	True	1.281
2	61	1	m	20	23-May-2016	Sub2_Trial61_0	0	1	1	-54.424004	True	1.281
2	61	1	m	20	23-May-2016	Sub2_Trial61_0	0	2	2	35.78678	True	1.281
2	61	1	m	20	23-May-2016	Sub2_Trial61_0	0	3	3	22.257365	True	1.281
2	61	1	m	20	23-May-2016	Sub2_Trial61_0	0	4	4	54.855036	True	1.281
2	61	1	m	20	23-May-2016	Sub2_Trial61_0	0	5	5	65.13035	True	1.281
2	61	1	m	20	23-May-2016	Sub2_Trial61_0	0	6	6	-23.058695	True	1.281
2	61	1	m	20	23-May-2016	Sub2_Trial61_1	1	0	0	-20.710484	False	1.281
2	61	1	m	20	23-May-2016	Sub2_Trial61_1	1	1	1	-9.580342	False	1.281
2	61	1	m	20	23-May-2016	Sub2_Trial61_1	1	2	2	62.022847	False	1.281
2	61	1	m	20	23-May-2016	Sub2_Trial61_1	1	3	3	-9.446036	False	1.281
2	61	1	m	20	23-May-2016	Sub2_Trial61_1	1	4	4	18.156618	False	1.281
2	61	1	m	20	23-May-2016	Sub2_Trial61_1	1	5	5	-101.734583	False	1.281
2	61	1	m	20	23-May-2016	Sub2_Trial61_1	1	6	6	26.042305	False	1.281
2	62	1	m	20	23-May-2016	Sub2_Trial62_0	0	0	0	6.038851000000001	False	1.228
2	62	1	m	20	23-May-2016	Sub2_Trial62_0	0	1	1	26.917738	False	1.228
2	62	1	m	20	23-May-2016	Sub2_Trial62_0	0	2	2	71.182237	False	1.228
2	62	1	m	20	23-May-2016	Sub2_Trial62_0	0	3	3	-43.265794	False	1.228
2	62	1	m	20	23-May-2016	Sub2_Trial62_0	0	4	4	29.997409	False	1.228
2	62	1	m	20	23-May-2016	Sub2_Trial62_0	0	5	5	22.238659	False	1.228
2	62	1	m	20	23-May-2016	Sub2_Trial62_0	0	6	6	-46.696539	False	1.228
2	62	1	m	20	23-May-2016	Sub2_Trial62_1	1	0	0	-82.967447	True	1.228
2	62	1	m	20	23-May-2016	Sub2_Trial62_1	1	1	1	48.103089	True	1.228
2	62	1	m	20	23-May-2016	Sub2_Trial62_1	1	2	2	68.355419	True	1.228
2	62	1	m	20	23-May-2016	Sub2_Trial62_1	1	3	3	-2.0434669999999997	True	1.228
2	62	1	m	20	23-May-2016	Sub2_Trial62_1	1	4	4	-37.034985	True	1.228
2	62	1	m	20	23-May-2016	Sub2_Trial62_1	1	5	5	139.123736	True	1.228
2	62	1	m	20	23-May-2016	Sub2_Trial62_1	1	6	6	-120.959201	True	1.228
2	63	1	m	20	23-May-2016	Sub2_Trial63_0	0	0	0	78.881853	True	1.064
2	63	1	m	20	23-May-2016	Sub2_Trial63_0	0	1	1	91.666711	True	1.064
2	63	1	m	20	23-May-2016	Sub2_Trial63_0	0	2	2	-113.562804	True	1.064
2	63	1	m	20	23-May-2016	Sub2_Trial63_0	0	3	3	32.929955	True	1.064
2	63	1	m	20	23-May-2016	Sub2_Trial63_0	0	4	4	2.7133649999999996	True	1.064
2	63	1	m	20	23-May-2016	Sub2_Trial63_0	0	5	5	2.679127000000001	True	1.064
2	63	1	m	20	23-May-2016	Sub2_Trial63_0	0	6	6	-50.723885	True	1.064
2	63	1	m	20	23-May-2016	Sub2_Trial63_1	1	0	0	-67.651128	False	1.064
2	63	1	m	20	23-May-2016	Sub2_Trial63_1	1	1	1	26.071986	False	1.064
2	63	1	m	20	23-May-2016	Sub2_Trial63_1	1	2	2	4.177264000000001	False	1.064
2	63	1	m	20	23-May-2016	Sub2_Trial63_1	1	3	3	41.241863	False	1.064
2	63	1	m	20	23-May-2016	Sub2_Trial63_1	1	4	4	54.723124	False	1.064
2	63	1	m	20	23-May-2016	Sub2_Trial63_1	1	5	5	-77.7736	False	1.064
2	63	1	m	20	23-May-2016	Sub2_Trial63_1	1	6	6	-1.0477750000000015	False	1.064
2	64	1	m	20	23-May-2016	Sub2_Trial64_0	0	0	0	102.274554	False	1.942
2	64	1	m	20	23-May-2016	Sub2_Trial64_0	0	1	1	61.490886	False	1.942
2	64	1	m	20	23-May-2016	Sub2_Trial64_0	0	2	2	-26.502033	False	1.942
2	64	1	m	20	23-May-2016	Sub2_Trial64_0	0	3	3	6.450617999999999	False	1.942
2	64	1	m	20	23-May-2016	Sub2_Trial64_0	0	4	4	43.458711	False	1.942
2	64	1	m	20	23-May-2016	Sub2_Trial64_0	0	5	5	-45.813324	False	1.942
2	64	1	m	20	23-May-2016	Sub2_Trial64_0	0	6	6	-132.02129	False	1.942
2	64	1	m	20	23-May-2016	Sub2_Trial64_1	1	0	0	30.065922	True	1.942
2	64	1	m	20	23-May-2016	Sub2_Trial64_1	1	1	1	4.942167999999999	True	1.942
2	64	1	m	20	23-May-2016	Sub2_Trial64_1	1	2	2	-84.734771	True	1.942
2	64	1	m	20	23-May-2016	Sub2_Trial64_1	1	3	3	95.514274	True	1.942
2	64	1	m	20	23-May-2016	Sub2_Trial64_1	1	4	4	36.691024	True	1.942
2	64	1	m	20	23-May-2016	Sub2_Trial64_1	1	5	5	-3.558318	True	1.942
2	64	1	m	20	23-May-2016	Sub2_Trial64_1	1	6	6	39.87498	True	1.942
2	65	1	m	20	23-May-2016	Sub2_Trial65_0	0	0	0	-119.947577	True	1.821
2	65	1	m	20	23-May-2016	Sub2_Trial65_0	0	1	1	-30.002759	True	1.821
2	65	1	m	20	23-May-2016	Sub2_Trial65_0	0	2	2	24.306439999999995	True	1.821
2	65	1	m	20	23-May-2016	Sub2_Trial65_0	0	3	3	-68.945637	True	1.821
2	65	1	m	20	23-May-2016	Sub2_Trial65_0	0	4	4	-71.229578	True	1.821
2	65	1	m	20	23-May-2016	Sub2_Trial65_0	0	5	5	94.718833	True	1.821
2	65	1	m	20	23-May-2016	Sub2_Trial65_0	0	6	6	47.729702	True	1.821
2	65	1	m	20	23-May-2016	Sub2_Trial65_1	1	0	0	50.546404	False	1.821
2	65	1	m	20	23-May-2016	Sub2_Trial65_1	1	1	1	-150.398959	False	1.821
2	65	1	m	20	23-May-2016	Sub2_Trial65_1	1	2	2	-38.566485	False	1.821
2	65	1	m	20	23-May-2016	Sub2_Trial65_1	1	3	3	84.932716	False	1.821
2	65	1	m	20	23-May-2016	Sub2_Trial65_1	1	4	4	23.743002	False	1.821
2	65	1	m	20	23-May-2016	Sub2_Trial65_1	1	5	5	-143.120069	False	1.821
2	65	1	m	20	23-May-2016	Sub2_Trial65_1	1	6	6	62.133225	False	1.821
2	66	1	m	20	23-May-2016	Sub2_Trial66_0	0	0	0	-122.253244	False	2.393
2	66	1	m	20	23-May-2016	Sub2_Trial66_0	0	1	1	63.405672	False	2.393
2	66	1	m	20	23-May-2016	Sub2_Trial66_0	0	2	2	-29.885108000000002	False	2.393
2	66	1	m	20	23-May-2016	Sub2_Trial66_0	0	3	3	31.013544	False	2.393
2	66	1	m	20	23-May-2016	Sub2_Trial66_0	0	4	4	-139.736912	False	2.393
2	66	1	m	20	23-May-2016	Sub2_Trial66_0	0	5	5	37.108365	False	2.393
2	66	1	m	20	23-May-2016	Sub2_Trial66_0	0	6	6	22.295951	False	2.393
2	66	1	m	20	23-May-2016	Sub2_Trial66_1	1	0	0	0.3964250000000007	True	2.393
2	66	1	m	20	23-May-2016	Sub2_Trial66_1	1	1	1	4.458147	True	2.393
2	66	1	m	20	23-May-2016	Sub2_Trial66_1	1	2	2	60.27202299999999	True	2.393
2	66	1	m	20	23-May-2016	Sub2_Trial66_1	1	3	3	-28.147317	True	2.393
2	66	1	m	20	23-May-2016	Sub2_Trial66_1	1	4	4	-28.702412	True	2.393
2	66	1	m	20	23-May-2016	Sub2_Trial66_1	1	5	5	13.651429	True	2.393
2	66	1	m	20	23-May-2016	Sub2_Trial66_1	1	6	6	97.589113	True	2.393
2	67	1	m	20	23-May-2016	Sub2_Trial67_0	0	0	0	-101.133954	False	2.547
2	67	1	m	20	23-May-2016	Sub2_Trial67_0	0	1	1	111.830756	False	2.547
2	67	1	m	20	23-May-2016	Sub2_Trial67_0	0	2	2	50.171858	False	2.547
2	67	1	m	20	23-May-2016	Sub2_Trial67_0	0	3	3	29.327771	False	2.547
2	67	1	m	20	23-May-2016	Sub2_Trial67_0	0	4	4	100.786546	False	2.547
2	67	1	m	20	23-May-2016	Sub2_Trial67_0	0	5	5	15.883531	False	2.547
2	67	1	m	20	23-May-2016	Sub2_Trial67_0	0	6	6	-47.946631999999994	False	2.547
2	67	1	m	20	23-May-2016	Sub2_Trial67_1	1	0	0	-26.037087	True	2.547
2	67	1	m	20	23-May-2016	Sub2_Trial67_1	1	1	1	46.724327	True	2.547
2	67	1	m	20	23-May-2016	Sub2_Trial67_1	1	2	2	137.476133	True	2.547
2	67	1	m	20	23-May-2016	Sub2_Trial67_1	1	3	3	49.51093	True	2.547
2	67	1	m	20	23-May-2016	Sub2_Trial67_1	1	4	4	-18.286037	True	2.547
2	67	1	m	20	23-May-2016	Sub2_Trial67_1	1	5	5	-0.45145300000000077	True	2.547
2	67	1	m	20	23-May-2016	Sub2_Trial67_1	1	6	6	29.638282000000004	True	2.547
2	68	1	m	20	23-May-2016	Sub2_Trial68_0	0	0	0	-52.017874	False	1.69
2	68	1	m	20	23-May-2016	Sub2_Trial68_0	0	1	1	-49.075276	False	1.69
2	68	1	m	20	23-May-2016	Sub2_Trial68_0	0	2	2	-75.436198	False	1.69
2	68	1	m	20	23-May-2016	Sub2_Trial68_0	0	3	3	-36.85479	False	1.69
2	68	1	m	20	23-May-2016	Sub2_Trial68_0	0	4	4	3.981162000000001	False	1.69
2	68	1	m	20	23-May-2016	Sub2_Trial68_0	0	5	5	-67.931041	False	1.69
2	68	1	m	20	23-May-2016	Sub2_Trial68_0	0	6	6	-20.907838	False	1.69
2	68	1	m	20	23-May-2016	Sub2_Trial68_1	1	0	0	61.131317	True	1.69
2	68	1	m	20	23-May-2016	Sub2_Trial68_1	1	1	1	35.088506	True	1.69
2	68	1	m	20	23-May-2016	Sub2_Trial68_1	1	2	2	31.259154	True	1.69
2	68	1	m	20	23-May-2016	Sub2_Trial68_1	1	3	3	-10.903573999999999	True	1.69
2	68	1	m	20	23-May-2016	Sub2_Trial68_1	1	4	4	35.034297	True	1.69
2	68	1	m	20	23-May-2016	Sub2_Trial68_1	1	5	5	-49.533738	True	1.69
2	68	1	m	20	23-May-2016	Sub2_Trial68_1	1	6	6	-8.815815	True	1.69
2	69	1	m	20	23-May-2016	Sub2_Trial69_0	0	0	0	-140.414613	False	1.394
2	69	1	m	20	23-May-2016	Sub2_Trial69_0	0	1	1	-52.736649	False	1.394
2	69	1	m	20	23-May-2016	Sub2_Trial69_0	0	2	2	91.672797	False	1.394
2	69	1	m	20	23-May-2016	Sub2_Trial69_0	0	3	3	116.996583	False	1.394
2	69	1	m	20	23-May-2016	Sub2_Trial69_0	0	4	4	109.416473	False	1.394
2	69	1	m	20	23-May-2016	Sub2_Trial69_0	0	5	5	-76.358268	False	1.394
2	69	1	m	20	23-May-2016	Sub2_Trial69_0	0	6	6	-53.443439	False	1.394
2	69	1	m	20	23-May-2016	Sub2_Trial69_1	1	0	0	-9.661306	True	1.394
2	69	1	m	20	23-May-2016	Sub2_Trial69_1	1	1	1	2.944883000000001	True	1.394
2	69	1	m	20	23-May-2016	Sub2_Trial69_1	1	2	2	-6.824266	True	1.394
2	69	1	m	20	23-May-2016	Sub2_Trial69_1	1	3	3	54.354285000000004	True	1.394
2	69	1	m	20	23-May-2016	Sub2_Trial69_1	1	4	4	0.7966939999999987	True	1.394
2	69	1	m	20	23-May-2016	Sub2_Trial69_1	1	5	5	72.566419	True	1.394
2	69	1	m	20	23-May-2016	Sub2_Trial69_1	1	6	6	26.26448	True	1.394
2	70	1	m	20	23-May-2016	Sub2_Trial70_0	0	0	0	31.910595	True	1.241
2	70	1	m	20	23-May-2016	Sub2_Trial70_0	0	1	1	62.63301100000001	True	1.241
2	70	1	m	20	23-May-2016	Sub2_Trial70_0	0	2	2	95.232819	True	1.241
2	70	1	m	20	23-May-2016	Sub2_Trial70_0	0	3	3	39.992655	True	1.241
2	70	1	m	20	23-May-2016	Sub2_Trial70_0	0	4	4	-109.07386	True	1.241
2	70	1	m	20	23-May-2016	Sub2_Trial70_0	0	5	5	129.526763	True	1.241
2	70	1	m	20	23-May-2016	Sub2_Trial70_0	0	6	6	-38.899722	True	1.241
2	70	1	m	20	23-May-2016	Sub2_Trial70_1	1	0	0	49.352803	False	1.241
2	70	1	m	20	23-May-2016	Sub2_Trial70_1	1	1	1	-74.13441	False	1.241
2	70	1	m	20	23-May-2016	Sub2_Trial70_1	1	2	2	69.321359	False	1.241
2	70	1	m	20	23-May-2016	Sub2_Trial70_1	1	3	3	-81.643762	False	1.241
2	70	1	m	20	23-May-2016	Sub2_Trial70_1	1	4	4	-49.26408000000001	False	1.241
2	70	1	m	20	23-May-2016	Sub2_Trial70_1	1	5	5	-23.636908	False	1.241
2	70	1	m	20	23-May-2016	Sub2_Trial70_1	1	6	6	21.425321	False	1.241
2	71	1	m	20	23-May-2016	Sub2_Trial71_0	0	0	0	7.401375	False	0.894
2	71	1	m	20	23-May-2016	Sub2_Trial71_0	0	1	1	-21.603784000000005	False	0.894
2	71	1	m	20	23-May-2016	Sub2_Trial71_0	0	2	2	-127.37220400000001	False	0.894
2	71	1	m	20	23-May-2016	Sub2_Trial71_0	0	3	3	22.857516	False	0.894
2	71	1	m	20	23-May-2016	Sub2_Trial71_0	0	4	4	-66.88848	False	0.894
2	71	1	m	20	23-May-2016	Sub2_Trial71_0	0	5	5	45.944439	False	0.894
2	71	1	m	20	23-May-2016	Sub2_Trial71_0	0	6	6	-16.615811	False	0.894
2	71	1	m	20	23-May-2016	Sub2_Trial71_1	1	0	0	56.973523	True	0.894
2	71	1	m	20	23-May-2016	Sub2_Trial71_1	1	1	1	50.14970199999999	True	0.894
2	71	1	m	20	23-May-2016	Sub2_Trial71_1	1	2	2	18.179472000000004	True	0.894
2	71	1	m	20	23-May-2016	Sub2_Trial71_1	1	3	3	17.039851999999996	True	0.894
2	71	1	m	20	23-May-2016	Sub2_Trial71_1	1	4	4	-17.126703	True	0.894
2	71	1	m	20	23-May-2016	Sub2_Trial71_1	1	5	5	48.872705999999994	True	0.894
2	71	1	m	20	23-May-2016	Sub2_Trial71_1	1	6	6	-62.930135	True	0.894
2	72	1	m	20	23-May-2016	Sub2_Trial72_0	0	0	0	-29.931979	True	0.992
2	72	1	m	20	23-May-2016	Sub2_Trial72_0	0	1	1	-28.819258000000005	True	0.992
2	72	1	m	20	23-May-2016	Sub2_Trial72_0	0	2	2	-38.928757	True	0.992
2	72	1	m	20	23-May-2016	Sub2_Trial72_0	0	3	3	37.73235	True	0.992
2	72	1	m	20	23-May-2016	Sub2_Trial72_0	0	4	4	101.959217	True	0.992
2	72	1	m	20	23-May-2016	Sub2_Trial72_0	0	5	5	77.635055	True	0.992
2	72	1	m	20	23-May-2016	Sub2_Trial72_0	0	6	6	-91.916496	True	0.992
2	72	1	m	20	23-May-2016	Sub2_Trial72_1	1	0	0	9.209960000000002	False	0.992
2	72	1	m	20	23-May-2016	Sub2_Trial72_1	1	1	1	27.593665	False	0.992
2	72	1	m	20	23-May-2016	Sub2_Trial72_1	1	2	2	-60.244805	False	0.992
2	72	1	m	20	23-May-2016	Sub2_Trial72_1	1	3	3	-11.133421	False	0.992
2	72	1	m	20	23-May-2016	Sub2_Trial72_1	1	4	4	47.396202	False	0.992
2	72	1	m	20	23-May-2016	Sub2_Trial72_1	1	5	5	-67.768567	False	0.992
2	72	1	m	20	23-May-2016	Sub2_Trial72_1	1	6	6	-2.2084180000000018	False	0.992
2	73	1	m	20	23-May-2016	Sub2_Trial73_0	0	0	0	74.178376	False	2.147
2	73	1	m	20	23-May-2016	Sub2_Trial73_0	0	1	1	32.498204	False	2.147
2	73	1	m	20	23-May-2016	Sub2_Trial73_0	0	2	2	-47.125499	False	2.147
2	73	1	m	20	23-May-2016	Sub2_Trial73_0	0	3	3	103.329455	False	2.147
2	73	1	m	20	23-May-2016	Sub2_Trial73_0	0	4	4	13.278772000000004	False	2.147
2	73	1	m	20	23-May-2016	Sub2_Trial73_0	0	5	5	-96.837982	False	2.147
2	73	1	m	20	23-May-2016	Sub2_Trial73_0	0	6	6	-54.941667	False	2.147
2	73	1	m	20	23-May-2016	Sub2_Trial73_1	1	0	0	-71.153381	True	2.147
2	73	1	m	20	23-May-2016	Sub2_Trial73_1	1	1	1	-53.772947	True	2.147
2	73	1	m	20	23-May-2016	Sub2_Trial73_1	1	2	2	-7.796573000000002	True	2.147
2	73	1	m	20	23-May-2016	Sub2_Trial73_1	1	3	3	15.677508	True	2.147
2	73	1	m	20	23-May-2016	Sub2_Trial73_1	1	4	4	34.541955	True	2.147
2	73	1	m	20	23-May-2016	Sub2_Trial73_1	1	5	5	32.759387	True	2.147
2	73	1	m	20	23-May-2016	Sub2_Trial73_1	1	6	6	31.591771	True	2.147
2	74	1	m	20	23-May-2016	Sub2_Trial74_0	0	0	0	-45.775548	False	0.872
2	74	1	m	20	23-May-2016	Sub2_Trial74_0	0	1	1	8.696536	False	0.872
2	74	1	m	20	23-May-2016	Sub2_Trial74_0	0	2	2	-40.542478	False	0.872
2	74	1	m	20	23-May-2016	Sub2_Trial74_0	0	3	3	-16.632755000000003	False	0.872
2	74	1	m	20	23-May-2016	Sub2_Trial74_0	0	4	4	74.557348	False	0.872
2	74	1	m	20	23-May-2016	Sub2_Trial74_0	0	5	5	-42.716628	False	0.872
2	74	1	m	20	23-May-2016	Sub2_Trial74_0	0	6	6	-27.142802000000003	False	0.872
2	74	1	m	20	23-May-2016	Sub2_Trial74_1	1	0	0	12.566279000000002	True	0.872
2	74	1	m	20	23-May-2016	Sub2_Trial74_1	1	1	1	78.138165	True	0.872
2	74	1	m	20	23-May-2016	Sub2_Trial74_1	1	2	2	-22.673961	True	0.872
2	74	1	m	20	23-May-2016	Sub2_Trial74_1	1	3	3	-0.9360660000000003	True	0.872
2	74	1	m	20	23-May-2016	Sub2_Trial74_1	1	4	4	36.659216	True	0.872
2	74	1	m	20	23-May-2016	Sub2_Trial74_1	1	5	5	43.170738	True	0.872
2	74	1	m	20	23-May-2016	Sub2_Trial74_1	1	6	6	76.624822	True	0.872
2	75	1	m	20	23-May-2016	Sub2_Trial75_0	0	0	0	-40.625282	False	1.683
2	75	1	m	20	23-May-2016	Sub2_Trial75_0	0	1	1	7.3359559999999995	False	1.683
2	75	1	m	20	23-May-2016	Sub2_Trial75_0	0	2	2	91.260453	False	1.683
2	75	1	m	20	23-May-2016	Sub2_Trial75_0	0	3	3	-35.375996	False	1.683
2	75	1	m	20	23-May-2016	Sub2_Trial75_0	0	4	4	107.330618	False	1.683
2	75	1	m	20	23-May-2016	Sub2_Trial75_0	0	5	5	-2.9149090000000015	False	1.683
2	75	1	m	20	23-May-2016	Sub2_Trial75_0	0	6	6	-40.417231	False	1.683
2	75	1	m	20	23-May-2016	Sub2_Trial75_1	1	0	0	47.948909	True	1.683
2	75	1	m	20	23-May-2016	Sub2_Trial75_1	1	1	1	-70.163168	True	1.683
2	75	1	m	20	23-May-2016	Sub2_Trial75_1	1	2	2	-31.805062	True	1.683
2	75	1	m	20	23-May-2016	Sub2_Trial75_1	1	3	3	-24.225394	True	1.683
2	75	1	m	20	23-May-2016	Sub2_Trial75_1	1	4	4	-61.092242	True	1.683
2	75	1	m	20	23-May-2016	Sub2_Trial75_1	1	5	5	44.183400000000006	True	1.683
2	75	1	m	20	23-May-2016	Sub2_Trial75_1	1	6	6	68.321021	True	1.683
2	76	1	m	20	23-May-2016	Sub2_Trial76_0	0	0	0	-71.820178	True	2.563
2	76	1	m	20	23-May-2016	Sub2_Trial76_0	0	1	1	38.914055	True	2.563
2	76	1	m	20	23-May-2016	Sub2_Trial76_0	0	2	2	-59.995990000000006	True	2.563
2	76	1	m	20	23-May-2016	Sub2_Trial76_0	0	3	3	-60.36049800000001	True	2.563
2	76	1	m	20	23-May-2016	Sub2_Trial76_0	0	4	4	72.928638	True	2.563
2	76	1	m	20	23-May-2016	Sub2_Trial76_0	0	5	5	-28.565044	True	2.563
2	76	1	m	20	23-May-2016	Sub2_Trial76_0	0	6	6	-82.06982	True	2.563
2	76	1	m	20	23-May-2016	Sub2_Trial76_1	1	0	0	3.3254850000000005	False	2.563
2	76	1	m	20	23-May-2016	Sub2_Trial76_1	1	1	1	-69.775937	False	2.563
2	76	1	m	20	23-May-2016	Sub2_Trial76_1	1	2	2	-129.06695	False	2.563
2	76	1	m	20	23-May-2016	Sub2_Trial76_1	1	3	3	-22.631132	False	2.563
2	76	1	m	20	23-May-2016	Sub2_Trial76_1	1	4	4	-121.847715	False	2.563
2	76	1	m	20	23-May-2016	Sub2_Trial76_1	1	5	5	-11.118592	False	2.563
2	76	1	m	20	23-May-2016	Sub2_Trial76_1	1	6	6	-53.807691	False	2.563
2	77	1	m	20	23-May-2016	Sub2_Trial77_0	0	0	0	5.737437	False	1.082
2	77	1	m	20	23-May-2016	Sub2_Trial77_0	0	1	1	-84.408836	False	1.082
2	77	1	m	20	23-May-2016	Sub2_Trial77_0	0	2	2	9.859835	False	1.082
2	77	1	m	20	23-May-2016	Sub2_Trial77_0	0	3	3	12.148687	False	1.082
2	77	1	m	20	23-May-2016	Sub2_Trial77_0	0	4	4	-49.642387	False	1.082
2	77	1	m	20	23-May-2016	Sub2_Trial77_0	0	5	5	64.758985	False	1.082
2	77	1	m	20	23-May-2016	Sub2_Trial77_0	0	6	6	83.028262	False	1.082
2	77	1	m	20	23-May-2016	Sub2_Trial77_1	1	0	0	0.9736049999999992	True	1.082
2	77	1	m	20	23-May-2016	Sub2_Trial77_1	1	1	1	-130.449686	True	1.082
2	77	1	m	20	23-May-2016	Sub2_Trial77_1	1	2	2	-60.09709	True	1.082
2	77	1	m	20	23-May-2016	Sub2_Trial77_1	1	3	3	-42.070173	True	1.082
2	77	1	m	20	23-May-2016	Sub2_Trial77_1	1	4	4	17.68172	True	1.082
2	77	1	m	20	23-May-2016	Sub2_Trial77_1	1	5	5	-56.549051	True	1.082
2	77	1	m	20	23-May-2016	Sub2_Trial77_1	1	6	6	15.435253000000003	True	1.082
2	78	1	m	20	23-May-2016	Sub2_Trial78_0	0	0	0	-89.095601	True	1.203
2	78	1	m	20	23-May-2016	Sub2_Trial78_0	0	1	1	10.533936	True	1.203
2	78	1	m	20	23-May-2016	Sub2_Trial78_0	0	2	2	26.273318000000003	True	1.203
2	78	1	m	20	23-May-2016	Sub2_Trial78_0	0	3	3	-99.423282	True	1.203
2	78	1	m	20	23-May-2016	Sub2_Trial78_0	0	4	4	84.151956	True	1.203
2	78	1	m	20	23-May-2016	Sub2_Trial78_0	0	5	5	-2.8627779999999987	True	1.203
2	78	1	m	20	23-May-2016	Sub2_Trial78_0	0	6	6	-48.783937	True	1.203
2	78	1	m	20	23-May-2016	Sub2_Trial78_1	1	0	0	-32.151008	False	1.203
2	78	1	m	20	23-May-2016	Sub2_Trial78_1	1	1	1	64.383388	False	1.203
2	78	1	m	20	23-May-2016	Sub2_Trial78_1	1	2	2	0.03527300000000011	False	1.203
2	78	1	m	20	23-May-2016	Sub2_Trial78_1	1	3	3	-8.916781	False	1.203
2	78	1	m	20	23-May-2016	Sub2_Trial78_1	1	4	4	-46.66767300000001	False	1.203
2	78	1	m	20	23-May-2016	Sub2_Trial78_1	1	5	5	21.206414	False	1.203
2	78	1	m	20	23-May-2016	Sub2_Trial78_1	1	6	6	-72.344679	False	1.203
2	79	1	m	20	23-May-2016	Sub2_Trial79_0	0	0	0	-5.075955	False	1.087
2	79	1	m	20	23-May-2016	Sub2_Trial79_0	0	1	1	-43.57721	False	1.087
2	79	1	m	20	23-May-2016	Sub2_Trial79_0	0	2	2	56.322155	False	1.087
2	79	1	m	20	23-May-2016	Sub2_Trial79_0	0	3	3	-50.876515	False	1.087
2	79	1	m	20	23-May-2016	Sub2_Trial79_0	0	4	4	-43.500547	False	1.087
2	79	1	m	20	23-May-2016	Sub2_Trial79_0	0	5	5	-17.270159	False	1.087
2	79	1	m	20	23-May-2016	Sub2_Trial79_0	0	6	6	-9.068894	False	1.087
2	79	1	m	20	23-May-2016	Sub2_Trial79_1	1	0	0	15.362527999999998	True	1.087
2	79	1	m	20	23-May-2016	Sub2_Trial79_1	1	1	1	34.905638	True	1.087
2	79	1	m	20	23-May-2016	Sub2_Trial79_1	1	2	2	7.144133	True	1.087
2	79	1	m	20	23-May-2016	Sub2_Trial79_1	1	3	3	-63.40422	True	1.087
2	79	1	m	20	23-May-2016	Sub2_Trial79_1	1	4	4	-23.409294	True	1.087
2	79	1	m	20	23-May-2016	Sub2_Trial79_1	1	5	5	-19.999736	True	1.087
2	79	1	m	20	23-May-2016	Sub2_Trial79_1	1	6	6	-21.070804	True	1.087
2	80	1	m	20	23-May-2016	Sub2_Trial80_0	0	0	0	-42.539556	True	0.92
2	80	1	m	20	23-May-2016	Sub2_Trial80_0	0	1	1	5.097728	True	0.92
2	80	1	m	20	23-May-2016	Sub2_Trial80_0	0	2	2	30.288360999999995	True	0.92
2	80	1	m	20	23-May-2016	Sub2_Trial80_0	0	3	3	93.70662	True	0.92
2	80	1	m	20	23-May-2016	Sub2_Trial80_0	0	4	4	13.186039000000001	True	0.92
2	80	1	m	20	23-May-2016	Sub2_Trial80_0	0	5	5	-10.325522	True	0.92
2	80	1	m	20	23-May-2016	Sub2_Trial80_0	0	6	6	31.083635	True	0.92
2	80	1	m	20	23-May-2016	Sub2_Trial80_1	1	0	0	-93.2818	False	0.92
2	80	1	m	20	23-May-2016	Sub2_Trial80_1	1	1	1	17.187952	False	0.92
2	80	1	m	20	23-May-2016	Sub2_Trial80_1	1	2	2	-29.240736999999996	False	0.92
2	80	1	m	20	23-May-2016	Sub2_Trial80_1	1	3	3	-118.81769	False	0.92
2	80	1	m	20	23-May-2016	Sub2_Trial80_1	1	4	4	-43.034721	False	0.92
2	80	1	m	20	23-May-2016	Sub2_Trial80_1	1	5	5	-20.655904	False	0.92
2	80	1	m	20	23-May-2016	Sub2_Trial80_1	1	6	6	-7.071988000000001	False	0.92
2	81	1	m	20	23-May-2016	Sub2_Trial81_0	0	0	0	11.237209	False	1.514
2	81	1	m	20	23-May-2016	Sub2_Trial81_0	0	1	1	-88.766485	False	1.514
2	81	1	m	20	23-May-2016	Sub2_Trial81_0	0	2	2	-94.964737	False	1.514
2	81	1	m	20	23-May-2016	Sub2_Trial81_0	0	3	3	58.491441	False	1.514
2	81	1	m	20	23-May-2016	Sub2_Trial81_0	0	4	4	44.545659	False	1.514
2	81	1	m	20	23-May-2016	Sub2_Trial81_0	0	5	5	-55.866129	False	1.514
2	81	1	m	20	23-May-2016	Sub2_Trial81_0	0	6	6	-69.872275	False	1.514
2	81	1	m	20	23-May-2016	Sub2_Trial81_1	1	0	0	-17.881194	True	1.514
2	81	1	m	20	23-May-2016	Sub2_Trial81_1	1	1	1	-8.825197	True	1.514
2	81	1	m	20	23-May-2016	Sub2_Trial81_1	1	2	2	4.478180999999999	True	1.514
2	81	1	m	20	23-May-2016	Sub2_Trial81_1	1	3	3	105.053296	True	1.514
2	81	1	m	20	23-May-2016	Sub2_Trial81_1	1	4	4	100.088591	True	1.514
2	81	1	m	20	23-May-2016	Sub2_Trial81_1	1	5	5	-51.024694	True	1.514
2	81	1	m	20	23-May-2016	Sub2_Trial81_1	1	6	6	53.9494	True	1.514
2	82	1	m	20	23-May-2016	Sub2_Trial82_0	0	0	0	44.132013	True	1.174
2	82	1	m	20	23-May-2016	Sub2_Trial82_0	0	1	1	31.822712	True	1.174
2	82	1	m	20	23-May-2016	Sub2_Trial82_0	0	2	2	-23.905124	True	1.174
2	82	1	m	20	23-May-2016	Sub2_Trial82_0	0	3	3	-45.45987199999999	True	1.174
2	82	1	m	20	23-May-2016	Sub2_Trial82_0	0	4	4	19.652102	True	1.174
2	82	1	m	20	23-May-2016	Sub2_Trial82_0	0	5	5	44.505003	True	1.174
2	82	1	m	20	23-May-2016	Sub2_Trial82_0	0	6	6	46.215132	True	1.174
2	82	1	m	20	23-May-2016	Sub2_Trial82_1	1	0	0	-104.41546	False	1.174
2	82	1	m	20	23-May-2016	Sub2_Trial82_1	1	1	1	-31.412785	False	1.174
2	82	1	m	20	23-May-2016	Sub2_Trial82_1	1	2	2	32.569862	False	1.174
2	82	1	m	20	23-May-2016	Sub2_Trial82_1	1	3	3	-0.33095600000000047	False	1.174
2	82	1	m	20	23-May-2016	Sub2_Trial82_1	1	4	4	-25.405805	False	1.174
2	82	1	m	20	23-May-2016	Sub2_Trial82_1	1	5	5	-16.274388	False	1.174
2	82	1	m	20	23-May-2016	Sub2_Trial82_1	1	6	6	-62.400595	False	1.174
2	83	1	m	20	23-May-2016	Sub2_Trial83_0	0	0	0	-76.538345	True	1.057
2	83	1	m	20	23-May-2016	Sub2_Trial83_0	0	1	1	10.831783999999999	True	1.057
2	83	1	m	20	23-May-2016	Sub2_Trial83_0	0	2	2	-68.030832	True	1.057
2	83	1	m	20	23-May-2016	Sub2_Trial83_0	0	3	3	14.847340000000003	True	1.057
2	83	1	m	20	23-May-2016	Sub2_Trial83_0	0	4	4	-14.049742	True	1.057
2	83	1	m	20	23-May-2016	Sub2_Trial83_0	0	5	5	61.41389000000001	True	1.057
2	83	1	m	20	23-May-2016	Sub2_Trial83_0	0	6	6	-96.076656	True	1.057
2	83	1	m	20	23-May-2016	Sub2_Trial83_1	1	0	0	-8.209149	False	1.057
2	83	1	m	20	23-May-2016	Sub2_Trial83_1	1	1	1	16.959247	False	1.057
2	83	1	m	20	23-May-2016	Sub2_Trial83_1	1	2	2	-54.86366799999999	False	1.057
2	83	1	m	20	23-May-2016	Sub2_Trial83_1	1	3	3	-0.41117399999999904	False	1.057
2	83	1	m	20	23-May-2016	Sub2_Trial83_1	1	4	4	38.261512	False	1.057
2	83	1	m	20	23-May-2016	Sub2_Trial83_1	1	5	5	-80.455557	False	1.057
2	83	1	m	20	23-May-2016	Sub2_Trial83_1	1	6	6	35.874889	False	1.057
2	84	1	m	20	23-May-2016	Sub2_Trial84_0	0	0	0	-126.344991	True	0.954
2	84	1	m	20	23-May-2016	Sub2_Trial84_0	0	1	1	-26.22144	True	0.954
2	84	1	m	20	23-May-2016	Sub2_Trial84_0	0	2	2	117.14408600000002	True	0.954
2	84	1	m	20	23-May-2016	Sub2_Trial84_0	0	3	3	-52.264962	True	0.954
2	84	1	m	20	23-May-2016	Sub2_Trial84_0	0	4	4	71.936477	True	0.954
2	84	1	m	20	23-May-2016	Sub2_Trial84_0	0	5	5	-24.912479	True	0.954
2	84	1	m	20	23-May-2016	Sub2_Trial84_0	0	6	6	-56.208915	True	0.954
2	84	1	m	20	23-May-2016	Sub2_Trial84_1	1	0	0	3.8413119999999985	False	0.954
2	84	1	m	20	23-May-2016	Sub2_Trial84_1	1	1	1	-23.168526	False	0.954
2	84	1	m	20	23-May-2016	Sub2_Trial84_1	1	2	2	55.609654	False	0.954
2	84	1	m	20	23-May-2016	Sub2_Trial84_1	1	3	3	-22.842173000000003	False	0.954
2	84	1	m	20	23-May-2016	Sub2_Trial84_1	1	4	4	-99.717293	False	0.954
2	84	1	m	20	23-May-2016	Sub2_Trial84_1	1	5	5	-29.288656000000003	False	0.954
2	84	1	m	20	23-May-2016	Sub2_Trial84_1	1	6	6	-83.481401	False	0.954
2	85	1	m	20	23-May-2016	Sub2_Trial85_0	0	0	0	38.96969	False	3.821
2	85	1	m	20	23-May-2016	Sub2_Trial85_0	0	1	1	74.089332	False	3.821
2	85	1	m	20	23-May-2016	Sub2_Trial85_0	0	2	2	3.634717000000002	False	3.821
2	85	1	m	20	23-May-2016	Sub2_Trial85_0	0	3	3	-26.169431	False	3.821
2	85	1	m	20	23-May-2016	Sub2_Trial85_0	0	4	4	-147.193105	False	3.821
2	85	1	m	20	23-May-2016	Sub2_Trial85_0	0	5	5	95.250174	False	3.821
2	85	1	m	20	23-May-2016	Sub2_Trial85_0	0	6	6	-28.770117	False	3.821
2	85	1	m	20	23-May-2016	Sub2_Trial85_1	1	0	0	30.749552	True	3.821
2	85	1	m	20	23-May-2016	Sub2_Trial85_1	1	1	1	-3.3251869999999997	True	3.821
2	85	1	m	20	23-May-2016	Sub2_Trial85_1	1	2	2	31.773877	True	3.821
2	85	1	m	20	23-May-2016	Sub2_Trial85_1	1	3	3	-15.513210999999998	True	3.821
2	85	1	m	20	23-May-2016	Sub2_Trial85_1	1	4	4	-47.54840300000001	True	3.821
2	85	1	m	20	23-May-2016	Sub2_Trial85_1	1	5	5	47.922686	True	3.821
2	85	1	m	20	23-May-2016	Sub2_Trial85_1	1	6	6	99.980792	True	3.821
2	86	1	m	20	23-May-2016	Sub2_Trial86_0	0	0	0	132.147435	False	2.204
2	86	1	m	20	23-May-2016	Sub2_Trial86_0	0	1	1	52.181612	False	2.204
2	86	1	m	20	23-May-2016	Sub2_Trial86_0	0	2	2	68.39667	False	2.204
2	86	1	m	20	23-May-2016	Sub2_Trial86_0	0	3	3	-62.79025200000001	False	2.204
2	86	1	m	20	23-May-2016	Sub2_Trial86_0	0	4	4	51.61396	False	2.204
2	86	1	m	20	23-May-2016	Sub2_Trial86_0	0	5	5	27.571802	False	2.204
2	86	1	m	20	23-May-2016	Sub2_Trial86_0	0	6	6	91.606813	False	2.204
2	86	1	m	20	23-May-2016	Sub2_Trial86_1	1	0	0	77.531311	True	2.204
2	86	1	m	20	23-May-2016	Sub2_Trial86_1	1	1	1	-1.3782910000000008	True	2.204
2	86	1	m	20	23-May-2016	Sub2_Trial86_1	1	2	2	41.029391	True	2.204
2	86	1	m	20	23-May-2016	Sub2_Trial86_1	1	3	3	50.73916700000001	True	2.204
2	86	1	m	20	23-May-2016	Sub2_Trial86_1	1	4	4	-60.610557	True	2.204
2	86	1	m	20	23-May-2016	Sub2_Trial86_1	1	5	5	55.30731399999999	True	2.204
2	86	1	m	20	23-May-2016	Sub2_Trial86_1	1	6	6	-10.268475	True	2.204
2	87	1	m	20	23-May-2016	Sub2_Trial87_0	0	0	0	34.648601	True	2.042
2	87	1	m	20	23-May-2016	Sub2_Trial87_0	0	1	1	89.483148	True	2.042
2	87	1	m	20	23-May-2016	Sub2_Trial87_0	0	2	2	-43.399978	True	2.042
2	87	1	m	20	23-May-2016	Sub2_Trial87_0	0	3	3	-37.095194	True	2.042
2	87	1	m	20	23-May-2016	Sub2_Trial87_0	0	4	4	-24.510429000000002	True	2.042
2	87	1	m	20	23-May-2016	Sub2_Trial87_0	0	5	5	-13.382792000000002	True	2.042
2	87	1	m	20	23-May-2016	Sub2_Trial87_0	0	6	6	11.465603	True	2.042
2	87	1	m	20	23-May-2016	Sub2_Trial87_1	1	0	0	-49.486048	False	2.042
2	87	1	m	20	23-May-2016	Sub2_Trial87_1	1	1	1	38.745947	False	2.042
2	87	1	m	20	23-May-2016	Sub2_Trial87_1	1	2	2	29.933144999999996	False	2.042
2	87	1	m	20	23-May-2016	Sub2_Trial87_1	1	3	3	112.826921	False	2.042
2	87	1	m	20	23-May-2016	Sub2_Trial87_1	1	4	4	-45.585562	False	2.042
2	87	1	m	20	23-May-2016	Sub2_Trial87_1	1	5	5	-66.734757	False	2.042
2	87	1	m	20	23-May-2016	Sub2_Trial87_1	1	6	6	-72.699359	False	2.042
2	88	1	m	20	23-May-2016	Sub2_Trial88_0	0	0	0	-137.283118	True	0.971
2	88	1	m	20	23-May-2016	Sub2_Trial88_0	0	1	1	-95.32058	True	0.971
2	88	1	m	20	23-May-2016	Sub2_Trial88_0	0	2	2	1.3792389999999983	True	0.971
2	88	1	m	20	23-May-2016	Sub2_Trial88_0	0	3	3	51.734567999999996	True	0.971
2	88	1	m	20	23-May-2016	Sub2_Trial88_0	0	4	4	121.804048	True	0.971
2	88	1	m	20	23-May-2016	Sub2_Trial88_0	0	5	5	48.24117799999999	True	0.971
2	88	1	m	20	23-May-2016	Sub2_Trial88_0	0	6	6	52.332503	True	0.971
2	88	1	m	20	23-May-2016	Sub2_Trial88_1	1	0	0	-12.794853000000003	False	0.971
2	88	1	m	20	23-May-2016	Sub2_Trial88_1	1	1	1	-49.77252300000001	False	0.971
2	88	1	m	20	23-May-2016	Sub2_Trial88_1	1	2	2	-136.531961	False	0.971
2	88	1	m	20	23-May-2016	Sub2_Trial88_1	1	3	3	26.43422	False	0.971
2	88	1	m	20	23-May-2016	Sub2_Trial88_1	1	4	4	-92.495682	False	0.971
2	88	1	m	20	23-May-2016	Sub2_Trial88_1	1	5	5	-5.603836999999999	False	0.971
2	88	1	m	20	23-May-2016	Sub2_Trial88_1	1	6	6	84.212855	False	0.971
2	89	1	m	20	23-May-2016	Sub2_Trial89_0	0	0	0	-15.007855	True	2.039
2	89	1	m	20	23-May-2016	Sub2_Trial89_0	0	1	1	8.925634000000002	True	2.039
2	89	1	m	20	23-May-2016	Sub2_Trial89_0	0	2	2	76.101588	True	2.039
2	89	1	m	20	23-May-2016	Sub2_Trial89_0	0	3	3	46.36268	True	2.039
2	89	1	m	20	23-May-2016	Sub2_Trial89_0	0	4	4	-49.864418	True	2.039
2	89	1	m	20	23-May-2016	Sub2_Trial89_0	0	5	5	-20.759519	True	2.039
2	89	1	m	20	23-May-2016	Sub2_Trial89_0	0	6	6	-78.394998	True	2.039
2	89	1	m	20	23-May-2016	Sub2_Trial89_1	1	0	0	-27.582688000000005	False	2.039
2	89	1	m	20	23-May-2016	Sub2_Trial89_1	1	1	1	93.493643	False	2.039
2	89	1	m	20	23-May-2016	Sub2_Trial89_1	1	2	2	-20.509764000000004	False	2.039
2	89	1	m	20	23-May-2016	Sub2_Trial89_1	1	3	3	-7.546407000000002	False	2.039
2	89	1	m	20	23-May-2016	Sub2_Trial89_1	1	4	4	-76.183234	False	2.039
2	89	1	m	20	23-May-2016	Sub2_Trial89_1	1	5	5	-56.708855	False	2.039
2	89	1	m	20	23-May-2016	Sub2_Trial89_1	1	6	6	77.488529	False	2.039
2	90	1	m	20	23-May-2016	Sub2_Trial90_0	0	0	0	81.890231	True	1.752
2	90	1	m	20	23-May-2016	Sub2_Trial90_0	0	1	1	18.480733999999998	True	1.752
2	90	1	m	20	23-May-2016	Sub2_Trial90_0	0	2	2	-95.478303	True	1.752
2	90	1	m	20	23-May-2016	Sub2_Trial90_0	0	3	3	-64.934289	True	1.752
2	90	1	m	20	23-May-2016	Sub2_Trial90_0	0	4	4	-54.453436	True	1.752
2	90	1	m	20	23-May-2016	Sub2_Trial90_0	0	5	5	-25.47931	True	1.752
2	90	1	m	20	23-May-2016	Sub2_Trial90_0	0	6	6	14.182090000000002	True	1.752
2	90	1	m	20	23-May-2016	Sub2_Trial90_1	1	0	0	12.830963	False	1.752
2	90	1	m	20	23-May-2016	Sub2_Trial90_1	1	1	1	-45.643704	False	1.752
2	90	1	m	20	23-May-2016	Sub2_Trial90_1	1	2	2	21.944591	False	1.752
2	90	1	m	20	23-May-2016	Sub2_Trial90_1	1	3	3	-72.251265	False	1.752
2	90	1	m	20	23-May-2016	Sub2_Trial90_1	1	4	4	22.049506	False	1.752
2	90	1	m	20	23-May-2016	Sub2_Trial90_1	1	5	5	-131.187701	False	1.752
2	90	1	m	20	23-May-2016	Sub2_Trial90_1	1	6	6	-10.956661	False	1.752
2	91	1	m	20	23-May-2016	Sub2_Trial91_0	0	0	0	97.435468	True	1.498
2	91	1	m	20	23-May-2016	Sub2_Trial91_0	0	1	1	-17.98227	True	1.498
2	91	1	m	20	23-May-2016	Sub2_Trial91_0	0	2	2	13.557454	True	1.498
2	91	1	m	20	23-May-2016	Sub2_Trial91_0	0	3	3	-31.461095	True	1.498
2	91	1	m	20	23-May-2016	Sub2_Trial91_0	0	4	4	-18.89443	True	1.498
2	91	1	m	20	23-May-2016	Sub2_Trial91_0	0	5	5	48.30217999999999	True	1.498
2	91	1	m	20	23-May-2016	Sub2_Trial91_0	0	6	6	27.085374	True	1.498
2	91	1	m	20	23-May-2016	Sub2_Trial91_1	1	0	0	-106.952294	False	1.498
2	91	1	m	20	23-May-2016	Sub2_Trial91_1	1	1	1	-6.360797999999999	False	1.498
2	91	1	m	20	23-May-2016	Sub2_Trial91_1	1	2	2	35.693862	False	1.498
2	91	1	m	20	23-May-2016	Sub2_Trial91_1	1	3	3	-34.541559	False	1.498
2	91	1	m	20	23-May-2016	Sub2_Trial91_1	1	4	4	-71.090168	False	1.498
2	91	1	m	20	23-May-2016	Sub2_Trial91_1	1	5	5	15.212758	False	1.498
2	91	1	m	20	23-May-2016	Sub2_Trial91_1	1	6	6	49.230844	False	1.498
2	92	1	m	20	23-May-2016	Sub2_Trial92_0	0	0	0	77.744994	False	0.916
2	92	1	m	20	23-May-2016	Sub2_Trial92_0	0	1	1	33.706204	False	0.916
2	92	1	m	20	23-May-2016	Sub2_Trial92_0	0	2	2	39.882351	False	0.916
2	92	1	m	20	23-May-2016	Sub2_Trial92_0	0	3	3	57.325595	False	0.916
2	92	1	m	20	23-May-2016	Sub2_Trial92_0	0	4	4	42.600543	False	0.916
2	92	1	m	20	23-May-2016	Sub2_Trial92_0	0	5	5	-19.138148	False	0.916
2	92	1	m	20	23-May-2016	Sub2_Trial92_0	0	6	6	-122.07622900000001	False	0.916
2	92	1	m	20	23-May-2016	Sub2_Trial92_1	1	0	0	1.3082449999999994	True	0.916
2	92	1	m	20	23-May-2016	Sub2_Trial92_1	1	1	1	-103.834327	True	0.916
2	92	1	m	20	23-May-2016	Sub2_Trial92_1	1	2	2	-12.771004	True	0.916
2	92	1	m	20	23-May-2016	Sub2_Trial92_1	1	3	3	-35.649144	True	0.916
2	92	1	m	20	23-May-2016	Sub2_Trial92_1	1	4	4	-12.066751	True	0.916
2	92	1	m	20	23-May-2016	Sub2_Trial92_1	1	5	5	111.75589400000001	True	0.916
2	92	1	m	20	23-May-2016	Sub2_Trial92_1	1	6	6	83.67963	True	0.916
2	93	1	m	20	23-May-2016	Sub2_Trial93_0	0	0	0	-125.733721	True	1.016
2	93	1	m	20	23-May-2016	Sub2_Trial93_0	0	1	1	90.767097	True	1.016
2	93	1	m	20	23-May-2016	Sub2_Trial93_0	0	2	2	33.459188	True	1.016
2	93	1	m	20	23-May-2016	Sub2_Trial93_0	0	3	3	12.704484999999998	True	1.016
2	93	1	m	20	23-May-2016	Sub2_Trial93_0	0	4	4	-89.270436	True	1.016
2	93	1	m	20	23-May-2016	Sub2_Trial93_0	0	5	5	5.469925	True	1.016
2	93	1	m	20	23-May-2016	Sub2_Trial93_0	0	6	6	-61.385121	True	1.016
2	93	1	m	20	23-May-2016	Sub2_Trial93_1	1	0	0	-13.395832999999996	False	1.016
2	93	1	m	20	23-May-2016	Sub2_Trial93_1	1	1	1	-52.438896	False	1.016
2	93	1	m	20	23-May-2016	Sub2_Trial93_1	1	2	2	-37.182924	False	1.016
2	93	1	m	20	23-May-2016	Sub2_Trial93_1	1	3	3	114.58309	False	1.016
2	93	1	m	20	23-May-2016	Sub2_Trial93_1	1	4	4	138.946602	False	1.016
2	93	1	m	20	23-May-2016	Sub2_Trial93_1	1	5	5	-37.545015	False	1.016
2	93	1	m	20	23-May-2016	Sub2_Trial93_1	1	6	6	-36.876617	False	1.016
2	94	1	m	20	23-May-2016	Sub2_Trial94_0	0	0	0	-110.600513	False	0.887
2	94	1	m	20	23-May-2016	Sub2_Trial94_0	0	1	1	-54.58824799999999	False	0.887
2	94	1	m	20	23-May-2016	Sub2_Trial94_0	0	2	2	-80.043374	False	0.887
2	94	1	m	20	23-May-2016	Sub2_Trial94_0	0	3	3	32.408391	False	0.887
2	94	1	m	20	23-May-2016	Sub2_Trial94_0	0	4	4	89.992833	False	0.887
2	94	1	m	20	23-May-2016	Sub2_Trial94_0	0	5	5	-26.306557999999995	False	0.887
2	94	1	m	20	23-May-2016	Sub2_Trial94_0	0	6	6	42.546743	False	0.887
2	94	1	m	20	23-May-2016	Sub2_Trial94_1	1	0	0	-51.91183	True	0.887
2	94	1	m	20	23-May-2016	Sub2_Trial94_1	1	1	1	-31.411658	True	0.887
2	94	1	m	20	23-May-2016	Sub2_Trial94_1	1	2	2	89.476683	True	0.887
2	94	1	m	20	23-May-2016	Sub2_Trial94_1	1	3	3	13.960628	True	0.887
2	94	1	m	20	23-May-2016	Sub2_Trial94_1	1	4	4	38.959602	True	0.887
2	94	1	m	20	23-May-2016	Sub2_Trial94_1	1	5	5	61.629918	True	0.887
2	94	1	m	20	23-May-2016	Sub2_Trial94_1	1	6	6	-74.470117	True	0.887
2	95	1	m	20	23-May-2016	Sub2_Trial95_0	0	0	0	68.70082	False	0.779
2	95	1	m	20	23-May-2016	Sub2_Trial95_0	0	1	1	62.502842	False	0.779
2	95	1	m	20	23-May-2016	Sub2_Trial95_0	0	2	2	94.350903	False	0.779
2	95	1	m	20	23-May-2016	Sub2_Trial95_0	0	3	3	30.675555000000003	False	0.779
2	95	1	m	20	23-May-2016	Sub2_Trial95_0	0	4	4	53.74150900000001	False	0.779
2	95	1	m	20	23-May-2016	Sub2_Trial95_0	0	5	5	-30.337465	False	0.779
2	95	1	m	20	23-May-2016	Sub2_Trial95_0	0	6	6	-103.332091	False	0.779
2	95	1	m	20	23-May-2016	Sub2_Trial95_1	1	0	0	-35.701616	True	0.779
2	95	1	m	20	23-May-2016	Sub2_Trial95_1	1	1	1	48.259189	True	0.779
2	95	1	m	20	23-May-2016	Sub2_Trial95_1	1	2	2	-32.035998	True	0.779
2	95	1	m	20	23-May-2016	Sub2_Trial95_1	1	3	3	8.629068	True	0.779
2	95	1	m	20	23-May-2016	Sub2_Trial95_1	1	4	4	75.168996	True	0.779
2	95	1	m	20	23-May-2016	Sub2_Trial95_1	1	5	5	110.106826	True	0.779
2	95	1	m	20	23-May-2016	Sub2_Trial95_1	1	6	6	-5.3980250000000005	True	0.779
2	96	1	m	20	23-May-2016	Sub2_Trial96_0	0	0	0	-58.23445799999999	True	1.284
2	96	1	m	20	23-May-2016	Sub2_Trial96_0	0	1	1	-49.63797099999999	True	1.284
2	96	1	m	20	23-May-2016	Sub2_Trial96_0	0	2	2	131.87881	True	1.284
2	96	1	m	20	23-May-2016	Sub2_Trial96_0	0	3	3	-129.366115	True	1.284
2	96	1	m	20	23-May-2016	Sub2_Trial96_0	0	4	4	14.565585	True	1.284
2	96	1	m	20	23-May-2016	Sub2_Trial96_0	0	5	5	-22.634894000000003	True	1.284
2	96	1	m	20	23-May-2016	Sub2_Trial96_0	0	6	6	-6.278787999999999	True	1.284
2	96	1	m	20	23-May-2016	Sub2_Trial96_1	1	0	0	-124.439154	False	1.284
2	96	1	m	20	23-May-2016	Sub2_Trial96_1	1	1	1	-102.634347	False	1.284
2	96	1	m	20	23-May-2016	Sub2_Trial96_1	1	2	2	110.847884	False	1.284
2	96	1	m	20	23-May-2016	Sub2_Trial96_1	1	3	3	-122.832301	False	1.284
2	96	1	m	20	23-May-2016	Sub2_Trial96_1	1	4	4	106.119463	False	1.284
2	96	1	m	20	23-May-2016	Sub2_Trial96_1	1	5	5	-21.917339	False	1.284
2	96	1	m	20	23-May-2016	Sub2_Trial96_1	1	6	6	-17.001656	False	1.284
2	97	1	m	20	23-May-2016	Sub2_Trial97_0	0	0	0	49.12889899999999	False	2.281
2	97	1	m	20	23-May-2016	Sub2_Trial97_0	0	1	1	-23.829056	False	2.281
2	97	1	m	20	23-May-2016	Sub2_Trial97_0	0	2	2	26.744257000000005	False	2.281
2	97	1	m	20	23-May-2016	Sub2_Trial97_0	0	3	3	67.259174	False	2.281
2	97	1	m	20	23-May-2016	Sub2_Trial97_0	0	4	4	23.850803	False	2.281
2	97	1	m	20	23-May-2016	Sub2_Trial97_0	0	5	5	-2.1826410000000003	False	2.281
2	97	1	m	20	23-May-2016	Sub2_Trial97_0	0	6	6	91.040562	False	2.281
2	97	1	m	20	23-May-2016	Sub2_Trial97_1	1	0	0	-82.375926	True	2.281
2	97	1	m	20	23-May-2016	Sub2_Trial97_1	1	1	1	-68.34724	True	2.281
2	97	1	m	20	23-May-2016	Sub2_Trial97_1	1	2	2	-12.856081000000003	True	2.281
2	97	1	m	20	23-May-2016	Sub2_Trial97_1	1	3	3	-129.253697	True	2.281
2	97	1	m	20	23-May-2016	Sub2_Trial97_1	1	4	4	41.489199	True	2.281
2	97	1	m	20	23-May-2016	Sub2_Trial97_1	1	5	5	-40.779553	True	2.281
2	97	1	m	20	23-May-2016	Sub2_Trial97_1	1	6	6	-23.879799	True	2.281
2	98	1	m	20	23-May-2016	Sub2_Trial98_0	0	0	0	-42.572833	True	1.384
2	98	1	m	20	23-May-2016	Sub2_Trial98_0	0	1	1	-1.1273429999999998	True	1.384
2	98	1	m	20	23-May-2016	Sub2_Trial98_0	0	2	2	-34.942799	True	1.384
2	98	1	m	20	23-May-2016	Sub2_Trial98_0	0	3	3	11.383529	True	1.384
2	98	1	m	20	23-May-2016	Sub2_Trial98_0	0	4	4	3.2401550000000015	True	1.384
2	98	1	m	20	23-May-2016	Sub2_Trial98_0	0	5	5	51.67072	True	1.384
2	98	1	m	20	23-May-2016	Sub2_Trial98_0	0	6	6	-83.301224	True	1.384
2	98	1	m	20	23-May-2016	Sub2_Trial98_1	1	0	0	-24.265776	False	1.384
2	98	1	m	20	23-May-2016	Sub2_Trial98_1	1	1	1	-127.132324	False	1.384
2	98	1	m	20	23-May-2016	Sub2_Trial98_1	1	2	2	18.496312000000003	False	1.384
2	98	1	m	20	23-May-2016	Sub2_Trial98_1	1	3	3	65.638199	False	1.384
2	98	1	m	20	23-May-2016	Sub2_Trial98_1	1	4	4	28.592641	False	1.384
2	98	1	m	20	23-May-2016	Sub2_Trial98_1	1	5	5	-58.604138	False	1.384
2	98	1	m	20	23-May-2016	Sub2_Trial98_1	1	6	6	35.943312	False	1.384
2	99	1	m	20	23-May-2016	Sub2_Trial99_0	0	0	0	34.042335	True	1.798
2	99	1	m	20	23-May-2016	Sub2_Trial99_0	0	1	1	-114.05893	True	1.798
2	99	1	m	20	23-May-2016	Sub2_Trial99_0	0	2	2	-62.345552	True	1.798
2	99	1	m	20	23-May-2016	Sub2_Trial99_0	0	3	3	-31.241929	True	1.798
2	99	1	m	20	23-May-2016	Sub2_Trial99_0	0	4	4	18.573854	True	1.798
2	99	1	m	20	23-May-2016	Sub2_Trial99_0	0	5	5	-15.795806999999996	True	1.798
2	99	1	m	20	23-May-2016	Sub2_Trial99_0	0	6	6	-11.067647999999998	True	1.798
2	99	1	m	20	23-May-2016	Sub2_Trial99_1	1	0	0	-33.806768	False	1.798
2	99	1	m	20	23-May-2016	Sub2_Trial99_1	1	1	1	128.132664	False	1.798
2	99	1	m	20	23-May-2016	Sub2_Trial99_1	1	2	2	22.429201	False	1.798
2	99	1	m	20	23-May-2016	Sub2_Trial99_1	1	3	3	-67.920355	False	1.798
2	99	1	m	20	23-May-2016	Sub2_Trial99_1	1	4	4	29.277335	False	1.798
2	99	1	m	20	23-May-2016	Sub2_Trial99_1	1	5	5	-149.487626	False	1.798
2	99	1	m	20	23-May-2016	Sub2_Trial99_1	1	6	6	63.72768099999999	False	1.798
2	100	1	m	20	23-May-2016	Sub2_Trial100_0	0	0	0	41.814797	False	1.535
2	100	1	m	20	23-May-2016	Sub2_Trial100_0	0	1	1	-117.497332	False	1.535
2	100	1	m	20	23-May-2016	Sub2_Trial100_0	0	2	2	-15.289293	False	1.535
2	100	1	m	20	23-May-2016	Sub2_Trial100_0	0	3	3	-91.922553	False	1.535
2	100	1	m	20	23-May-2016	Sub2_Trial100_0	0	4	4	15.932567	False	1.535
2	100	1	m	20	23-May-2016	Sub2_Trial100_0	0	5	5	-47.088738000000006	False	1.535
2	100	1	m	20	23-May-2016	Sub2_Trial100_0	0	6	6	-31.133801	False	1.535
2	100	1	m	20	23-May-2016	Sub2_Trial100_1	1	0	0	120.902265	True	1.535
2	100	1	m	20	23-May-2016	Sub2_Trial100_1	1	1	1	-70.770425	True	1.535
2	100	1	m	20	23-May-2016	Sub2_Trial100_1	1	2	2	59.42470800000001	True	1.535
2	100	1	m	20	23-May-2016	Sub2_Trial100_1	1	3	3	-53.672062	True	1.535
2	100	1	m	20	23-May-2016	Sub2_Trial100_1	1	4	4	-28.04052	True	1.535
2	100	1	m	20	23-May-2016	Sub2_Trial100_1	1	5	5	88.903047	True	1.535
2	100	1	m	20	23-May-2016	Sub2_Trial100_1	1	6	6	33.47508	True	1.535
2	100	2	m	20	23-May-2016	Sub2_Trial100_0	0	0	0	41.814797	False	0.991
2	100	2	m	20	23-May-2016	Sub2_Trial100_0	0	1	1	-117.497332	False	0.991
2	100	2	m	20	23-May-2016	Sub2_Trial100_0	0	2	2	-15.289293	False	0.991
2	100	2	m	20	23-May-2016	Sub2_Trial100_0	0	3	3	-91.922553	False	0.991
2	100	2	m	20	23-May-2016	Sub2_Trial100_0	0	4	4	15.932567	False	0.991
2	100	2	m	20	23-May-2016	Sub2_Trial100_0	0	5	5	-47.088738000000006	False	0.991
2	100	2	m	20	23-May-2016	Sub2_Trial100_0	0	6	6	-31.133801	False	0.991
2	100	2	m	20	23-May-2016	Sub2_Trial100_1	1	0	0	120.902265	True	0.991
2	100	2	m	20	23-May-2016	Sub2_Trial100_1	1	1	1	-70.770425	True	0.991
2	100	2	m	20	23-May-2016	Sub2_Trial100_1	1	2	2	59.42470800000001	True	0.991
2	100	2	m	20	23-May-2016	Sub2_Trial100_1	1	3	3	-53.672062	True	0.991
2	100	2	m	20	23-May-2016	Sub2_Trial100_1	1	4	4	-28.04052	True	0.991
2	100	2	m	20	23-May-2016	Sub2_Trial100_1	1	5	5	88.903047	True	0.991
2	100	2	m	20	23-May-2016	Sub2_Trial100_1	1	6	6	33.47508	True	0.991
2	101	2	m	20	23-May-2016	Sub2_Trial101_0	0	0	0	-41.167534	False	3.012
2	101	2	m	20	23-May-2016	Sub2_Trial101_0	0	1	1	-11.663943	False	3.012
2	101	2	m	20	23-May-2016	Sub2_Trial101_0	0	2	2	27.743602	False	3.012
2	101	2	m	20	23-May-2016	Sub2_Trial101_0	0	3	3	15.785886	False	3.012
2	101	2	m	20	23-May-2016	Sub2_Trial101_0	0	4	4	64.190953	False	3.012
2	101	2	m	20	23-May-2016	Sub2_Trial101_0	0	5	5	-123.175197	False	3.012
2	101	2	m	20	23-May-2016	Sub2_Trial101_0	0	6	6	-63.529833999999994	False	3.012
2	101	2	m	20	23-May-2016	Sub2_Trial101_1	1	0	0	-88.290264	True	3.012
2	101	2	m	20	23-May-2016	Sub2_Trial101_1	1	1	1	-108.27099	True	3.012
2	101	2	m	20	23-May-2016	Sub2_Trial101_1	1	2	2	41.164327	True	3.012
2	101	2	m	20	23-May-2016	Sub2_Trial101_1	1	3	3	-30.988229	True	3.012
2	101	2	m	20	23-May-2016	Sub2_Trial101_1	1	4	4	-73.941209	True	3.012
2	101	2	m	20	23-May-2016	Sub2_Trial101_1	1	5	5	-13.991033	True	3.012
2	101	2	m	20	23-May-2016	Sub2_Trial101_1	1	6	6	-121.70181	True	3.012
2	102	2	m	20	23-May-2016	Sub2_Trial102_0	0	0	0	-121.11076500000001	False	0.798
2	102	2	m	20	23-May-2016	Sub2_Trial102_0	0	1	1	105.264732	False	0.798
2	102	2	m	20	23-May-2016	Sub2_Trial102_0	0	2	2	-92.0412	False	0.798
2	102	2	m	20	23-May-2016	Sub2_Trial102_0	0	3	3	-3.855688999999998	False	0.798
2	102	2	m	20	23-May-2016	Sub2_Trial102_0	0	4	4	-50.740050999999994	False	0.798
2	102	2	m	20	23-May-2016	Sub2_Trial102_0	0	5	5	-11.894224999999999	False	0.798
2	102	2	m	20	23-May-2016	Sub2_Trial102_0	0	6	6	28.836895	False	0.798
2	102	2	m	20	23-May-2016	Sub2_Trial102_1	1	0	0	85.635495	True	0.798
2	102	2	m	20	23-May-2016	Sub2_Trial102_1	1	1	1	85.069166	True	0.798
2	102	2	m	20	23-May-2016	Sub2_Trial102_1	1	2	2	-29.837306	True	0.798
2	102	2	m	20	23-May-2016	Sub2_Trial102_1	1	3	3	-12.567416	True	0.798
2	102	2	m	20	23-May-2016	Sub2_Trial102_1	1	4	4	17.105698000000004	True	0.798
2	102	2	m	20	23-May-2016	Sub2_Trial102_1	1	5	5	116.16367200000002	True	0.798
2	102	2	m	20	23-May-2016	Sub2_Trial102_1	1	6	6	62.963528	True	0.798
2	103	2	m	20	23-May-2016	Sub2_Trial103_0	0	0	0	-78.771335	True	0.896
2	103	2	m	20	23-May-2016	Sub2_Trial103_0	0	1	1	-65.824587	True	0.896
2	103	2	m	20	23-May-2016	Sub2_Trial103_0	0	2	2	50.147241	True	0.896
2	103	2	m	20	23-May-2016	Sub2_Trial103_0	0	3	3	-32.862287	True	0.896
2	103	2	m	20	23-May-2016	Sub2_Trial103_0	0	4	4	112.000958	True	0.896
2	103	2	m	20	23-May-2016	Sub2_Trial103_0	0	5	5	36.8099	True	0.896
2	103	2	m	20	23-May-2016	Sub2_Trial103_0	0	6	6	22.483195	True	0.896
2	103	2	m	20	23-May-2016	Sub2_Trial103_1	1	0	0	146.668406	False	0.896
2	103	2	m	20	23-May-2016	Sub2_Trial103_1	1	1	1	-27.308963	False	0.896
2	103	2	m	20	23-May-2016	Sub2_Trial103_1	1	2	2	25.817001000000005	False	0.896
2	103	2	m	20	23-May-2016	Sub2_Trial103_1	1	3	3	42.857497	False	0.896
2	103	2	m	20	23-May-2016	Sub2_Trial103_1	1	4	4	-45.023205	False	0.896
2	103	2	m	20	23-May-2016	Sub2_Trial103_1	1	5	5	13.072443	False	0.896
2	103	2	m	20	23-May-2016	Sub2_Trial103_1	1	6	6	-99.248672	False	0.896
2	104	2	m	20	23-May-2016	Sub2_Trial104_0	0	0	0	21.559508	True	0.676
2	104	2	m	20	23-May-2016	Sub2_Trial104_0	0	1	1	-153.184857	True	0.676
2	104	2	m	20	23-May-2016	Sub2_Trial104_0	0	2	2	131.705277	True	0.676
2	104	2	m	20	23-May-2016	Sub2_Trial104_0	0	3	3	-89.603236	True	0.676
2	104	2	m	20	23-May-2016	Sub2_Trial104_0	0	4	4	-88.855491	True	0.676
2	104	2	m	20	23-May-2016	Sub2_Trial104_0	0	5	5	-60.305442	True	0.676
2	104	2	m	20	23-May-2016	Sub2_Trial104_0	0	6	6	-18.83356	True	0.676
2	104	2	m	20	23-May-2016	Sub2_Trial104_1	1	0	0	-97.195091	False	0.676
2	104	2	m	20	23-May-2016	Sub2_Trial104_1	1	1	1	117.73560800000001	False	0.676
2	104	2	m	20	23-May-2016	Sub2_Trial104_1	1	2	2	-65.23094	False	0.676
2	104	2	m	20	23-May-2016	Sub2_Trial104_1	1	3	3	61.919257	False	0.676
2	104	2	m	20	23-May-2016	Sub2_Trial104_1	1	4	4	47.930567999999994	False	0.676
2	104	2	m	20	23-May-2016	Sub2_Trial104_1	1	5	5	-59.261993	False	0.676
2	104	2	m	20	23-May-2016	Sub2_Trial104_1	1	6	6	-64.406316	False	0.676
2	105	2	m	20	23-May-2016	Sub2_Trial105_0	0	0	0	-19.600872	True	1.266
2	105	2	m	20	23-May-2016	Sub2_Trial105_0	0	1	1	-7.898268	True	1.266
2	105	2	m	20	23-May-2016	Sub2_Trial105_0	0	2	2	44.64201700000001	True	1.266
2	105	2	m	20	23-May-2016	Sub2_Trial105_0	0	3	3	68.388051	True	1.266
2	105	2	m	20	23-May-2016	Sub2_Trial105_0	0	4	4	70.205204	True	1.266
2	105	2	m	20	23-May-2016	Sub2_Trial105_0	0	5	5	68.255906	True	1.266
2	105	2	m	20	23-May-2016	Sub2_Trial105_0	0	6	6	20.841578999999996	True	1.266
2	105	2	m	20	23-May-2016	Sub2_Trial105_1	1	0	0	117.778843	False	1.266
2	105	2	m	20	23-May-2016	Sub2_Trial105_1	1	1	1	-58.893394	False	1.266
2	105	2	m	20	23-May-2016	Sub2_Trial105_1	1	2	2	145.729131	False	1.266
2	105	2	m	20	23-May-2016	Sub2_Trial105_1	1	3	3	47.541087	False	1.266
2	105	2	m	20	23-May-2016	Sub2_Trial105_1	1	4	4	102.10333	False	1.266
2	105	2	m	20	23-May-2016	Sub2_Trial105_1	1	5	5	-15.489179999999998	False	1.266
2	105	2	m	20	23-May-2016	Sub2_Trial105_1	1	6	6	-54.164694999999995	False	1.266
2	106	2	m	20	23-May-2016	Sub2_Trial106_0	0	0	0	34.30277	False	1.064
2	106	2	m	20	23-May-2016	Sub2_Trial106_0	0	1	1	14.408262	False	1.064
2	106	2	m	20	23-May-2016	Sub2_Trial106_0	0	2	2	47.616331	False	1.064
2	106	2	m	20	23-May-2016	Sub2_Trial106_0	0	3	3	34.999157	False	1.064
2	106	2	m	20	23-May-2016	Sub2_Trial106_0	0	4	4	-53.874615	False	1.064
2	106	2	m	20	23-May-2016	Sub2_Trial106_0	0	5	5	-95.679874	False	1.064
2	106	2	m	20	23-May-2016	Sub2_Trial106_0	0	6	6	32.095999	False	1.064
2	106	2	m	20	23-May-2016	Sub2_Trial106_1	1	0	0	12.064618	True	1.064
2	106	2	m	20	23-May-2016	Sub2_Trial106_1	1	1	1	34.687202	True	1.064
2	106	2	m	20	23-May-2016	Sub2_Trial106_1	1	2	2	-103.870944	True	1.064
2	106	2	m	20	23-May-2016	Sub2_Trial106_1	1	3	3	-45.26762500000001	True	1.064
2	106	2	m	20	23-May-2016	Sub2_Trial106_1	1	4	4	13.990503	True	1.064
2	106	2	m	20	23-May-2016	Sub2_Trial106_1	1	5	5	94.140416	True	1.064
2	106	2	m	20	23-May-2016	Sub2_Trial106_1	1	6	6	-83.84554	True	1.064
2	107	2	m	20	23-May-2016	Sub2_Trial107_0	0	0	0	19.994308	True	1.374
2	107	2	m	20	23-May-2016	Sub2_Trial107_0	0	1	1	-56.74305799999999	True	1.374
2	107	2	m	20	23-May-2016	Sub2_Trial107_0	0	2	2	-57.17161899999999	True	1.374
2	107	2	m	20	23-May-2016	Sub2_Trial107_0	0	3	3	-38.393382	True	1.374
2	107	2	m	20	23-May-2016	Sub2_Trial107_0	0	4	4	4.809336999999999	True	1.374
2	107	2	m	20	23-May-2016	Sub2_Trial107_0	0	5	5	34.063739	True	1.374
2	107	2	m	20	23-May-2016	Sub2_Trial107_0	0	6	6	144.777099	True	1.374
2	107	2	m	20	23-May-2016	Sub2_Trial107_1	1	0	0	-111.891511	False	1.374
2	107	2	m	20	23-May-2016	Sub2_Trial107_1	1	1	1	69.382498	False	1.374
2	107	2	m	20	23-May-2016	Sub2_Trial107_1	1	2	2	73.028834	False	1.374
2	107	2	m	20	23-May-2016	Sub2_Trial107_1	1	3	3	-7.0555699999999995	False	1.374
2	107	2	m	20	23-May-2016	Sub2_Trial107_1	1	4	4	-66.342529	False	1.374
2	107	2	m	20	23-May-2016	Sub2_Trial107_1	1	5	5	-24.262751	False	1.374
2	107	2	m	20	23-May-2016	Sub2_Trial107_1	1	6	6	-23.538419	False	1.374
2	108	2	m	20	23-May-2016	Sub2_Trial108_0	0	0	0	50.139882	False	1.391
2	108	2	m	20	23-May-2016	Sub2_Trial108_0	0	1	1	-5.598279	False	1.391
2	108	2	m	20	23-May-2016	Sub2_Trial108_0	0	2	2	41.005311	False	1.391
2	108	2	m	20	23-May-2016	Sub2_Trial108_0	0	3	3	-6.829001999999999	False	1.391
2	108	2	m	20	23-May-2016	Sub2_Trial108_0	0	4	4	125.47746899999999	False	1.391
2	108	2	m	20	23-May-2016	Sub2_Trial108_0	0	5	5	-49.340532	False	1.391
2	108	2	m	20	23-May-2016	Sub2_Trial108_0	0	6	6	51.30703299999999	False	1.391
2	108	2	m	20	23-May-2016	Sub2_Trial108_1	1	0	0	95.693303	True	1.391
2	108	2	m	20	23-May-2016	Sub2_Trial108_1	1	1	1	-40.690629	True	1.391
2	108	2	m	20	23-May-2016	Sub2_Trial108_1	1	2	2	4.942746	True	1.391
2	108	2	m	20	23-May-2016	Sub2_Trial108_1	1	3	3	53.844283	True	1.391
2	108	2	m	20	23-May-2016	Sub2_Trial108_1	1	4	4	6.326165	True	1.391
2	108	2	m	20	23-May-2016	Sub2_Trial108_1	1	5	5	66.781165	True	1.391
2	108	2	m	20	23-May-2016	Sub2_Trial108_1	1	6	6	20.730673	True	1.391
2	109	2	m	20	23-May-2016	Sub2_Trial109_0	0	0	0	55.25286	True	1.024
2	109	2	m	20	23-May-2016	Sub2_Trial109_0	0	1	1	-25.213709	True	1.024
2	109	2	m	20	23-May-2016	Sub2_Trial109_0	0	2	2	3.299558000000001	True	1.024
2	109	2	m	20	23-May-2016	Sub2_Trial109_0	0	3	3	44.179456	True	1.024
2	109	2	m	20	23-May-2016	Sub2_Trial109_0	0	4	4	-135.776524	True	1.024
2	109	2	m	20	23-May-2016	Sub2_Trial109_0	0	5	5	-25.149355	True	1.024
2	109	2	m	20	23-May-2016	Sub2_Trial109_0	0	6	6	41.123914	True	1.024
2	109	2	m	20	23-May-2016	Sub2_Trial109_1	1	0	0	44.303998	False	1.024
2	109	2	m	20	23-May-2016	Sub2_Trial109_1	1	1	1	-78.180695	False	1.024
2	109	2	m	20	23-May-2016	Sub2_Trial109_1	1	2	2	-57.15401800000001	False	1.024
2	109	2	m	20	23-May-2016	Sub2_Trial109_1	1	3	3	-33.972857	False	1.024
2	109	2	m	20	23-May-2016	Sub2_Trial109_1	1	4	4	46.551328	False	1.024
2	109	2	m	20	23-May-2016	Sub2_Trial109_1	1	5	5	-92.981894	False	1.024
2	109	2	m	20	23-May-2016	Sub2_Trial109_1	1	6	6	-8.831129	False	1.024
2	110	2	m	20	23-May-2016	Sub2_Trial110_0	0	0	0	38.937178	False	1.535
2	110	2	m	20	23-May-2016	Sub2_Trial110_0	0	1	1	110.29065400000002	False	1.535
2	110	2	m	20	23-May-2016	Sub2_Trial110_0	0	2	2	8.794319000000002	False	1.535
2	110	2	m	20	23-May-2016	Sub2_Trial110_0	0	3	3	113.79187100000001	False	1.535
2	110	2	m	20	23-May-2016	Sub2_Trial110_0	0	4	4	125.985194	False	1.535
2	110	2	m	20	23-May-2016	Sub2_Trial110_0	0	5	5	-33.695649	False	1.535
2	110	2	m	20	23-May-2016	Sub2_Trial110_0	0	6	6	-27.477619	False	1.535
2	110	2	m	20	23-May-2016	Sub2_Trial110_1	1	0	0	42.518667	True	1.535
2	110	2	m	20	23-May-2016	Sub2_Trial110_1	1	1	1	-52.60963699999999	True	1.535
2	110	2	m	20	23-May-2016	Sub2_Trial110_1	1	2	2	-115.875844	True	1.535
2	110	2	m	20	23-May-2016	Sub2_Trial110_1	1	3	3	19.021547	True	1.535
2	110	2	m	20	23-May-2016	Sub2_Trial110_1	1	4	4	30.480497	True	1.535
2	110	2	m	20	23-May-2016	Sub2_Trial110_1	1	5	5	13.804555	True	1.535
2	110	2	m	20	23-May-2016	Sub2_Trial110_1	1	6	6	-67.340206	True	1.535
2	111	2	m	20	23-May-2016	Sub2_Trial111_0	0	0	0	12.598815	True	1.713
2	111	2	m	20	23-May-2016	Sub2_Trial111_0	0	1	1	-13.528818000000001	True	1.713
2	111	2	m	20	23-May-2016	Sub2_Trial111_0	0	2	2	-40.184131	True	1.713
2	111	2	m	20	23-May-2016	Sub2_Trial111_0	0	3	3	-25.422663	True	1.713
2	111	2	m	20	23-May-2016	Sub2_Trial111_0	0	4	4	2.0818849999999998	True	1.713
2	111	2	m	20	23-May-2016	Sub2_Trial111_0	0	5	5	21.287755	True	1.713
2	111	2	m	20	23-May-2016	Sub2_Trial111_0	0	6	6	-49.147138	True	1.713
2	111	2	m	20	23-May-2016	Sub2_Trial111_1	1	0	0	-69.704877	False	1.713
2	111	2	m	20	23-May-2016	Sub2_Trial111_1	1	1	1	3.0680739999999993	False	1.713
2	111	2	m	20	23-May-2016	Sub2_Trial111_1	1	2	2	11.412869999999998	False	1.713
2	111	2	m	20	23-May-2016	Sub2_Trial111_1	1	3	3	2.392268999999999	False	1.713
2	111	2	m	20	23-May-2016	Sub2_Trial111_1	1	4	4	-43.102615	False	1.713
2	111	2	m	20	23-May-2016	Sub2_Trial111_1	1	5	5	-116.19919	False	1.713
2	111	2	m	20	23-May-2016	Sub2_Trial111_1	1	6	6	-12.020675	False	1.713
2	112	2	m	20	23-May-2016	Sub2_Trial112_0	0	0	0	36.168774	False	1.05
2	112	2	m	20	23-May-2016	Sub2_Trial112_0	0	1	1	23.525129	False	1.05
2	112	2	m	20	23-May-2016	Sub2_Trial112_0	0	2	2	32.396838	False	1.05
2	112	2	m	20	23-May-2016	Sub2_Trial112_0	0	3	3	7.562090999999999	False	1.05
2	112	2	m	20	23-May-2016	Sub2_Trial112_0	0	4	4	-56.872806999999995	False	1.05
2	112	2	m	20	23-May-2016	Sub2_Trial112_0	0	5	5	-42.66929	False	1.05
2	112	2	m	20	23-May-2016	Sub2_Trial112_0	0	6	6	-80.350419	False	1.05
2	112	2	m	20	23-May-2016	Sub2_Trial112_1	1	0	0	-10.200958	True	1.05
2	112	2	m	20	23-May-2016	Sub2_Trial112_1	1	1	1	12.881669000000002	True	1.05
2	112	2	m	20	23-May-2016	Sub2_Trial112_1	1	2	2	58.8387	True	1.05
2	112	2	m	20	23-May-2016	Sub2_Trial112_1	1	3	3	-28.602614	True	1.05
2	112	2	m	20	23-May-2016	Sub2_Trial112_1	1	4	4	-67.104685	True	1.05
2	112	2	m	20	23-May-2016	Sub2_Trial112_1	1	5	5	22.877103000000005	True	1.05
2	112	2	m	20	23-May-2016	Sub2_Trial112_1	1	6	6	-100.546207	True	1.05
2	113	2	m	20	23-May-2016	Sub2_Trial113_0	0	0	0	4.132044999999998	False	1.738
2	113	2	m	20	23-May-2016	Sub2_Trial113_0	0	1	1	22.896265	False	1.738
2	113	2	m	20	23-May-2016	Sub2_Trial113_0	0	2	2	-70.602595	False	1.738
2	113	2	m	20	23-May-2016	Sub2_Trial113_0	0	3	3	-16.350948	False	1.738
2	113	2	m	20	23-May-2016	Sub2_Trial113_0	0	4	4	45.353984999999994	False	1.738
2	113	2	m	20	23-May-2016	Sub2_Trial113_0	0	5	5	16.286384999999996	False	1.738
2	113	2	m	20	23-May-2016	Sub2_Trial113_0	0	6	6	-19.466806	False	1.738
2	113	2	m	20	23-May-2016	Sub2_Trial113_1	1	0	0	4.4217200000000005	True	1.738
2	113	2	m	20	23-May-2016	Sub2_Trial113_1	1	1	1	-11.941757000000003	True	1.738
2	113	2	m	20	23-May-2016	Sub2_Trial113_1	1	2	2	-89.7969	True	1.738
2	113	2	m	20	23-May-2016	Sub2_Trial113_1	1	3	3	35.482837	True	1.738
2	113	2	m	20	23-May-2016	Sub2_Trial113_1	1	4	4	54.320172	True	1.738
2	113	2	m	20	23-May-2016	Sub2_Trial113_1	1	5	5	17.711376	True	1.738
2	113	2	m	20	23-May-2016	Sub2_Trial113_1	1	6	6	24.603511	True	1.738
2	114	2	m	20	23-May-2016	Sub2_Trial114_0	0	0	0	-31.814290999999997	False	1.275
2	114	2	m	20	23-May-2016	Sub2_Trial114_0	0	1	1	28.027724	False	1.275
2	114	2	m	20	23-May-2016	Sub2_Trial114_0	0	2	2	34.668612	False	1.275
2	114	2	m	20	23-May-2016	Sub2_Trial114_0	0	3	3	96.382004	False	1.275
2	114	2	m	20	23-May-2016	Sub2_Trial114_0	0	4	4	-118.3529	False	1.275
2	114	2	m	20	23-May-2016	Sub2_Trial114_0	0	5	5	-107.234195	False	1.275
2	114	2	m	20	23-May-2016	Sub2_Trial114_0	0	6	6	45.892715	False	1.275
2	114	2	m	20	23-May-2016	Sub2_Trial114_1	1	0	0	79.296114	True	1.275
2	114	2	m	20	23-May-2016	Sub2_Trial114_1	1	1	1	22.133561999999998	True	1.275
2	114	2	m	20	23-May-2016	Sub2_Trial114_1	1	2	2	-83.822818	True	1.275
2	114	2	m	20	23-May-2016	Sub2_Trial114_1	1	3	3	-40.063704	True	1.275
2	114	2	m	20	23-May-2016	Sub2_Trial114_1	1	4	4	70.95809	True	1.275
2	114	2	m	20	23-May-2016	Sub2_Trial114_1	1	5	5	86.255205	True	1.275
2	114	2	m	20	23-May-2016	Sub2_Trial114_1	1	6	6	49.539255	True	1.275
2	115	2	m	20	23-May-2016	Sub2_Trial115_0	0	0	0	-136.019714	False	5.384
2	115	2	m	20	23-May-2016	Sub2_Trial115_0	0	1	1	15.834248	False	5.384
2	115	2	m	20	23-May-2016	Sub2_Trial115_0	0	2	2	-8.417602000000002	False	5.384
2	115	2	m	20	23-May-2016	Sub2_Trial115_0	0	3	3	53.099127	False	5.384
2	115	2	m	20	23-May-2016	Sub2_Trial115_0	0	4	4	-8.951383999999997	False	5.384
2	115	2	m	20	23-May-2016	Sub2_Trial115_0	0	5	5	-72.50445	False	5.384
2	115	2	m	20	23-May-2016	Sub2_Trial115_0	0	6	6	-21.051213000000004	False	5.384
2	115	2	m	20	23-May-2016	Sub2_Trial115_1	1	0	0	-8.585185	True	5.384
2	115	2	m	20	23-May-2016	Sub2_Trial115_1	1	1	1	-104.777492	True	5.384
2	115	2	m	20	23-May-2016	Sub2_Trial115_1	1	2	2	21.552880000000002	True	5.384
2	115	2	m	20	23-May-2016	Sub2_Trial115_1	1	3	3	-61.74873	True	5.384
2	115	2	m	20	23-May-2016	Sub2_Trial115_1	1	4	4	78.02359	True	5.384
2	115	2	m	20	23-May-2016	Sub2_Trial115_1	1	5	5	34.041319	True	5.384
2	115	2	m	20	23-May-2016	Sub2_Trial115_1	1	6	6	-34.966275	True	5.384
2	116	2	m	20	23-May-2016	Sub2_Trial116_0	0	0	0	62.60560100000001	False	6.487
2	116	2	m	20	23-May-2016	Sub2_Trial116_0	0	1	1	92.180821	False	6.487
2	116	2	m	20	23-May-2016	Sub2_Trial116_0	0	2	2	18.673618000000005	False	6.487
2	116	2	m	20	23-May-2016	Sub2_Trial116_0	0	3	3	-41.292741	False	6.487
2	116	2	m	20	23-May-2016	Sub2_Trial116_0	0	4	4	33.340392	False	6.487
2	116	2	m	20	23-May-2016	Sub2_Trial116_0	0	5	5	3.765101999999999	False	6.487
2	116	2	m	20	23-May-2016	Sub2_Trial116_0	0	6	6	19.136021	False	6.487
2	116	2	m	20	23-May-2016	Sub2_Trial116_1	1	0	0	120.807283	True	6.487
2	116	2	m	20	23-May-2016	Sub2_Trial116_1	1	1	1	-14.220520999999998	True	6.487
2	116	2	m	20	23-May-2016	Sub2_Trial116_1	1	2	2	8.211503	True	6.487
2	116	2	m	20	23-May-2016	Sub2_Trial116_1	1	3	3	-82.214563	True	6.487
2	116	2	m	20	23-May-2016	Sub2_Trial116_1	1	4	4	-50.551852	True	6.487
2	116	2	m	20	23-May-2016	Sub2_Trial116_1	1	5	5	71.939802	True	6.487
2	116	2	m	20	23-May-2016	Sub2_Trial116_1	1	6	6	-38.461898	True	6.487
2	117	2	m	20	23-May-2016	Sub2_Trial117_0	0	0	0	40.348436	True	1.185
2	117	2	m	20	23-May-2016	Sub2_Trial117_0	0	1	1	36.270963	True	1.185
2	117	2	m	20	23-May-2016	Sub2_Trial117_0	0	2	2	57.909277	True	1.185
2	117	2	m	20	23-May-2016	Sub2_Trial117_0	0	3	3	-46.80235999999999	True	1.185
2	117	2	m	20	23-May-2016	Sub2_Trial117_0	0	4	4	25.04986	True	1.185
2	117	2	m	20	23-May-2016	Sub2_Trial117_0	0	5	5	-17.678281	True	1.185
2	117	2	m	20	23-May-2016	Sub2_Trial117_0	0	6	6	30.647328	True	1.185
2	117	2	m	20	23-May-2016	Sub2_Trial117_1	1	0	0	-61.282816	False	1.185
2	117	2	m	20	23-May-2016	Sub2_Trial117_1	1	1	1	18.683031999999997	False	1.185
2	117	2	m	20	23-May-2016	Sub2_Trial117_1	1	2	2	-14.500768	False	1.185
2	117	2	m	20	23-May-2016	Sub2_Trial117_1	1	3	3	135.9472	False	1.185
2	117	2	m	20	23-May-2016	Sub2_Trial117_1	1	4	4	-8.251675	False	1.185
2	117	2	m	20	23-May-2016	Sub2_Trial117_1	1	5	5	29.485704	False	1.185
2	117	2	m	20	23-May-2016	Sub2_Trial117_1	1	6	6	32.18894	False	1.185
2	118	2	m	20	23-May-2016	Sub2_Trial118_0	0	0	0	28.545037	False	0.709
2	118	2	m	20	23-May-2016	Sub2_Trial118_0	0	1	1	71.957061	False	0.709
2	118	2	m	20	23-May-2016	Sub2_Trial118_0	0	2	2	-47.420747000000006	False	0.709
2	118	2	m	20	23-May-2016	Sub2_Trial118_0	0	3	3	-56.620008	False	0.709
2	118	2	m	20	23-May-2016	Sub2_Trial118_0	0	4	4	37.97414	False	0.709
2	118	2	m	20	23-May-2016	Sub2_Trial118_0	0	5	5	47.937452	False	0.709
2	118	2	m	20	23-May-2016	Sub2_Trial118_0	0	6	6	43.166091	False	0.709
2	118	2	m	20	23-May-2016	Sub2_Trial118_1	1	0	0	68.673421	True	0.709
2	118	2	m	20	23-May-2016	Sub2_Trial118_1	1	1	1	5.1005579999999995	True	0.709
2	118	2	m	20	23-May-2016	Sub2_Trial118_1	1	2	2	-7.581675000000001	True	0.709
2	118	2	m	20	23-May-2016	Sub2_Trial118_1	1	3	3	-73.399177	True	0.709
2	118	2	m	20	23-May-2016	Sub2_Trial118_1	1	4	4	6.469318999999999	True	0.709
2	118	2	m	20	23-May-2016	Sub2_Trial118_1	1	5	5	39.527663	True	0.709
2	118	2	m	20	23-May-2016	Sub2_Trial118_1	1	6	6	87.776225	True	0.709
2	119	2	m	20	23-May-2016	Sub2_Trial119_0	0	0	0	52.037801	True	1.142
2	119	2	m	20	23-May-2016	Sub2_Trial119_0	0	1	1	76.784063	True	1.142
2	119	2	m	20	23-May-2016	Sub2_Trial119_0	0	2	2	-9.270288	True	1.142
2	119	2	m	20	23-May-2016	Sub2_Trial119_0	0	3	3	-75.655677	True	1.142
2	119	2	m	20	23-May-2016	Sub2_Trial119_0	0	4	4	-29.299437999999995	True	1.142
2	119	2	m	20	23-May-2016	Sub2_Trial119_0	0	5	5	-55.355361	True	1.142
2	119	2	m	20	23-May-2016	Sub2_Trial119_0	0	6	6	-1.2315979999999982	True	1.142
2	119	2	m	20	23-May-2016	Sub2_Trial119_1	1	0	0	-114.846419	False	1.142
2	119	2	m	20	23-May-2016	Sub2_Trial119_1	1	1	1	-46.173149	False	1.142
2	119	2	m	20	23-May-2016	Sub2_Trial119_1	1	2	2	-41.384088	False	1.142
2	119	2	m	20	23-May-2016	Sub2_Trial119_1	1	3	3	53.81334	False	1.142
2	119	2	m	20	23-May-2016	Sub2_Trial119_1	1	4	4	68.540345	False	1.142
2	119	2	m	20	23-May-2016	Sub2_Trial119_1	1	5	5	36.688889	False	1.142
2	119	2	m	20	23-May-2016	Sub2_Trial119_1	1	6	6	-46.014041	False	1.142
2	120	2	m	20	23-May-2016	Sub2_Trial120_0	0	0	0	92.639565	True	1.038
2	120	2	m	20	23-May-2016	Sub2_Trial120_0	0	1	1	-129.099225	True	1.038
2	120	2	m	20	23-May-2016	Sub2_Trial120_0	0	2	2	58.04988800000001	True	1.038
2	120	2	m	20	23-May-2016	Sub2_Trial120_0	0	3	3	-80.049548	True	1.038
2	120	2	m	20	23-May-2016	Sub2_Trial120_0	0	4	4	3.708912999999999	True	1.038
2	120	2	m	20	23-May-2016	Sub2_Trial120_0	0	5	5	-16.207856	True	1.038
2	120	2	m	20	23-May-2016	Sub2_Trial120_0	0	6	6	55.13154399999999	True	1.038
2	120	2	m	20	23-May-2016	Sub2_Trial120_1	1	0	0	97.871927	False	1.038
2	120	2	m	20	23-May-2016	Sub2_Trial120_1	1	1	1	-17.865725999999995	False	1.038
2	120	2	m	20	23-May-2016	Sub2_Trial120_1	1	2	2	93.08996	False	1.038
2	120	2	m	20	23-May-2016	Sub2_Trial120_1	1	3	3	-100.150142	False	1.038
2	120	2	m	20	23-May-2016	Sub2_Trial120_1	1	4	4	-94.292543	False	1.038
2	120	2	m	20	23-May-2016	Sub2_Trial120_1	1	5	5	45.527264	False	1.038
2	120	2	m	20	23-May-2016	Sub2_Trial120_1	1	6	6	38.116309	False	1.038
2	121	2	m	20	23-May-2016	Sub2_Trial121_0	0	0	0	54.106502000000006	True	0.788
2	121	2	m	20	23-May-2016	Sub2_Trial121_0	0	1	1	85.462419	True	0.788
2	121	2	m	20	23-May-2016	Sub2_Trial121_0	0	2	2	10.69118	True	0.788
2	121	2	m	20	23-May-2016	Sub2_Trial121_0	0	3	3	-11.955881	True	0.788
2	121	2	m	20	23-May-2016	Sub2_Trial121_0	0	4	4	-72.8946	True	0.788
2	121	2	m	20	23-May-2016	Sub2_Trial121_0	0	5	5	-14.878449	True	0.788
2	121	2	m	20	23-May-2016	Sub2_Trial121_0	0	6	6	72.556906	True	0.788
2	121	2	m	20	23-May-2016	Sub2_Trial121_1	1	0	0	6.107194	False	0.788
2	121	2	m	20	23-May-2016	Sub2_Trial121_1	1	1	1	-0.7339359999999999	False	0.788
2	121	2	m	20	23-May-2016	Sub2_Trial121_1	1	2	2	39.487313	False	0.788
2	121	2	m	20	23-May-2016	Sub2_Trial121_1	1	3	3	-53.672472	False	0.788
2	121	2	m	20	23-May-2016	Sub2_Trial121_1	1	4	4	-27.235122000000004	False	0.788
2	121	2	m	20	23-May-2016	Sub2_Trial121_1	1	5	5	-87.190485	False	0.788
2	121	2	m	20	23-May-2016	Sub2_Trial121_1	1	6	6	-111.32607100000001	False	0.788
2	122	2	m	20	23-May-2016	Sub2_Trial122_0	0	0	0	-29.096176	False	0.853
2	122	2	m	20	23-May-2016	Sub2_Trial122_0	0	1	1	62.295058	False	0.853
2	122	2	m	20	23-May-2016	Sub2_Trial122_0	0	2	2	-58.852648	False	0.853
2	122	2	m	20	23-May-2016	Sub2_Trial122_0	0	3	3	-7.5660409999999985	False	0.853
2	122	2	m	20	23-May-2016	Sub2_Trial122_0	0	4	4	-51.936188	False	0.853
2	122	2	m	20	23-May-2016	Sub2_Trial122_0	0	5	5	31.643395	False	0.853
2	122	2	m	20	23-May-2016	Sub2_Trial122_0	0	6	6	39.772067	False	0.853
2	122	2	m	20	23-May-2016	Sub2_Trial122_1	1	0	0	-37.925116	True	0.853
2	122	2	m	20	23-May-2016	Sub2_Trial122_1	1	1	1	-59.994148	True	0.853
2	122	2	m	20	23-May-2016	Sub2_Trial122_1	1	2	2	2.641058000000001	True	0.853
2	122	2	m	20	23-May-2016	Sub2_Trial122_1	1	3	3	-103.278607	True	0.853
2	122	2	m	20	23-May-2016	Sub2_Trial122_1	1	4	4	60.67480499999999	True	0.853
2	122	2	m	20	23-May-2016	Sub2_Trial122_1	1	5	5	141.02395	True	0.853
2	122	2	m	20	23-May-2016	Sub2_Trial122_1	1	6	6	28.774203999999997	True	0.853
2	123	2	m	20	23-May-2016	Sub2_Trial123_0	0	0	0	73.989453	True	1.552
2	123	2	m	20	23-May-2016	Sub2_Trial123_0	0	1	1	12.806204999999999	True	1.552
2	123	2	m	20	23-May-2016	Sub2_Trial123_0	0	2	2	-58.772036	True	1.552
2	123	2	m	20	23-May-2016	Sub2_Trial123_0	0	3	3	0.2730309999999996	True	1.552
2	123	2	m	20	23-May-2016	Sub2_Trial123_0	0	4	4	4.540551000000001	True	1.552
2	123	2	m	20	23-May-2016	Sub2_Trial123_0	0	5	5	7.089781000000002	True	1.552
2	123	2	m	20	23-May-2016	Sub2_Trial123_0	0	6	6	66.807494	True	1.552
2	123	2	m	20	23-May-2016	Sub2_Trial123_1	1	0	0	8.725393	False	1.552
2	123	2	m	20	23-May-2016	Sub2_Trial123_1	1	1	1	8.269444	False	1.552
2	123	2	m	20	23-May-2016	Sub2_Trial123_1	1	2	2	101.223465	False	1.552
2	123	2	m	20	23-May-2016	Sub2_Trial123_1	1	3	3	109.464852	False	1.552
2	123	2	m	20	23-May-2016	Sub2_Trial123_1	1	4	4	27.577284	False	1.552
2	123	2	m	20	23-May-2016	Sub2_Trial123_1	1	5	5	-100.482869	False	1.552
2	123	2	m	20	23-May-2016	Sub2_Trial123_1	1	6	6	15.746735	False	1.552
2	124	2	m	20	23-May-2016	Sub2_Trial124_0	0	0	0	-54.14193	False	0.883
2	124	2	m	20	23-May-2016	Sub2_Trial124_0	0	1	1	58.241487	False	0.883
2	124	2	m	20	23-May-2016	Sub2_Trial124_0	0	2	2	22.130241	False	0.883
2	124	2	m	20	23-May-2016	Sub2_Trial124_0	0	3	3	-84.361553	False	0.883
2	124	2	m	20	23-May-2016	Sub2_Trial124_0	0	4	4	42.858295	False	0.883
2	124	2	m	20	23-May-2016	Sub2_Trial124_0	0	5	5	56.017189	False	0.883
2	124	2	m	20	23-May-2016	Sub2_Trial124_0	0	6	6	-66.484805	False	0.883
2	124	2	m	20	23-May-2016	Sub2_Trial124_1	1	0	0	-41.062264	True	0.883
2	124	2	m	20	23-May-2016	Sub2_Trial124_1	1	1	1	98.012322	True	0.883
2	124	2	m	20	23-May-2016	Sub2_Trial124_1	1	2	2	-24.49279	True	0.883
2	124	2	m	20	23-May-2016	Sub2_Trial124_1	1	3	3	62.52472499999999	True	0.883
2	124	2	m	20	23-May-2016	Sub2_Trial124_1	1	4	4	104.797298	True	0.883
2	124	2	m	20	23-May-2016	Sub2_Trial124_1	1	5	5	65.61605	True	0.883
2	124	2	m	20	23-May-2016	Sub2_Trial124_1	1	6	6	98.282738	True	0.883
2	125	2	m	20	23-May-2016	Sub2_Trial125_0	0	0	0	106.386452	False	2.66
2	125	2	m	20	23-May-2016	Sub2_Trial125_0	0	1	1	81.145233	False	2.66
2	125	2	m	20	23-May-2016	Sub2_Trial125_0	0	2	2	127.014975	False	2.66
2	125	2	m	20	23-May-2016	Sub2_Trial125_0	0	3	3	-119.09821199999999	False	2.66
2	125	2	m	20	23-May-2016	Sub2_Trial125_0	0	4	4	56.11932	False	2.66
2	125	2	m	20	23-May-2016	Sub2_Trial125_0	0	5	5	13.207011	False	2.66
2	125	2	m	20	23-May-2016	Sub2_Trial125_0	0	6	6	16.796872	False	2.66
2	125	2	m	20	23-May-2016	Sub2_Trial125_1	1	0	0	81.455543	True	2.66
2	125	2	m	20	23-May-2016	Sub2_Trial125_1	1	1	1	0.7916309999999989	True	2.66
2	125	2	m	20	23-May-2016	Sub2_Trial125_1	1	2	2	43.62833	True	2.66
2	125	2	m	20	23-May-2016	Sub2_Trial125_1	1	3	3	-61.702377	True	2.66
2	125	2	m	20	23-May-2016	Sub2_Trial125_1	1	4	4	12.480894	True	2.66
2	125	2	m	20	23-May-2016	Sub2_Trial125_1	1	5	5	40.144814	True	2.66
2	125	2	m	20	23-May-2016	Sub2_Trial125_1	1	6	6	2.8731299999999997	True	2.66
2	126	2	m	20	23-May-2016	Sub2_Trial126_0	0	0	0	110.878035	False	1.301
2	126	2	m	20	23-May-2016	Sub2_Trial126_0	0	1	1	32.674143	False	1.301
2	126	2	m	20	23-May-2016	Sub2_Trial126_0	0	2	2	-82.983526	False	1.301
2	126	2	m	20	23-May-2016	Sub2_Trial126_0	0	3	3	1.8816339999999983	False	1.301
2	126	2	m	20	23-May-2016	Sub2_Trial126_0	0	4	4	-7.046153	False	1.301
2	126	2	m	20	23-May-2016	Sub2_Trial126_0	0	5	5	44.225674	False	1.301
2	126	2	m	20	23-May-2016	Sub2_Trial126_0	0	6	6	-20.025109	False	1.301
2	126	2	m	20	23-May-2016	Sub2_Trial126_1	1	0	0	49.441986	True	1.301
2	126	2	m	20	23-May-2016	Sub2_Trial126_1	1	1	1	-141.322727	True	1.301
2	126	2	m	20	23-May-2016	Sub2_Trial126_1	1	2	2	-19.087876	True	1.301
2	126	2	m	20	23-May-2016	Sub2_Trial126_1	1	3	3	57.35046199999999	True	1.301
2	126	2	m	20	23-May-2016	Sub2_Trial126_1	1	4	4	-44.31251	True	1.301
2	126	2	m	20	23-May-2016	Sub2_Trial126_1	1	5	5	47.895472	True	1.301
2	126	2	m	20	23-May-2016	Sub2_Trial126_1	1	6	6	-72.529758	True	1.301
2	127	2	m	20	23-May-2016	Sub2_Trial127_0	0	0	0	56.956898	True	1.18
2	127	2	m	20	23-May-2016	Sub2_Trial127_0	0	1	1	-12.474075	True	1.18
2	127	2	m	20	23-May-2016	Sub2_Trial127_0	0	2	2	-3.1654400000000003	True	1.18
2	127	2	m	20	23-May-2016	Sub2_Trial127_0	0	3	3	-44.77101300000001	True	1.18
2	127	2	m	20	23-May-2016	Sub2_Trial127_0	0	4	4	-30.681286	True	1.18
2	127	2	m	20	23-May-2016	Sub2_Trial127_0	0	5	5	43.617033	True	1.18
2	127	2	m	20	23-May-2016	Sub2_Trial127_0	0	6	6	5.758227999999999	True	1.18
2	127	2	m	20	23-May-2016	Sub2_Trial127_1	1	0	0	10.546261000000001	False	1.18
2	127	2	m	20	23-May-2016	Sub2_Trial127_1	1	1	1	60.631266	False	1.18
2	127	2	m	20	23-May-2016	Sub2_Trial127_1	1	2	2	40.738681	False	1.18
2	127	2	m	20	23-May-2016	Sub2_Trial127_1	1	3	3	16.08086	False	1.18
2	127	2	m	20	23-May-2016	Sub2_Trial127_1	1	4	4	69.037056	False	1.18
2	127	2	m	20	23-May-2016	Sub2_Trial127_1	1	5	5	4.619973000000002	False	1.18
2	127	2	m	20	23-May-2016	Sub2_Trial127_1	1	6	6	-90.24476	False	1.18
2	128	2	m	20	23-May-2016	Sub2_Trial128_0	0	0	0	-16.052934	False	1.687
2	128	2	m	20	23-May-2016	Sub2_Trial128_0	0	1	1	-82.367588	False	1.687
2	128	2	m	20	23-May-2016	Sub2_Trial128_0	0	2	2	13.500501	False	1.687
2	128	2	m	20	23-May-2016	Sub2_Trial128_0	0	3	3	-31.248663	False	1.687
2	128	2	m	20	23-May-2016	Sub2_Trial128_0	0	4	4	59.052644	False	1.687
2	128	2	m	20	23-May-2016	Sub2_Trial128_0	0	5	5	84.193464	False	1.687
2	128	2	m	20	23-May-2016	Sub2_Trial128_0	0	6	6	-6.157568999999999	False	1.687
2	128	2	m	20	23-May-2016	Sub2_Trial128_1	1	0	0	69.258529	True	1.687
2	128	2	m	20	23-May-2016	Sub2_Trial128_1	1	1	1	-23.596181	True	1.687
2	128	2	m	20	23-May-2016	Sub2_Trial128_1	1	2	2	-35.41509	True	1.687
2	128	2	m	20	23-May-2016	Sub2_Trial128_1	1	3	3	-101.275232	True	1.687
2	128	2	m	20	23-May-2016	Sub2_Trial128_1	1	4	4	-31.850319	True	1.687
2	128	2	m	20	23-May-2016	Sub2_Trial128_1	1	5	5	98.955482	True	1.687
2	128	2	m	20	23-May-2016	Sub2_Trial128_1	1	6	6	19.603903000000003	True	1.687
2	129	2	m	20	23-May-2016	Sub2_Trial129_0	0	0	0	-33.297424	True	1.247
2	129	2	m	20	23-May-2016	Sub2_Trial129_0	0	1	1	61.00159	True	1.247
2	129	2	m	20	23-May-2016	Sub2_Trial129_0	0	2	2	0.9340529999999987	True	1.247
2	129	2	m	20	23-May-2016	Sub2_Trial129_0	0	3	3	13.13924	True	1.247
2	129	2	m	20	23-May-2016	Sub2_Trial129_0	0	4	4	11.592428	True	1.247
2	129	2	m	20	23-May-2016	Sub2_Trial129_0	0	5	5	-7.8287960000000005	True	1.247
2	129	2	m	20	23-May-2016	Sub2_Trial129_0	0	6	6	-114.953226	True	1.247
2	129	2	m	20	23-May-2016	Sub2_Trial129_1	1	0	0	95.531272	False	1.247
2	129	2	m	20	23-May-2016	Sub2_Trial129_1	1	1	1	-110.996549	False	1.247
2	129	2	m	20	23-May-2016	Sub2_Trial129_1	1	2	2	-10.832697	False	1.247
2	129	2	m	20	23-May-2016	Sub2_Trial129_1	1	3	3	-31.328003	False	1.247
2	129	2	m	20	23-May-2016	Sub2_Trial129_1	1	4	4	50.728274	False	1.247
2	129	2	m	20	23-May-2016	Sub2_Trial129_1	1	5	5	-2.219825	False	1.247
2	129	2	m	20	23-May-2016	Sub2_Trial129_1	1	6	6	-18.431888	False	1.247
2	130	2	m	20	23-May-2016	Sub2_Trial130_0	0	0	0	54.722819	False	1.468
2	130	2	m	20	23-May-2016	Sub2_Trial130_0	0	1	1	-52.962801	False	1.468
2	130	2	m	20	23-May-2016	Sub2_Trial130_0	0	2	2	-66.276728	False	1.468
2	130	2	m	20	23-May-2016	Sub2_Trial130_0	0	3	3	57.77463900000001	False	1.468
2	130	2	m	20	23-May-2016	Sub2_Trial130_0	0	4	4	-21.83813	False	1.468
2	130	2	m	20	23-May-2016	Sub2_Trial130_0	0	5	5	-49.087742	False	1.468
2	130	2	m	20	23-May-2016	Sub2_Trial130_0	0	6	6	-80.47696	False	1.468
2	130	2	m	20	23-May-2016	Sub2_Trial130_1	1	0	0	-72.554346	True	1.468
2	130	2	m	20	23-May-2016	Sub2_Trial130_1	1	1	1	-26.602242000000004	True	1.468
2	130	2	m	20	23-May-2016	Sub2_Trial130_1	1	2	2	39.790146	True	1.468
2	130	2	m	20	23-May-2016	Sub2_Trial130_1	1	3	3	-76.794471	True	1.468
2	130	2	m	20	23-May-2016	Sub2_Trial130_1	1	4	4	106.740093	True	1.468
2	130	2	m	20	23-May-2016	Sub2_Trial130_1	1	5	5	104.241975	True	1.468
2	130	2	m	20	23-May-2016	Sub2_Trial130_1	1	6	6	87.210718	True	1.468
2	131	2	m	20	23-May-2016	Sub2_Trial131_0	0	0	0	73.565385	True	2.229
2	131	2	m	20	23-May-2016	Sub2_Trial131_0	0	1	1	1.5382810000000013	True	2.229
2	131	2	m	20	23-May-2016	Sub2_Trial131_0	0	2	2	19.744332999999997	True	2.229
2	131	2	m	20	23-May-2016	Sub2_Trial131_0	0	3	3	74.630458	True	2.229
2	131	2	m	20	23-May-2016	Sub2_Trial131_0	0	4	4	-124.340792	True	2.229
2	131	2	m	20	23-May-2016	Sub2_Trial131_0	0	5	5	81.110589	True	2.229
2	131	2	m	20	23-May-2016	Sub2_Trial131_0	0	6	6	-35.745424	True	2.229
2	131	2	m	20	23-May-2016	Sub2_Trial131_1	1	0	0	-120.44822299999998	False	2.229
2	131	2	m	20	23-May-2016	Sub2_Trial131_1	1	1	1	-18.846007999999998	False	2.229
2	131	2	m	20	23-May-2016	Sub2_Trial131_1	1	2	2	-64.504312	False	2.229
2	131	2	m	20	23-May-2016	Sub2_Trial131_1	1	3	3	-61.250709	False	2.229
2	131	2	m	20	23-May-2016	Sub2_Trial131_1	1	4	4	-67.101634	False	2.229
2	131	2	m	20	23-May-2016	Sub2_Trial131_1	1	5	5	43.08535	False	2.229
2	131	2	m	20	23-May-2016	Sub2_Trial131_1	1	6	6	-52.156023000000005	False	2.229
2	132	2	m	20	23-May-2016	Sub2_Trial132_0	0	0	0	-96.011354	False	1.953
2	132	2	m	20	23-May-2016	Sub2_Trial132_0	0	1	1	62.179737	False	1.953
2	132	2	m	20	23-May-2016	Sub2_Trial132_0	0	2	2	41.651317	False	1.953
2	132	2	m	20	23-May-2016	Sub2_Trial132_0	0	3	3	-27.203249	False	1.953
2	132	2	m	20	23-May-2016	Sub2_Trial132_0	0	4	4	-42.143928	False	1.953
2	132	2	m	20	23-May-2016	Sub2_Trial132_0	0	5	5	49.73764	False	1.953
2	132	2	m	20	23-May-2016	Sub2_Trial132_0	0	6	6	28.480542	False	1.953
2	132	2	m	20	23-May-2016	Sub2_Trial132_1	1	0	0	-35.325524	True	1.953
2	132	2	m	20	23-May-2016	Sub2_Trial132_1	1	1	1	129.880068	True	1.953
2	132	2	m	20	23-May-2016	Sub2_Trial132_1	1	2	2	-33.249154	True	1.953
2	132	2	m	20	23-May-2016	Sub2_Trial132_1	1	3	3	0.24228099999999841	True	1.953
2	132	2	m	20	23-May-2016	Sub2_Trial132_1	1	4	4	-48.646772	True	1.953
2	132	2	m	20	23-May-2016	Sub2_Trial132_1	1	5	5	89.264037	True	1.953
2	132	2	m	20	23-May-2016	Sub2_Trial132_1	1	6	6	-66.863292	True	1.953
2	133	2	m	20	23-May-2016	Sub2_Trial133_0	0	0	0	144.005471	True	1.224
2	133	2	m	20	23-May-2016	Sub2_Trial133_0	0	1	1	-18.692142000000004	True	1.224
2	133	2	m	20	23-May-2016	Sub2_Trial133_0	0	2	2	-52.61716200000001	True	1.224
2	133	2	m	20	23-May-2016	Sub2_Trial133_0	0	3	3	0.7510100000000008	True	1.224
2	133	2	m	20	23-May-2016	Sub2_Trial133_0	0	4	4	15.789809	True	1.224
2	133	2	m	20	23-May-2016	Sub2_Trial133_0	0	5	5	-20.5524	True	1.224
2	133	2	m	20	23-May-2016	Sub2_Trial133_0	0	6	6	33.781262	True	1.224
2	133	2	m	20	23-May-2016	Sub2_Trial133_1	1	0	0	-107.910325	False	1.224
2	133	2	m	20	23-May-2016	Sub2_Trial133_1	1	1	1	-100.287602	False	1.224
2	133	2	m	20	23-May-2016	Sub2_Trial133_1	1	2	2	59.17334199999999	False	1.224
2	133	2	m	20	23-May-2016	Sub2_Trial133_1	1	3	3	5.655314000000001	False	1.224
2	133	2	m	20	23-May-2016	Sub2_Trial133_1	1	4	4	101.005701	False	1.224
2	133	2	m	20	23-May-2016	Sub2_Trial133_1	1	5	5	16.668121999999997	False	1.224
2	133	2	m	20	23-May-2016	Sub2_Trial133_1	1	6	6	8.590474999999998	False	1.224
2	134	2	m	20	23-May-2016	Sub2_Trial134_0	0	0	0	18.942054	True	2.306
2	134	2	m	20	23-May-2016	Sub2_Trial134_0	0	1	1	50.80084600000001	True	2.306
2	134	2	m	20	23-May-2016	Sub2_Trial134_0	0	2	2	74.213349	True	2.306
2	134	2	m	20	23-May-2016	Sub2_Trial134_0	0	3	3	-77.9885	True	2.306
2	134	2	m	20	23-May-2016	Sub2_Trial134_0	0	4	4	-16.780988	True	2.306
2	134	2	m	20	23-May-2016	Sub2_Trial134_0	0	5	5	-131.726052	True	2.306
2	134	2	m	20	23-May-2016	Sub2_Trial134_0	0	6	6	-13.537565	True	2.306
2	134	2	m	20	23-May-2016	Sub2_Trial134_1	1	0	0	-53.336814000000004	False	2.306
2	134	2	m	20	23-May-2016	Sub2_Trial134_1	1	1	1	29.910493	False	2.306
2	134	2	m	20	23-May-2016	Sub2_Trial134_1	1	2	2	31.687233	False	2.306
2	134	2	m	20	23-May-2016	Sub2_Trial134_1	1	3	3	68.24224	False	2.306
2	134	2	m	20	23-May-2016	Sub2_Trial134_1	1	4	4	93.585451	False	2.306
2	134	2	m	20	23-May-2016	Sub2_Trial134_1	1	5	5	103.546641	False	2.306
2	134	2	m	20	23-May-2016	Sub2_Trial134_1	1	6	6	-139.772076	False	2.306
2	135	2	m	20	23-May-2016	Sub2_Trial135_0	0	0	0	51.44618299999999	True	3.49
2	135	2	m	20	23-May-2016	Sub2_Trial135_0	0	1	1	-42.478645	True	3.49
2	135	2	m	20	23-May-2016	Sub2_Trial135_0	0	2	2	-44.847777	True	3.49
2	135	2	m	20	23-May-2016	Sub2_Trial135_0	0	3	3	-40.112061	True	3.49
2	135	2	m	20	23-May-2016	Sub2_Trial135_0	0	4	4	-64.084739	True	3.49
2	135	2	m	20	23-May-2016	Sub2_Trial135_0	0	5	5	-25.76377	True	3.49
2	135	2	m	20	23-May-2016	Sub2_Trial135_0	0	6	6	76.153424	True	3.49
2	135	2	m	20	23-May-2016	Sub2_Trial135_1	1	0	0	53.15074	False	3.49
2	135	2	m	20	23-May-2016	Sub2_Trial135_1	1	1	1	7.348279999999999	False	3.49
2	135	2	m	20	23-May-2016	Sub2_Trial135_1	1	2	2	-18.170596000000003	False	3.49
2	135	2	m	20	23-May-2016	Sub2_Trial135_1	1	3	3	21.11425	False	3.49
2	135	2	m	20	23-May-2016	Sub2_Trial135_1	1	4	4	-43.914875	False	3.49
2	135	2	m	20	23-May-2016	Sub2_Trial135_1	1	5	5	24.636481	False	3.49
2	135	2	m	20	23-May-2016	Sub2_Trial135_1	1	6	6	28.817744	False	3.49
2	136	2	m	20	23-May-2016	Sub2_Trial136_0	0	0	0	-50.762046999999995	False	1.769
2	136	2	m	20	23-May-2016	Sub2_Trial136_0	0	1	1	84.155521	False	1.769
2	136	2	m	20	23-May-2016	Sub2_Trial136_0	0	2	2	97.492719	False	1.769
2	136	2	m	20	23-May-2016	Sub2_Trial136_0	0	3	3	62.043898	False	1.769
2	136	2	m	20	23-May-2016	Sub2_Trial136_0	0	4	4	-9.469690999999997	False	1.769
2	136	2	m	20	23-May-2016	Sub2_Trial136_0	0	5	5	44.837921	False	1.769
2	136	2	m	20	23-May-2016	Sub2_Trial136_0	0	6	6	-61.845631	False	1.769
2	136	2	m	20	23-May-2016	Sub2_Trial136_1	1	0	0	98.108906	True	1.769
2	136	2	m	20	23-May-2016	Sub2_Trial136_1	1	1	1	54.084546	True	1.769
2	136	2	m	20	23-May-2016	Sub2_Trial136_1	1	2	2	-27.008589	True	1.769
2	136	2	m	20	23-May-2016	Sub2_Trial136_1	1	3	3	44.230457	True	1.769
2	136	2	m	20	23-May-2016	Sub2_Trial136_1	1	4	4	-4.968309	True	1.769
2	136	2	m	20	23-May-2016	Sub2_Trial136_1	1	5	5	42.337831	True	1.769
2	136	2	m	20	23-May-2016	Sub2_Trial136_1	1	6	6	-48.753484	True	1.769
2	137	2	m	20	23-May-2016	Sub2_Trial137_0	0	0	0	-93.658905	True	0.851
2	137	2	m	20	23-May-2016	Sub2_Trial137_0	0	1	1	-48.016583	True	0.851
2	137	2	m	20	23-May-2016	Sub2_Trial137_0	0	2	2	-34.049692	True	0.851
2	137	2	m	20	23-May-2016	Sub2_Trial137_0	0	3	3	53.097522999999995	True	0.851
2	137	2	m	20	23-May-2016	Sub2_Trial137_0	0	4	4	-74.975839	True	0.851
2	137	2	m	20	23-May-2016	Sub2_Trial137_0	0	5	5	43.85493	True	0.851
2	137	2	m	20	23-May-2016	Sub2_Trial137_0	0	6	6	-64.277384	True	0.851
2	137	2	m	20	23-May-2016	Sub2_Trial137_1	1	0	0	73.954903	False	0.851
2	137	2	m	20	23-May-2016	Sub2_Trial137_1	1	1	1	6.045586	False	0.851
2	137	2	m	20	23-May-2016	Sub2_Trial137_1	1	2	2	-10.121834	False	0.851
2	137	2	m	20	23-May-2016	Sub2_Trial137_1	1	3	3	-84.211464	False	0.851
2	137	2	m	20	23-May-2016	Sub2_Trial137_1	1	4	4	-79.935163	False	0.851
2	137	2	m	20	23-May-2016	Sub2_Trial137_1	1	5	5	-15.461855	False	0.851
2	137	2	m	20	23-May-2016	Sub2_Trial137_1	1	6	6	88.958582	False	0.851
2	138	2	m	20	23-May-2016	Sub2_Trial138_0	0	0	0	62.357663	False	1.012
2	138	2	m	20	23-May-2016	Sub2_Trial138_0	0	1	1	-7.315282	False	1.012
2	138	2	m	20	23-May-2016	Sub2_Trial138_0	0	2	2	60.822835999999995	False	1.012
2	138	2	m	20	23-May-2016	Sub2_Trial138_0	0	3	3	-38.867568	False	1.012
2	138	2	m	20	23-May-2016	Sub2_Trial138_0	0	4	4	13.263793	False	1.012
2	138	2	m	20	23-May-2016	Sub2_Trial138_0	0	5	5	-98.426232	False	1.012
2	138	2	m	20	23-May-2016	Sub2_Trial138_0	0	6	6	-57.898588	False	1.012
2	138	2	m	20	23-May-2016	Sub2_Trial138_1	1	0	0	48.763665	True	1.012
2	138	2	m	20	23-May-2016	Sub2_Trial138_1	1	1	1	37.314092	True	1.012
2	138	2	m	20	23-May-2016	Sub2_Trial138_1	1	2	2	83.826826	True	1.012
2	138	2	m	20	23-May-2016	Sub2_Trial138_1	1	3	3	35.430781	True	1.012
2	138	2	m	20	23-May-2016	Sub2_Trial138_1	1	4	4	12.578413	True	1.012
2	138	2	m	20	23-May-2016	Sub2_Trial138_1	1	5	5	51.071069	True	1.012
2	138	2	m	20	23-May-2016	Sub2_Trial138_1	1	6	6	55.895278	True	1.012
2	139	2	m	20	23-May-2016	Sub2_Trial139_0	0	0	0	52.94430299999999	True	1.731
2	139	2	m	20	23-May-2016	Sub2_Trial139_0	0	1	1	-10.794118	True	1.731
2	139	2	m	20	23-May-2016	Sub2_Trial139_0	0	2	2	-92.923417	True	1.731
2	139	2	m	20	23-May-2016	Sub2_Trial139_0	0	3	3	-46.374188	True	1.731
2	139	2	m	20	23-May-2016	Sub2_Trial139_0	0	4	4	-57.46086	True	1.731
2	139	2	m	20	23-May-2016	Sub2_Trial139_0	0	5	5	-39.431211	True	1.731
2	139	2	m	20	23-May-2016	Sub2_Trial139_0	0	6	6	102.554381	True	1.731
2	139	2	m	20	23-May-2016	Sub2_Trial139_1	1	0	0	-64.286973	False	1.731
2	139	2	m	20	23-May-2016	Sub2_Trial139_1	1	1	1	46.797211	False	1.731
2	139	2	m	20	23-May-2016	Sub2_Trial139_1	1	2	2	-103.902837	False	1.731
2	139	2	m	20	23-May-2016	Sub2_Trial139_1	1	3	3	-21.113324	False	1.731
2	139	2	m	20	23-May-2016	Sub2_Trial139_1	1	4	4	-5.830776	False	1.731
2	139	2	m	20	23-May-2016	Sub2_Trial139_1	1	5	5	-39.376289	False	1.731
2	139	2	m	20	23-May-2016	Sub2_Trial139_1	1	6	6	70.939246	False	1.731
2	140	2	m	20	23-May-2016	Sub2_Trial140_0	0	0	0	-46.643658	False	1.525
2	140	2	m	20	23-May-2016	Sub2_Trial140_0	0	1	1	-83.126597	False	1.525
2	140	2	m	20	23-May-2016	Sub2_Trial140_0	0	2	2	42.491787	False	1.525
2	140	2	m	20	23-May-2016	Sub2_Trial140_0	0	3	3	132.609416	False	1.525
2	140	2	m	20	23-May-2016	Sub2_Trial140_0	0	4	4	93.684836	False	1.525
2	140	2	m	20	23-May-2016	Sub2_Trial140_0	0	5	5	75.273735	False	1.525
2	140	2	m	20	23-May-2016	Sub2_Trial140_0	0	6	6	45.423876	False	1.525
2	140	2	m	20	23-May-2016	Sub2_Trial140_1	1	0	0	117.87196	True	1.525
2	140	2	m	20	23-May-2016	Sub2_Trial140_1	1	1	1	96.141197	True	1.525
2	140	2	m	20	23-May-2016	Sub2_Trial140_1	1	2	2	-22.061576	True	1.525
2	140	2	m	20	23-May-2016	Sub2_Trial140_1	1	3	3	10.045617999999997	True	1.525
2	140	2	m	20	23-May-2016	Sub2_Trial140_1	1	4	4	-61.818641	True	1.525
2	140	2	m	20	23-May-2016	Sub2_Trial140_1	1	5	5	-10.705847	True	1.525
2	140	2	m	20	23-May-2016	Sub2_Trial140_1	1	6	6	55.469314999999995	True	1.525
2	141	2	m	20	23-May-2016	Sub2_Trial141_0	0	0	0	87.673615	True	1.548
2	141	2	m	20	23-May-2016	Sub2_Trial141_0	0	1	1	70.338853	True	1.548
2	141	2	m	20	23-May-2016	Sub2_Trial141_0	0	2	2	82.273553	True	1.548
2	141	2	m	20	23-May-2016	Sub2_Trial141_0	0	3	3	22.160446	True	1.548
2	141	2	m	20	23-May-2016	Sub2_Trial141_0	0	4	4	68.003481	True	1.548
2	141	2	m	20	23-May-2016	Sub2_Trial141_0	0	5	5	35.907836	True	1.548
2	141	2	m	20	23-May-2016	Sub2_Trial141_0	0	6	6	38.560744	True	1.548
2	141	2	m	20	23-May-2016	Sub2_Trial141_1	1	0	0	-4.384126000000002	False	1.548
2	141	2	m	20	23-May-2016	Sub2_Trial141_1	1	1	1	-25.802571	False	1.548
2	141	2	m	20	23-May-2016	Sub2_Trial141_1	1	2	2	-95.583892	False	1.548
2	141	2	m	20	23-May-2016	Sub2_Trial141_1	1	3	3	-8.567585000000001	False	1.548
2	141	2	m	20	23-May-2016	Sub2_Trial141_1	1	4	4	-45.380234	False	1.548
2	141	2	m	20	23-May-2016	Sub2_Trial141_1	1	5	5	-51.117165	False	1.548
2	141	2	m	20	23-May-2016	Sub2_Trial141_1	1	6	6	-25.138506	False	1.548
2	142	2	m	20	23-May-2016	Sub2_Trial142_0	0	0	0	12.690320999999997	False	2.022
2	142	2	m	20	23-May-2016	Sub2_Trial142_0	0	1	1	-22.434803	False	2.022
2	142	2	m	20	23-May-2016	Sub2_Trial142_0	0	2	2	-121.13519	False	2.022
2	142	2	m	20	23-May-2016	Sub2_Trial142_0	0	3	3	19.309852	False	2.022
2	142	2	m	20	23-May-2016	Sub2_Trial142_0	0	4	4	62.59648200000001	False	2.022
2	142	2	m	20	23-May-2016	Sub2_Trial142_0	0	5	5	-30.733795	False	2.022
2	142	2	m	20	23-May-2016	Sub2_Trial142_0	0	6	6	46.354749	False	2.022
2	142	2	m	20	23-May-2016	Sub2_Trial142_1	1	0	0	-38.595975	True	2.022
2	142	2	m	20	23-May-2016	Sub2_Trial142_1	1	1	1	57.437634	True	2.022
2	142	2	m	20	23-May-2016	Sub2_Trial142_1	1	2	2	57.306122	True	2.022
2	142	2	m	20	23-May-2016	Sub2_Trial142_1	1	3	3	11.185279	True	2.022
[truncated: 6,401 more rows]
