# Supplementary material for: CLEESE: An open-source audio-transformation toolbox for data-driven experiments in speech and music cognition
Source: PLoS One. 2019 Apr 4;14(4):e0205943. doi: 10.1371/journal.pone.0205943 (PMC6448843; doi:10.1371/journal.pone.0205943)
Supplement: S1 Data — See provided Python notebook for format and analysis. (ZIP) [file pone.0205943.s005.zip › data/interrogative/results/results_subj3_180524_10.44.csv]

subj	trial	block	sex	age	date	stim	stim_order	segment	segment_time	pitch	response	rt
3	1	1	m	20	23-May-2016	Sub3_Trial1_0	0	0	0	-66.667984	False	5.643
3	1	1	m	20	23-May-2016	Sub3_Trial1_0	0	1	1	30.224323	False	5.643
3	1	1	m	20	23-May-2016	Sub3_Trial1_0	0	2	2	18.229084	False	5.643
3	1	1	m	20	23-May-2016	Sub3_Trial1_0	0	3	3	-73.350303	False	5.643
3	1	1	m	20	23-May-2016	Sub3_Trial1_0	0	4	4	78.400017	False	5.643
3	1	1	m	20	23-May-2016	Sub3_Trial1_0	0	5	5	23.338963	False	5.643
3	1	1	m	20	23-May-2016	Sub3_Trial1_0	0	6	6	60.52452199999999	False	5.643
3	1	1	m	20	23-May-2016	Sub3_Trial1_1	1	0	0	21.68683	True	5.643
3	1	1	m	20	23-May-2016	Sub3_Trial1_1	1	1	1	31.793201	True	5.643
3	1	1	m	20	23-May-2016	Sub3_Trial1_1	1	2	2	4.727546	True	5.643
3	1	1	m	20	23-May-2016	Sub3_Trial1_1	1	3	3	-57.96205900000001	True	5.643
3	1	1	m	20	23-May-2016	Sub3_Trial1_1	1	4	4	57.188455	True	5.643
3	1	1	m	20	23-May-2016	Sub3_Trial1_1	1	5	5	138.804149	True	5.643
3	1	1	m	20	23-May-2016	Sub3_Trial1_1	1	6	6	-4.737859	True	5.643
3	2	1	m	20	23-May-2016	Sub3_Trial2_0	0	0	0	-1.8828540000000018	False	3.57
3	2	1	m	20	23-May-2016	Sub3_Trial2_0	0	1	1	47.91203200000001	False	3.57
3	2	1	m	20	23-May-2016	Sub3_Trial2_0	0	2	2	-2.386423999999998	False	3.57
3	2	1	m	20	23-May-2016	Sub3_Trial2_0	0	3	3	-2.4577290000000005	False	3.57
3	2	1	m	20	23-May-2016	Sub3_Trial2_0	0	4	4	-63.76266	False	3.57
3	2	1	m	20	23-May-2016	Sub3_Trial2_0	0	5	5	-96.647892	False	3.57
3	2	1	m	20	23-May-2016	Sub3_Trial2_0	0	6	6	48.40068099999999	False	3.57
3	2	1	m	20	23-May-2016	Sub3_Trial2_1	1	0	0	-43.222693	True	3.57
3	2	1	m	20	23-May-2016	Sub3_Trial2_1	1	1	1	-132.902054	True	3.57
3	2	1	m	20	23-May-2016	Sub3_Trial2_1	1	2	2	-22.312239000000005	True	3.57
3	2	1	m	20	23-May-2016	Sub3_Trial2_1	1	3	3	13.785878	True	3.57
3	2	1	m	20	23-May-2016	Sub3_Trial2_1	1	4	4	118.520991	True	3.57
3	2	1	m	20	23-May-2016	Sub3_Trial2_1	1	5	5	20.857858	True	3.57
3	2	1	m	20	23-May-2016	Sub3_Trial2_1	1	6	6	-75.59594	True	3.57
3	3	1	m	20	23-May-2016	Sub3_Trial3_0	0	0	0	-4.818628	False	3.411
3	3	1	m	20	23-May-2016	Sub3_Trial3_0	0	1	1	72.30896	False	3.411
3	3	1	m	20	23-May-2016	Sub3_Trial3_0	0	2	2	86.034853	False	3.411
3	3	1	m	20	23-May-2016	Sub3_Trial3_0	0	3	3	-53.279865	False	3.411
3	3	1	m	20	23-May-2016	Sub3_Trial3_0	0	4	4	-31.396269	False	3.411
3	3	1	m	20	23-May-2016	Sub3_Trial3_0	0	5	5	77.055749	False	3.411
3	3	1	m	20	23-May-2016	Sub3_Trial3_0	0	6	6	57.932231	False	3.411
3	3	1	m	20	23-May-2016	Sub3_Trial3_1	1	0	0	23.257683	True	3.411
3	3	1	m	20	23-May-2016	Sub3_Trial3_1	1	1	1	69.40263	True	3.411
3	3	1	m	20	23-May-2016	Sub3_Trial3_1	1	2	2	29.756941	True	3.411
3	3	1	m	20	23-May-2016	Sub3_Trial3_1	1	3	3	19.906263	True	3.411
3	3	1	m	20	23-May-2016	Sub3_Trial3_1	1	4	4	99.796694	True	3.411
3	3	1	m	20	23-May-2016	Sub3_Trial3_1	1	5	5	-109.90859	True	3.411
3	3	1	m	20	23-May-2016	Sub3_Trial3_1	1	6	6	-145.891634	True	3.411
3	4	1	m	20	23-May-2016	Sub3_Trial4_0	0	0	0	-17.554398	True	1.655
3	4	1	m	20	23-May-2016	Sub3_Trial4_0	0	1	1	19.296002	True	1.655
3	4	1	m	20	23-May-2016	Sub3_Trial4_0	0	2	2	-105.292749	True	1.655
3	4	1	m	20	23-May-2016	Sub3_Trial4_0	0	3	3	48.75616099999999	True	1.655
3	4	1	m	20	23-May-2016	Sub3_Trial4_0	0	4	4	-24.805646	True	1.655
3	4	1	m	20	23-May-2016	Sub3_Trial4_0	0	5	5	87.047534	True	1.655
3	4	1	m	20	23-May-2016	Sub3_Trial4_0	0	6	6	36.665186	True	1.655
3	4	1	m	20	23-May-2016	Sub3_Trial4_1	1	0	0	27.900109	False	1.655
3	4	1	m	20	23-May-2016	Sub3_Trial4_1	1	1	1	-63.675613999999996	False	1.655
3	4	1	m	20	23-May-2016	Sub3_Trial4_1	1	2	2	-32.33491	False	1.655
3	4	1	m	20	23-May-2016	Sub3_Trial4_1	1	3	3	-115.08767599999999	False	1.655
3	4	1	m	20	23-May-2016	Sub3_Trial4_1	1	4	4	-79.706642	False	1.655
3	4	1	m	20	23-May-2016	Sub3_Trial4_1	1	5	5	44.450467	False	1.655
3	4	1	m	20	23-May-2016	Sub3_Trial4_1	1	6	6	-79.383981	False	1.655
3	5	1	m	20	23-May-2016	Sub3_Trial5_0	0	0	0	64.713956	True	3.727
3	5	1	m	20	23-May-2016	Sub3_Trial5_0	0	1	1	-102.652267	True	3.727
3	5	1	m	20	23-May-2016	Sub3_Trial5_0	0	2	2	114.451709	True	3.727
3	5	1	m	20	23-May-2016	Sub3_Trial5_0	0	3	3	-47.434290000000004	True	3.727
3	5	1	m	20	23-May-2016	Sub3_Trial5_0	0	4	4	-107.751268	True	3.727
3	5	1	m	20	23-May-2016	Sub3_Trial5_0	0	5	5	-58.10006899999999	True	3.727
3	5	1	m	20	23-May-2016	Sub3_Trial5_0	0	6	6	20.797151	True	3.727
3	5	1	m	20	23-May-2016	Sub3_Trial5_1	1	0	0	35.186803	False	3.727
3	5	1	m	20	23-May-2016	Sub3_Trial5_1	1	1	1	46.295486	False	3.727
3	5	1	m	20	23-May-2016	Sub3_Trial5_1	1	2	2	-16.536783	False	3.727
3	5	1	m	20	23-May-2016	Sub3_Trial5_1	1	3	3	25.733269	False	3.727
3	5	1	m	20	23-May-2016	Sub3_Trial5_1	1	4	4	-14.25381	False	3.727
3	5	1	m	20	23-May-2016	Sub3_Trial5_1	1	5	5	29.612409999999997	False	3.727
3	5	1	m	20	23-May-2016	Sub3_Trial5_1	1	6	6	-9.070895	False	3.727
3	6	1	m	20	23-May-2016	Sub3_Trial6_0	0	0	0	27.206903	False	2.941
3	6	1	m	20	23-May-2016	Sub3_Trial6_0	0	1	1	122.06783	False	2.941
3	6	1	m	20	23-May-2016	Sub3_Trial6_0	0	2	2	24.387069	False	2.941
3	6	1	m	20	23-May-2016	Sub3_Trial6_0	0	3	3	-84.936624	False	2.941
3	6	1	m	20	23-May-2016	Sub3_Trial6_0	0	4	4	9.335846	False	2.941
3	6	1	m	20	23-May-2016	Sub3_Trial6_0	0	5	5	26.75788	False	2.941
3	6	1	m	20	23-May-2016	Sub3_Trial6_0	0	6	6	48.626628	False	2.941
3	6	1	m	20	23-May-2016	Sub3_Trial6_1	1	0	0	-47.046292	True	2.941
3	6	1	m	20	23-May-2016	Sub3_Trial6_1	1	1	1	-57.107286	True	2.941
3	6	1	m	20	23-May-2016	Sub3_Trial6_1	1	2	2	54.30287799999999	True	2.941
3	6	1	m	20	23-May-2016	Sub3_Trial6_1	1	3	3	-76.506501	True	2.941
3	6	1	m	20	23-May-2016	Sub3_Trial6_1	1	4	4	-10.742733	True	2.941
3	6	1	m	20	23-May-2016	Sub3_Trial6_1	1	5	5	19.429716	True	2.941
3	6	1	m	20	23-May-2016	Sub3_Trial6_1	1	6	6	65.143134	True	2.941
3	7	1	m	20	23-May-2016	Sub3_Trial7_0	0	0	0	-82.644991	False	3.919
3	7	1	m	20	23-May-2016	Sub3_Trial7_0	0	1	1	39.738999	False	3.919
3	7	1	m	20	23-May-2016	Sub3_Trial7_0	0	2	2	-43.653737	False	3.919
3	7	1	m	20	23-May-2016	Sub3_Trial7_0	0	3	3	26.092736000000002	False	3.919
3	7	1	m	20	23-May-2016	Sub3_Trial7_0	0	4	4	55.640963	False	3.919
3	7	1	m	20	23-May-2016	Sub3_Trial7_0	0	5	5	48.085465	False	3.919
3	7	1	m	20	23-May-2016	Sub3_Trial7_0	0	6	6	93.226336	False	3.919
3	7	1	m	20	23-May-2016	Sub3_Trial7_1	1	0	0	-89.930659	True	3.919
3	7	1	m	20	23-May-2016	Sub3_Trial7_1	1	1	1	116.367479	True	3.919
3	7	1	m	20	23-May-2016	Sub3_Trial7_1	1	2	2	-65.340853	True	3.919
3	7	1	m	20	23-May-2016	Sub3_Trial7_1	1	3	3	-1.4733739999999997	True	3.919
3	7	1	m	20	23-May-2016	Sub3_Trial7_1	1	4	4	11.655239	True	3.919
3	7	1	m	20	23-May-2016	Sub3_Trial7_1	1	5	5	110.242386	True	3.919
3	7	1	m	20	23-May-2016	Sub3_Trial7_1	1	6	6	32.191462	True	3.919
3	8	1	m	20	23-May-2016	Sub3_Trial8_0	0	0	0	-33.804477	False	3.057
3	8	1	m	20	23-May-2016	Sub3_Trial8_0	0	1	1	88.64534	False	3.057
3	8	1	m	20	23-May-2016	Sub3_Trial8_0	0	2	2	14.339247999999998	False	3.057
3	8	1	m	20	23-May-2016	Sub3_Trial8_0	0	3	3	-107.273032	False	3.057
3	8	1	m	20	23-May-2016	Sub3_Trial8_0	0	4	4	37.098821	False	3.057
3	8	1	m	20	23-May-2016	Sub3_Trial8_0	0	5	5	44.689310000000006	False	3.057
3	8	1	m	20	23-May-2016	Sub3_Trial8_0	0	6	6	34.860052	False	3.057
3	8	1	m	20	23-May-2016	Sub3_Trial8_1	1	0	0	-151.269699	True	3.057
3	8	1	m	20	23-May-2016	Sub3_Trial8_1	1	1	1	-1.0689910000000005	True	3.057
3	8	1	m	20	23-May-2016	Sub3_Trial8_1	1	2	2	27.036599	True	3.057
3	8	1	m	20	23-May-2016	Sub3_Trial8_1	1	3	3	-73.455708	True	3.057
3	8	1	m	20	23-May-2016	Sub3_Trial8_1	1	4	4	-51.495586	True	3.057
3	8	1	m	20	23-May-2016	Sub3_Trial8_1	1	5	5	-56.837079	True	3.057
3	8	1	m	20	23-May-2016	Sub3_Trial8_1	1	6	6	-136.878411	True	3.057
3	9	1	m	20	23-May-2016	Sub3_Trial9_0	0	0	0	-30.776165	True	3.077
3	9	1	m	20	23-May-2016	Sub3_Trial9_0	0	1	1	-27.228346000000002	True	3.077
3	9	1	m	20	23-May-2016	Sub3_Trial9_0	0	2	2	51.254823	True	3.077
3	9	1	m	20	23-May-2016	Sub3_Trial9_0	0	3	3	114.661508	True	3.077
3	9	1	m	20	23-May-2016	Sub3_Trial9_0	0	4	4	83.868635	True	3.077
3	9	1	m	20	23-May-2016	Sub3_Trial9_0	0	5	5	-99.451133	True	3.077
3	9	1	m	20	23-May-2016	Sub3_Trial9_0	0	6	6	-142.950401	True	3.077
3	9	1	m	20	23-May-2016	Sub3_Trial9_1	1	0	0	54.143097	False	3.077
3	9	1	m	20	23-May-2016	Sub3_Trial9_1	1	1	1	4.9362379999999995	False	3.077
3	9	1	m	20	23-May-2016	Sub3_Trial9_1	1	2	2	-73.032866	False	3.077
3	9	1	m	20	23-May-2016	Sub3_Trial9_1	1	3	3	74.470527	False	3.077
3	9	1	m	20	23-May-2016	Sub3_Trial9_1	1	4	4	28.77342	False	3.077
3	9	1	m	20	23-May-2016	Sub3_Trial9_1	1	5	5	-99.352231	False	3.077
3	9	1	m	20	23-May-2016	Sub3_Trial9_1	1	6	6	78.483718	False	3.077
3	10	1	m	20	23-May-2016	Sub3_Trial10_0	0	0	0	134.541846	False	3.458
3	10	1	m	20	23-May-2016	Sub3_Trial10_0	0	1	1	-106.667486	False	3.458
3	10	1	m	20	23-May-2016	Sub3_Trial10_0	0	2	2	-13.844757	False	3.458
3	10	1	m	20	23-May-2016	Sub3_Trial10_0	0	3	3	8.360739000000002	False	3.458
3	10	1	m	20	23-May-2016	Sub3_Trial10_0	0	4	4	17.019987	False	3.458
3	10	1	m	20	23-May-2016	Sub3_Trial10_0	0	5	5	-124.817502	False	3.458
3	10	1	m	20	23-May-2016	Sub3_Trial10_0	0	6	6	-142.278532	False	3.458
3	10	1	m	20	23-May-2016	Sub3_Trial10_1	1	0	0	-85.363452	True	3.458
3	10	1	m	20	23-May-2016	Sub3_Trial10_1	1	1	1	7.70448	True	3.458
3	10	1	m	20	23-May-2016	Sub3_Trial10_1	1	2	2	7.170214	True	3.458
3	10	1	m	20	23-May-2016	Sub3_Trial10_1	1	3	3	58.909226	True	3.458
3	10	1	m	20	23-May-2016	Sub3_Trial10_1	1	4	4	115.534637	True	3.458
3	10	1	m	20	23-May-2016	Sub3_Trial10_1	1	5	5	-87.0932	True	3.458
3	10	1	m	20	23-May-2016	Sub3_Trial10_1	1	6	6	-3.268744999999999	True	3.458
3	11	1	m	20	23-May-2016	Sub3_Trial11_0	0	0	0	-55.744543	False	2.971
3	11	1	m	20	23-May-2016	Sub3_Trial11_0	0	1	1	-61.644852	False	2.971
3	11	1	m	20	23-May-2016	Sub3_Trial11_0	0	2	2	45.862089	False	2.971
3	11	1	m	20	23-May-2016	Sub3_Trial11_0	0	3	3	83.979803	False	2.971
3	11	1	m	20	23-May-2016	Sub3_Trial11_0	0	4	4	-115.236338	False	2.971
3	11	1	m	20	23-May-2016	Sub3_Trial11_0	0	5	5	15.233716000000001	False	2.971
3	11	1	m	20	23-May-2016	Sub3_Trial11_0	0	6	6	25.782633000000004	False	2.971
3	11	1	m	20	23-May-2016	Sub3_Trial11_1	1	0	0	44.923415	True	2.971
3	11	1	m	20	23-May-2016	Sub3_Trial11_1	1	1	1	-47.24771200000001	True	2.971
3	11	1	m	20	23-May-2016	Sub3_Trial11_1	1	2	2	76.690184	True	2.971
3	11	1	m	20	23-May-2016	Sub3_Trial11_1	1	3	3	5.889355	True	2.971
3	11	1	m	20	23-May-2016	Sub3_Trial11_1	1	4	4	14.705632	True	2.971
3	11	1	m	20	23-May-2016	Sub3_Trial11_1	1	5	5	-85.137967	True	2.971
3	11	1	m	20	23-May-2016	Sub3_Trial11_1	1	6	6	1.1358630000000005	True	2.971
3	12	1	m	20	23-May-2016	Sub3_Trial12_0	0	0	0	3.139113000000002	False	3.413
3	12	1	m	20	23-May-2016	Sub3_Trial12_0	0	1	1	96.104276	False	3.413
3	12	1	m	20	23-May-2016	Sub3_Trial12_0	0	2	2	-142.444987	False	3.413
3	12	1	m	20	23-May-2016	Sub3_Trial12_0	0	3	3	-16.211974	False	3.413
3	12	1	m	20	23-May-2016	Sub3_Trial12_0	0	4	4	11.284598000000003	False	3.413
3	12	1	m	20	23-May-2016	Sub3_Trial12_0	0	5	5	-43.686271	False	3.413
3	12	1	m	20	23-May-2016	Sub3_Trial12_0	0	6	6	61.68334899999999	False	3.413
3	12	1	m	20	23-May-2016	Sub3_Trial12_1	1	0	0	-8.071347	True	3.413
3	12	1	m	20	23-May-2016	Sub3_Trial12_1	1	1	1	107.981037	True	3.413
3	12	1	m	20	23-May-2016	Sub3_Trial12_1	1	2	2	3.1109469999999995	True	3.413
3	12	1	m	20	23-May-2016	Sub3_Trial12_1	1	3	3	84.447841	True	3.413
3	12	1	m	20	23-May-2016	Sub3_Trial12_1	1	4	4	-64.634552	True	3.413
3	12	1	m	20	23-May-2016	Sub3_Trial12_1	1	5	5	5.771270000000001	True	3.413
3	12	1	m	20	23-May-2016	Sub3_Trial12_1	1	6	6	30.385892	True	3.413
3	13	1	m	20	23-May-2016	Sub3_Trial13_0	0	0	0	-110.77201500000001	True	2.907
3	13	1	m	20	23-May-2016	Sub3_Trial13_0	0	1	1	-84.286145	True	2.907
3	13	1	m	20	23-May-2016	Sub3_Trial13_0	0	2	2	-2.387194000000001	True	2.907
3	13	1	m	20	23-May-2016	Sub3_Trial13_0	0	3	3	-30.821140999999997	True	2.907
3	13	1	m	20	23-May-2016	Sub3_Trial13_0	0	4	4	47.881977	True	2.907
3	13	1	m	20	23-May-2016	Sub3_Trial13_0	0	5	5	-2.2389800000000015	True	2.907
3	13	1	m	20	23-May-2016	Sub3_Trial13_0	0	6	6	15.656191	True	2.907
3	13	1	m	20	23-May-2016	Sub3_Trial13_1	1	0	0	-16.1756	False	2.907
3	13	1	m	20	23-May-2016	Sub3_Trial13_1	1	1	1	-64.520016	False	2.907
3	13	1	m	20	23-May-2016	Sub3_Trial13_1	1	2	2	11.035163	False	2.907
3	13	1	m	20	23-May-2016	Sub3_Trial13_1	1	3	3	-30.589047	False	2.907
3	13	1	m	20	23-May-2016	Sub3_Trial13_1	1	4	4	-50.93721	False	2.907
3	13	1	m	20	23-May-2016	Sub3_Trial13_1	1	5	5	-29.264121	False	2.907
3	13	1	m	20	23-May-2016	Sub3_Trial13_1	1	6	6	69.616571	False	2.907
3	14	1	m	20	23-May-2016	Sub3_Trial14_0	0	0	0	29.776317	False	4.185
3	14	1	m	20	23-May-2016	Sub3_Trial14_0	0	1	1	-27.277373	False	4.185
3	14	1	m	20	23-May-2016	Sub3_Trial14_0	0	2	2	-16.000766	False	4.185
3	14	1	m	20	23-May-2016	Sub3_Trial14_0	0	3	3	-40.04582	False	4.185
3	14	1	m	20	23-May-2016	Sub3_Trial14_0	0	4	4	-17.257374	False	4.185
3	14	1	m	20	23-May-2016	Sub3_Trial14_0	0	5	5	-103.377698	False	4.185
3	14	1	m	20	23-May-2016	Sub3_Trial14_0	0	6	6	-58.210747	False	4.185
3	14	1	m	20	23-May-2016	Sub3_Trial14_1	1	0	0	-66.94739	True	4.185
3	14	1	m	20	23-May-2016	Sub3_Trial14_1	1	1	1	-87.126788	True	4.185
3	14	1	m	20	23-May-2016	Sub3_Trial14_1	1	2	2	56.753639	True	4.185
3	14	1	m	20	23-May-2016	Sub3_Trial14_1	1	3	3	-0.6327779999999983	True	4.185
3	14	1	m	20	23-May-2016	Sub3_Trial14_1	1	4	4	-133.607953	True	4.185
3	14	1	m	20	23-May-2016	Sub3_Trial14_1	1	5	5	-56.19254599999999	True	4.185
3	14	1	m	20	23-May-2016	Sub3_Trial14_1	1	6	6	-57.975415999999996	True	4.185
3	15	1	m	20	23-May-2016	Sub3_Trial15_0	0	0	0	89.78679	False	3.915
3	15	1	m	20	23-May-2016	Sub3_Trial15_0	0	1	1	-73.98712	False	3.915
3	15	1	m	20	23-May-2016	Sub3_Trial15_0	0	2	2	-8.019464	False	3.915
3	15	1	m	20	23-May-2016	Sub3_Trial15_0	0	3	3	-80.512962	False	3.915
3	15	1	m	20	23-May-2016	Sub3_Trial15_0	0	4	4	76.665784	False	3.915
3	15	1	m	20	23-May-2016	Sub3_Trial15_0	0	5	5	-29.098246000000003	False	3.915
3	15	1	m	20	23-May-2016	Sub3_Trial15_0	0	6	6	46.281971	False	3.915
3	15	1	m	20	23-May-2016	Sub3_Trial15_1	1	0	0	48.095146	True	3.915
3	15	1	m	20	23-May-2016	Sub3_Trial15_1	1	1	1	-33.387785	True	3.915
3	15	1	m	20	23-May-2016	Sub3_Trial15_1	1	2	2	54.082198000000005	True	3.915
3	15	1	m	20	23-May-2016	Sub3_Trial15_1	1	3	3	-9.176089	True	3.915
3	15	1	m	20	23-May-2016	Sub3_Trial15_1	1	4	4	-15.458503	True	3.915
3	15	1	m	20	23-May-2016	Sub3_Trial15_1	1	5	5	-82.900376	True	3.915
3	15	1	m	20	23-May-2016	Sub3_Trial15_1	1	6	6	-117.691857	True	3.915
3	16	1	m	20	23-May-2016	Sub3_Trial16_0	0	0	0	-122.250027	False	1.773
3	16	1	m	20	23-May-2016	Sub3_Trial16_0	0	1	1	-24.986967	False	1.773
3	16	1	m	20	23-May-2016	Sub3_Trial16_0	0	2	2	-47.859247	False	1.773
3	16	1	m	20	23-May-2016	Sub3_Trial16_0	0	3	3	-33.547308	False	1.773
3	16	1	m	20	23-May-2016	Sub3_Trial16_0	0	4	4	-23.161424	False	1.773
3	16	1	m	20	23-May-2016	Sub3_Trial16_0	0	5	5	-12.45633	False	1.773
3	16	1	m	20	23-May-2016	Sub3_Trial16_0	0	6	6	-133.07789	False	1.773
3	16	1	m	20	23-May-2016	Sub3_Trial16_1	1	0	0	5.214366	True	1.773
3	16	1	m	20	23-May-2016	Sub3_Trial16_1	1	1	1	7.505255	True	1.773
3	16	1	m	20	23-May-2016	Sub3_Trial16_1	1	2	2	-118.863076	True	1.773
3	16	1	m	20	23-May-2016	Sub3_Trial16_1	1	3	3	-78.244976	True	1.773
3	16	1	m	20	23-May-2016	Sub3_Trial16_1	1	4	4	-24.493378	True	1.773
3	16	1	m	20	23-May-2016	Sub3_Trial16_1	1	5	5	-11.394176999999999	True	1.773
3	16	1	m	20	23-May-2016	Sub3_Trial16_1	1	6	6	139.977707	True	1.773
3	17	1	m	20	23-May-2016	Sub3_Trial17_0	0	0	0	-98.666915	True	2.183
3	17	1	m	20	23-May-2016	Sub3_Trial17_0	0	1	1	-12.511358000000001	True	2.183
3	17	1	m	20	23-May-2016	Sub3_Trial17_0	0	2	2	-79.598811	True	2.183
3	17	1	m	20	23-May-2016	Sub3_Trial17_0	0	3	3	-8.503982999999998	True	2.183
3	17	1	m	20	23-May-2016	Sub3_Trial17_0	0	4	4	-52.230592	True	2.183
3	17	1	m	20	23-May-2016	Sub3_Trial17_0	0	5	5	-11.379364000000002	True	2.183
3	17	1	m	20	23-May-2016	Sub3_Trial17_0	0	6	6	-30.605083	True	2.183
3	17	1	m	20	23-May-2016	Sub3_Trial17_1	1	0	0	9.288623999999999	False	2.183
3	17	1	m	20	23-May-2016	Sub3_Trial17_1	1	1	1	38.635401	False	2.183
3	17	1	m	20	23-May-2016	Sub3_Trial17_1	1	2	2	70.03164	False	2.183
3	17	1	m	20	23-May-2016	Sub3_Trial17_1	1	3	3	-24.541306	False	2.183
3	17	1	m	20	23-May-2016	Sub3_Trial17_1	1	4	4	78.92813	False	2.183
3	17	1	m	20	23-May-2016	Sub3_Trial17_1	1	5	5	-76.252644	False	2.183
3	17	1	m	20	23-May-2016	Sub3_Trial17_1	1	6	6	-22.45544	False	2.183
3	18	1	m	20	23-May-2016	Sub3_Trial18_0	0	0	0	-38.356156	False	3.172
3	18	1	m	20	23-May-2016	Sub3_Trial18_0	0	1	1	-57.615736	False	3.172
3	18	1	m	20	23-May-2016	Sub3_Trial18_0	0	2	2	77.034587	False	3.172
3	18	1	m	20	23-May-2016	Sub3_Trial18_0	0	3	3	42.432029	False	3.172
3	18	1	m	20	23-May-2016	Sub3_Trial18_0	0	4	4	24.17751	False	3.172
3	18	1	m	20	23-May-2016	Sub3_Trial18_0	0	5	5	51.127438	False	3.172
3	18	1	m	20	23-May-2016	Sub3_Trial18_0	0	6	6	110.116118	False	3.172
3	18	1	m	20	23-May-2016	Sub3_Trial18_1	1	0	0	-18.850246	True	3.172
3	18	1	m	20	23-May-2016	Sub3_Trial18_1	1	1	1	-7.145997000000001	True	3.172
3	18	1	m	20	23-May-2016	Sub3_Trial18_1	1	2	2	-36.45509	True	3.172
3	18	1	m	20	23-May-2016	Sub3_Trial18_1	1	3	3	-0.6197359999999996	True	3.172
3	18	1	m	20	23-May-2016	Sub3_Trial18_1	1	4	4	-46.311107	True	3.172
3	18	1	m	20	23-May-2016	Sub3_Trial18_1	1	5	5	-54.105061	True	3.172
3	18	1	m	20	23-May-2016	Sub3_Trial18_1	1	6	6	-45.335934	True	3.172
3	19	1	m	20	23-May-2016	Sub3_Trial19_0	0	0	0	46.278558	False	2.531
3	19	1	m	20	23-May-2016	Sub3_Trial19_0	0	1	1	-30.0131	False	2.531
3	19	1	m	20	23-May-2016	Sub3_Trial19_0	0	2	2	-62.728117999999995	False	2.531
3	19	1	m	20	23-May-2016	Sub3_Trial19_0	0	3	3	-16.753381000000005	False	2.531
3	19	1	m	20	23-May-2016	Sub3_Trial19_0	0	4	4	73.50954	False	2.531
3	19	1	m	20	23-May-2016	Sub3_Trial19_0	0	5	5	-81.189296	False	2.531
3	19	1	m	20	23-May-2016	Sub3_Trial19_0	0	6	6	-45.858457	False	2.531
3	19	1	m	20	23-May-2016	Sub3_Trial19_1	1	0	0	81.125252	True	2.531
3	19	1	m	20	23-May-2016	Sub3_Trial19_1	1	1	1	35.347413	True	2.531
3	19	1	m	20	23-May-2016	Sub3_Trial19_1	1	2	2	-128.220774	True	2.531
3	19	1	m	20	23-May-2016	Sub3_Trial19_1	1	3	3	-95.018664	True	2.531
3	19	1	m	20	23-May-2016	Sub3_Trial19_1	1	4	4	-18.565142	True	2.531
3	19	1	m	20	23-May-2016	Sub3_Trial19_1	1	5	5	-39.483918	True	2.531
3	19	1	m	20	23-May-2016	Sub3_Trial19_1	1	6	6	-95.567523	True	2.531
3	20	1	m	20	23-May-2016	Sub3_Trial20_0	0	0	0	15.310705999999996	True	2.115
3	20	1	m	20	23-May-2016	Sub3_Trial20_0	0	1	1	55.86475200000001	True	2.115
3	20	1	m	20	23-May-2016	Sub3_Trial20_0	0	2	2	-77.63692	True	2.115
3	20	1	m	20	23-May-2016	Sub3_Trial20_0	0	3	3	-66.774413	True	2.115
3	20	1	m	20	23-May-2016	Sub3_Trial20_0	0	4	4	68.095831	True	2.115
3	20	1	m	20	23-May-2016	Sub3_Trial20_0	0	5	5	2.067107	True	2.115
3	20	1	m	20	23-May-2016	Sub3_Trial20_0	0	6	6	-48.568595	True	2.115
3	20	1	m	20	23-May-2016	Sub3_Trial20_1	1	0	0	-76.216829	False	2.115
3	20	1	m	20	23-May-2016	Sub3_Trial20_1	1	1	1	44.643877	False	2.115
3	20	1	m	20	23-May-2016	Sub3_Trial20_1	1	2	2	-16.316957000000002	False	2.115
3	20	1	m	20	23-May-2016	Sub3_Trial20_1	1	3	3	5.376396	False	2.115
3	20	1	m	20	23-May-2016	Sub3_Trial20_1	1	4	4	-63.304277	False	2.115
3	20	1	m	20	23-May-2016	Sub3_Trial20_1	1	5	5	118.551265	False	2.115
3	20	1	m	20	23-May-2016	Sub3_Trial20_1	1	6	6	71.179593	False	2.115
3	21	1	m	20	23-May-2016	Sub3_Trial21_0	0	0	0	47.353509	True	1.798
3	21	1	m	20	23-May-2016	Sub3_Trial21_0	0	1	1	83.5727	True	1.798
3	21	1	m	20	23-May-2016	Sub3_Trial21_0	0	2	2	-103.594255	True	1.798
3	21	1	m	20	23-May-2016	Sub3_Trial21_0	0	3	3	-105.725418	True	1.798
3	21	1	m	20	23-May-2016	Sub3_Trial21_0	0	4	4	-45.455556	True	1.798
3	21	1	m	20	23-May-2016	Sub3_Trial21_0	0	5	5	5.458857999999999	True	1.798
3	21	1	m	20	23-May-2016	Sub3_Trial21_0	0	6	6	8.515337	True	1.798
3	21	1	m	20	23-May-2016	Sub3_Trial21_1	1	0	0	-57.00443	False	1.798
3	21	1	m	20	23-May-2016	Sub3_Trial21_1	1	1	1	-104.527355	False	1.798
3	21	1	m	20	23-May-2016	Sub3_Trial21_1	1	2	2	52.123110999999994	False	1.798
3	21	1	m	20	23-May-2016	Sub3_Trial21_1	1	3	3	-27.131079	False	1.798
3	21	1	m	20	23-May-2016	Sub3_Trial21_1	1	4	4	3.836065999999999	False	1.798
3	21	1	m	20	23-May-2016	Sub3_Trial21_1	1	5	5	25.744971	False	1.798
3	21	1	m	20	23-May-2016	Sub3_Trial21_1	1	6	6	98.702878	False	1.798
3	22	1	m	20	23-May-2016	Sub3_Trial22_0	0	0	0	-4.219276000000001	False	1.698
3	22	1	m	20	23-May-2016	Sub3_Trial22_0	0	1	1	-22.963705000000004	False	1.698
3	22	1	m	20	23-May-2016	Sub3_Trial22_0	0	2	2	-1.659635999999999	False	1.698
3	22	1	m	20	23-May-2016	Sub3_Trial22_0	0	3	3	86.207426	False	1.698
3	22	1	m	20	23-May-2016	Sub3_Trial22_0	0	4	4	-105.455209	False	1.698
3	22	1	m	20	23-May-2016	Sub3_Trial22_0	0	5	5	-136.626865	False	1.698
3	22	1	m	20	23-May-2016	Sub3_Trial22_0	0	6	6	27.37276	False	1.698
3	22	1	m	20	23-May-2016	Sub3_Trial22_1	1	0	0	-144.638925	True	1.698
3	22	1	m	20	23-May-2016	Sub3_Trial22_1	1	1	1	-19.895909	True	1.698
3	22	1	m	20	23-May-2016	Sub3_Trial22_1	1	2	2	-56.305115	True	1.698
3	22	1	m	20	23-May-2016	Sub3_Trial22_1	1	3	3	146.160917	True	1.698
3	22	1	m	20	23-May-2016	Sub3_Trial22_1	1	4	4	20.636551999999995	True	1.698
3	22	1	m	20	23-May-2016	Sub3_Trial22_1	1	5	5	-3.7856799999999993	True	1.698
3	22	1	m	20	23-May-2016	Sub3_Trial22_1	1	6	6	31.624916	True	1.698
3	23	1	m	20	23-May-2016	Sub3_Trial23_0	0	0	0	-56.55339000000001	True	2.18
3	23	1	m	20	23-May-2016	Sub3_Trial23_0	0	1	1	41.165217	True	2.18
3	23	1	m	20	23-May-2016	Sub3_Trial23_0	0	2	2	-56.647929000000005	True	2.18
3	23	1	m	20	23-May-2016	Sub3_Trial23_0	0	3	3	-20.824241999999998	True	2.18
3	23	1	m	20	23-May-2016	Sub3_Trial23_0	0	4	4	-104.582077	True	2.18
3	23	1	m	20	23-May-2016	Sub3_Trial23_0	0	5	5	87.088582	True	2.18
3	23	1	m	20	23-May-2016	Sub3_Trial23_0	0	6	6	73.511983	True	2.18
3	23	1	m	20	23-May-2016	Sub3_Trial23_1	1	0	0	-113.053168	False	2.18
3	23	1	m	20	23-May-2016	Sub3_Trial23_1	1	1	1	-25.821507	False	2.18
3	23	1	m	20	23-May-2016	Sub3_Trial23_1	1	2	2	-35.093456	False	2.18
3	23	1	m	20	23-May-2016	Sub3_Trial23_1	1	3	3	15.463287999999999	False	2.18
3	23	1	m	20	23-May-2016	Sub3_Trial23_1	1	4	4	25.57709	False	2.18
3	23	1	m	20	23-May-2016	Sub3_Trial23_1	1	5	5	-83.478993	False	2.18
3	23	1	m	20	23-May-2016	Sub3_Trial23_1	1	6	6	-12.078669	False	2.18
3	24	1	m	20	23-May-2016	Sub3_Trial24_0	0	0	0	-19.100125	False	2.129
3	24	1	m	20	23-May-2016	Sub3_Trial24_0	0	1	1	-18.947193	False	2.129
3	24	1	m	20	23-May-2016	Sub3_Trial24_0	0	2	2	-142.072502	False	2.129
3	24	1	m	20	23-May-2016	Sub3_Trial24_0	0	3	3	52.980607	False	2.129
3	24	1	m	20	23-May-2016	Sub3_Trial24_0	0	4	4	-0.8160960000000017	False	2.129
3	24	1	m	20	23-May-2016	Sub3_Trial24_0	0	5	5	-41.184455	False	2.129
3	24	1	m	20	23-May-2016	Sub3_Trial24_0	0	6	6	31.089056	False	2.129
3	24	1	m	20	23-May-2016	Sub3_Trial24_1	1	0	0	65.596918	True	2.129
3	24	1	m	20	23-May-2016	Sub3_Trial24_1	1	1	1	112.91390999999999	True	2.129
3	24	1	m	20	23-May-2016	Sub3_Trial24_1	1	2	2	74.066192	True	2.129
3	24	1	m	20	23-May-2016	Sub3_Trial24_1	1	3	3	-39.117378	True	2.129
3	24	1	m	20	23-May-2016	Sub3_Trial24_1	1	4	4	63.872476000000006	True	2.129
3	24	1	m	20	23-May-2016	Sub3_Trial24_1	1	5	5	-11.976446	True	2.129
3	24	1	m	20	23-May-2016	Sub3_Trial24_1	1	6	6	-122.623387	True	2.129
3	25	1	m	20	23-May-2016	Sub3_Trial25_0	0	0	0	143.308197	False	2.07
3	25	1	m	20	23-May-2016	Sub3_Trial25_0	0	1	1	41.685373	False	2.07
3	25	1	m	20	23-May-2016	Sub3_Trial25_0	0	2	2	47.21583699999999	False	2.07
3	25	1	m	20	23-May-2016	Sub3_Trial25_0	0	3	3	-94.47208	False	2.07
3	25	1	m	20	23-May-2016	Sub3_Trial25_0	0	4	4	30.42895	False	2.07
3	25	1	m	20	23-May-2016	Sub3_Trial25_0	0	5	5	-79.289536	False	2.07
3	25	1	m	20	23-May-2016	Sub3_Trial25_0	0	6	6	65.783781	False	2.07
3	25	1	m	20	23-May-2016	Sub3_Trial25_1	1	0	0	-66.71688	True	2.07
3	25	1	m	20	23-May-2016	Sub3_Trial25_1	1	1	1	-79.496775	True	2.07
3	25	1	m	20	23-May-2016	Sub3_Trial25_1	1	2	2	-53.576977	True	2.07
3	25	1	m	20	23-May-2016	Sub3_Trial25_1	1	3	3	7.547701	True	2.07
3	25	1	m	20	23-May-2016	Sub3_Trial25_1	1	4	4	87.773778	True	2.07
3	25	1	m	20	23-May-2016	Sub3_Trial25_1	1	5	5	146.921881	True	2.07
3	25	1	m	20	23-May-2016	Sub3_Trial25_1	1	6	6	-25.544669	True	2.07
3	26	1	m	20	23-May-2016	Sub3_Trial26_0	0	0	0	26.944056	True	1.728
3	26	1	m	20	23-May-2016	Sub3_Trial26_0	0	1	1	-6.282032999999998	True	1.728
3	26	1	m	20	23-May-2016	Sub3_Trial26_0	0	2	2	41.438469	True	1.728
3	26	1	m	20	23-May-2016	Sub3_Trial26_0	0	3	3	8.744267	True	1.728
3	26	1	m	20	23-May-2016	Sub3_Trial26_0	0	4	4	9.292502	True	1.728
3	26	1	m	20	23-May-2016	Sub3_Trial26_0	0	5	5	93.579127	True	1.728
3	26	1	m	20	23-May-2016	Sub3_Trial26_0	0	6	6	-5.032816	True	1.728
3	26	1	m	20	23-May-2016	Sub3_Trial26_1	1	0	0	5.868449999999999	False	1.728
3	26	1	m	20	23-May-2016	Sub3_Trial26_1	1	1	1	6.357970000000002	False	1.728
3	26	1	m	20	23-May-2016	Sub3_Trial26_1	1	2	2	24.814847999999998	False	1.728
3	26	1	m	20	23-May-2016	Sub3_Trial26_1	1	3	3	54.026284000000004	False	1.728
3	26	1	m	20	23-May-2016	Sub3_Trial26_1	1	4	4	-60.991558	False	1.728
3	26	1	m	20	23-May-2016	Sub3_Trial26_1	1	5	5	-7.94238	False	1.728
3	26	1	m	20	23-May-2016	Sub3_Trial26_1	1	6	6	5.497295000000001	False	1.728
3	27	1	m	20	23-May-2016	Sub3_Trial27_0	0	0	0	10.972211000000001	False	2.28
3	27	1	m	20	23-May-2016	Sub3_Trial27_0	0	1	1	13.255932999999999	False	2.28
3	27	1	m	20	23-May-2016	Sub3_Trial27_0	0	2	2	-102.626428	False	2.28
3	27	1	m	20	23-May-2016	Sub3_Trial27_0	0	3	3	2.9909719999999993	False	2.28
3	27	1	m	20	23-May-2016	Sub3_Trial27_0	0	4	4	-92.496766	False	2.28
3	27	1	m	20	23-May-2016	Sub3_Trial27_0	0	5	5	-35.327787	False	2.28
3	27	1	m	20	23-May-2016	Sub3_Trial27_0	0	6	6	65.952381	False	2.28
3	27	1	m	20	23-May-2016	Sub3_Trial27_1	1	0	0	-36.415242	True	2.28
3	27	1	m	20	23-May-2016	Sub3_Trial27_1	1	1	1	8.678465	True	2.28
3	27	1	m	20	23-May-2016	Sub3_Trial27_1	1	2	2	93.999721	True	2.28
3	27	1	m	20	23-May-2016	Sub3_Trial27_1	1	3	3	-4.5070440000000005	True	2.28
3	27	1	m	20	23-May-2016	Sub3_Trial27_1	1	4	4	43.880648	True	2.28
3	27	1	m	20	23-May-2016	Sub3_Trial27_1	1	5	5	31.275653	True	2.28
3	27	1	m	20	23-May-2016	Sub3_Trial27_1	1	6	6	-4.693225999999999	True	2.28
3	28	1	m	20	23-May-2016	Sub3_Trial28_0	0	0	0	-23.585223	True	2.206
3	28	1	m	20	23-May-2016	Sub3_Trial28_0	0	1	1	-8.052661	True	2.206
3	28	1	m	20	23-May-2016	Sub3_Trial28_0	0	2	2	-97.215568	True	2.206
3	28	1	m	20	23-May-2016	Sub3_Trial28_0	0	3	3	30.863467	True	2.206
3	28	1	m	20	23-May-2016	Sub3_Trial28_0	0	4	4	0.8501599999999989	True	2.206
3	28	1	m	20	23-May-2016	Sub3_Trial28_0	0	5	5	28.887399	True	2.206
3	28	1	m	20	23-May-2016	Sub3_Trial28_0	0	6	6	-55.351406	True	2.206
3	28	1	m	20	23-May-2016	Sub3_Trial28_1	1	0	0	-6.7755790000000005	False	2.206
3	28	1	m	20	23-May-2016	Sub3_Trial28_1	1	1	1	77.615312	False	2.206
3	28	1	m	20	23-May-2016	Sub3_Trial28_1	1	2	2	11.658234999999998	False	2.206
3	28	1	m	20	23-May-2016	Sub3_Trial28_1	1	3	3	32.755921	False	2.206
3	28	1	m	20	23-May-2016	Sub3_Trial28_1	1	4	4	-8.011058	False	2.206
3	28	1	m	20	23-May-2016	Sub3_Trial28_1	1	5	5	-33.453819	False	2.206
3	28	1	m	20	23-May-2016	Sub3_Trial28_1	1	6	6	13.358587999999997	False	2.206
3	29	1	m	20	23-May-2016	Sub3_Trial29_0	0	0	0	12.132184	False	2.549
3	29	1	m	20	23-May-2016	Sub3_Trial29_0	0	1	1	4.707704	False	2.549
3	29	1	m	20	23-May-2016	Sub3_Trial29_0	0	2	2	14.065633	False	2.549
3	29	1	m	20	23-May-2016	Sub3_Trial29_0	0	3	3	-126.066055	False	2.549
3	29	1	m	20	23-May-2016	Sub3_Trial29_0	0	4	4	-88.458434	False	2.549
3	29	1	m	20	23-May-2016	Sub3_Trial29_0	0	5	5	15.525335	False	2.549
3	29	1	m	20	23-May-2016	Sub3_Trial29_0	0	6	6	7.628304	False	2.549
3	29	1	m	20	23-May-2016	Sub3_Trial29_1	1	0	0	44.684583	True	2.549
3	29	1	m	20	23-May-2016	Sub3_Trial29_1	1	1	1	-91.327198	True	2.549
3	29	1	m	20	23-May-2016	Sub3_Trial29_1	1	2	2	-123.80514	True	2.549
3	29	1	m	20	23-May-2016	Sub3_Trial29_1	1	3	3	35.756162	True	2.549
3	29	1	m	20	23-May-2016	Sub3_Trial29_1	1	4	4	-37.689943	True	2.549
3	29	1	m	20	23-May-2016	Sub3_Trial29_1	1	5	5	-15.026815	True	2.549
3	29	1	m	20	23-May-2016	Sub3_Trial29_1	1	6	6	-106.398549	True	2.549
3	30	1	m	20	23-May-2016	Sub3_Trial30_0	0	0	0	137.809485	True	1.861
3	30	1	m	20	23-May-2016	Sub3_Trial30_0	0	1	1	45.040284	True	1.861
3	30	1	m	20	23-May-2016	Sub3_Trial30_0	0	2	2	-5.266577999999999	True	1.861
3	30	1	m	20	23-May-2016	Sub3_Trial30_0	0	3	3	-104.26954	True	1.861
3	30	1	m	20	23-May-2016	Sub3_Trial30_0	0	4	4	53.902029	True	1.861
3	30	1	m	20	23-May-2016	Sub3_Trial30_0	0	5	5	67.926014	True	1.861
3	30	1	m	20	23-May-2016	Sub3_Trial30_0	0	6	6	136.381469	True	1.861
3	30	1	m	20	23-May-2016	Sub3_Trial30_1	1	0	0	112.378276	False	1.861
3	30	1	m	20	23-May-2016	Sub3_Trial30_1	1	1	1	-118.311487	False	1.861
3	30	1	m	20	23-May-2016	Sub3_Trial30_1	1	2	2	-54.15957399999999	False	1.861
3	30	1	m	20	23-May-2016	Sub3_Trial30_1	1	3	3	77.860803	False	1.861
3	30	1	m	20	23-May-2016	Sub3_Trial30_1	1	4	4	-10.105828000000002	False	1.861
3	30	1	m	20	23-May-2016	Sub3_Trial30_1	1	5	5	107.335161	False	1.861
3	30	1	m	20	23-May-2016	Sub3_Trial30_1	1	6	6	-54.212434	False	1.861
3	31	1	m	20	23-May-2016	Sub3_Trial31_0	0	0	0	18.215688	False	1.556
3	31	1	m	20	23-May-2016	Sub3_Trial31_0	0	1	1	15.561456	False	1.556
3	31	1	m	20	23-May-2016	Sub3_Trial31_0	0	2	2	-53.208641	False	1.556
3	31	1	m	20	23-May-2016	Sub3_Trial31_0	0	3	3	-111.99944199999999	False	1.556
3	31	1	m	20	23-May-2016	Sub3_Trial31_0	0	4	4	-37.768105	False	1.556
3	31	1	m	20	23-May-2016	Sub3_Trial31_0	0	5	5	99.531162	False	1.556
3	31	1	m	20	23-May-2016	Sub3_Trial31_0	0	6	6	24.565837	False	1.556
3	31	1	m	20	23-May-2016	Sub3_Trial31_1	1	0	0	22.767792	True	1.556
3	31	1	m	20	23-May-2016	Sub3_Trial31_1	1	1	1	-73.815415	True	1.556
3	31	1	m	20	23-May-2016	Sub3_Trial31_1	1	2	2	2.719754000000002	True	1.556
3	31	1	m	20	23-May-2016	Sub3_Trial31_1	1	3	3	-52.111589	True	1.556
3	31	1	m	20	23-May-2016	Sub3_Trial31_1	1	4	4	-92.598162	True	1.556
3	31	1	m	20	23-May-2016	Sub3_Trial31_1	1	5	5	57.499611	True	1.556
3	31	1	m	20	23-May-2016	Sub3_Trial31_1	1	6	6	91.205925	True	1.556
3	32	1	m	20	23-May-2016	Sub3_Trial32_0	0	0	0	-128.525626	True	1.93
3	32	1	m	20	23-May-2016	Sub3_Trial32_0	0	1	1	50.516316	True	1.93
3	32	1	m	20	23-May-2016	Sub3_Trial32_0	0	2	2	4.57142	True	1.93
3	32	1	m	20	23-May-2016	Sub3_Trial32_0	0	3	3	9.078955	True	1.93
3	32	1	m	20	23-May-2016	Sub3_Trial32_0	0	4	4	25.976811	True	1.93
3	32	1	m	20	23-May-2016	Sub3_Trial32_0	0	5	5	32.904193	True	1.93
3	32	1	m	20	23-May-2016	Sub3_Trial32_0	0	6	6	60.84546	True	1.93
3	32	1	m	20	23-May-2016	Sub3_Trial32_1	1	0	0	26.625338	False	1.93
3	32	1	m	20	23-May-2016	Sub3_Trial32_1	1	1	1	37.891401	False	1.93
3	32	1	m	20	23-May-2016	Sub3_Trial32_1	1	2	2	-42.618804	False	1.93
3	32	1	m	20	23-May-2016	Sub3_Trial32_1	1	3	3	-50.353084	False	1.93
3	32	1	m	20	23-May-2016	Sub3_Trial32_1	1	4	4	5.011192000000001	False	1.93
3	32	1	m	20	23-May-2016	Sub3_Trial32_1	1	5	5	97.700257	False	1.93
3	32	1	m	20	23-May-2016	Sub3_Trial32_1	1	6	6	9.941895000000002	False	1.93
3	33	1	m	20	23-May-2016	Sub3_Trial33_0	0	0	0	-80.174411	False	2.443
3	33	1	m	20	23-May-2016	Sub3_Trial33_0	0	1	1	48.792653	False	2.443
3	33	1	m	20	23-May-2016	Sub3_Trial33_0	0	2	2	69.308816	False	2.443
3	33	1	m	20	23-May-2016	Sub3_Trial33_0	0	3	3	-4.9268339999999995	False	2.443
3	33	1	m	20	23-May-2016	Sub3_Trial33_0	0	4	4	149.81362	False	2.443
3	33	1	m	20	23-May-2016	Sub3_Trial33_0	0	5	5	4.9705189999999995	False	2.443
3	33	1	m	20	23-May-2016	Sub3_Trial33_0	0	6	6	-54.344089999999994	False	2.443
3	33	1	m	20	23-May-2016	Sub3_Trial33_1	1	0	0	-40.866716	True	2.443
3	33	1	m	20	23-May-2016	Sub3_Trial33_1	1	1	1	-109.699399	True	2.443
3	33	1	m	20	23-May-2016	Sub3_Trial33_1	1	2	2	-31.555447	True	2.443
3	33	1	m	20	23-May-2016	Sub3_Trial33_1	1	3	3	80.265902	True	2.443
3	33	1	m	20	23-May-2016	Sub3_Trial33_1	1	4	4	-77.060366	True	2.443
3	33	1	m	20	23-May-2016	Sub3_Trial33_1	1	5	5	35.99152	True	2.443
3	33	1	m	20	23-May-2016	Sub3_Trial33_1	1	6	6	-104.468007	True	2.443
3	34	1	m	20	23-May-2016	Sub3_Trial34_0	0	0	0	23.923134	True	2.278
3	34	1	m	20	23-May-2016	Sub3_Trial34_0	0	1	1	8.375309	True	2.278
3	34	1	m	20	23-May-2016	Sub3_Trial34_0	0	2	2	3.0434209999999986	True	2.278
3	34	1	m	20	23-May-2016	Sub3_Trial34_0	0	3	3	-147.437361	True	2.278
3	34	1	m	20	23-May-2016	Sub3_Trial34_0	0	4	4	107.388432	True	2.278
3	34	1	m	20	23-May-2016	Sub3_Trial34_0	0	5	5	-98.358251	True	2.278
3	34	1	m	20	23-May-2016	Sub3_Trial34_0	0	6	6	44.670283	True	2.278
3	34	1	m	20	23-May-2016	Sub3_Trial34_1	1	0	0	130.105327	False	2.278
3	34	1	m	20	23-May-2016	Sub3_Trial34_1	1	1	1	-65.981402	False	2.278
3	34	1	m	20	23-May-2016	Sub3_Trial34_1	1	2	2	47.784955999999994	False	2.278
3	34	1	m	20	23-May-2016	Sub3_Trial34_1	1	3	3	63.066216999999995	False	2.278
3	34	1	m	20	23-May-2016	Sub3_Trial34_1	1	4	4	74.933775	False	2.278
3	34	1	m	20	23-May-2016	Sub3_Trial34_1	1	5	5	42.119803	False	2.278
3	34	1	m	20	23-May-2016	Sub3_Trial34_1	1	6	6	61.56225499999999	False	2.278
3	35	1	m	20	23-May-2016	Sub3_Trial35_0	0	0	0	-130.631673	False	1.421
3	35	1	m	20	23-May-2016	Sub3_Trial35_0	0	1	1	-35.130579	False	1.421
3	35	1	m	20	23-May-2016	Sub3_Trial35_0	0	2	2	5.548946000000001	False	1.421
3	35	1	m	20	23-May-2016	Sub3_Trial35_0	0	3	3	97.280983	False	1.421
3	35	1	m	20	23-May-2016	Sub3_Trial35_0	0	4	4	7.416796999999999	False	1.421
3	35	1	m	20	23-May-2016	Sub3_Trial35_0	0	5	5	130.702754	False	1.421
3	35	1	m	20	23-May-2016	Sub3_Trial35_0	0	6	6	-110.275185	False	1.421
3	35	1	m	20	23-May-2016	Sub3_Trial35_1	1	0	0	40.962109	True	1.421
3	35	1	m	20	23-May-2016	Sub3_Trial35_1	1	1	1	83.413557	True	1.421
3	35	1	m	20	23-May-2016	Sub3_Trial35_1	1	2	2	137.714161	True	1.421
3	35	1	m	20	23-May-2016	Sub3_Trial35_1	1	3	3	-105.85869	True	1.421
3	35	1	m	20	23-May-2016	Sub3_Trial35_1	1	4	4	-44.35551799999999	True	1.421
3	35	1	m	20	23-May-2016	Sub3_Trial35_1	1	5	5	-74.011968	True	1.421
3	35	1	m	20	23-May-2016	Sub3_Trial35_1	1	6	6	102.91937	True	1.421
3	36	1	m	20	23-May-2016	Sub3_Trial36_0	0	0	0	-83.788906	False	1.825
3	36	1	m	20	23-May-2016	Sub3_Trial36_0	0	1	1	37.97818	False	1.825
3	36	1	m	20	23-May-2016	Sub3_Trial36_0	0	2	2	-80.954173	False	1.825
3	36	1	m	20	23-May-2016	Sub3_Trial36_0	0	3	3	25.991654	False	1.825
3	36	1	m	20	23-May-2016	Sub3_Trial36_0	0	4	4	-42.917616	False	1.825
3	36	1	m	20	23-May-2016	Sub3_Trial36_0	0	5	5	-149.852799	False	1.825
3	36	1	m	20	23-May-2016	Sub3_Trial36_0	0	6	6	-12.969955999999996	False	1.825
3	36	1	m	20	23-May-2016	Sub3_Trial36_1	1	0	0	-48.355275	True	1.825
3	36	1	m	20	23-May-2016	Sub3_Trial36_1	1	1	1	12.585088999999996	True	1.825
3	36	1	m	20	23-May-2016	Sub3_Trial36_1	1	2	2	-53.201155	True	1.825
3	36	1	m	20	23-May-2016	Sub3_Trial36_1	1	3	3	32.893402	True	1.825
3	36	1	m	20	23-May-2016	Sub3_Trial36_1	1	4	4	-38.272655	True	1.825
3	36	1	m	20	23-May-2016	Sub3_Trial36_1	1	5	5	-98.461986	True	1.825
3	36	1	m	20	23-May-2016	Sub3_Trial36_1	1	6	6	95.581995	True	1.825
3	37	1	m	20	23-May-2016	Sub3_Trial37_0	0	0	0	-130.723755	True	2.163
3	37	1	m	20	23-May-2016	Sub3_Trial37_0	0	1	1	-59.30927700000001	True	2.163
3	37	1	m	20	23-May-2016	Sub3_Trial37_0	0	2	2	36.654325	True	2.163
3	37	1	m	20	23-May-2016	Sub3_Trial37_0	0	3	3	30.234937	True	2.163
3	37	1	m	20	23-May-2016	Sub3_Trial37_0	0	4	4	28.396681	True	2.163
3	37	1	m	20	23-May-2016	Sub3_Trial37_0	0	5	5	5.168455	True	2.163
3	37	1	m	20	23-May-2016	Sub3_Trial37_0	0	6	6	109.049518	True	2.163
3	37	1	m	20	23-May-2016	Sub3_Trial37_1	1	0	0	21.355490000000003	False	2.163
3	37	1	m	20	23-May-2016	Sub3_Trial37_1	1	1	1	1.7679529999999986	False	2.163
3	37	1	m	20	23-May-2016	Sub3_Trial37_1	1	2	2	-17.961699	False	2.163
3	37	1	m	20	23-May-2016	Sub3_Trial37_1	1	3	3	9.588721	False	2.163
3	37	1	m	20	23-May-2016	Sub3_Trial37_1	1	4	4	-2.451032999999999	False	2.163
3	37	1	m	20	23-May-2016	Sub3_Trial37_1	1	5	5	9.406693	False	2.163
3	37	1	m	20	23-May-2016	Sub3_Trial37_1	1	6	6	96.567289	False	2.163
3	38	1	m	20	23-May-2016	Sub3_Trial38_0	0	0	0	26.032292999999996	False	2.713
3	38	1	m	20	23-May-2016	Sub3_Trial38_0	0	1	1	-88.385953	False	2.713
3	38	1	m	20	23-May-2016	Sub3_Trial38_0	0	2	2	20.531448999999995	False	2.713
3	38	1	m	20	23-May-2016	Sub3_Trial38_0	0	3	3	30.701018000000005	False	2.713
3	38	1	m	20	23-May-2016	Sub3_Trial38_0	0	4	4	70.039827	False	2.713
3	38	1	m	20	23-May-2016	Sub3_Trial38_0	0	5	5	11.083227	False	2.713
3	38	1	m	20	23-May-2016	Sub3_Trial38_0	0	6	6	-85.34318	False	2.713
3	38	1	m	20	23-May-2016	Sub3_Trial38_1	1	0	0	42.573861	True	2.713
3	38	1	m	20	23-May-2016	Sub3_Trial38_1	1	1	1	74.013088	True	2.713
3	38	1	m	20	23-May-2016	Sub3_Trial38_1	1	2	2	93.916375	True	2.713
3	38	1	m	20	23-May-2016	Sub3_Trial38_1	1	3	3	-13.281397999999996	True	2.713
3	38	1	m	20	23-May-2016	Sub3_Trial38_1	1	4	4	0.8276719999999997	True	2.713
3	38	1	m	20	23-May-2016	Sub3_Trial38_1	1	5	5	29.513574	True	2.713
3	38	1	m	20	23-May-2016	Sub3_Trial38_1	1	6	6	66.189749	True	2.713
3	39	1	m	20	23-May-2016	Sub3_Trial39_0	0	0	0	-84.491218	False	1.533
3	39	1	m	20	23-May-2016	Sub3_Trial39_0	0	1	1	71.901785	False	1.533
3	39	1	m	20	23-May-2016	Sub3_Trial39_0	0	2	2	23.911588	False	1.533
3	39	1	m	20	23-May-2016	Sub3_Trial39_0	0	3	3	44.623388	False	1.533
3	39	1	m	20	23-May-2016	Sub3_Trial39_0	0	4	4	-15.136003000000002	False	1.533
3	39	1	m	20	23-May-2016	Sub3_Trial39_0	0	5	5	39.480259	False	1.533
3	39	1	m	20	23-May-2016	Sub3_Trial39_0	0	6	6	17.480105	False	1.533
3	39	1	m	20	23-May-2016	Sub3_Trial39_1	1	0	0	-35.987921	True	1.533
3	39	1	m	20	23-May-2016	Sub3_Trial39_1	1	1	1	-11.002714	True	1.533
3	39	1	m	20	23-May-2016	Sub3_Trial39_1	1	2	2	21.431917999999996	True	1.533
3	39	1	m	20	23-May-2016	Sub3_Trial39_1	1	3	3	-60.189288	True	1.533
3	39	1	m	20	23-May-2016	Sub3_Trial39_1	1	4	4	-93.562972	True	1.533
3	39	1	m	20	23-May-2016	Sub3_Trial39_1	1	5	5	95.452576	True	1.533
3	39	1	m	20	23-May-2016	Sub3_Trial39_1	1	6	6	-53.61994	True	1.533
3	40	1	m	20	23-May-2016	Sub3_Trial40_0	0	0	0	0.5018029999999989	True	2.595
3	40	1	m	20	23-May-2016	Sub3_Trial40_0	0	1	1	-19.11486	True	2.595
3	40	1	m	20	23-May-2016	Sub3_Trial40_0	0	2	2	108.92143	True	2.595
3	40	1	m	20	23-May-2016	Sub3_Trial40_0	0	3	3	-28.502496	True	2.595
3	40	1	m	20	23-May-2016	Sub3_Trial40_0	0	4	4	-51.645183	True	2.595
3	40	1	m	20	23-May-2016	Sub3_Trial40_0	0	5	5	-132.369543	True	2.595
3	40	1	m	20	23-May-2016	Sub3_Trial40_0	0	6	6	-10.037213000000001	True	2.595
3	40	1	m	20	23-May-2016	Sub3_Trial40_1	1	0	0	45.240448	False	2.595
3	40	1	m	20	23-May-2016	Sub3_Trial40_1	1	1	1	46.042029	False	2.595
3	40	1	m	20	23-May-2016	Sub3_Trial40_1	1	2	2	-5.435881	False	2.595
3	40	1	m	20	23-May-2016	Sub3_Trial40_1	1	3	3	-29.842398	False	2.595
3	40	1	m	20	23-May-2016	Sub3_Trial40_1	1	4	4	19.015093	False	2.595
3	40	1	m	20	23-May-2016	Sub3_Trial40_1	1	5	5	17.610516000000004	False	2.595
3	40	1	m	20	23-May-2016	Sub3_Trial40_1	1	6	6	-65.895463	False	2.595
3	41	1	m	20	23-May-2016	Sub3_Trial41_0	0	0	0	-44.079357	False	2.252
3	41	1	m	20	23-May-2016	Sub3_Trial41_0	0	1	1	-29.828928000000005	False	2.252
3	41	1	m	20	23-May-2016	Sub3_Trial41_0	0	2	2	-22.291528999999997	False	2.252
3	41	1	m	20	23-May-2016	Sub3_Trial41_0	0	3	3	10.654187	False	2.252
3	41	1	m	20	23-May-2016	Sub3_Trial41_0	0	4	4	37.62986	False	2.252
3	41	1	m	20	23-May-2016	Sub3_Trial41_0	0	5	5	11.787718	False	2.252
3	41	1	m	20	23-May-2016	Sub3_Trial41_0	0	6	6	99.92219	False	2.252
3	41	1	m	20	23-May-2016	Sub3_Trial41_1	1	0	0	78.869756	True	2.252
3	41	1	m	20	23-May-2016	Sub3_Trial41_1	1	1	1	101.813498	True	2.252
3	41	1	m	20	23-May-2016	Sub3_Trial41_1	1	2	2	-42.442298	True	2.252
3	41	1	m	20	23-May-2016	Sub3_Trial41_1	1	3	3	109.54797400000001	True	2.252
3	41	1	m	20	23-May-2016	Sub3_Trial41_1	1	4	4	87.71418	True	2.252
3	41	1	m	20	23-May-2016	Sub3_Trial41_1	1	5	5	-70.533861	True	2.252
3	41	1	m	20	23-May-2016	Sub3_Trial41_1	1	6	6	-65.197898	True	2.252
3	42	1	m	20	23-May-2016	Sub3_Trial42_0	0	0	0	64.387881	True	2.139
3	42	1	m	20	23-May-2016	Sub3_Trial42_0	0	1	1	-48.209774	True	2.139
3	42	1	m	20	23-May-2016	Sub3_Trial42_0	0	2	2	-119.289094	True	2.139
3	42	1	m	20	23-May-2016	Sub3_Trial42_0	0	3	3	-21.349843	True	2.139
3	42	1	m	20	23-May-2016	Sub3_Trial42_0	0	4	4	4.262978	True	2.139
3	42	1	m	20	23-May-2016	Sub3_Trial42_0	0	5	5	-123.312819	True	2.139
3	42	1	m	20	23-May-2016	Sub3_Trial42_0	0	6	6	8.721321	True	2.139
3	42	1	m	20	23-May-2016	Sub3_Trial42_1	1	0	0	28.163232	False	2.139
3	42	1	m	20	23-May-2016	Sub3_Trial42_1	1	1	1	-77.914516	False	2.139
3	42	1	m	20	23-May-2016	Sub3_Trial42_1	1	2	2	-8.421301	False	2.139
3	42	1	m	20	23-May-2016	Sub3_Trial42_1	1	3	3	-0.2651399999999988	False	2.139
3	42	1	m	20	23-May-2016	Sub3_Trial42_1	1	4	4	20.813432	False	2.139
3	42	1	m	20	23-May-2016	Sub3_Trial42_1	1	5	5	114.924786	False	2.139
3	42	1	m	20	23-May-2016	Sub3_Trial42_1	1	6	6	47.936729	False	2.139
3	43	1	m	20	23-May-2016	Sub3_Trial43_0	0	0	0	-47.270211	False	2.414
3	43	1	m	20	23-May-2016	Sub3_Trial43_0	0	1	1	27.021842	False	2.414
3	43	1	m	20	23-May-2016	Sub3_Trial43_0	0	2	2	48.730008	False	2.414
3	43	1	m	20	23-May-2016	Sub3_Trial43_0	0	3	3	86.602684	False	2.414
3	43	1	m	20	23-May-2016	Sub3_Trial43_0	0	4	4	-27.237107	False	2.414
3	43	1	m	20	23-May-2016	Sub3_Trial43_0	0	5	5	13.142145999999997	False	2.414
3	43	1	m	20	23-May-2016	Sub3_Trial43_0	0	6	6	66.608771	False	2.414
3	43	1	m	20	23-May-2016	Sub3_Trial43_1	1	0	0	73.911974	True	2.414
3	43	1	m	20	23-May-2016	Sub3_Trial43_1	1	1	1	55.027619	True	2.414
3	43	1	m	20	23-May-2016	Sub3_Trial43_1	1	2	2	71.032251	True	2.414
3	43	1	m	20	23-May-2016	Sub3_Trial43_1	1	3	3	-19.056815999999998	True	2.414
3	43	1	m	20	23-May-2016	Sub3_Trial43_1	1	4	4	47.074523	True	2.414
3	43	1	m	20	23-May-2016	Sub3_Trial43_1	1	5	5	17.416871	True	2.414
3	43	1	m	20	23-May-2016	Sub3_Trial43_1	1	6	6	-55.82788099999999	True	2.414
3	44	1	m	20	23-May-2016	Sub3_Trial44_0	0	0	0	-109.033635	True	2.37
3	44	1	m	20	23-May-2016	Sub3_Trial44_0	0	1	1	-35.275142	True	2.37
3	44	1	m	20	23-May-2016	Sub3_Trial44_0	0	2	2	11.551825	True	2.37
3	44	1	m	20	23-May-2016	Sub3_Trial44_0	0	3	3	-64.126091	True	2.37
3	44	1	m	20	23-May-2016	Sub3_Trial44_0	0	4	4	-25.891199999999998	True	2.37
3	44	1	m	20	23-May-2016	Sub3_Trial44_0	0	5	5	0.38356999999999886	True	2.37
3	44	1	m	20	23-May-2016	Sub3_Trial44_0	0	6	6	-52.44055900000001	True	2.37
3	44	1	m	20	23-May-2016	Sub3_Trial44_1	1	0	0	56.435148	False	2.37
3	44	1	m	20	23-May-2016	Sub3_Trial44_1	1	1	1	24.155361	False	2.37
3	44	1	m	20	23-May-2016	Sub3_Trial44_1	1	2	2	-119.386664	False	2.37
3	44	1	m	20	23-May-2016	Sub3_Trial44_1	1	3	3	84.424035	False	2.37
3	44	1	m	20	23-May-2016	Sub3_Trial44_1	1	4	4	110.40534300000002	False	2.37
3	44	1	m	20	23-May-2016	Sub3_Trial44_1	1	5	5	72.391712	False	2.37
3	44	1	m	20	23-May-2016	Sub3_Trial44_1	1	6	6	21.70586	False	2.37
3	45	1	m	20	23-May-2016	Sub3_Trial45_0	0	0	0	44.03805	False	2.469
3	45	1	m	20	23-May-2016	Sub3_Trial45_0	0	1	1	35.143323	False	2.469
3	45	1	m	20	23-May-2016	Sub3_Trial45_0	0	2	2	67.649709	False	2.469
3	45	1	m	20	23-May-2016	Sub3_Trial45_0	0	3	3	57.154616000000004	False	2.469
3	45	1	m	20	23-May-2016	Sub3_Trial45_0	0	4	4	40.245062	False	2.469
3	45	1	m	20	23-May-2016	Sub3_Trial45_0	0	5	5	-50.779245	False	2.469
3	45	1	m	20	23-May-2016	Sub3_Trial45_0	0	6	6	20.983581	False	2.469
3	45	1	m	20	23-May-2016	Sub3_Trial45_1	1	0	0	-42.221212	True	2.469
3	45	1	m	20	23-May-2016	Sub3_Trial45_1	1	1	1	67.532723	True	2.469
3	45	1	m	20	23-May-2016	Sub3_Trial45_1	1	2	2	-88.083879	True	2.469
3	45	1	m	20	23-May-2016	Sub3_Trial45_1	1	3	3	-32.387026	True	2.469
3	45	1	m	20	23-May-2016	Sub3_Trial45_1	1	4	4	-47.007277	True	2.469
3	45	1	m	20	23-May-2016	Sub3_Trial45_1	1	5	5	-27.925882	True	2.469
3	45	1	m	20	23-May-2016	Sub3_Trial45_1	1	6	6	-16.710312000000002	True	2.469
3	46	1	m	20	23-May-2016	Sub3_Trial46_0	0	0	0	104.850006	False	2.138
3	46	1	m	20	23-May-2016	Sub3_Trial46_0	0	1	1	25.668957	False	2.138
3	46	1	m	20	23-May-2016	Sub3_Trial46_0	0	2	2	84.5152	False	2.138
3	46	1	m	20	23-May-2016	Sub3_Trial46_0	0	3	3	-36.219928	False	2.138
3	46	1	m	20	23-May-2016	Sub3_Trial46_0	0	4	4	18.533225	False	2.138
3	46	1	m	20	23-May-2016	Sub3_Trial46_0	0	5	5	-10.6617	False	2.138
3	46	1	m	20	23-May-2016	Sub3_Trial46_0	0	6	6	63.764138	False	2.138
3	46	1	m	20	23-May-2016	Sub3_Trial46_1	1	0	0	51.757245	True	2.138
3	46	1	m	20	23-May-2016	Sub3_Trial46_1	1	1	1	43.903973	True	2.138
3	46	1	m	20	23-May-2016	Sub3_Trial46_1	1	2	2	-45.618628	True	2.138
3	46	1	m	20	23-May-2016	Sub3_Trial46_1	1	3	3	-122.60325	True	2.138
3	46	1	m	20	23-May-2016	Sub3_Trial46_1	1	4	4	-46.702618	True	2.138
3	46	1	m	20	23-May-2016	Sub3_Trial46_1	1	5	5	68.520893	True	2.138
3	46	1	m	20	23-May-2016	Sub3_Trial46_1	1	6	6	139.594508	True	2.138
3	47	1	m	20	23-May-2016	Sub3_Trial47_0	0	0	0	139.091311	True	1.678
3	47	1	m	20	23-May-2016	Sub3_Trial47_0	0	1	1	-11.856289	True	1.678
3	47	1	m	20	23-May-2016	Sub3_Trial47_0	0	2	2	28.212997	True	1.678
3	47	1	m	20	23-May-2016	Sub3_Trial47_0	0	3	3	10.925679	True	1.678
3	47	1	m	20	23-May-2016	Sub3_Trial47_0	0	4	4	-102.650301	True	1.678
3	47	1	m	20	23-May-2016	Sub3_Trial47_0	0	5	5	54.806119	True	1.678
3	47	1	m	20	23-May-2016	Sub3_Trial47_0	0	6	6	25.237539	True	1.678
3	47	1	m	20	23-May-2016	Sub3_Trial47_1	1	0	0	-19.57369	False	1.678
3	47	1	m	20	23-May-2016	Sub3_Trial47_1	1	1	1	-59.364489	False	1.678
3	47	1	m	20	23-May-2016	Sub3_Trial47_1	1	2	2	-38.400255	False	1.678
3	47	1	m	20	23-May-2016	Sub3_Trial47_1	1	3	3	64.637962	False	1.678
3	47	1	m	20	23-May-2016	Sub3_Trial47_1	1	4	4	-2.1105990000000006	False	1.678
3	47	1	m	20	23-May-2016	Sub3_Trial47_1	1	5	5	-21.491503	False	1.678
3	47	1	m	20	23-May-2016	Sub3_Trial47_1	1	6	6	-48.94323	False	1.678
3	48	1	m	20	23-May-2016	Sub3_Trial48_0	0	0	0	-36.767342	False	1.984
3	48	1	m	20	23-May-2016	Sub3_Trial48_0	0	1	1	-74.855343	False	1.984
3	48	1	m	20	23-May-2016	Sub3_Trial48_0	0	2	2	16.829441	False	1.984
3	48	1	m	20	23-May-2016	Sub3_Trial48_0	0	3	3	5.792349999999999	False	1.984
3	48	1	m	20	23-May-2016	Sub3_Trial48_0	0	4	4	-36.644968	False	1.984
3	48	1	m	20	23-May-2016	Sub3_Trial48_0	0	5	5	-115.761323	False	1.984
3	48	1	m	20	23-May-2016	Sub3_Trial48_0	0	6	6	-14.768996999999999	False	1.984
3	48	1	m	20	23-May-2016	Sub3_Trial48_1	1	0	0	16.507531999999998	True	1.984
3	48	1	m	20	23-May-2016	Sub3_Trial48_1	1	1	1	-97.078315	True	1.984
3	48	1	m	20	23-May-2016	Sub3_Trial48_1	1	2	2	5.530514	True	1.984
3	48	1	m	20	23-May-2016	Sub3_Trial48_1	1	3	3	92.945835	True	1.984
3	48	1	m	20	23-May-2016	Sub3_Trial48_1	1	4	4	32.881146	True	1.984
3	48	1	m	20	23-May-2016	Sub3_Trial48_1	1	5	5	52.28981	True	1.984
3	48	1	m	20	23-May-2016	Sub3_Trial48_1	1	6	6	69.34834	True	1.984
3	49	1	m	20	23-May-2016	Sub3_Trial49_0	0	0	0	-85.86724	True	1.983
3	49	1	m	20	23-May-2016	Sub3_Trial49_0	0	1	1	57.219515	True	1.983
3	49	1	m	20	23-May-2016	Sub3_Trial49_0	0	2	2	143.861043	True	1.983
3	49	1	m	20	23-May-2016	Sub3_Trial49_0	0	3	3	71.891497	True	1.983
3	49	1	m	20	23-May-2016	Sub3_Trial49_0	0	4	4	-37.258165	True	1.983
3	49	1	m	20	23-May-2016	Sub3_Trial49_0	0	5	5	65.037301	True	1.983
3	49	1	m	20	23-May-2016	Sub3_Trial49_0	0	6	6	-66.866712	True	1.983
3	49	1	m	20	23-May-2016	Sub3_Trial49_1	1	0	0	111.80300299999999	False	1.983
3	49	1	m	20	23-May-2016	Sub3_Trial49_1	1	1	1	-131.53003	False	1.983
3	49	1	m	20	23-May-2016	Sub3_Trial49_1	1	2	2	21.802372	False	1.983
3	49	1	m	20	23-May-2016	Sub3_Trial49_1	1	3	3	-62.059056	False	1.983
3	49	1	m	20	23-May-2016	Sub3_Trial49_1	1	4	4	37.487634	False	1.983
3	49	1	m	20	23-May-2016	Sub3_Trial49_1	1	5	5	-12.31007	False	1.983
3	49	1	m	20	23-May-2016	Sub3_Trial49_1	1	6	6	-20.62413	False	1.983
3	50	1	m	20	23-May-2016	Sub3_Trial50_0	0	0	0	89.016449	False	1.828
3	50	1	m	20	23-May-2016	Sub3_Trial50_0	0	1	1	52.721164	False	1.828
3	50	1	m	20	23-May-2016	Sub3_Trial50_0	0	2	2	-18.030802	False	1.828
3	50	1	m	20	23-May-2016	Sub3_Trial50_0	0	3	3	-15.571027999999998	False	1.828
3	50	1	m	20	23-May-2016	Sub3_Trial50_0	0	4	4	43.689266	False	1.828
3	50	1	m	20	23-May-2016	Sub3_Trial50_0	0	5	5	57.791814	False	1.828
3	50	1	m	20	23-May-2016	Sub3_Trial50_0	0	6	6	63.699254	False	1.828
3	50	1	m	20	23-May-2016	Sub3_Trial50_1	1	0	0	-22.448331	True	1.828
3	50	1	m	20	23-May-2016	Sub3_Trial50_1	1	1	1	-124.868904	True	1.828
3	50	1	m	20	23-May-2016	Sub3_Trial50_1	1	2	2	90.997388	True	1.828
3	50	1	m	20	23-May-2016	Sub3_Trial50_1	1	3	3	-3.8991439999999997	True	1.828
3	50	1	m	20	23-May-2016	Sub3_Trial50_1	1	4	4	68.955294	True	1.828
3	50	1	m	20	23-May-2016	Sub3_Trial50_1	1	5	5	84.308245	True	1.828
3	50	1	m	20	23-May-2016	Sub3_Trial50_1	1	6	6	45.58619	True	1.828
3	51	1	m	20	23-May-2016	Sub3_Trial51_0	0	0	0	45.66566399999999	True	1.745
3	51	1	m	20	23-May-2016	Sub3_Trial51_0	0	1	1	39.752026	True	1.745
3	51	1	m	20	23-May-2016	Sub3_Trial51_0	0	2	2	-73.43788	True	1.745
3	51	1	m	20	23-May-2016	Sub3_Trial51_0	0	3	3	-81.494282	True	1.745
3	51	1	m	20	23-May-2016	Sub3_Trial51_0	0	4	4	-98.428226	True	1.745
3	51	1	m	20	23-May-2016	Sub3_Trial51_0	0	5	5	-139.312232	True	1.745
3	51	1	m	20	23-May-2016	Sub3_Trial51_0	0	6	6	-48.572718	True	1.745
3	51	1	m	20	23-May-2016	Sub3_Trial51_1	1	0	0	48.704614	False	1.745
3	51	1	m	20	23-May-2016	Sub3_Trial51_1	1	1	1	-29.082210000000003	False	1.745
3	51	1	m	20	23-May-2016	Sub3_Trial51_1	1	2	2	-16.127937000000003	False	1.745
3	51	1	m	20	23-May-2016	Sub3_Trial51_1	1	3	3	-118.888273	False	1.745
3	51	1	m	20	23-May-2016	Sub3_Trial51_1	1	4	4	75.589634	False	1.745
3	51	1	m	20	23-May-2016	Sub3_Trial51_1	1	5	5	97.156517	False	1.745
3	51	1	m	20	23-May-2016	Sub3_Trial51_1	1	6	6	100.466379	False	1.745
3	52	1	m	20	23-May-2016	Sub3_Trial52_0	0	0	0	56.37825	False	1.635
3	52	1	m	20	23-May-2016	Sub3_Trial52_0	0	1	1	-17.634546	False	1.635
3	52	1	m	20	23-May-2016	Sub3_Trial52_0	0	2	2	55.553662	False	1.635
3	52	1	m	20	23-May-2016	Sub3_Trial52_0	0	3	3	40.623777	False	1.635
3	52	1	m	20	23-May-2016	Sub3_Trial52_0	0	4	4	-73.728833	False	1.635
3	52	1	m	20	23-May-2016	Sub3_Trial52_0	0	5	5	70.307259	False	1.635
3	52	1	m	20	23-May-2016	Sub3_Trial52_0	0	6	6	9.145969	False	1.635
3	52	1	m	20	23-May-2016	Sub3_Trial52_1	1	0	0	-52.148528	True	1.635
3	52	1	m	20	23-May-2016	Sub3_Trial52_1	1	1	1	49.56009800000001	True	1.635
3	52	1	m	20	23-May-2016	Sub3_Trial52_1	1	2	2	-73.031855	True	1.635
3	52	1	m	20	23-May-2016	Sub3_Trial52_1	1	3	3	10.612765	True	1.635
3	52	1	m	20	23-May-2016	Sub3_Trial52_1	1	4	4	-50.688845	True	1.635
3	52	1	m	20	23-May-2016	Sub3_Trial52_1	1	5	5	57.95651599999999	True	1.635
3	52	1	m	20	23-May-2016	Sub3_Trial52_1	1	6	6	27.269377	True	1.635
3	53	1	m	20	23-May-2016	Sub3_Trial53_0	0	0	0	52.9983	True	2.089
3	53	1	m	20	23-May-2016	Sub3_Trial53_0	0	1	1	-13.810367999999997	True	2.089
3	53	1	m	20	23-May-2016	Sub3_Trial53_0	0	2	2	13.39315	True	2.089
3	53	1	m	20	23-May-2016	Sub3_Trial53_0	0	3	3	70.521795	True	2.089
3	53	1	m	20	23-May-2016	Sub3_Trial53_0	0	4	4	148.520168	True	2.089
3	53	1	m	20	23-May-2016	Sub3_Trial53_0	0	5	5	-31.421825	True	2.089
3	53	1	m	20	23-May-2016	Sub3_Trial53_0	0	6	6	-0.09281199999999856	True	2.089
3	53	1	m	20	23-May-2016	Sub3_Trial53_1	1	0	0	49.876914	False	2.089
3	53	1	m	20	23-May-2016	Sub3_Trial53_1	1	1	1	143.050046	False	2.089
3	53	1	m	20	23-May-2016	Sub3_Trial53_1	1	2	2	42.958406	False	2.089
3	53	1	m	20	23-May-2016	Sub3_Trial53_1	1	3	3	-32.753643	False	2.089
3	53	1	m	20	23-May-2016	Sub3_Trial53_1	1	4	4	-17.926943	False	2.089
3	53	1	m	20	23-May-2016	Sub3_Trial53_1	1	5	5	56.408714	False	2.089
3	53	1	m	20	23-May-2016	Sub3_Trial53_1	1	6	6	64.96144	False	2.089
3	54	1	m	20	23-May-2016	Sub3_Trial54_0	0	0	0	-40.076147	False	2.173
3	54	1	m	20	23-May-2016	Sub3_Trial54_0	0	1	1	11.678586	False	2.173
3	54	1	m	20	23-May-2016	Sub3_Trial54_0	0	2	2	34.353518	False	2.173
3	54	1	m	20	23-May-2016	Sub3_Trial54_0	0	3	3	114.934381	False	2.173
3	54	1	m	20	23-May-2016	Sub3_Trial54_0	0	4	4	-10.681987	False	2.173
3	54	1	m	20	23-May-2016	Sub3_Trial54_0	0	5	5	-12.780403	False	2.173
3	54	1	m	20	23-May-2016	Sub3_Trial54_0	0	6	6	127.855241	False	2.173
3	54	1	m	20	23-May-2016	Sub3_Trial54_1	1	0	0	-86.954889	True	2.173
3	54	1	m	20	23-May-2016	Sub3_Trial54_1	1	1	1	-7.5882429999999985	True	2.173
3	54	1	m	20	23-May-2016	Sub3_Trial54_1	1	2	2	-99.880053	True	2.173
3	54	1	m	20	23-May-2016	Sub3_Trial54_1	1	3	3	-42.806472	True	2.173
3	54	1	m	20	23-May-2016	Sub3_Trial54_1	1	4	4	-94.096376	True	2.173
3	54	1	m	20	23-May-2016	Sub3_Trial54_1	1	5	5	55.334516	True	2.173
3	54	1	m	20	23-May-2016	Sub3_Trial54_1	1	6	6	-104.721903	True	2.173
3	55	1	m	20	23-May-2016	Sub3_Trial55_0	0	0	0	-77.809356	True	1.291
3	55	1	m	20	23-May-2016	Sub3_Trial55_0	0	1	1	127.18898200000001	True	1.291
3	55	1	m	20	23-May-2016	Sub3_Trial55_0	0	2	2	-85.197333	True	1.291
3	55	1	m	20	23-May-2016	Sub3_Trial55_0	0	3	3	-18.340541	True	1.291
3	55	1	m	20	23-May-2016	Sub3_Trial55_0	0	4	4	-35.705834	True	1.291
3	55	1	m	20	23-May-2016	Sub3_Trial55_0	0	5	5	35.140217	True	1.291
3	55	1	m	20	23-May-2016	Sub3_Trial55_0	0	6	6	-79.650295	True	1.291
3	55	1	m	20	23-May-2016	Sub3_Trial55_1	1	0	0	-19.726298	False	1.291
3	55	1	m	20	23-May-2016	Sub3_Trial55_1	1	1	1	107.076032	False	1.291
3	55	1	m	20	23-May-2016	Sub3_Trial55_1	1	2	2	-51.872600000000006	False	1.291
3	55	1	m	20	23-May-2016	Sub3_Trial55_1	1	3	3	69.250685	False	1.291
3	55	1	m	20	23-May-2016	Sub3_Trial55_1	1	4	4	-22.332081000000002	False	1.291
3	55	1	m	20	23-May-2016	Sub3_Trial55_1	1	5	5	23.234936	False	1.291
3	55	1	m	20	23-May-2016	Sub3_Trial55_1	1	6	6	30.553678	False	1.291
3	56	1	m	20	23-May-2016	Sub3_Trial56_0	0	0	0	-12.464512999999997	False	1.857
3	56	1	m	20	23-May-2016	Sub3_Trial56_0	0	1	1	-94.188485	False	1.857
3	56	1	m	20	23-May-2016	Sub3_Trial56_0	0	2	2	23.077594	False	1.857
3	56	1	m	20	23-May-2016	Sub3_Trial56_0	0	3	3	74.237001	False	1.857
3	56	1	m	20	23-May-2016	Sub3_Trial56_0	0	4	4	-71.699381	False	1.857
3	56	1	m	20	23-May-2016	Sub3_Trial56_0	0	5	5	72.862338	False	1.857
3	56	1	m	20	23-May-2016	Sub3_Trial56_0	0	6	6	-49.905046999999996	False	1.857
3	56	1	m	20	23-May-2016	Sub3_Trial56_1	1	0	0	-88.255369	True	1.857
3	56	1	m	20	23-May-2016	Sub3_Trial56_1	1	1	1	51.32620800000001	True	1.857
3	56	1	m	20	23-May-2016	Sub3_Trial56_1	1	2	2	39.731087	True	1.857
3	56	1	m	20	23-May-2016	Sub3_Trial56_1	1	3	3	72.53923	True	1.857
3	56	1	m	20	23-May-2016	Sub3_Trial56_1	1	4	4	-10.190253	True	1.857
3	56	1	m	20	23-May-2016	Sub3_Trial56_1	1	5	5	-25.263692	True	1.857
3	56	1	m	20	23-May-2016	Sub3_Trial56_1	1	6	6	72.939086	True	1.857
3	57	1	m	20	23-May-2016	Sub3_Trial57_0	0	0	0	-10.953056	True	2.637
3	57	1	m	20	23-May-2016	Sub3_Trial57_0	0	1	1	-25.977776	True	2.637
3	57	1	m	20	23-May-2016	Sub3_Trial57_0	0	2	2	-4.693308999999999	True	2.637
3	57	1	m	20	23-May-2016	Sub3_Trial57_0	0	3	3	-80.579593	True	2.637
3	57	1	m	20	23-May-2016	Sub3_Trial57_0	0	4	4	-1.2176089999999995	True	2.637
3	57	1	m	20	23-May-2016	Sub3_Trial57_0	0	5	5	83.96984	True	2.637
3	57	1	m	20	23-May-2016	Sub3_Trial57_0	0	6	6	-63.573674	True	2.637
3	57	1	m	20	23-May-2016	Sub3_Trial57_1	1	0	0	-108.918202	False	2.637
3	57	1	m	20	23-May-2016	Sub3_Trial57_1	1	1	1	-46.141704	False	2.637
3	57	1	m	20	23-May-2016	Sub3_Trial57_1	1	2	2	4.277781000000001	False	2.637
3	57	1	m	20	23-May-2016	Sub3_Trial57_1	1	3	3	6.4144739999999985	False	2.637
3	57	1	m	20	23-May-2016	Sub3_Trial57_1	1	4	4	68.869038	False	2.637
3	57	1	m	20	23-May-2016	Sub3_Trial57_1	1	5	5	23.368254	False	2.637
3	57	1	m	20	23-May-2016	Sub3_Trial57_1	1	6	6	30.043240999999995	False	2.637
3	58	1	m	20	23-May-2016	Sub3_Trial58_0	0	0	0	-62.121957	False	2.449
3	58	1	m	20	23-May-2016	Sub3_Trial58_0	0	1	1	-51.87139	False	2.449
3	58	1	m	20	23-May-2016	Sub3_Trial58_0	0	2	2	6.895264000000001	False	2.449
3	58	1	m	20	23-May-2016	Sub3_Trial58_0	0	3	3	17.083685000000003	False	2.449
3	58	1	m	20	23-May-2016	Sub3_Trial58_0	0	4	4	37.289205	False	2.449
3	58	1	m	20	23-May-2016	Sub3_Trial58_0	0	5	5	-45.862216	False	2.449
3	58	1	m	20	23-May-2016	Sub3_Trial58_0	0	6	6	-56.780745	False	2.449
3	58	1	m	20	23-May-2016	Sub3_Trial58_1	1	0	0	-39.516509	True	2.449
3	58	1	m	20	23-May-2016	Sub3_Trial58_1	1	1	1	22.839992	True	2.449
3	58	1	m	20	23-May-2016	Sub3_Trial58_1	1	2	2	15.044517	True	2.449
3	58	1	m	20	23-May-2016	Sub3_Trial58_1	1	3	3	59.05033	True	2.449
3	58	1	m	20	23-May-2016	Sub3_Trial58_1	1	4	4	-44.415548	True	2.449
3	58	1	m	20	23-May-2016	Sub3_Trial58_1	1	5	5	-98.428187	True	2.449
3	58	1	m	20	23-May-2016	Sub3_Trial58_1	1	6	6	9.575541	True	2.449
3	59	1	m	20	23-May-2016	Sub3_Trial59_0	0	0	0	34.61685	True	1.341
3	59	1	m	20	23-May-2016	Sub3_Trial59_0	0	1	1	-61.028723	True	1.341
3	59	1	m	20	23-May-2016	Sub3_Trial59_0	0	2	2	-7.433855999999999	True	1.341
3	59	1	m	20	23-May-2016	Sub3_Trial59_0	0	3	3	-0.7002589999999991	True	1.341
3	59	1	m	20	23-May-2016	Sub3_Trial59_0	0	4	4	-35.266524	True	1.341
3	59	1	m	20	23-May-2016	Sub3_Trial59_0	0	5	5	15.716778	True	1.341
3	59	1	m	20	23-May-2016	Sub3_Trial59_0	0	6	6	-2.6418549999999996	True	1.341
3	59	1	m	20	23-May-2016	Sub3_Trial59_1	1	0	0	-16.292201	False	1.341
3	59	1	m	20	23-May-2016	Sub3_Trial59_1	1	1	1	52.877094	False	1.341
3	59	1	m	20	23-May-2016	Sub3_Trial59_1	1	2	2	-39.86723	False	1.341
3	59	1	m	20	23-May-2016	Sub3_Trial59_1	1	3	3	52.22282200000001	False	1.341
3	59	1	m	20	23-May-2016	Sub3_Trial59_1	1	4	4	-13.916627	False	1.341
3	59	1	m	20	23-May-2016	Sub3_Trial59_1	1	5	5	2.7818380000000005	False	1.341
3	59	1	m	20	23-May-2016	Sub3_Trial59_1	1	6	6	1.015941999999999	False	1.341
3	60	1	m	20	23-May-2016	Sub3_Trial60_0	0	0	0	-35.808169	True	1.678
3	60	1	m	20	23-May-2016	Sub3_Trial60_0	0	1	1	120.955879	True	1.678
3	60	1	m	20	23-May-2016	Sub3_Trial60_0	0	2	2	-64.657412	True	1.678
3	60	1	m	20	23-May-2016	Sub3_Trial60_0	0	3	3	-96.854488	True	1.678
3	60	1	m	20	23-May-2016	Sub3_Trial60_0	0	4	4	14.544893	True	1.678
3	60	1	m	20	23-May-2016	Sub3_Trial60_0	0	5	5	26.940097	True	1.678
3	60	1	m	20	23-May-2016	Sub3_Trial60_0	0	6	6	3.9215729999999986	True	1.678
3	60	1	m	20	23-May-2016	Sub3_Trial60_1	1	0	0	20.749767	False	1.678
3	60	1	m	20	23-May-2016	Sub3_Trial60_1	1	1	1	56.515946	False	1.678
3	60	1	m	20	23-May-2016	Sub3_Trial60_1	1	2	2	102.189639	False	1.678
3	60	1	m	20	23-May-2016	Sub3_Trial60_1	1	3	3	-73.11597	False	1.678
3	60	1	m	20	23-May-2016	Sub3_Trial60_1	1	4	4	126.26773300000002	False	1.678
3	60	1	m	20	23-May-2016	Sub3_Trial60_1	1	5	5	-60.350433	False	1.678
3	60	1	m	20	23-May-2016	Sub3_Trial60_1	1	6	6	-34.621086	False	1.678
3	61	1	m	20	23-May-2016	Sub3_Trial61_0	0	0	0	-61.227779	False	2.143
3	61	1	m	20	23-May-2016	Sub3_Trial61_0	0	1	1	-68.73188	False	2.143
3	61	1	m	20	23-May-2016	Sub3_Trial61_0	0	2	2	-88.182238	False	2.143
3	61	1	m	20	23-May-2016	Sub3_Trial61_0	0	3	3	-66.467377	False	2.143
3	61	1	m	20	23-May-2016	Sub3_Trial61_0	0	4	4	-72.222556	False	2.143
3	61	1	m	20	23-May-2016	Sub3_Trial61_0	0	5	5	-35.107678	False	2.143
3	61	1	m	20	23-May-2016	Sub3_Trial61_0	0	6	6	-25.787126	False	2.143
3	61	1	m	20	23-May-2016	Sub3_Trial61_1	1	0	0	-46.80687499999999	True	2.143
3	61	1	m	20	23-May-2016	Sub3_Trial61_1	1	1	1	-133.378001	True	2.143
3	61	1	m	20	23-May-2016	Sub3_Trial61_1	1	2	2	125.266953	True	2.143
3	61	1	m	20	23-May-2016	Sub3_Trial61_1	1	3	3	-115.324489	True	2.143
3	61	1	m	20	23-May-2016	Sub3_Trial61_1	1	4	4	84.235361	True	2.143
3	61	1	m	20	23-May-2016	Sub3_Trial61_1	1	5	5	91.73589	True	2.143
3	61	1	m	20	23-May-2016	Sub3_Trial61_1	1	6	6	-33.501415	True	2.143
3	62	1	m	20	23-May-2016	Sub3_Trial62_0	0	0	0	39.856403	False	1.405
3	62	1	m	20	23-May-2016	Sub3_Trial62_0	0	1	1	-75.699152	False	1.405
3	62	1	m	20	23-May-2016	Sub3_Trial62_0	0	2	2	5.980919	False	1.405
3	62	1	m	20	23-May-2016	Sub3_Trial62_0	0	3	3	-116.116097	False	1.405
3	62	1	m	20	23-May-2016	Sub3_Trial62_0	0	4	4	131.943326	False	1.405
3	62	1	m	20	23-May-2016	Sub3_Trial62_0	0	5	5	46.466159	False	1.405
3	62	1	m	20	23-May-2016	Sub3_Trial62_0	0	6	6	-97.176932	False	1.405
3	62	1	m	20	23-May-2016	Sub3_Trial62_1	1	0	0	113.08288099999999	True	1.405
3	62	1	m	20	23-May-2016	Sub3_Trial62_1	1	1	1	-121.557989	True	1.405
3	62	1	m	20	23-May-2016	Sub3_Trial62_1	1	2	2	-80.793636	True	1.405
3	62	1	m	20	23-May-2016	Sub3_Trial62_1	1	3	3	39.527295	True	1.405
3	62	1	m	20	23-May-2016	Sub3_Trial62_1	1	4	4	61.024992999999995	True	1.405
3	62	1	m	20	23-May-2016	Sub3_Trial62_1	1	5	5	10.405597	True	1.405
3	62	1	m	20	23-May-2016	Sub3_Trial62_1	1	6	6	148.453176	True	1.405
3	63	1	m	20	23-May-2016	Sub3_Trial63_0	0	0	0	28.273022999999995	False	1.654
3	63	1	m	20	23-May-2016	Sub3_Trial63_0	0	1	1	-87.059384	False	1.654
3	63	1	m	20	23-May-2016	Sub3_Trial63_0	0	2	2	-22.280291	False	1.654
3	63	1	m	20	23-May-2016	Sub3_Trial63_0	0	3	3	32.254613	False	1.654
3	63	1	m	20	23-May-2016	Sub3_Trial63_0	0	4	4	-30.012214	False	1.654
3	63	1	m	20	23-May-2016	Sub3_Trial63_0	0	5	5	0.6741220000000006	False	1.654
3	63	1	m	20	23-May-2016	Sub3_Trial63_0	0	6	6	-48.499066	False	1.654
3	63	1	m	20	23-May-2016	Sub3_Trial63_1	1	0	0	89.919956	True	1.654
3	63	1	m	20	23-May-2016	Sub3_Trial63_1	1	1	1	-6.787725000000002	True	1.654
3	63	1	m	20	23-May-2016	Sub3_Trial63_1	1	2	2	117.999337	True	1.654
3	63	1	m	20	23-May-2016	Sub3_Trial63_1	1	3	3	-54.313188999999994	True	1.654
3	63	1	m	20	23-May-2016	Sub3_Trial63_1	1	4	4	-37.421241	True	1.654
3	63	1	m	20	23-May-2016	Sub3_Trial63_1	1	5	5	-15.881976000000002	True	1.654
3	63	1	m	20	23-May-2016	Sub3_Trial63_1	1	6	6	42.705478	True	1.654
3	64	1	m	20	23-May-2016	Sub3_Trial64_0	0	0	0	-95.777605	True	1.415
3	64	1	m	20	23-May-2016	Sub3_Trial64_0	0	1	1	21.349953	True	1.415
3	64	1	m	20	23-May-2016	Sub3_Trial64_0	0	2	2	-87.819965	True	1.415
3	64	1	m	20	23-May-2016	Sub3_Trial64_0	0	3	3	59.565823	True	1.415
3	64	1	m	20	23-May-2016	Sub3_Trial64_0	0	4	4	64.509751	True	1.415
3	64	1	m	20	23-May-2016	Sub3_Trial64_0	0	5	5	58.644808	True	1.415
3	64	1	m	20	23-May-2016	Sub3_Trial64_0	0	6	6	37.490916	True	1.415
3	64	1	m	20	23-May-2016	Sub3_Trial64_1	1	0	0	-22.022171	False	1.415
3	64	1	m	20	23-May-2016	Sub3_Trial64_1	1	1	1	49.75956099999999	False	1.415
3	64	1	m	20	23-May-2016	Sub3_Trial64_1	1	2	2	-16.481981	False	1.415
3	64	1	m	20	23-May-2016	Sub3_Trial64_1	1	3	3	31.007863	False	1.415
3	64	1	m	20	23-May-2016	Sub3_Trial64_1	1	4	4	95.049229	False	1.415
3	64	1	m	20	23-May-2016	Sub3_Trial64_1	1	5	5	46.60005100000001	False	1.415
3	64	1	m	20	23-May-2016	Sub3_Trial64_1	1	6	6	119.01416699999999	False	1.415
3	65	1	m	20	23-May-2016	Sub3_Trial65_0	0	0	0	-20.005595	False	2.025
3	65	1	m	20	23-May-2016	Sub3_Trial65_0	0	1	1	80.552855	False	2.025
3	65	1	m	20	23-May-2016	Sub3_Trial65_0	0	2	2	95.611113	False	2.025
3	65	1	m	20	23-May-2016	Sub3_Trial65_0	0	3	3	62.609973999999994	False	2.025
3	65	1	m	20	23-May-2016	Sub3_Trial65_0	0	4	4	-94.682327	False	2.025
3	65	1	m	20	23-May-2016	Sub3_Trial65_0	0	5	5	-135.542813	False	2.025
3	65	1	m	20	23-May-2016	Sub3_Trial65_0	0	6	6	12.808215000000004	False	2.025
3	65	1	m	20	23-May-2016	Sub3_Trial65_1	1	0	0	61.684401	True	2.025
3	65	1	m	20	23-May-2016	Sub3_Trial65_1	1	1	1	-43.500313	True	2.025
3	65	1	m	20	23-May-2016	Sub3_Trial65_1	1	2	2	99.278372	True	2.025
3	65	1	m	20	23-May-2016	Sub3_Trial65_1	1	3	3	-11.631222999999999	True	2.025
3	65	1	m	20	23-May-2016	Sub3_Trial65_1	1	4	4	-88.821388	True	2.025
3	65	1	m	20	23-May-2016	Sub3_Trial65_1	1	5	5	19.637095	True	2.025
3	65	1	m	20	23-May-2016	Sub3_Trial65_1	1	6	6	-73.562416	True	2.025
3	66	1	m	20	23-May-2016	Sub3_Trial66_0	0	0	0	12.277569999999997	False	1.762
3	66	1	m	20	23-May-2016	Sub3_Trial66_0	0	1	1	65.065747	False	1.762
3	66	1	m	20	23-May-2016	Sub3_Trial66_0	0	2	2	-10.957608	False	1.762
3	66	1	m	20	23-May-2016	Sub3_Trial66_0	0	3	3	22.024842	False	1.762
3	66	1	m	20	23-May-2016	Sub3_Trial66_0	0	4	4	-75.392732	False	1.762
3	66	1	m	20	23-May-2016	Sub3_Trial66_0	0	5	5	24.247580999999997	False	1.762
3	66	1	m	20	23-May-2016	Sub3_Trial66_0	0	6	6	42.579351	False	1.762
3	66	1	m	20	23-May-2016	Sub3_Trial66_1	1	0	0	54.46331	True	1.762
3	66	1	m	20	23-May-2016	Sub3_Trial66_1	1	1	1	19.029166	True	1.762
3	66	1	m	20	23-May-2016	Sub3_Trial66_1	1	2	2	-107.169993	True	1.762
3	66	1	m	20	23-May-2016	Sub3_Trial66_1	1	3	3	92.900564	True	1.762
3	66	1	m	20	23-May-2016	Sub3_Trial66_1	1	4	4	-13.744980999999996	True	1.762
3	66	1	m	20	23-May-2016	Sub3_Trial66_1	1	5	5	70.383071	True	1.762
3	66	1	m	20	23-May-2016	Sub3_Trial66_1	1	6	6	29.660253	True	1.762
3	67	1	m	20	23-May-2016	Sub3_Trial67_0	0	0	0	116.824222	True	1.693
3	67	1	m	20	23-May-2016	Sub3_Trial67_0	0	1	1	-71.391177	True	1.693
3	67	1	m	20	23-May-2016	Sub3_Trial67_0	0	2	2	14.586432	True	1.693
3	67	1	m	20	23-May-2016	Sub3_Trial67_0	0	3	3	30.083351	True	1.693
3	67	1	m	20	23-May-2016	Sub3_Trial67_0	0	4	4	-20.107216	True	1.693
3	67	1	m	20	23-May-2016	Sub3_Trial67_0	0	5	5	-80.926983	True	1.693
3	67	1	m	20	23-May-2016	Sub3_Trial67_0	0	6	6	-10.285662000000002	True	1.693
3	67	1	m	20	23-May-2016	Sub3_Trial67_1	1	0	0	73.426173	False	1.693
3	67	1	m	20	23-May-2016	Sub3_Trial67_1	1	1	1	30.639939	False	1.693
3	67	1	m	20	23-May-2016	Sub3_Trial67_1	1	2	2	-24.733737	False	1.693
3	67	1	m	20	23-May-2016	Sub3_Trial67_1	1	3	3	59.668037999999996	False	1.693
3	67	1	m	20	23-May-2016	Sub3_Trial67_1	1	4	4	33.244745	False	1.693
3	67	1	m	20	23-May-2016	Sub3_Trial67_1	1	5	5	69.541819	False	1.693
3	67	1	m	20	23-May-2016	Sub3_Trial67_1	1	6	6	49.61892399999999	False	1.693
3	68	1	m	20	23-May-2016	Sub3_Trial68_0	0	0	0	52.100881	False	1.999
3	68	1	m	20	23-May-2016	Sub3_Trial68_0	0	1	1	-13.902949	False	1.999
3	68	1	m	20	23-May-2016	Sub3_Trial68_0	0	2	2	-57.14867699999999	False	1.999
3	68	1	m	20	23-May-2016	Sub3_Trial68_0	0	3	3	58.117954	False	1.999
3	68	1	m	20	23-May-2016	Sub3_Trial68_0	0	4	4	-37.311437	False	1.999
3	68	1	m	20	23-May-2016	Sub3_Trial68_0	0	5	5	-30.405889000000002	False	1.999
3	68	1	m	20	23-May-2016	Sub3_Trial68_0	0	6	6	26.123347	False	1.999
3	68	1	m	20	23-May-2016	Sub3_Trial68_1	1	0	0	-140.414908	True	1.999
3	68	1	m	20	23-May-2016	Sub3_Trial68_1	1	1	1	82.377734	True	1.999
3	68	1	m	20	23-May-2016	Sub3_Trial68_1	1	2	2	-9.344461	True	1.999
3	68	1	m	20	23-May-2016	Sub3_Trial68_1	1	3	3	45.628613	True	1.999
3	68	1	m	20	23-May-2016	Sub3_Trial68_1	1	4	4	-26.679067	True	1.999
3	68	1	m	20	23-May-2016	Sub3_Trial68_1	1	5	5	-83.331248	True	1.999
3	68	1	m	20	23-May-2016	Sub3_Trial68_1	1	6	6	15.661878000000002	True	1.999
3	69	1	m	20	23-May-2016	Sub3_Trial69_0	0	0	0	-18.27999	True	1.704
3	69	1	m	20	23-May-2016	Sub3_Trial69_0	0	1	1	119.140071	True	1.704
3	69	1	m	20	23-May-2016	Sub3_Trial69_0	0	2	2	-70.318973	True	1.704
3	69	1	m	20	23-May-2016	Sub3_Trial69_0	0	3	3	-57.181544	True	1.704
3	69	1	m	20	23-May-2016	Sub3_Trial69_0	0	4	4	-55.146578	True	1.704
3	69	1	m	20	23-May-2016	Sub3_Trial69_0	0	5	5	40.886023	True	1.704
3	69	1	m	20	23-May-2016	Sub3_Trial69_0	0	6	6	59.895285	True	1.704
3	69	1	m	20	23-May-2016	Sub3_Trial69_1	1	0	0	-8.683381	False	1.704
3	69	1	m	20	23-May-2016	Sub3_Trial69_1	1	1	1	-80.803031	False	1.704
3	69	1	m	20	23-May-2016	Sub3_Trial69_1	1	2	2	-95.694119	False	1.704
3	69	1	m	20	23-May-2016	Sub3_Trial69_1	1	3	3	108.943275	False	1.704
3	69	1	m	20	23-May-2016	Sub3_Trial69_1	1	4	4	-98.775311	False	1.704
3	69	1	m	20	23-May-2016	Sub3_Trial69_1	1	5	5	-85.417898	False	1.704
3	69	1	m	20	23-May-2016	Sub3_Trial69_1	1	6	6	-57.93726100000001	False	1.704
3	70	1	m	20	23-May-2016	Sub3_Trial70_0	0	0	0	-40.67554	False	1.336
3	70	1	m	20	23-May-2016	Sub3_Trial70_0	0	1	1	43.290996	False	1.336
3	70	1	m	20	23-May-2016	Sub3_Trial70_0	0	2	2	16.849523	False	1.336
3	70	1	m	20	23-May-2016	Sub3_Trial70_0	0	3	3	-44.00331800000001	False	1.336
3	70	1	m	20	23-May-2016	Sub3_Trial70_0	0	4	4	-109.12994	False	1.336
3	70	1	m	20	23-May-2016	Sub3_Trial70_0	0	5	5	13.570369	False	1.336
3	70	1	m	20	23-May-2016	Sub3_Trial70_0	0	6	6	2.954118000000001	False	1.336
3	70	1	m	20	23-May-2016	Sub3_Trial70_1	1	0	0	35.974085	True	1.336
3	70	1	m	20	23-May-2016	Sub3_Trial70_1	1	1	1	-57.124868	True	1.336
3	70	1	m	20	23-May-2016	Sub3_Trial70_1	1	2	2	42.227515	True	1.336
3	70	1	m	20	23-May-2016	Sub3_Trial70_1	1	3	3	91.260857	True	1.336
3	70	1	m	20	23-May-2016	Sub3_Trial70_1	1	4	4	15.418028	True	1.336
3	70	1	m	20	23-May-2016	Sub3_Trial70_1	1	5	5	97.226272	True	1.336
3	70	1	m	20	23-May-2016	Sub3_Trial70_1	1	6	6	12.218139999999998	True	1.336
3	71	1	m	20	23-May-2016	Sub3_Trial71_0	0	0	0	18.783687	True	1.905
3	71	1	m	20	23-May-2016	Sub3_Trial71_0	0	1	1	-26.759377	True	1.905
3	71	1	m	20	23-May-2016	Sub3_Trial71_0	0	2	2	29.493598	True	1.905
3	71	1	m	20	23-May-2016	Sub3_Trial71_0	0	3	3	-87.964039	True	1.905
3	71	1	m	20	23-May-2016	Sub3_Trial71_0	0	4	4	-89.340613	True	1.905
3	71	1	m	20	23-May-2016	Sub3_Trial71_0	0	5	5	-33.021473	True	1.905
3	71	1	m	20	23-May-2016	Sub3_Trial71_0	0	6	6	-84.070166	True	1.905
3	71	1	m	20	23-May-2016	Sub3_Trial71_1	1	0	0	-4.523485000000001	False	1.905
3	71	1	m	20	23-May-2016	Sub3_Trial71_1	1	1	1	-38.911184	False	1.905
3	71	1	m	20	23-May-2016	Sub3_Trial71_1	1	2	2	18.466762	False	1.905
3	71	1	m	20	23-May-2016	Sub3_Trial71_1	1	3	3	-46.329263	False	1.905
3	71	1	m	20	23-May-2016	Sub3_Trial71_1	1	4	4	-63.017039	False	1.905
3	71	1	m	20	23-May-2016	Sub3_Trial71_1	1	5	5	-22.600628	False	1.905
3	71	1	m	20	23-May-2016	Sub3_Trial71_1	1	6	6	15.578347	False	1.905
3	72	1	m	20	23-May-2016	Sub3_Trial72_0	0	0	0	-31.750578	False	1.484
3	72	1	m	20	23-May-2016	Sub3_Trial72_0	0	1	1	18.124409	False	1.484
3	72	1	m	20	23-May-2016	Sub3_Trial72_0	0	2	2	-24.796797	False	1.484
3	72	1	m	20	23-May-2016	Sub3_Trial72_0	0	3	3	-98.497043	False	1.484
3	72	1	m	20	23-May-2016	Sub3_Trial72_0	0	4	4	-48.01834	False	1.484
3	72	1	m	20	23-May-2016	Sub3_Trial72_0	0	5	5	42.865827	False	1.484
3	72	1	m	20	23-May-2016	Sub3_Trial72_0	0	6	6	8.63872	False	1.484
3	72	1	m	20	23-May-2016	Sub3_Trial72_1	1	0	0	68.337504	True	1.484
3	72	1	m	20	23-May-2016	Sub3_Trial72_1	1	1	1	50.460627	True	1.484
3	72	1	m	20	23-May-2016	Sub3_Trial72_1	1	2	2	26.246754	True	1.484
3	72	1	m	20	23-May-2016	Sub3_Trial72_1	1	3	3	46.922378	True	1.484
3	72	1	m	20	23-May-2016	Sub3_Trial72_1	1	4	4	-40.17973	True	1.484
3	72	1	m	20	23-May-2016	Sub3_Trial72_1	1	5	5	-21.213684999999998	True	1.484
3	72	1	m	20	23-May-2016	Sub3_Trial72_1	1	6	6	16.113044	True	1.484
3	73	1	m	20	23-May-2016	Sub3_Trial73_0	0	0	0	-40.752304	True	1.823
3	73	1	m	20	23-May-2016	Sub3_Trial73_0	0	1	1	-20.208928	True	1.823
3	73	1	m	20	23-May-2016	Sub3_Trial73_0	0	2	2	60.305523	True	1.823
3	73	1	m	20	23-May-2016	Sub3_Trial73_0	0	3	3	96.119478	True	1.823
3	73	1	m	20	23-May-2016	Sub3_Trial73_0	0	4	4	-11.658971000000001	True	1.823
3	73	1	m	20	23-May-2016	Sub3_Trial73_0	0	5	5	81.428997	True	1.823
3	73	1	m	20	23-May-2016	Sub3_Trial73_0	0	6	6	-69.316796	True	1.823
3	73	1	m	20	23-May-2016	Sub3_Trial73_1	1	0	0	-26.212215	False	1.823
3	73	1	m	20	23-May-2016	Sub3_Trial73_1	1	1	1	-7.211928	False	1.823
3	73	1	m	20	23-May-2016	Sub3_Trial73_1	1	2	2	-16.597815	False	1.823
3	73	1	m	20	23-May-2016	Sub3_Trial73_1	1	3	3	-62.353988	False	1.823
3	73	1	m	20	23-May-2016	Sub3_Trial73_1	1	4	4	-97.443582	False	1.823
3	73	1	m	20	23-May-2016	Sub3_Trial73_1	1	5	5	-19.797268	False	1.823
3	73	1	m	20	23-May-2016	Sub3_Trial73_1	1	6	6	104.644044	False	1.823
3	74	1	m	20	23-May-2016	Sub3_Trial74_0	0	0	0	65.932954	False	1.717
3	74	1	m	20	23-May-2016	Sub3_Trial74_0	0	1	1	-11.567773	False	1.717
3	74	1	m	20	23-May-2016	Sub3_Trial74_0	0	2	2	18.249972	False	1.717
3	74	1	m	20	23-May-2016	Sub3_Trial74_0	0	3	3	-7.441084	False	1.717
3	74	1	m	20	23-May-2016	Sub3_Trial74_0	0	4	4	17.373525	False	1.717
3	74	1	m	20	23-May-2016	Sub3_Trial74_0	0	5	5	-56.140514	False	1.717
3	74	1	m	20	23-May-2016	Sub3_Trial74_0	0	6	6	45.230669000000006	False	1.717
3	74	1	m	20	23-May-2016	Sub3_Trial74_1	1	0	0	-114.039829	True	1.717
3	74	1	m	20	23-May-2016	Sub3_Trial74_1	1	1	1	-76.267748	True	1.717
3	74	1	m	20	23-May-2016	Sub3_Trial74_1	1	2	2	42.512236	True	1.717
3	74	1	m	20	23-May-2016	Sub3_Trial74_1	1	3	3	-0.9441130000000015	True	1.717
3	74	1	m	20	23-May-2016	Sub3_Trial74_1	1	4	4	-3.8178669999999997	True	1.717
3	74	1	m	20	23-May-2016	Sub3_Trial74_1	1	5	5	-103.771015	True	1.717
3	74	1	m	20	23-May-2016	Sub3_Trial74_1	1	6	6	-60.58644100000001	True	1.717
3	75	1	m	20	23-May-2016	Sub3_Trial75_0	0	0	0	49.342057	True	1.607
3	75	1	m	20	23-May-2016	Sub3_Trial75_0	0	1	1	-4.176954	True	1.607
3	75	1	m	20	23-May-2016	Sub3_Trial75_0	0	2	2	71.285732	True	1.607
3	75	1	m	20	23-May-2016	Sub3_Trial75_0	0	3	3	91.974231	True	1.607
3	75	1	m	20	23-May-2016	Sub3_Trial75_0	0	4	4	1.878418	True	1.607
3	75	1	m	20	23-May-2016	Sub3_Trial75_0	0	5	5	-4.683532	True	1.607
3	75	1	m	20	23-May-2016	Sub3_Trial75_0	0	6	6	-49.403162	True	1.607
3	75	1	m	20	23-May-2016	Sub3_Trial75_1	1	0	0	-78.108924	False	1.607
3	75	1	m	20	23-May-2016	Sub3_Trial75_1	1	1	1	-94.88282	False	1.607
3	75	1	m	20	23-May-2016	Sub3_Trial75_1	1	2	2	-36.322964	False	1.607
3	75	1	m	20	23-May-2016	Sub3_Trial75_1	1	3	3	65.112689	False	1.607
3	75	1	m	20	23-May-2016	Sub3_Trial75_1	1	4	4	-61.553405	False	1.607
3	75	1	m	20	23-May-2016	Sub3_Trial75_1	1	5	5	18.442438	False	1.607
3	75	1	m	20	23-May-2016	Sub3_Trial75_1	1	6	6	-56.87411	False	1.607
3	76	1	m	20	23-May-2016	Sub3_Trial76_0	0	0	0	-84.363072	True	1.597
3	76	1	m	20	23-May-2016	Sub3_Trial76_0	0	1	1	76.077011	True	1.597
3	76	1	m	20	23-May-2016	Sub3_Trial76_0	0	2	2	-93.704661	True	1.597
3	76	1	m	20	23-May-2016	Sub3_Trial76_0	0	3	3	-110.959341	True	1.597
3	76	1	m	20	23-May-2016	Sub3_Trial76_0	0	4	4	41.70785	True	1.597
3	76	1	m	20	23-May-2016	Sub3_Trial76_0	0	5	5	-36.304907	True	1.597
3	76	1	m	20	23-May-2016	Sub3_Trial76_0	0	6	6	-71.54434	True	1.597
3	76	1	m	20	23-May-2016	Sub3_Trial76_1	1	0	0	76.127867	False	1.597
3	76	1	m	20	23-May-2016	Sub3_Trial76_1	1	1	1	-86.575712	False	1.597
3	76	1	m	20	23-May-2016	Sub3_Trial76_1	1	2	2	-49.68769499999999	False	1.597
3	76	1	m	20	23-May-2016	Sub3_Trial76_1	1	3	3	-8.247728000000002	False	1.597
3	76	1	m	20	23-May-2016	Sub3_Trial76_1	1	4	4	-39.647222	False	1.597
3	76	1	m	20	23-May-2016	Sub3_Trial76_1	1	5	5	143.982737	False	1.597
3	76	1	m	20	23-May-2016	Sub3_Trial76_1	1	6	6	54.382069	False	1.597
3	77	1	m	20	23-May-2016	Sub3_Trial77_0	0	0	0	49.67102800000001	False	1.375
3	77	1	m	20	23-May-2016	Sub3_Trial77_0	0	1	1	73.507891	False	1.375
3	77	1	m	20	23-May-2016	Sub3_Trial77_0	0	2	2	-0.7246290000000002	False	1.375
3	77	1	m	20	23-May-2016	Sub3_Trial77_0	0	3	3	-1.763427	False	1.375
3	77	1	m	20	23-May-2016	Sub3_Trial77_0	0	4	4	51.61651599999999	False	1.375
3	77	1	m	20	23-May-2016	Sub3_Trial77_0	0	5	5	-9.518665	False	1.375
3	77	1	m	20	23-May-2016	Sub3_Trial77_0	0	6	6	67.224049	False	1.375
3	77	1	m	20	23-May-2016	Sub3_Trial77_1	1	0	0	-73.220742	True	1.375
3	77	1	m	20	23-May-2016	Sub3_Trial77_1	1	1	1	-14.78989	True	1.375
3	77	1	m	20	23-May-2016	Sub3_Trial77_1	1	2	2	51.091197	True	1.375
3	77	1	m	20	23-May-2016	Sub3_Trial77_1	1	3	3	54.563915	True	1.375
3	77	1	m	20	23-May-2016	Sub3_Trial77_1	1	4	4	-58.525435	True	1.375
3	77	1	m	20	23-May-2016	Sub3_Trial77_1	1	5	5	-23.406457000000003	True	1.375
3	77	1	m	20	23-May-2016	Sub3_Trial77_1	1	6	6	19.076179	True	1.375
3	78	1	m	20	23-May-2016	Sub3_Trial78_0	0	0	0	54.602747	False	1.281
3	78	1	m	20	23-May-2016	Sub3_Trial78_0	0	1	1	-99.12311	False	1.281
3	78	1	m	20	23-May-2016	Sub3_Trial78_0	0	2	2	-33.560127	False	1.281
3	78	1	m	20	23-May-2016	Sub3_Trial78_0	0	3	3	-2.3821189999999994	False	1.281
3	78	1	m	20	23-May-2016	Sub3_Trial78_0	0	4	4	-33.54756	False	1.281
3	78	1	m	20	23-May-2016	Sub3_Trial78_0	0	5	5	-71.13693	False	1.281
3	78	1	m	20	23-May-2016	Sub3_Trial78_0	0	6	6	-35.988407	False	1.281
3	78	1	m	20	23-May-2016	Sub3_Trial78_1	1	0	0	-85.872084	True	1.281
3	78	1	m	20	23-May-2016	Sub3_Trial78_1	1	1	1	-99.487755	True	1.281
3	78	1	m	20	23-May-2016	Sub3_Trial78_1	1	2	2	-46.812197	True	1.281
3	78	1	m	20	23-May-2016	Sub3_Trial78_1	1	3	3	65.148425	True	1.281
3	78	1	m	20	23-May-2016	Sub3_Trial78_1	1	4	4	-23.819328	True	1.281
3	78	1	m	20	23-May-2016	Sub3_Trial78_1	1	5	5	93.876681	True	1.281
3	78	1	m	20	23-May-2016	Sub3_Trial78_1	1	6	6	9.249785	True	1.281
3	79	1	m	20	23-May-2016	Sub3_Trial79_0	0	0	0	-77.875836	True	1.605
3	79	1	m	20	23-May-2016	Sub3_Trial79_0	0	1	1	78.304381	True	1.605
3	79	1	m	20	23-May-2016	Sub3_Trial79_0	0	2	2	-0.35645799999999994	True	1.605
3	79	1	m	20	23-May-2016	Sub3_Trial79_0	0	3	3	-29.999854999999997	True	1.605
3	79	1	m	20	23-May-2016	Sub3_Trial79_0	0	4	4	2.850833999999999	True	1.605
3	79	1	m	20	23-May-2016	Sub3_Trial79_0	0	5	5	35.957004	True	1.605
3	79	1	m	20	23-May-2016	Sub3_Trial79_0	0	6	6	5.9270689999999995	True	1.605
3	79	1	m	20	23-May-2016	Sub3_Trial79_1	1	0	0	-33.857745	False	1.605
3	79	1	m	20	23-May-2016	Sub3_Trial79_1	1	1	1	82.548495	False	1.605
3	79	1	m	20	23-May-2016	Sub3_Trial79_1	1	2	2	-76.490982	False	1.605
3	79	1	m	20	23-May-2016	Sub3_Trial79_1	1	3	3	6.815719000000001	False	1.605
3	79	1	m	20	23-May-2016	Sub3_Trial79_1	1	4	4	-97.301004	False	1.605
3	79	1	m	20	23-May-2016	Sub3_Trial79_1	1	5	5	16.176184	False	1.605
3	79	1	m	20	23-May-2016	Sub3_Trial79_1	1	6	6	7.471102000000002	False	1.605
3	80	1	m	20	23-May-2016	Sub3_Trial80_0	0	0	0	-68.168996	False	1.463
3	80	1	m	20	23-May-2016	Sub3_Trial80_0	0	1	1	-114.43094400000001	False	1.463
3	80	1	m	20	23-May-2016	Sub3_Trial80_0	0	2	2	94.744923	False	1.463
3	80	1	m	20	23-May-2016	Sub3_Trial80_0	0	3	3	54.265488	False	1.463
3	80	1	m	20	23-May-2016	Sub3_Trial80_0	0	4	4	-33.859454	False	1.463
3	80	1	m	20	23-May-2016	Sub3_Trial80_0	0	5	5	22.966254	False	1.463
3	80	1	m	20	23-May-2016	Sub3_Trial80_0	0	6	6	39.077857	False	1.463
3	80	1	m	20	23-May-2016	Sub3_Trial80_1	1	0	0	-54.758693	True	1.463
3	80	1	m	20	23-May-2016	Sub3_Trial80_1	1	1	1	-35.832395	True	1.463
3	80	1	m	20	23-May-2016	Sub3_Trial80_1	1	2	2	21.519659000000004	True	1.463
3	80	1	m	20	23-May-2016	Sub3_Trial80_1	1	3	3	-51.918846	True	1.463
3	80	1	m	20	23-May-2016	Sub3_Trial80_1	1	4	4	53.323068000000006	True	1.463
3	80	1	m	20	23-May-2016	Sub3_Trial80_1	1	5	5	84.266533	True	1.463
3	80	1	m	20	23-May-2016	Sub3_Trial80_1	1	6	6	108.08372800000001	True	1.463
3	81	1	m	20	23-May-2016	Sub3_Trial81_0	0	0	0	-49.800765	True	2.272
3	81	1	m	20	23-May-2016	Sub3_Trial81_0	0	1	1	-67.165006	True	2.272
3	81	1	m	20	23-May-2016	Sub3_Trial81_0	0	2	2	36.64967	True	2.272
3	81	1	m	20	23-May-2016	Sub3_Trial81_0	0	3	3	-28.623068000000004	True	2.272
3	81	1	m	20	23-May-2016	Sub3_Trial81_0	0	4	4	-51.638934000000006	True	2.272
3	81	1	m	20	23-May-2016	Sub3_Trial81_0	0	5	5	25.195397	True	2.272
3	81	1	m	20	23-May-2016	Sub3_Trial81_0	0	6	6	-51.746973999999994	True	2.272
3	81	1	m	20	23-May-2016	Sub3_Trial81_1	1	0	0	0.47458500000000114	False	2.272
3	81	1	m	20	23-May-2016	Sub3_Trial81_1	1	1	1	9.717952	False	2.272
3	81	1	m	20	23-May-2016	Sub3_Trial81_1	1	2	2	-14.180583	False	2.272
3	81	1	m	20	23-May-2016	Sub3_Trial81_1	1	3	3	4.5870560000000005	False	2.272
3	81	1	m	20	23-May-2016	Sub3_Trial81_1	1	4	4	16.203536999999997	False	2.272
3	81	1	m	20	23-May-2016	Sub3_Trial81_1	1	5	5	-24.882454	False	2.272
3	81	1	m	20	23-May-2016	Sub3_Trial81_1	1	6	6	98.270605	False	2.272
3	82	1	m	20	23-May-2016	Sub3_Trial82_0	0	0	0	-22.464082000000005	False	2.238
3	82	1	m	20	23-May-2016	Sub3_Trial82_0	0	1	1	-41.371388	False	2.238
3	82	1	m	20	23-May-2016	Sub3_Trial82_0	0	2	2	35.192019	False	2.238
3	82	1	m	20	23-May-2016	Sub3_Trial82_0	0	3	3	39.717299	False	2.238
3	82	1	m	20	23-May-2016	Sub3_Trial82_0	0	4	4	-55.352537	False	2.238
3	82	1	m	20	23-May-2016	Sub3_Trial82_0	0	5	5	110.796698	False	2.238
3	82	1	m	20	23-May-2016	Sub3_Trial82_0	0	6	6	28.500109	False	2.238
3	82	1	m	20	23-May-2016	Sub3_Trial82_1	1	0	0	-81.938939	True	2.238
3	82	1	m	20	23-May-2016	Sub3_Trial82_1	1	1	1	-36.324669	True	2.238
3	82	1	m	20	23-May-2016	Sub3_Trial82_1	1	2	2	-32.791218	True	2.238
3	82	1	m	20	23-May-2016	Sub3_Trial82_1	1	3	3	-63.75685	True	2.238
3	82	1	m	20	23-May-2016	Sub3_Trial82_1	1	4	4	-1.8103200000000008	True	2.238
3	82	1	m	20	23-May-2016	Sub3_Trial82_1	1	5	5	-22.100813	True	2.238
3	82	1	m	20	23-May-2016	Sub3_Trial82_1	1	6	6	-91.549377	True	2.238
3	83	1	m	20	23-May-2016	Sub3_Trial83_0	0	0	0	-90.773043	False	1.176
3	83	1	m	20	23-May-2016	Sub3_Trial83_0	0	1	1	-49.744834	False	1.176
3	83	1	m	20	23-May-2016	Sub3_Trial83_0	0	2	2	-94.489831	False	1.176
3	83	1	m	20	23-May-2016	Sub3_Trial83_0	0	3	3	-14.389245000000003	False	1.176
3	83	1	m	20	23-May-2016	Sub3_Trial83_0	0	4	4	-29.525074000000004	False	1.176
3	83	1	m	20	23-May-2016	Sub3_Trial83_0	0	5	5	-31.036293	False	1.176
3	83	1	m	20	23-May-2016	Sub3_Trial83_0	0	6	6	30.563148	False	1.176
3	83	1	m	20	23-May-2016	Sub3_Trial83_1	1	0	0	-11.556639	True	1.176
3	83	1	m	20	23-May-2016	Sub3_Trial83_1	1	1	1	-18.685105	True	1.176
3	83	1	m	20	23-May-2016	Sub3_Trial83_1	1	2	2	-135.567229	True	1.176
3	83	1	m	20	23-May-2016	Sub3_Trial83_1	1	3	3	-3.326027	True	1.176
3	83	1	m	20	23-May-2016	Sub3_Trial83_1	1	4	4	-94.974192	True	1.176
3	83	1	m	20	23-May-2016	Sub3_Trial83_1	1	5	5	36.974588	True	1.176
3	83	1	m	20	23-May-2016	Sub3_Trial83_1	1	6	6	49.17007100000001	True	1.176
3	84	1	m	20	23-May-2016	Sub3_Trial84_0	0	0	0	33.174298	False	1.475
3	84	1	m	20	23-May-2016	Sub3_Trial84_0	0	1	1	-102.865796	False	1.475
3	84	1	m	20	23-May-2016	Sub3_Trial84_0	0	2	2	84.484166	False	1.475
3	84	1	m	20	23-May-2016	Sub3_Trial84_0	0	3	3	-86.348071	False	1.475
3	84	1	m	20	23-May-2016	Sub3_Trial84_0	0	4	4	-40.163087	False	1.475
3	84	1	m	20	23-May-2016	Sub3_Trial84_0	0	5	5	99.114201	False	1.475
3	84	1	m	20	23-May-2016	Sub3_Trial84_0	0	6	6	42.897622	False	1.475
3	84	1	m	20	23-May-2016	Sub3_Trial84_1	1	0	0	-81.46964	True	1.475
3	84	1	m	20	23-May-2016	Sub3_Trial84_1	1	1	1	111.924447	True	1.475
3	84	1	m	20	23-May-2016	Sub3_Trial84_1	1	2	2	-65.771737	True	1.475
3	84	1	m	20	23-May-2016	Sub3_Trial84_1	1	3	3	39.922717	True	1.475
3	84	1	m	20	23-May-2016	Sub3_Trial84_1	1	4	4	38.672984	True	1.475
3	84	1	m	20	23-May-2016	Sub3_Trial84_1	1	5	5	-3.225631	True	1.475
3	84	1	m	20	23-May-2016	Sub3_Trial84_1	1	6	6	77.666687	True	1.475
3	85	1	m	20	23-May-2016	Sub3_Trial85_0	0	0	0	69.700178	False	1.102
3	85	1	m	20	23-May-2016	Sub3_Trial85_0	0	1	1	-109.347704	False	1.102
3	85	1	m	20	23-May-2016	Sub3_Trial85_0	0	2	2	-22.224975	False	1.102
3	85	1	m	20	23-May-2016	Sub3_Trial85_0	0	3	3	65.115297	False	1.102
3	85	1	m	20	23-May-2016	Sub3_Trial85_0	0	4	4	25.35501	False	1.102
3	85	1	m	20	23-May-2016	Sub3_Trial85_0	0	5	5	18.859037999999998	False	1.102
3	85	1	m	20	23-May-2016	Sub3_Trial85_0	0	6	6	-40.614349	False	1.102
3	85	1	m	20	23-May-2016	Sub3_Trial85_1	1	0	0	-52.123695999999995	True	1.102
3	85	1	m	20	23-May-2016	Sub3_Trial85_1	1	1	1	-14.837708	True	1.102
3	85	1	m	20	23-May-2016	Sub3_Trial85_1	1	2	2	59.677055	True	1.102
3	85	1	m	20	23-May-2016	Sub3_Trial85_1	1	3	3	-46.769723	True	1.102
3	85	1	m	20	23-May-2016	Sub3_Trial85_1	1	4	4	10.749091	True	1.102
3	85	1	m	20	23-May-2016	Sub3_Trial85_1	1	5	5	-28.814775999999995	True	1.102
3	85	1	m	20	23-May-2016	Sub3_Trial85_1	1	6	6	-59.094832999999994	True	1.102
3	86	1	m	20	23-May-2016	Sub3_Trial86_0	0	0	0	31.562882	False	0.879
3	86	1	m	20	23-May-2016	Sub3_Trial86_0	0	1	1	-106.035294	False	0.879
3	86	1	m	20	23-May-2016	Sub3_Trial86_0	0	2	2	-52.07489699999999	False	0.879
3	86	1	m	20	23-May-2016	Sub3_Trial86_0	0	3	3	43.986837	False	0.879
3	86	1	m	20	23-May-2016	Sub3_Trial86_0	0	4	4	-48.25871000000001	False	0.879
3	86	1	m	20	23-May-2016	Sub3_Trial86_0	0	5	5	33.820044	False	0.879
3	86	1	m	20	23-May-2016	Sub3_Trial86_0	0	6	6	57.892238	False	0.879
3	86	1	m	20	23-May-2016	Sub3_Trial86_1	1	0	0	-72.562737	True	0.879
3	86	1	m	20	23-May-2016	Sub3_Trial86_1	1	1	1	46.294072	True	0.879
3	86	1	m	20	23-May-2016	Sub3_Trial86_1	1	2	2	-8.703239	True	0.879
3	86	1	m	20	23-May-2016	Sub3_Trial86_1	1	3	3	24.712589	True	0.879
3	86	1	m	20	23-May-2016	Sub3_Trial86_1	1	4	4	-76.145656	True	0.879
3	86	1	m	20	23-May-2016	Sub3_Trial86_1	1	5	5	21.857589000000004	True	0.879
3	86	1	m	20	23-May-2016	Sub3_Trial86_1	1	6	6	-36.062137	True	0.879
3	87	1	m	20	23-May-2016	Sub3_Trial87_0	0	0	0	-102.385725	True	1.38
3	87	1	m	20	23-May-2016	Sub3_Trial87_0	0	1	1	-18.009034	True	1.38
3	87	1	m	20	23-May-2016	Sub3_Trial87_0	0	2	2	-55.583239	True	1.38
3	87	1	m	20	23-May-2016	Sub3_Trial87_0	0	3	3	23.992286	True	1.38
3	87	1	m	20	23-May-2016	Sub3_Trial87_0	0	4	4	-32.751384	True	1.38
3	87	1	m	20	23-May-2016	Sub3_Trial87_0	0	5	5	61.291439	True	1.38
3	87	1	m	20	23-May-2016	Sub3_Trial87_0	0	6	6	14.906624999999998	True	1.38
3	87	1	m	20	23-May-2016	Sub3_Trial87_1	1	0	0	-31.979623000000004	False	1.38
3	87	1	m	20	23-May-2016	Sub3_Trial87_1	1	1	1	10.937438	False	1.38
3	87	1	m	20	23-May-2016	Sub3_Trial87_1	1	2	2	20.312928	False	1.38
3	87	1	m	20	23-May-2016	Sub3_Trial87_1	1	3	3	51.579851	False	1.38
3	87	1	m	20	23-May-2016	Sub3_Trial87_1	1	4	4	0.8541570000000007	False	1.38
3	87	1	m	20	23-May-2016	Sub3_Trial87_1	1	5	5	55.727886	False	1.38
3	87	1	m	20	23-May-2016	Sub3_Trial87_1	1	6	6	54.616545	False	1.38
3	88	1	m	20	23-May-2016	Sub3_Trial88_0	0	0	0	-21.531961	True	1.077
3	88	1	m	20	23-May-2016	Sub3_Trial88_0	0	1	1	-27.734531	True	1.077
3	88	1	m	20	23-May-2016	Sub3_Trial88_0	0	2	2	31.277709	True	1.077
3	88	1	m	20	23-May-2016	Sub3_Trial88_0	0	3	3	-21.903895	True	1.077
3	88	1	m	20	23-May-2016	Sub3_Trial88_0	0	4	4	-60.317438	True	1.077
3	88	1	m	20	23-May-2016	Sub3_Trial88_0	0	5	5	-13.35569	True	1.077
3	88	1	m	20	23-May-2016	Sub3_Trial88_0	0	6	6	-52.580918	True	1.077
3	88	1	m	20	23-May-2016	Sub3_Trial88_1	1	0	0	-18.664712	False	1.077
3	88	1	m	20	23-May-2016	Sub3_Trial88_1	1	1	1	-107.20024	False	1.077
3	88	1	m	20	23-May-2016	Sub3_Trial88_1	1	2	2	10.5597	False	1.077
3	88	1	m	20	23-May-2016	Sub3_Trial88_1	1	3	3	-49.649957	False	1.077
3	88	1	m	20	23-May-2016	Sub3_Trial88_1	1	4	4	129.934484	False	1.077
3	88	1	m	20	23-May-2016	Sub3_Trial88_1	1	5	5	83.43146	False	1.077
3	88	1	m	20	23-May-2016	Sub3_Trial88_1	1	6	6	39.402362	False	1.077
3	89	1	m	20	23-May-2016	Sub3_Trial89_0	0	0	0	-36.580682	False	1.277
3	89	1	m	20	23-May-2016	Sub3_Trial89_0	0	1	1	70.855756	False	1.277
3	89	1	m	20	23-May-2016	Sub3_Trial89_0	0	2	2	100.679128	False	1.277
3	89	1	m	20	23-May-2016	Sub3_Trial89_0	0	3	3	46.908593999999994	False	1.277
3	89	1	m	20	23-May-2016	Sub3_Trial89_0	0	4	4	60.754265000000004	False	1.277
3	89	1	m	20	23-May-2016	Sub3_Trial89_0	0	5	5	124.01467100000002	False	1.277
3	89	1	m	20	23-May-2016	Sub3_Trial89_0	0	6	6	17.502305	False	1.277
3	89	1	m	20	23-May-2016	Sub3_Trial89_1	1	0	0	-72.362841	True	1.277
3	89	1	m	20	23-May-2016	Sub3_Trial89_1	1	1	1	-24.199231999999995	True	1.277
3	89	1	m	20	23-May-2016	Sub3_Trial89_1	1	2	2	11.202442	True	1.277
3	89	1	m	20	23-May-2016	Sub3_Trial89_1	1	3	3	-133.401477	True	1.277
3	89	1	m	20	23-May-2016	Sub3_Trial89_1	1	4	4	-12.263751	True	1.277
3	89	1	m	20	23-May-2016	Sub3_Trial89_1	1	5	5	40.754237	True	1.277
3	89	1	m	20	23-May-2016	Sub3_Trial89_1	1	6	6	-0.9254329999999982	True	1.277
3	90	1	m	20	23-May-2016	Sub3_Trial90_0	0	0	0	81.908234	False	1.039
3	90	1	m	20	23-May-2016	Sub3_Trial90_0	0	1	1	36.53713	False	1.039
3	90	1	m	20	23-May-2016	Sub3_Trial90_0	0	2	2	-12.400457000000003	False	1.039
3	90	1	m	20	23-May-2016	Sub3_Trial90_0	0	3	3	-58.06506999999999	False	1.039
3	90	1	m	20	23-May-2016	Sub3_Trial90_0	0	4	4	17.293476	False	1.039
3	90	1	m	20	23-May-2016	Sub3_Trial90_0	0	5	5	-64.21852	False	1.039
3	90	1	m	20	23-May-2016	Sub3_Trial90_0	0	6	6	39.079939	False	1.039
3	90	1	m	20	23-May-2016	Sub3_Trial90_1	1	0	0	-19.820427	True	1.039
3	90	1	m	20	23-May-2016	Sub3_Trial90_1	1	1	1	34.553693	True	1.039
3	90	1	m	20	23-May-2016	Sub3_Trial90_1	1	2	2	-107.496859	True	1.039
3	90	1	m	20	23-May-2016	Sub3_Trial90_1	1	3	3	-8.571407	True	1.039
3	90	1	m	20	23-May-2016	Sub3_Trial90_1	1	4	4	-28.11493	True	1.039
3	90	1	m	20	23-May-2016	Sub3_Trial90_1	1	5	5	22.070707	True	1.039
3	90	1	m	20	23-May-2016	Sub3_Trial90_1	1	6	6	80.880714	True	1.039
3	91	1	m	20	23-May-2016	Sub3_Trial91_0	0	0	0	73.673004	False	1.6
3	91	1	m	20	23-May-2016	Sub3_Trial91_0	0	1	1	-101.088745	False	1.6
3	91	1	m	20	23-May-2016	Sub3_Trial91_0	0	2	2	-28.097245	False	1.6
3	91	1	m	20	23-May-2016	Sub3_Trial91_0	0	3	3	21.762242999999998	False	1.6
3	91	1	m	20	23-May-2016	Sub3_Trial91_0	0	4	4	-114.812633	False	1.6
3	91	1	m	20	23-May-2016	Sub3_Trial91_0	0	5	5	-137.528941	False	1.6
3	91	1	m	20	23-May-2016	Sub3_Trial91_0	0	6	6	-132.023908	False	1.6
3	91	1	m	20	23-May-2016	Sub3_Trial91_1	1	0	0	-97.011911	True	1.6
3	91	1	m	20	23-May-2016	Sub3_Trial91_1	1	1	1	-33.878013	True	1.6
3	91	1	m	20	23-May-2016	Sub3_Trial91_1	1	2	2	120.152719	True	1.6
3	91	1	m	20	23-May-2016	Sub3_Trial91_1	1	3	3	10.363566	True	1.6
3	91	1	m	20	23-May-2016	Sub3_Trial91_1	1	4	4	-57.002943	True	1.6
3	91	1	m	20	23-May-2016	Sub3_Trial91_1	1	5	5	42.295669	True	1.6
3	91	1	m	20	23-May-2016	Sub3_Trial91_1	1	6	6	20.817037	True	1.6
3	92	1	m	20	23-May-2016	Sub3_Trial92_0	0	0	0	-76.134945	False	1.09
3	92	1	m	20	23-May-2016	Sub3_Trial92_0	0	1	1	52.933892	False	1.09
3	92	1	m	20	23-May-2016	Sub3_Trial92_0	0	2	2	66.480258	False	1.09
3	92	1	m	20	23-May-2016	Sub3_Trial92_0	0	3	3	9.780099	False	1.09
3	92	1	m	20	23-May-2016	Sub3_Trial92_0	0	4	4	-98.185464	False	1.09
3	92	1	m	20	23-May-2016	Sub3_Trial92_0	0	5	5	-110.674517	False	1.09
3	92	1	m	20	23-May-2016	Sub3_Trial92_0	0	6	6	83.531088	False	1.09
3	92	1	m	20	23-May-2016	Sub3_Trial92_1	1	0	0	-72.459782	True	1.09
3	92	1	m	20	23-May-2016	Sub3_Trial92_1	1	1	1	-108.40852799999999	True	1.09
3	92	1	m	20	23-May-2016	Sub3_Trial92_1	1	2	2	-111.98419100000001	True	1.09
3	92	1	m	20	23-May-2016	Sub3_Trial92_1	1	3	3	38.35417	True	1.09
3	92	1	m	20	23-May-2016	Sub3_Trial92_1	1	4	4	-129.462331	True	1.09
3	92	1	m	20	23-May-2016	Sub3_Trial92_1	1	5	5	-99.373831	True	1.09
3	92	1	m	20	23-May-2016	Sub3_Trial92_1	1	6	6	24.088411	True	1.09
3	93	1	m	20	23-May-2016	Sub3_Trial93_0	0	0	0	-54.034820999999994	True	1.611
3	93	1	m	20	23-May-2016	Sub3_Trial93_0	0	1	1	8.922358	True	1.611
3	93	1	m	20	23-May-2016	Sub3_Trial93_0	0	2	2	-6.649068	True	1.611
3	93	1	m	20	23-May-2016	Sub3_Trial93_0	0	3	3	121.825554	True	1.611
3	93	1	m	20	23-May-2016	Sub3_Trial93_0	0	4	4	-31.167258000000004	True	1.611
3	93	1	m	20	23-May-2016	Sub3_Trial93_0	0	5	5	-60.00412800000001	True	1.611
3	93	1	m	20	23-May-2016	Sub3_Trial93_0	0	6	6	10.874449	True	1.611
3	93	1	m	20	23-May-2016	Sub3_Trial93_1	1	0	0	-5.092017	False	1.611
3	93	1	m	20	23-May-2016	Sub3_Trial93_1	1	1	1	-85.277239	False	1.611
3	93	1	m	20	23-May-2016	Sub3_Trial93_1	1	2	2	-13.428782	False	1.611
3	93	1	m	20	23-May-2016	Sub3_Trial93_1	1	3	3	0.35141399999999834	False	1.611
3	93	1	m	20	23-May-2016	Sub3_Trial93_1	1	4	4	95.962478	False	1.611
3	93	1	m	20	23-May-2016	Sub3_Trial93_1	1	5	5	-88.5873	False	1.611
3	93	1	m	20	23-May-2016	Sub3_Trial93_1	1	6	6	-86.657254	False	1.611
3	94	1	m	20	23-May-2016	Sub3_Trial94_0	0	0	0	45.944588	True	1.073
3	94	1	m	20	23-May-2016	Sub3_Trial94_0	0	1	1	-100.80374	True	1.073
3	94	1	m	20	23-May-2016	Sub3_Trial94_0	0	2	2	-69.485746	True	1.073
3	94	1	m	20	23-May-2016	Sub3_Trial94_0	0	3	3	-41.297567	True	1.073
3	94	1	m	20	23-May-2016	Sub3_Trial94_0	0	4	4	-48.093230000000005	True	1.073
3	94	1	m	20	23-May-2016	Sub3_Trial94_0	0	5	5	31.260602	True	1.073
3	94	1	m	20	23-May-2016	Sub3_Trial94_0	0	6	6	7.640879	True	1.073
3	94	1	m	20	23-May-2016	Sub3_Trial94_1	1	0	0	5.9541889999999995	False	1.073
3	94	1	m	20	23-May-2016	Sub3_Trial94_1	1	1	1	68.764254	False	1.073
3	94	1	m	20	23-May-2016	Sub3_Trial94_1	1	2	2	-82.626294	False	1.073
3	94	1	m	20	23-May-2016	Sub3_Trial94_1	1	3	3	36.28536	False	1.073
3	94	1	m	20	23-May-2016	Sub3_Trial94_1	1	4	4	132.880728	False	1.073
3	94	1	m	20	23-May-2016	Sub3_Trial94_1	1	5	5	29.850845	False	1.073
3	94	1	m	20	23-May-2016	Sub3_Trial94_1	1	6	6	64.133511	False	1.073
3	95	1	m	20	23-May-2016	Sub3_Trial95_0	0	0	0	-80.976247	False	2.084
3	95	1	m	20	23-May-2016	Sub3_Trial95_0	0	1	1	-10.508396	False	2.084
3	95	1	m	20	23-May-2016	Sub3_Trial95_0	0	2	2	-58.223125	False	2.084
3	95	1	m	20	23-May-2016	Sub3_Trial95_0	0	3	3	-43.433489	False	2.084
3	95	1	m	20	23-May-2016	Sub3_Trial95_0	0	4	4	-126.087204	False	2.084
3	95	1	m	20	23-May-2016	Sub3_Trial95_0	0	5	5	34.649971	False	2.084
3	95	1	m	20	23-May-2016	Sub3_Trial95_0	0	6	6	11.244908000000002	False	2.084
3	95	1	m	20	23-May-2016	Sub3_Trial95_1	1	0	0	47.996374	True	2.084
3	95	1	m	20	23-May-2016	Sub3_Trial95_1	1	1	1	42.610962	True	2.084
3	95	1	m	20	23-May-2016	Sub3_Trial95_1	1	2	2	0.12929499999999905	True	2.084
3	95	1	m	20	23-May-2016	Sub3_Trial95_1	1	3	3	124.687348	True	2.084
3	95	1	m	20	23-May-2016	Sub3_Trial95_1	1	4	4	41.348185	True	2.084
3	95	1	m	20	23-May-2016	Sub3_Trial95_1	1	5	5	-101.969868	True	2.084
3	95	1	m	20	23-May-2016	Sub3_Trial95_1	1	6	6	9.718191	True	2.084
3	96	1	m	20	23-May-2016	Sub3_Trial96_0	0	0	0	-43.615025	False	1.072
3	96	1	m	20	23-May-2016	Sub3_Trial96_0	0	1	1	91.350606	False	1.072
3	96	1	m	20	23-May-2016	Sub3_Trial96_0	0	2	2	7.034953000000002	False	1.072
3	96	1	m	20	23-May-2016	Sub3_Trial96_0	0	3	3	19.625708000000003	False	1.072
3	96	1	m	20	23-May-2016	Sub3_Trial96_0	0	4	4	44.049347	False	1.072
3	96	1	m	20	23-May-2016	Sub3_Trial96_0	0	5	5	-69.104076	False	1.072
3	96	1	m	20	23-May-2016	Sub3_Trial96_0	0	6	6	-41.03688	False	1.072
3	96	1	m	20	23-May-2016	Sub3_Trial96_1	1	0	0	-42.450855	True	1.072
3	96	1	m	20	23-May-2016	Sub3_Trial96_1	1	1	1	97.572251	True	1.072
3	96	1	m	20	23-May-2016	Sub3_Trial96_1	1	2	2	-4.300505000000001	True	1.072
3	96	1	m	20	23-May-2016	Sub3_Trial96_1	1	3	3	-69.433487	True	1.072
3	96	1	m	20	23-May-2016	Sub3_Trial96_1	1	4	4	-21.682162000000005	True	1.072
3	96	1	m	20	23-May-2016	Sub3_Trial96_1	1	5	5	64.114432	True	1.072
3	96	1	m	20	23-May-2016	Sub3_Trial96_1	1	6	6	23.978642	True	1.072
3	97	1	m	20	23-May-2016	Sub3_Trial97_0	0	0	0	-17.39613	False	1.37
3	97	1	m	20	23-May-2016	Sub3_Trial97_0	0	1	1	-60.50762	False	1.37
3	97	1	m	20	23-May-2016	Sub3_Trial97_0	0	2	2	5.7036760000000015	False	1.37
3	97	1	m	20	23-May-2016	Sub3_Trial97_0	0	3	3	-39.767182	False	1.37
3	97	1	m	20	23-May-2016	Sub3_Trial97_0	0	4	4	76.90995	False	1.37
3	97	1	m	20	23-May-2016	Sub3_Trial97_0	0	5	5	-109.019926	False	1.37
3	97	1	m	20	23-May-2016	Sub3_Trial97_0	0	6	6	16.451857000000004	False	1.37
3	97	1	m	20	23-May-2016	Sub3_Trial97_1	1	0	0	52.655334	True	1.37
3	97	1	m	20	23-May-2016	Sub3_Trial97_1	1	1	1	134.546797	True	1.37
3	97	1	m	20	23-May-2016	Sub3_Trial97_1	1	2	2	-73.31942	True	1.37
3	97	1	m	20	23-May-2016	Sub3_Trial97_1	1	3	3	22.571576	True	1.37
3	97	1	m	20	23-May-2016	Sub3_Trial97_1	1	4	4	54.952552	True	1.37
3	97	1	m	20	23-May-2016	Sub3_Trial97_1	1	5	5	-36.767967	True	1.37
3	97	1	m	20	23-May-2016	Sub3_Trial97_1	1	6	6	74.468277	True	1.37
3	98	1	m	20	23-May-2016	Sub3_Trial98_0	0	0	0	-17.061362000000003	True	1.085
3	98	1	m	20	23-May-2016	Sub3_Trial98_0	0	1	1	-128.404363	True	1.085
3	98	1	m	20	23-May-2016	Sub3_Trial98_0	0	2	2	41.830499	True	1.085
3	98	1	m	20	23-May-2016	Sub3_Trial98_0	0	3	3	130.3013	True	1.085
3	98	1	m	20	23-May-2016	Sub3_Trial98_0	0	4	4	34.638731	True	1.085
3	98	1	m	20	23-May-2016	Sub3_Trial98_0	0	5	5	-28.941508999999996	True	1.085
3	98	1	m	20	23-May-2016	Sub3_Trial98_0	0	6	6	-79.641154	True	1.085
3	98	1	m	20	23-May-2016	Sub3_Trial98_1	1	0	0	4.578493999999999	False	1.085
3	98	1	m	20	23-May-2016	Sub3_Trial98_1	1	1	1	-50.971812	False	1.085
3	98	1	m	20	23-May-2016	Sub3_Trial98_1	1	2	2	-68.453268	False	1.085
3	98	1	m	20	23-May-2016	Sub3_Trial98_1	1	3	3	-42.151412	False	1.085
3	98	1	m	20	23-May-2016	Sub3_Trial98_1	1	4	4	-118.497558	False	1.085
3	98	1	m	20	23-May-2016	Sub3_Trial98_1	1	5	5	-13.62239	False	1.085
3	98	1	m	20	23-May-2016	Sub3_Trial98_1	1	6	6	18.175455	False	1.085
3	99	1	m	20	23-May-2016	Sub3_Trial99_0	0	0	0	-70.922036	False	1.222
3	99	1	m	20	23-May-2016	Sub3_Trial99_0	0	1	1	-83.98068	False	1.222
3	99	1	m	20	23-May-2016	Sub3_Trial99_0	0	2	2	-88.880542	False	1.222
3	99	1	m	20	23-May-2016	Sub3_Trial99_0	0	3	3	-22.695851000000005	False	1.222
3	99	1	m	20	23-May-2016	Sub3_Trial99_0	0	4	4	-51.377410999999995	False	1.222
3	99	1	m	20	23-May-2016	Sub3_Trial99_0	0	5	5	9.11037	False	1.222
3	99	1	m	20	23-May-2016	Sub3_Trial99_0	0	6	6	-68.284239	False	1.222
3	99	1	m	20	23-May-2016	Sub3_Trial99_1	1	0	0	19.256374	True	1.222
3	99	1	m	20	23-May-2016	Sub3_Trial99_1	1	1	1	-107.881001	True	1.222
3	99	1	m	20	23-May-2016	Sub3_Trial99_1	1	2	2	-32.457245	True	1.222
3	99	1	m	20	23-May-2016	Sub3_Trial99_1	1	3	3	37.065378	True	1.222
3	99	1	m	20	23-May-2016	Sub3_Trial99_1	1	4	4	-147.721747	True	1.222
3	99	1	m	20	23-May-2016	Sub3_Trial99_1	1	5	5	70.884582	True	1.222
3	99	1	m	20	23-May-2016	Sub3_Trial99_1	1	6	6	81.133643	True	1.222
3	100	1	m	20	23-May-2016	Sub3_Trial100_0	0	0	0	92.859718	True	0.987
3	100	1	m	20	23-May-2016	Sub3_Trial100_0	0	1	1	9.193822	True	0.987
3	100	1	m	20	23-May-2016	Sub3_Trial100_0	0	2	2	-42.514517	True	0.987
3	100	1	m	20	23-May-2016	Sub3_Trial100_0	0	3	3	-92.873137	True	0.987
3	100	1	m	20	23-May-2016	Sub3_Trial100_0	0	4	4	-21.861878	True	0.987
3	100	1	m	20	23-May-2016	Sub3_Trial100_0	0	5	5	17.789532	True	0.987
3	100	1	m	20	23-May-2016	Sub3_Trial100_0	0	6	6	68.50549	True	0.987
3	100	1	m	20	23-May-2016	Sub3_Trial100_1	1	0	0	-44.088655	False	0.987
3	100	1	m	20	23-May-2016	Sub3_Trial100_1	1	1	1	29.637442	False	0.987
3	100	1	m	20	23-May-2016	Sub3_Trial100_1	1	2	2	-74.001943	False	0.987
3	100	1	m	20	23-May-2016	Sub3_Trial100_1	1	3	3	-82.907327	False	0.987
3	100	1	m	20	23-May-2016	Sub3_Trial100_1	1	4	4	80.79641	False	0.987
3	100	1	m	20	23-May-2016	Sub3_Trial100_1	1	5	5	-101.354746	False	0.987
3	100	1	m	20	23-May-2016	Sub3_Trial100_1	1	6	6	62.31782	False	0.987
3	100	2	m	20	23-May-2016	Sub3_Trial100_0	0	0	0	92.859718	True	1.517
3	100	2	m	20	23-May-2016	Sub3_Trial100_0	0	1	1	9.193822	True	1.517
3	100	2	m	20	23-May-2016	Sub3_Trial100_0	0	2	2	-42.514517	True	1.517
3	100	2	m	20	23-May-2016	Sub3_Trial100_0	0	3	3	-92.873137	True	1.517
3	100	2	m	20	23-May-2016	Sub3_Trial100_0	0	4	4	-21.861878	True	1.517
3	100	2	m	20	23-May-2016	Sub3_Trial100_0	0	5	5	17.789532	True	1.517
3	100	2	m	20	23-May-2016	Sub3_Trial100_0	0	6	6	68.50549	True	1.517
3	100	2	m	20	23-May-2016	Sub3_Trial100_1	1	0	0	-44.088655	False	1.517
3	100	2	m	20	23-May-2016	Sub3_Trial100_1	1	1	1	29.637442	False	1.517
3	100	2	m	20	23-May-2016	Sub3_Trial100_1	1	2	2	-74.001943	False	1.517
3	100	2	m	20	23-May-2016	Sub3_Trial100_1	1	3	3	-82.907327	False	1.517
3	100	2	m	20	23-May-2016	Sub3_Trial100_1	1	4	4	80.79641	False	1.517
3	100	2	m	20	23-May-2016	Sub3_Trial100_1	1	5	5	-101.354746	False	1.517
3	100	2	m	20	23-May-2016	Sub3_Trial100_1	1	6	6	62.31782	False	1.517
3	101	2	m	20	23-May-2016	Sub3_Trial101_0	0	0	0	-41.355541	False	2.059
3	101	2	m	20	23-May-2016	Sub3_Trial101_0	0	1	1	-92.591005	False	2.059
3	101	2	m	20	23-May-2016	Sub3_Trial101_0	0	2	2	-45.245147	False	2.059
3	101	2	m	20	23-May-2016	Sub3_Trial101_0	0	3	3	53.677126	False	2.059
3	101	2	m	20	23-May-2016	Sub3_Trial101_0	0	4	4	57.72325699999999	False	2.059
3	101	2	m	20	23-May-2016	Sub3_Trial101_0	0	5	5	-10.182946	False	2.059
3	101	2	m	20	23-May-2016	Sub3_Trial101_0	0	6	6	-99.749203	False	2.059
3	101	2	m	20	23-May-2016	Sub3_Trial101_1	1	0	0	-29.839264999999997	True	2.059
3	101	2	m	20	23-May-2016	Sub3_Trial101_1	1	1	1	-33.754965	True	2.059
3	101	2	m	20	23-May-2016	Sub3_Trial101_1	1	2	2	-48.103763	True	2.059
3	101	2	m	20	23-May-2016	Sub3_Trial101_1	1	3	3	-38.202788	True	2.059
3	101	2	m	20	23-May-2016	Sub3_Trial101_1	1	4	4	127.808243	True	2.059
3	101	2	m	20	23-May-2016	Sub3_Trial101_1	1	5	5	11.788023	True	2.059
3	101	2	m	20	23-May-2016	Sub3_Trial101_1	1	6	6	-35.061625	True	2.059
3	102	2	m	20	23-May-2016	Sub3_Trial102_0	0	0	0	14.428316000000002	False	3.181
3	102	2	m	20	23-May-2016	Sub3_Trial102_0	0	1	1	15.438707	False	3.181
3	102	2	m	20	23-May-2016	Sub3_Trial102_0	0	2	2	146.94367	False	3.181
3	102	2	m	20	23-May-2016	Sub3_Trial102_0	0	3	3	85.66641	False	3.181
3	102	2	m	20	23-May-2016	Sub3_Trial102_0	0	4	4	-71.842923	False	3.181
3	102	2	m	20	23-May-2016	Sub3_Trial102_0	0	5	5	-119.992693	False	3.181
3	102	2	m	20	23-May-2016	Sub3_Trial102_0	0	6	6	-126.377965	False	3.181
3	102	2	m	20	23-May-2016	Sub3_Trial102_1	1	0	0	12.292292	True	3.181
3	102	2	m	20	23-May-2016	Sub3_Trial102_1	1	1	1	19.387766	True	3.181
3	102	2	m	20	23-May-2016	Sub3_Trial102_1	1	2	2	76.997833	True	3.181
3	102	2	m	20	23-May-2016	Sub3_Trial102_1	1	3	3	-50.108427000000006	True	3.181
3	102	2	m	20	23-May-2016	Sub3_Trial102_1	1	4	4	73.269296	True	3.181
3	102	2	m	20	23-May-2016	Sub3_Trial102_1	1	5	5	10.84682	True	3.181
3	102	2	m	20	23-May-2016	Sub3_Trial102_1	1	6	6	-6.642885	True	3.181
3	103	2	m	20	23-May-2016	Sub3_Trial103_0	0	0	0	-22.992126	False	1.743
3	103	2	m	20	23-May-2016	Sub3_Trial103_0	0	1	1	-56.562623	False	1.743
3	103	2	m	20	23-May-2016	Sub3_Trial103_0	0	2	2	-26.401043	False	1.743
3	103	2	m	20	23-May-2016	Sub3_Trial103_0	0	3	3	100.662693	False	1.743
3	103	2	m	20	23-May-2016	Sub3_Trial103_0	0	4	4	49.941991	False	1.743
3	103	2	m	20	23-May-2016	Sub3_Trial103_0	0	5	5	-75.060772	False	1.743
3	103	2	m	20	23-May-2016	Sub3_Trial103_0	0	6	6	28.414832	False	1.743
3	103	2	m	20	23-May-2016	Sub3_Trial103_1	1	0	0	-64.686985	True	1.743
3	103	2	m	20	23-May-2016	Sub3_Trial103_1	1	1	1	108.063435	True	1.743
3	103	2	m	20	23-May-2016	Sub3_Trial103_1	1	2	2	-139.65344	True	1.743
3	103	2	m	20	23-May-2016	Sub3_Trial103_1	1	3	3	-113.129973	True	1.743
3	103	2	m	20	23-May-2016	Sub3_Trial103_1	1	4	4	57.372412999999995	True	1.743
3	103	2	m	20	23-May-2016	Sub3_Trial103_1	1	5	5	-37.483552	True	1.743
3	103	2	m	20	23-May-2016	Sub3_Trial103_1	1	6	6	27.672836000000004	True	1.743
3	104	2	m	20	23-May-2016	Sub3_Trial104_0	0	0	0	-145.810965	False	1.241
3	104	2	m	20	23-May-2016	Sub3_Trial104_0	0	1	1	-53.07039900000001	False	1.241
3	104	2	m	20	23-May-2016	Sub3_Trial104_0	0	2	2	5.004844	False	1.241
3	104	2	m	20	23-May-2016	Sub3_Trial104_0	0	3	3	-103.242067	False	1.241
3	104	2	m	20	23-May-2016	Sub3_Trial104_0	0	4	4	-15.228970000000004	False	1.241
3	104	2	m	20	23-May-2016	Sub3_Trial104_0	0	5	5	-19.830965	False	1.241
3	104	2	m	20	23-May-2016	Sub3_Trial104_0	0	6	6	-44.04021800000001	False	1.241
3	104	2	m	20	23-May-2016	Sub3_Trial104_1	1	0	0	3.168119000000001	True	1.241
3	104	2	m	20	23-May-2016	Sub3_Trial104_1	1	1	1	0.1657660000000014	True	1.241
3	104	2	m	20	23-May-2016	Sub3_Trial104_1	1	2	2	-56.555037	True	1.241
3	104	2	m	20	23-May-2016	Sub3_Trial104_1	1	3	3	-3.631270999999998	True	1.241
3	104	2	m	20	23-May-2016	Sub3_Trial104_1	1	4	4	72.001376	True	1.241
3	104	2	m	20	23-May-2016	Sub3_Trial104_1	1	5	5	63.865741	True	1.241
3	104	2	m	20	23-May-2016	Sub3_Trial104_1	1	6	6	-83.287529	True	1.241
3	105	2	m	20	23-May-2016	Sub3_Trial105_0	0	0	0	120.995866	True	1.464
3	105	2	m	20	23-May-2016	Sub3_Trial105_0	0	1	1	-18.741904	True	1.464
3	105	2	m	20	23-May-2016	Sub3_Trial105_0	0	2	2	38.956812	True	1.464
3	105	2	m	20	23-May-2016	Sub3_Trial105_0	0	3	3	57.54973799999999	True	1.464
3	105	2	m	20	23-May-2016	Sub3_Trial105_0	0	4	4	-15.117252	True	1.464
3	105	2	m	20	23-May-2016	Sub3_Trial105_0	0	5	5	24.515648999999996	True	1.464
3	105	2	m	20	23-May-2016	Sub3_Trial105_0	0	6	6	116.84295400000002	True	1.464
3	105	2	m	20	23-May-2016	Sub3_Trial105_1	1	0	0	12.468618	False	1.464
3	105	2	m	20	23-May-2016	Sub3_Trial105_1	1	1	1	142.379972	False	1.464
3	105	2	m	20	23-May-2016	Sub3_Trial105_1	1	2	2	52.221771	False	1.464
3	105	2	m	20	23-May-2016	Sub3_Trial105_1	1	3	3	-149.62891	False	1.464
3	105	2	m	20	23-May-2016	Sub3_Trial105_1	1	4	4	-11.342975	False	1.464
3	105	2	m	20	23-May-2016	Sub3_Trial105_1	1	5	5	-52.84273	False	1.464
3	105	2	m	20	23-May-2016	Sub3_Trial105_1	1	6	6	-73.172806	False	1.464
3	106	2	m	20	23-May-2016	Sub3_Trial106_0	0	0	0	85.835508	True	1.717
3	106	2	m	20	23-May-2016	Sub3_Trial106_0	0	1	1	-107.698215	True	1.717
3	106	2	m	20	23-May-2016	Sub3_Trial106_0	0	2	2	-65.173092	True	1.717
3	106	2	m	20	23-May-2016	Sub3_Trial106_0	0	3	3	128.658226	True	1.717
3	106	2	m	20	23-May-2016	Sub3_Trial106_0	0	4	4	109.801837	True	1.717
3	106	2	m	20	23-May-2016	Sub3_Trial106_0	0	5	5	-117.568895	True	1.717
3	106	2	m	20	23-May-2016	Sub3_Trial106_0	0	6	6	-56.06770499999999	True	1.717
3	106	2	m	20	23-May-2016	Sub3_Trial106_1	1	0	0	14.428848000000002	False	1.717
3	106	2	m	20	23-May-2016	Sub3_Trial106_1	1	1	1	121.77047299999998	False	1.717
3	106	2	m	20	23-May-2016	Sub3_Trial106_1	1	2	2	-0.968589999999999	False	1.717
3	106	2	m	20	23-May-2016	Sub3_Trial106_1	1	3	3	-23.093347	False	1.717
3	106	2	m	20	23-May-2016	Sub3_Trial106_1	1	4	4	-35.141286	False	1.717
3	106	2	m	20	23-May-2016	Sub3_Trial106_1	1	5	5	-124.110035	False	1.717
3	106	2	m	20	23-May-2016	Sub3_Trial106_1	1	6	6	-6.613002999999999	False	1.717
3	107	2	m	20	23-May-2016	Sub3_Trial107_0	0	0	0	0.06362800000000135	True	1.712
3	107	2	m	20	23-May-2016	Sub3_Trial107_0	0	1	1	68.174276	True	1.712
3	107	2	m	20	23-May-2016	Sub3_Trial107_0	0	2	2	49.773889	True	1.712
3	107	2	m	20	23-May-2016	Sub3_Trial107_0	0	3	3	-98.745532	True	1.712
3	107	2	m	20	23-May-2016	Sub3_Trial107_0	0	4	4	86.988743	True	1.712
3	107	2	m	20	23-May-2016	Sub3_Trial107_0	0	5	5	93.312843	True	1.712
3	107	2	m	20	23-May-2016	Sub3_Trial107_0	0	6	6	84.606871	True	1.712
3	107	2	m	20	23-May-2016	Sub3_Trial107_1	1	0	0	-66.312611	False	1.712
3	107	2	m	20	23-May-2016	Sub3_Trial107_1	1	1	1	61.560703	False	1.712
3	107	2	m	20	23-May-2016	Sub3_Trial107_1	1	2	2	129.182616	False	1.712
3	107	2	m	20	23-May-2016	Sub3_Trial107_1	1	3	3	127.766468	False	1.712
3	107	2	m	20	23-May-2016	Sub3_Trial107_1	1	4	4	20.573949	False	1.712
3	107	2	m	20	23-May-2016	Sub3_Trial107_1	1	5	5	-16.531052000000003	False	1.712
3	107	2	m	20	23-May-2016	Sub3_Trial107_1	1	6	6	-88.128578	False	1.712
3	108	2	m	20	23-May-2016	Sub3_Trial108_0	0	0	0	33.308154	True	1.081
3	108	2	m	20	23-May-2016	Sub3_Trial108_0	0	1	1	-25.264471	True	1.081
3	108	2	m	20	23-May-2016	Sub3_Trial108_0	0	2	2	10.748733999999999	True	1.081
3	108	2	m	20	23-May-2016	Sub3_Trial108_0	0	3	3	63.64083099999999	True	1.081
3	108	2	m	20	23-May-2016	Sub3_Trial108_0	0	4	4	53.704375	True	1.081
3	108	2	m	20	23-May-2016	Sub3_Trial108_0	0	5	5	120.87079	True	1.081
3	108	2	m	20	23-May-2016	Sub3_Trial108_0	0	6	6	61.381325000000004	True	1.081
3	108	2	m	20	23-May-2016	Sub3_Trial108_1	1	0	0	50.114009	False	1.081
3	108	2	m	20	23-May-2016	Sub3_Trial108_1	1	1	1	6.11543	False	1.081
3	108	2	m	20	23-May-2016	Sub3_Trial108_1	1	2	2	-52.019752	False	1.081
3	108	2	m	20	23-May-2016	Sub3_Trial108_1	1	3	3	16.909096	False	1.081
3	108	2	m	20	23-May-2016	Sub3_Trial108_1	1	4	4	-126.18752699999999	False	1.081
3	108	2	m	20	23-May-2016	Sub3_Trial108_1	1	5	5	-55.342005	False	1.081
3	108	2	m	20	23-May-2016	Sub3_Trial108_1	1	6	6	66.730612	False	1.081
3	109	2	m	20	23-May-2016	Sub3_Trial109_0	0	0	0	51.333483	True	2.749
3	109	2	m	20	23-May-2016	Sub3_Trial109_0	0	1	1	27.974048	True	2.749
3	109	2	m	20	23-May-2016	Sub3_Trial109_0	0	2	2	-22.330056999999996	True	2.749
3	109	2	m	20	23-May-2016	Sub3_Trial109_0	0	3	3	50.863596	True	2.749
3	109	2	m	20	23-May-2016	Sub3_Trial109_0	0	4	4	9.926247	True	2.749
3	109	2	m	20	23-May-2016	Sub3_Trial109_0	0	5	5	-16.547043000000002	True	2.749
3	109	2	m	20	23-May-2016	Sub3_Trial109_0	0	6	6	86.857549	True	2.749
3	109	2	m	20	23-May-2016	Sub3_Trial109_1	1	0	0	92.06114	False	2.749
3	109	2	m	20	23-May-2016	Sub3_Trial109_1	1	1	1	-50.935283	False	2.749
3	109	2	m	20	23-May-2016	Sub3_Trial109_1	1	2	2	72.385795	False	2.749
3	109	2	m	20	23-May-2016	Sub3_Trial109_1	1	3	3	18.308344000000005	False	2.749
3	109	2	m	20	23-May-2016	Sub3_Trial109_1	1	4	4	53.278561999999994	False	2.749
3	109	2	m	20	23-May-2016	Sub3_Trial109_1	1	5	5	-79.560499	False	2.749
3	109	2	m	20	23-May-2016	Sub3_Trial109_1	1	6	6	-64.11604	False	2.749
3	110	2	m	20	23-May-2016	Sub3_Trial110_0	0	0	0	9.456835	True	1.433
3	110	2	m	20	23-May-2016	Sub3_Trial110_0	0	1	1	-9.282524000000002	True	1.433
3	110	2	m	20	23-May-2016	Sub3_Trial110_0	0	2	2	28.556587	True	1.433
3	110	2	m	20	23-May-2016	Sub3_Trial110_0	0	3	3	-19.095602999999997	True	1.433
3	110	2	m	20	23-May-2016	Sub3_Trial110_0	0	4	4	-141.741176	True	1.433
3	110	2	m	20	23-May-2016	Sub3_Trial110_0	0	5	5	-67.56727	True	1.433
3	110	2	m	20	23-May-2016	Sub3_Trial110_0	0	6	6	88.673558	True	1.433
3	110	2	m	20	23-May-2016	Sub3_Trial110_1	1	0	0	-116.868687	False	1.433
3	110	2	m	20	23-May-2016	Sub3_Trial110_1	1	1	1	114.662597	False	1.433
3	110	2	m	20	23-May-2016	Sub3_Trial110_1	1	2	2	-23.159735	False	1.433
3	110	2	m	20	23-May-2016	Sub3_Trial110_1	1	3	3	-44.970467	False	1.433
3	110	2	m	20	23-May-2016	Sub3_Trial110_1	1	4	4	15.828861000000003	False	1.433
3	110	2	m	20	23-May-2016	Sub3_Trial110_1	1	5	5	-26.449992	False	1.433
3	110	2	m	20	23-May-2016	Sub3_Trial110_1	1	6	6	83.329039	False	1.433
3	111	2	m	20	23-May-2016	Sub3_Trial111_0	0	0	0	52.458865	False	2.394
3	111	2	m	20	23-May-2016	Sub3_Trial111_0	0	1	1	-69.41492	False	2.394
3	111	2	m	20	23-May-2016	Sub3_Trial111_0	0	2	2	99.887389	False	2.394
3	111	2	m	20	23-May-2016	Sub3_Trial111_0	0	3	3	26.175611000000004	False	2.394
3	111	2	m	20	23-May-2016	Sub3_Trial111_0	0	4	4	-19.901427	False	2.394
3	111	2	m	20	23-May-2016	Sub3_Trial111_0	0	5	5	33.507107	False	2.394
3	111	2	m	20	23-May-2016	Sub3_Trial111_0	0	6	6	3.558356	False	2.394
3	111	2	m	20	23-May-2016	Sub3_Trial111_1	1	0	0	28.834881	True	2.394
3	111	2	m	20	23-May-2016	Sub3_Trial111_1	1	1	1	24.907738	True	2.394
3	111	2	m	20	23-May-2016	Sub3_Trial111_1	1	2	2	18.01571	True	2.394
3	111	2	m	20	23-May-2016	Sub3_Trial111_1	1	3	3	-74.427924	True	2.394
3	111	2	m	20	23-May-2016	Sub3_Trial111_1	1	4	4	36.573572	True	2.394
3	111	2	m	20	23-May-2016	Sub3_Trial111_1	1	5	5	-15.179108999999997	True	2.394
3	111	2	m	20	23-May-2016	Sub3_Trial111_1	1	6	6	-73.92261	True	2.394
3	112	2	m	20	23-May-2016	Sub3_Trial112_0	0	0	0	91.525627	False	1.957
3	112	2	m	20	23-May-2016	Sub3_Trial112_0	0	1	1	32.95875	False	1.957
3	112	2	m	20	23-May-2016	Sub3_Trial112_0	0	2	2	-22.105846	False	1.957
3	112	2	m	20	23-May-2016	Sub3_Trial112_0	0	3	3	17.044774000000004	False	1.957
3	112	2	m	20	23-May-2016	Sub3_Trial112_0	0	4	4	5.188738000000001	False	1.957
3	112	2	m	20	23-May-2016	Sub3_Trial112_0	0	5	5	30.439223999999996	False	1.957
3	112	2	m	20	23-May-2016	Sub3_Trial112_0	0	6	6	-18.010441	False	1.957
3	112	2	m	20	23-May-2016	Sub3_Trial112_1	1	0	0	-66.289126	True	1.957
3	112	2	m	20	23-May-2016	Sub3_Trial112_1	1	1	1	18.999096	True	1.957
3	112	2	m	20	23-May-2016	Sub3_Trial112_1	1	2	2	-59.604271	True	1.957
3	112	2	m	20	23-May-2016	Sub3_Trial112_1	1	3	3	-32.903059	True	1.957
3	112	2	m	20	23-May-2016	Sub3_Trial112_1	1	4	4	74.108028	True	1.957
3	112	2	m	20	23-May-2016	Sub3_Trial112_1	1	5	5	-38.109633	True	1.957
3	112	2	m	20	23-May-2016	Sub3_Trial112_1	1	6	6	21.358395	True	1.957
3	113	2	m	20	23-May-2016	Sub3_Trial113_0	0	0	0	-95.370943	True	2.038
3	113	2	m	20	23-May-2016	Sub3_Trial113_0	0	1	1	-47.816677	True	2.038
3	113	2	m	20	23-May-2016	Sub3_Trial113_0	0	2	2	0.8473079999999982	True	2.038
3	113	2	m	20	23-May-2016	Sub3_Trial113_0	0	3	3	-10.351495999999997	True	2.038
3	113	2	m	20	23-May-2016	Sub3_Trial113_0	0	4	4	-49.563439	True	2.038
3	113	2	m	20	23-May-2016	Sub3_Trial113_0	0	5	5	-41.883469	True	2.038
3	113	2	m	20	23-May-2016	Sub3_Trial113_0	0	6	6	99.592282	True	2.038
3	113	2	m	20	23-May-2016	Sub3_Trial113_1	1	0	0	47.423711	False	2.038
3	113	2	m	20	23-May-2016	Sub3_Trial113_1	1	1	1	46.214248	False	2.038
3	113	2	m	20	23-May-2016	Sub3_Trial113_1	1	2	2	-26.763323	False	2.038
3	113	2	m	20	23-May-2016	Sub3_Trial113_1	1	3	3	-18.118729	False	2.038
3	113	2	m	20	23-May-2016	Sub3_Trial113_1	1	4	4	-115.108713	False	2.038
3	113	2	m	20	23-May-2016	Sub3_Trial113_1	1	5	5	31.338771	False	2.038
3	113	2	m	20	23-May-2016	Sub3_Trial113_1	1	6	6	-77.176551	False	2.038
3	114	2	m	20	23-May-2016	Sub3_Trial114_0	0	0	0	-13.350009	True	1.245
3	114	2	m	20	23-May-2016	Sub3_Trial114_0	0	1	1	-1.1620719999999984	True	1.245
3	114	2	m	20	23-May-2016	Sub3_Trial114_0	0	2	2	18.430084	True	1.245
3	114	2	m	20	23-May-2016	Sub3_Trial114_0	0	3	3	-57.104484	True	1.245
3	114	2	m	20	23-May-2016	Sub3_Trial114_0	0	4	4	-31.936202	True	1.245
3	114	2	m	20	23-May-2016	Sub3_Trial114_0	0	5	5	67.168936	True	1.245
3	114	2	m	20	23-May-2016	Sub3_Trial114_0	0	6	6	-152.679677	True	1.245
3	114	2	m	20	23-May-2016	Sub3_Trial114_1	1	0	0	60.062425	False	1.245
3	114	2	m	20	23-May-2016	Sub3_Trial114_1	1	1	1	73.837959	False	1.245
3	114	2	m	20	23-May-2016	Sub3_Trial114_1	1	2	2	31.843712	False	1.245
3	114	2	m	20	23-May-2016	Sub3_Trial114_1	1	3	3	51.878254	False	1.245
3	114	2	m	20	23-May-2016	Sub3_Trial114_1	1	4	4	31.560305	False	1.245
3	114	2	m	20	23-May-2016	Sub3_Trial114_1	1	5	5	70.430694	False	1.245
3	114	2	m	20	23-May-2016	Sub3_Trial114_1	1	6	6	-1.6883359999999996	False	1.245
3	115	2	m	20	23-May-2016	Sub3_Trial115_0	0	0	0	76.094621	True	1.644
3	115	2	m	20	23-May-2016	Sub3_Trial115_0	0	1	1	37.619126	True	1.644
3	115	2	m	20	23-May-2016	Sub3_Trial115_0	0	2	2	-41.294301	True	1.644
3	115	2	m	20	23-May-2016	Sub3_Trial115_0	0	3	3	96.486146	True	1.644
3	115	2	m	20	23-May-2016	Sub3_Trial115_0	0	4	4	8.372964	True	1.644
3	115	2	m	20	23-May-2016	Sub3_Trial115_0	0	5	5	-104.527286	True	1.644
3	115	2	m	20	23-May-2016	Sub3_Trial115_0	0	6	6	30.416546	True	1.644
3	115	2	m	20	23-May-2016	Sub3_Trial115_1	1	0	0	83.058707	False	1.644
3	115	2	m	20	23-May-2016	Sub3_Trial115_1	1	1	1	107.276857	False	1.644
3	115	2	m	20	23-May-2016	Sub3_Trial115_1	1	2	2	-7.855789	False	1.644
3	115	2	m	20	23-May-2016	Sub3_Trial115_1	1	3	3	-55.362572	False	1.644
3	115	2	m	20	23-May-2016	Sub3_Trial115_1	1	4	4	-95.81091	False	1.644
3	115	2	m	20	23-May-2016	Sub3_Trial115_1	1	5	5	20.703170999999998	False	1.644
3	115	2	m	20	23-May-2016	Sub3_Trial115_1	1	6	6	39.96755	False	1.644
3	116	2	m	20	23-May-2016	Sub3_Trial116_0	0	0	0	-23.449349	False	4.114
3	116	2	m	20	23-May-2016	Sub3_Trial116_0	0	1	1	-38.31661	False	4.114
3	116	2	m	20	23-May-2016	Sub3_Trial116_0	0	2	2	9.981399	False	4.114
3	116	2	m	20	23-May-2016	Sub3_Trial116_0	0	3	3	-31.938533	False	4.114
3	116	2	m	20	23-May-2016	Sub3_Trial116_0	0	4	4	46.955449	False	4.114
3	116	2	m	20	23-May-2016	Sub3_Trial116_0	0	5	5	-7.551535999999999	False	4.114
3	116	2	m	20	23-May-2016	Sub3_Trial116_0	0	6	6	-50.986418	False	4.114
3	116	2	m	20	23-May-2016	Sub3_Trial116_1	1	0	0	18.037237	True	4.114
3	116	2	m	20	23-May-2016	Sub3_Trial116_1	1	1	1	47.951171	True	4.114
3	116	2	m	20	23-May-2016	Sub3_Trial116_1	1	2	2	50.538854	True	4.114
3	116	2	m	20	23-May-2016	Sub3_Trial116_1	1	3	3	106.053475	True	4.114
3	116	2	m	20	23-May-2016	Sub3_Trial116_1	1	4	4	69.195475	True	4.114
3	116	2	m	20	23-May-2016	Sub3_Trial116_1	1	5	5	-19.260627999999997	True	4.114
3	116	2	m	20	23-May-2016	Sub3_Trial116_1	1	6	6	18.883764	True	4.114
3	117	2	m	20	23-May-2016	Sub3_Trial117_0	0	0	0	69.368226	True	2.043
3	117	2	m	20	23-May-2016	Sub3_Trial117_0	0	1	1	-43.593494	True	2.043
3	117	2	m	20	23-May-2016	Sub3_Trial117_0	0	2	2	111.344776	True	2.043
3	117	2	m	20	23-May-2016	Sub3_Trial117_0	0	3	3	116.630955	True	2.043
3	117	2	m	20	23-May-2016	Sub3_Trial117_0	0	4	4	-25.276554	True	2.043
3	117	2	m	20	23-May-2016	Sub3_Trial117_0	0	5	5	-86.293978	True	2.043
3	117	2	m	20	23-May-2016	Sub3_Trial117_0	0	6	6	-42.555853	True	2.043
3	117	2	m	20	23-May-2016	Sub3_Trial117_1	1	0	0	-26.954051	False	2.043
3	117	2	m	20	23-May-2016	Sub3_Trial117_1	1	1	1	46.935987	False	2.043
3	117	2	m	20	23-May-2016	Sub3_Trial117_1	1	2	2	17.219626	False	2.043
3	117	2	m	20	23-May-2016	Sub3_Trial117_1	1	3	3	41.921434	False	2.043
3	117	2	m	20	23-May-2016	Sub3_Trial117_1	1	4	4	106.940885	False	2.043
3	117	2	m	20	23-May-2016	Sub3_Trial117_1	1	5	5	-4.142458999999999	False	2.043
3	117	2	m	20	23-May-2016	Sub3_Trial117_1	1	6	6	-6.788250999999999	False	2.043
3	118	2	m	20	23-May-2016	Sub3_Trial118_0	0	0	0	27.462653	False	2.439
3	118	2	m	20	23-May-2016	Sub3_Trial118_0	0	1	1	44.002626	False	2.439
3	118	2	m	20	23-May-2016	Sub3_Trial118_0	0	2	2	-25.545811	False	2.439
3	118	2	m	20	23-May-2016	Sub3_Trial118_0	0	3	3	-9.863542000000002	False	2.439
3	118	2	m	20	23-May-2016	Sub3_Trial118_0	0	4	4	-23.125346	False	2.439
3	118	2	m	20	23-May-2016	Sub3_Trial118_0	0	5	5	0.06304400000000143	False	2.439
3	118	2	m	20	23-May-2016	Sub3_Trial118_0	0	6	6	-46.916022	False	2.439
3	118	2	m	20	23-May-2016	Sub3_Trial118_1	1	0	0	-19.67336	True	2.439
3	118	2	m	20	23-May-2016	Sub3_Trial118_1	1	1	1	75.896977	True	2.439
3	118	2	m	20	23-May-2016	Sub3_Trial118_1	1	2	2	83.172683	True	2.439
3	118	2	m	20	23-May-2016	Sub3_Trial118_1	1	3	3	-28.836229	True	2.439
3	118	2	m	20	23-May-2016	Sub3_Trial118_1	1	4	4	-107.578263	True	2.439
3	118	2	m	20	23-May-2016	Sub3_Trial118_1	1	5	5	37.211103	True	2.439
3	118	2	m	20	23-May-2016	Sub3_Trial118_1	1	6	6	74.590053	True	2.439
3	119	2	m	20	23-May-2016	Sub3_Trial119_0	0	0	0	9.597306	True	3.013
3	119	2	m	20	23-May-2016	Sub3_Trial119_0	0	1	1	89.814241	True	3.013
3	119	2	m	20	23-May-2016	Sub3_Trial119_0	0	2	2	95.344862	True	3.013
3	119	2	m	20	23-May-2016	Sub3_Trial119_0	0	3	3	-126.46802500000001	True	3.013
3	119	2	m	20	23-May-2016	Sub3_Trial119_0	0	4	4	-40.731622	True	3.013
3	119	2	m	20	23-May-2016	Sub3_Trial119_0	0	5	5	32.412657	True	3.013
3	119	2	m	20	23-May-2016	Sub3_Trial119_0	0	6	6	72.579019	True	3.013
3	119	2	m	20	23-May-2016	Sub3_Trial119_1	1	0	0	-128.444403	False	3.013
3	119	2	m	20	23-May-2016	Sub3_Trial119_1	1	1	1	87.057038	False	3.013
3	119	2	m	20	23-May-2016	Sub3_Trial119_1	1	2	2	129.908773	False	3.013
3	119	2	m	20	23-May-2016	Sub3_Trial119_1	1	3	3	3.079460000000001	False	3.013
3	119	2	m	20	23-May-2016	Sub3_Trial119_1	1	4	4	-96.580914	False	3.013
3	119	2	m	20	23-May-2016	Sub3_Trial119_1	1	5	5	39.484152	False	3.013
3	119	2	m	20	23-May-2016	Sub3_Trial119_1	1	6	6	-59.653133	False	3.013
3	120	2	m	20	23-May-2016	Sub3_Trial120_0	0	0	0	130.664671	False	2.424
3	120	2	m	20	23-May-2016	Sub3_Trial120_0	0	1	1	-50.60298800000001	False	2.424
3	120	2	m	20	23-May-2016	Sub3_Trial120_0	0	2	2	76.949072	False	2.424
3	120	2	m	20	23-May-2016	Sub3_Trial120_0	0	3	3	117.888362	False	2.424
3	120	2	m	20	23-May-2016	Sub3_Trial120_0	0	4	4	53.440114	False	2.424
3	120	2	m	20	23-May-2016	Sub3_Trial120_0	0	5	5	50.055411	False	2.424
3	120	2	m	20	23-May-2016	Sub3_Trial120_0	0	6	6	87.101009	False	2.424
3	120	2	m	20	23-May-2016	Sub3_Trial120_1	1	0	0	-25.823763	True	2.424
3	120	2	m	20	23-May-2016	Sub3_Trial120_1	1	1	1	-16.159322	True	2.424
3	120	2	m	20	23-May-2016	Sub3_Trial120_1	1	2	2	-35.286571	True	2.424
3	120	2	m	20	23-May-2016	Sub3_Trial120_1	1	3	3	73.524144	True	2.424
3	120	2	m	20	23-May-2016	Sub3_Trial120_1	1	4	4	60.183745	True	2.424
3	120	2	m	20	23-May-2016	Sub3_Trial120_1	1	5	5	61.064662999999996	True	2.424
3	120	2	m	20	23-May-2016	Sub3_Trial120_1	1	6	6	-107.17479	True	2.424
3	121	2	m	20	23-May-2016	Sub3_Trial121_0	0	0	0	-111.430466	True	1.83
3	121	2	m	20	23-May-2016	Sub3_Trial121_0	0	1	1	-17.54001	True	1.83
3	121	2	m	20	23-May-2016	Sub3_Trial121_0	0	2	2	-19.603694	True	1.83
3	121	2	m	20	23-May-2016	Sub3_Trial121_0	0	3	3	51.471042	True	1.83
3	121	2	m	20	23-May-2016	Sub3_Trial121_0	0	4	4	65.703938	True	1.83
3	121	2	m	20	23-May-2016	Sub3_Trial121_0	0	5	5	-66.079233	True	1.83
3	121	2	m	20	23-May-2016	Sub3_Trial121_0	0	6	6	16.656498	True	1.83
3	121	2	m	20	23-May-2016	Sub3_Trial121_1	1	0	0	-26.688592999999997	False	1.83
3	121	2	m	20	23-May-2016	Sub3_Trial121_1	1	1	1	26.301789	False	1.83
3	121	2	m	20	23-May-2016	Sub3_Trial121_1	1	2	2	97.524716	False	1.83
3	121	2	m	20	23-May-2016	Sub3_Trial121_1	1	3	3	-88.572081	False	1.83
3	121	2	m	20	23-May-2016	Sub3_Trial121_1	1	4	4	0.46748600000000096	False	1.83
3	121	2	m	20	23-May-2016	Sub3_Trial121_1	1	5	5	36.070888	False	1.83
3	121	2	m	20	23-May-2016	Sub3_Trial121_1	1	6	6	-118.62883499999998	False	1.83
3	122	2	m	20	23-May-2016	Sub3_Trial122_0	0	0	0	41.156437	False	1.265
3	122	2	m	20	23-May-2016	Sub3_Trial122_0	0	1	1	59.18468899999999	False	1.265
3	122	2	m	20	23-May-2016	Sub3_Trial122_0	0	2	2	55.46587199999999	False	1.265
3	122	2	m	20	23-May-2016	Sub3_Trial122_0	0	3	3	108.194838	False	1.265
3	122	2	m	20	23-May-2016	Sub3_Trial122_0	0	4	4	-21.479415	False	1.265
3	122	2	m	20	23-May-2016	Sub3_Trial122_0	0	5	5	82.253099	False	1.265
3	122	2	m	20	23-May-2016	Sub3_Trial122_0	0	6	6	-9.935721	False	1.265
3	122	2	m	20	23-May-2016	Sub3_Trial122_1	1	0	0	10.564238	True	1.265
3	122	2	m	20	23-May-2016	Sub3_Trial122_1	1	1	1	-19.939812000000003	True	1.265
3	122	2	m	20	23-May-2016	Sub3_Trial122_1	1	2	2	-69.719751	True	1.265
3	122	2	m	20	23-May-2016	Sub3_Trial122_1	1	3	3	0.06497699999999895	True	1.265
3	122	2	m	20	23-May-2016	Sub3_Trial122_1	1	4	4	8.020056	True	1.265
3	122	2	m	20	23-May-2016	Sub3_Trial122_1	1	5	5	3.2620369999999994	True	1.265
3	122	2	m	20	23-May-2016	Sub3_Trial122_1	1	6	6	1.8422340000000013	True	1.265
3	123	2	m	20	23-May-2016	Sub3_Trial123_0	0	0	0	52.205615	True	2.161
3	123	2	m	20	23-May-2016	Sub3_Trial123_0	0	1	1	59.253002	True	2.161
3	123	2	m	20	23-May-2016	Sub3_Trial123_0	0	2	2	-1.518663	True	2.161
3	123	2	m	20	23-May-2016	Sub3_Trial123_0	0	3	3	-35.739454	True	2.161
3	123	2	m	20	23-May-2016	Sub3_Trial123_0	0	4	4	112.386835	True	2.161
3	123	2	m	20	23-May-2016	Sub3_Trial123_0	0	5	5	-11.768602000000001	True	2.161
3	123	2	m	20	23-May-2016	Sub3_Trial123_0	0	6	6	-29.592354	True	2.161
3	123	2	m	20	23-May-2016	Sub3_Trial123_1	1	0	0	-53.001365	False	2.161
3	123	2	m	20	23-May-2016	Sub3_Trial123_1	1	1	1	-8.507822	False	2.161
3	123	2	m	20	23-May-2016	Sub3_Trial123_1	1	2	2	4.131581000000001	False	2.161
3	123	2	m	20	23-May-2016	Sub3_Trial123_1	1	3	3	-27.404649	False	2.161
3	123	2	m	20	23-May-2016	Sub3_Trial123_1	1	4	4	-6.247413	False	2.161
3	123	2	m	20	23-May-2016	Sub3_Trial123_1	1	5	5	-86.264814	False	2.161
3	123	2	m	20	23-May-2016	Sub3_Trial123_1	1	6	6	-46.01851	False	2.161
3	124	2	m	20	23-May-2016	Sub3_Trial124_0	0	0	0	63.591196	False	2.061
3	124	2	m	20	23-May-2016	Sub3_Trial124_0	0	1	1	-39.786559	False	2.061
3	124	2	m	20	23-May-2016	Sub3_Trial124_0	0	2	2	-62.568011	False	2.061
3	124	2	m	20	23-May-2016	Sub3_Trial124_0	0	3	3	-73.431723	False	2.061
3	124	2	m	20	23-May-2016	Sub3_Trial124_0	0	4	4	38.464194	False	2.061
3	124	2	m	20	23-May-2016	Sub3_Trial124_0	0	5	5	16.513209	False	2.061
3	124	2	m	20	23-May-2016	Sub3_Trial124_0	0	6	6	9.890465	False	2.061
3	124	2	m	20	23-May-2016	Sub3_Trial124_1	1	0	0	78.653222	True	2.061
3	124	2	m	20	23-May-2016	Sub3_Trial124_1	1	1	1	-105.40695	True	2.061
3	124	2	m	20	23-May-2016	Sub3_Trial124_1	1	2	2	95.461454	True	2.061
3	124	2	m	20	23-May-2016	Sub3_Trial124_1	1	3	3	-111.019852	True	2.061
3	124	2	m	20	23-May-2016	Sub3_Trial124_1	1	4	4	72.476651	True	2.061
3	124	2	m	20	23-May-2016	Sub3_Trial124_1	1	5	5	16.423439000000002	True	2.061
3	124	2	m	20	23-May-2016	Sub3_Trial124_1	1	6	6	-37.004778	True	2.061
3	125	2	m	20	23-May-2016	Sub3_Trial125_0	0	0	0	-17.263039	True	2.233
3	125	2	m	20	23-May-2016	Sub3_Trial125_0	0	1	1	61.412722	True	2.233
3	125	2	m	20	23-May-2016	Sub3_Trial125_0	0	2	2	117.640652	True	2.233
3	125	2	m	20	23-May-2016	Sub3_Trial125_0	0	3	3	76.784085	True	2.233
3	125	2	m	20	23-May-2016	Sub3_Trial125_0	0	4	4	97.916382	True	2.233
3	125	2	m	20	23-May-2016	Sub3_Trial125_0	0	5	5	-61.052299000000005	True	2.233
3	125	2	m	20	23-May-2016	Sub3_Trial125_0	0	6	6	-78.524325	True	2.233
3	125	2	m	20	23-May-2016	Sub3_Trial125_1	1	0	0	-126.331555	False	2.233
3	125	2	m	20	23-May-2016	Sub3_Trial125_1	1	1	1	67.925375	False	2.233
3	125	2	m	20	23-May-2016	Sub3_Trial125_1	1	2	2	-55.890504	False	2.233
3	125	2	m	20	23-May-2016	Sub3_Trial125_1	1	3	3	-61.674209	False	2.233
3	125	2	m	20	23-May-2016	Sub3_Trial125_1	1	4	4	-82.294688	False	2.233
3	125	2	m	20	23-May-2016	Sub3_Trial125_1	1	5	5	-15.58379	False	2.233
3	125	2	m	20	23-May-2016	Sub3_Trial125_1	1	6	6	-36.095223	False	2.233
3	126	2	m	20	23-May-2016	Sub3_Trial126_0	0	0	0	-21.608966	True	2.699
3	126	2	m	20	23-May-2016	Sub3_Trial126_0	0	1	1	10.474941000000001	True	2.699
3	126	2	m	20	23-May-2016	Sub3_Trial126_0	0	2	2	113.02193299999999	True	2.699
3	126	2	m	20	23-May-2016	Sub3_Trial126_0	0	3	3	85.554232	True	2.699
3	126	2	m	20	23-May-2016	Sub3_Trial126_0	0	4	4	-22.600665	True	2.699
3	126	2	m	20	23-May-2016	Sub3_Trial126_0	0	5	5	108.964092	True	2.699
3	126	2	m	20	23-May-2016	Sub3_Trial126_0	0	6	6	69.988317	True	2.699
3	126	2	m	20	23-May-2016	Sub3_Trial126_1	1	0	0	-58.538872999999995	False	2.699
3	126	2	m	20	23-May-2016	Sub3_Trial126_1	1	1	1	-41.463011	False	2.699
3	126	2	m	20	23-May-2016	Sub3_Trial126_1	1	2	2	-19.437397000000004	False	2.699
3	126	2	m	20	23-May-2016	Sub3_Trial126_1	1	3	3	100.160798	False	2.699
3	126	2	m	20	23-May-2016	Sub3_Trial126_1	1	4	4	-18.935369	False	2.699
3	126	2	m	20	23-May-2016	Sub3_Trial126_1	1	5	5	90.174566	False	2.699
3	126	2	m	20	23-May-2016	Sub3_Trial126_1	1	6	6	-6.910328	False	2.699
3	127	2	m	20	23-May-2016	Sub3_Trial127_0	0	0	0	-132.295529	False	2.055
3	127	2	m	20	23-May-2016	Sub3_Trial127_0	0	1	1	61.302017000000006	False	2.055
3	127	2	m	20	23-May-2016	Sub3_Trial127_0	0	2	2	-35.445037	False	2.055
3	127	2	m	20	23-May-2016	Sub3_Trial127_0	0	3	3	-113.277765	False	2.055
3	127	2	m	20	23-May-2016	Sub3_Trial127_0	0	4	4	-48.498426	False	2.055
3	127	2	m	20	23-May-2016	Sub3_Trial127_0	0	5	5	84.564741	False	2.055
3	127	2	m	20	23-May-2016	Sub3_Trial127_0	0	6	6	-33.656091	False	2.055
3	127	2	m	20	23-May-2016	Sub3_Trial127_1	1	0	0	94.08076	True	2.055
3	127	2	m	20	23-May-2016	Sub3_Trial127_1	1	1	1	21.909567	True	2.055
3	127	2	m	20	23-May-2016	Sub3_Trial127_1	1	2	2	38.746261	True	2.055
3	127	2	m	20	23-May-2016	Sub3_Trial127_1	1	3	3	-92.78863	True	2.055
3	127	2	m	20	23-May-2016	Sub3_Trial127_1	1	4	4	-70.585265	True	2.055
3	127	2	m	20	23-May-2016	Sub3_Trial127_1	1	5	5	-19.149164999999996	True	2.055
3	127	2	m	20	23-May-2016	Sub3_Trial127_1	1	6	6	-18.344712	True	2.055
3	128	2	m	20	23-May-2016	Sub3_Trial128_0	0	0	0	-52.86240000000001	True	1.955
3	128	2	m	20	23-May-2016	Sub3_Trial128_0	0	1	1	44.961051	True	1.955
3	128	2	m	20	23-May-2016	Sub3_Trial128_0	0	2	2	-77.755887	True	1.955
3	128	2	m	20	23-May-2016	Sub3_Trial128_0	0	3	3	-76.776828	True	1.955
3	128	2	m	20	23-May-2016	Sub3_Trial128_0	0	4	4	14.90808	True	1.955
3	128	2	m	20	23-May-2016	Sub3_Trial128_0	0	5	5	136.187507	True	1.955
3	128	2	m	20	23-May-2016	Sub3_Trial128_0	0	6	6	62.449973	True	1.955
3	128	2	m	20	23-May-2016	Sub3_Trial128_1	1	0	0	-146.935696	False	1.955
3	128	2	m	20	23-May-2016	Sub3_Trial128_1	1	1	1	-46.999697	False	1.955
3	128	2	m	20	23-May-2016	Sub3_Trial128_1	1	2	2	-54.941514	False	1.955
3	128	2	m	20	23-May-2016	Sub3_Trial128_1	1	3	3	-87.237261	False	1.955
3	128	2	m	20	23-May-2016	Sub3_Trial128_1	1	4	4	91.27976	False	1.955
3	128	2	m	20	23-May-2016	Sub3_Trial128_1	1	5	5	1.4424489999999999	False	1.955
3	128	2	m	20	23-May-2016	Sub3_Trial128_1	1	6	6	-108.909855	False	1.955
3	129	2	m	20	23-May-2016	Sub3_Trial129_0	0	0	0	-71.099433	False	1.866
3	129	2	m	20	23-May-2016	Sub3_Trial129_0	0	1	1	33.287549	False	1.866
3	129	2	m	20	23-May-2016	Sub3_Trial129_0	0	2	2	-63.56352	False	1.866
3	129	2	m	20	23-May-2016	Sub3_Trial129_0	0	3	3	-1.8197249999999983	False	1.866
3	129	2	m	20	23-May-2016	Sub3_Trial129_0	0	4	4	-51.322481	False	1.866
3	129	2	m	20	23-May-2016	Sub3_Trial129_0	0	5	5	-122.247291	False	1.866
3	129	2	m	20	23-May-2016	Sub3_Trial129_0	0	6	6	-40.515947	False	1.866
3	129	2	m	20	23-May-2016	Sub3_Trial129_1	1	0	0	-13.973968	True	1.866
3	129	2	m	20	23-May-2016	Sub3_Trial129_1	1	1	1	29.199307	True	1.866
3	129	2	m	20	23-May-2016	Sub3_Trial129_1	1	2	2	45.057981	True	1.866
3	129	2	m	20	23-May-2016	Sub3_Trial129_1	1	3	3	-35.055755	True	1.866
3	129	2	m	20	23-May-2016	Sub3_Trial129_1	1	4	4	14.212448	True	1.866
3	129	2	m	20	23-May-2016	Sub3_Trial129_1	1	5	5	-27.913380000000004	True	1.866
3	129	2	m	20	23-May-2016	Sub3_Trial129_1	1	6	6	8.085913	True	1.866
3	130	2	m	20	23-May-2016	Sub3_Trial130_0	0	0	0	-8.10952	True	1.047
3	130	2	m	20	23-May-2016	Sub3_Trial130_0	0	1	1	-11.663187	True	1.047
3	130	2	m	20	23-May-2016	Sub3_Trial130_0	0	2	2	51.646808	True	1.047
3	130	2	m	20	23-May-2016	Sub3_Trial130_0	0	3	3	-80.669855	True	1.047
3	130	2	m	20	23-May-2016	Sub3_Trial130_0	0	4	4	54.479424	True	1.047
3	130	2	m	20	23-May-2016	Sub3_Trial130_0	0	5	5	-74.505228	True	1.047
3	130	2	m	20	23-May-2016	Sub3_Trial130_0	0	6	6	21.49056	True	1.047
3	130	2	m	20	23-May-2016	Sub3_Trial130_1	1	0	0	-15.87133	False	1.047
3	130	2	m	20	23-May-2016	Sub3_Trial130_1	1	1	1	-32.460858	False	1.047
3	130	2	m	20	23-May-2016	Sub3_Trial130_1	1	2	2	45.70878400000001	False	1.047
3	130	2	m	20	23-May-2016	Sub3_Trial130_1	1	3	3	70.629107	False	1.047
3	130	2	m	20	23-May-2016	Sub3_Trial130_1	1	4	4	36.828599	False	1.047
3	130	2	m	20	23-May-2016	Sub3_Trial130_1	1	5	5	14.068395000000002	False	1.047
3	130	2	m	20	23-May-2016	Sub3_Trial130_1	1	6	6	-9.750053	False	1.047
3	131	2	m	20	23-May-2016	Sub3_Trial131_0	0	0	0	74.740312	False	2.408
3	131	2	m	20	23-May-2016	Sub3_Trial131_0	0	1	1	-7.893947000000001	False	2.408
3	131	2	m	20	23-May-2016	Sub3_Trial131_0	0	2	2	-13.49356	False	2.408
3	131	2	m	20	23-May-2016	Sub3_Trial131_0	0	3	3	0.04897499999999866	False	2.408
3	131	2	m	20	23-May-2016	Sub3_Trial131_0	0	4	4	12.628242999999998	False	2.408
3	131	2	m	20	23-May-2016	Sub3_Trial131_0	0	5	5	-10.776413	False	2.408
3	131	2	m	20	23-May-2016	Sub3_Trial131_0	0	6	6	52.065706000000006	False	2.408
3	131	2	m	20	23-May-2016	Sub3_Trial131_1	1	0	0	-27.262788999999998	True	2.408
3	131	2	m	20	23-May-2016	Sub3_Trial131_1	1	1	1	-86.467472	True	2.408
3	131	2	m	20	23-May-2016	Sub3_Trial131_1	1	2	2	42.436415	True	2.408
3	131	2	m	20	23-May-2016	Sub3_Trial131_1	1	3	3	109.9211	True	2.408
3	131	2	m	20	23-May-2016	Sub3_Trial131_1	1	4	4	-35.857852	True	2.408
3	131	2	m	20	23-May-2016	Sub3_Trial131_1	1	5	5	65.431336	True	2.408
3	131	2	m	20	23-May-2016	Sub3_Trial131_1	1	6	6	-12.281081	True	2.408
3	132	2	m	20	23-May-2016	Sub3_Trial132_0	0	0	0	-36.156465	True	1.805
3	132	2	m	20	23-May-2016	Sub3_Trial132_0	0	1	1	40.167289	True	1.805
3	132	2	m	20	23-May-2016	Sub3_Trial132_0	0	2	2	-38.826534	True	1.805
3	132	2	m	20	23-May-2016	Sub3_Trial132_0	0	3	3	-23.766431999999995	True	1.805
3	132	2	m	20	23-May-2016	Sub3_Trial132_0	0	4	4	17.220556	True	1.805
3	132	2	m	20	23-May-2016	Sub3_Trial132_0	0	5	5	126.647468	True	1.805
3	132	2	m	20	23-May-2016	Sub3_Trial132_0	0	6	6	3.2446090000000005	True	1.805
3	132	2	m	20	23-May-2016	Sub3_Trial132_1	1	0	0	-65.307707	False	1.805
3	132	2	m	20	23-May-2016	Sub3_Trial132_1	1	1	1	86.247423	False	1.805
3	132	2	m	20	23-May-2016	Sub3_Trial132_1	1	2	2	-7.871941	False	1.805
3	132	2	m	20	23-May-2016	Sub3_Trial132_1	1	3	3	55.70768799999999	False	1.805
3	132	2	m	20	23-May-2016	Sub3_Trial132_1	1	4	4	-27.1318	False	1.805
3	132	2	m	20	23-May-2016	Sub3_Trial132_1	1	5	5	-24.600397	False	1.805
3	132	2	m	20	23-May-2016	Sub3_Trial132_1	1	6	6	-71.398268	False	1.805
3	133	2	m	20	23-May-2016	Sub3_Trial133_0	0	0	0	-77.193537	False	1.343
3	133	2	m	20	23-May-2016	Sub3_Trial133_0	0	1	1	-45.918407	False	1.343
3	133	2	m	20	23-May-2016	Sub3_Trial133_0	0	2	2	35.198562	False	1.343
3	133	2	m	20	23-May-2016	Sub3_Trial133_0	0	3	3	-60.439278	False	1.343
3	133	2	m	20	23-May-2016	Sub3_Trial133_0	0	4	4	44.538777	False	1.343
3	133	2	m	20	23-May-2016	Sub3_Trial133_0	0	5	5	-117.11593299999998	False	1.343
3	133	2	m	20	23-May-2016	Sub3_Trial133_0	0	6	6	57.081026	False	1.343
3	133	2	m	20	23-May-2016	Sub3_Trial133_1	1	0	0	-33.341479	True	1.343
3	133	2	m	20	23-May-2016	Sub3_Trial133_1	1	1	1	-28.406667	True	1.343
3	133	2	m	20	23-May-2016	Sub3_Trial133_1	1	2	2	72.706159	True	1.343
3	133	2	m	20	23-May-2016	Sub3_Trial133_1	1	3	3	-54.927773	True	1.343
3	133	2	m	20	23-May-2016	Sub3_Trial133_1	1	4	4	-77.306857	True	1.343
3	133	2	m	20	23-May-2016	Sub3_Trial133_1	1	5	5	106.544747	True	1.343
3	133	2	m	20	23-May-2016	Sub3_Trial133_1	1	6	6	-59.589455	True	1.343
3	134	2	m	20	23-May-2016	Sub3_Trial134_0	0	0	0	21.73341	False	0.737
3	134	2	m	20	23-May-2016	Sub3_Trial134_0	0	1	1	31.280518	False	0.737
3	134	2	m	20	23-May-2016	Sub3_Trial134_0	0	2	2	-38.677901	False	0.737
3	134	2	m	20	23-May-2016	Sub3_Trial134_0	0	3	3	65.33328	False	0.737
3	134	2	m	20	23-May-2016	Sub3_Trial134_0	0	4	4	56.730687	False	0.737
3	134	2	m	20	23-May-2016	Sub3_Trial134_0	0	5	5	25.667933	False	0.737
3	134	2	m	20	23-May-2016	Sub3_Trial134_0	0	6	6	-138.789794	False	0.737
3	134	2	m	20	23-May-2016	Sub3_Trial134_1	1	0	0	-43.583413	True	0.737
3	134	2	m	20	23-May-2016	Sub3_Trial134_1	1	1	1	-39.807991	True	0.737
3	134	2	m	20	23-May-2016	Sub3_Trial134_1	1	2	2	93.182106	True	0.737
3	134	2	m	20	23-May-2016	Sub3_Trial134_1	1	3	3	71.831837	True	0.737
3	134	2	m	20	23-May-2016	Sub3_Trial134_1	1	4	4	-25.850422	True	0.737
3	134	2	m	20	23-May-2016	Sub3_Trial134_1	1	5	5	107.281581	True	0.737
3	134	2	m	20	23-May-2016	Sub3_Trial134_1	1	6	6	15.247049000000004	True	0.737
3	135	2	m	20	23-May-2016	Sub3_Trial135_0	0	0	0	-41.832908	False	1.873
3	135	2	m	20	23-May-2016	Sub3_Trial135_0	0	1	1	-50.095307	False	1.873
3	135	2	m	20	23-May-2016	Sub3_Trial135_0	0	2	2	-7.173324000000001	False	1.873
3	135	2	m	20	23-May-2016	Sub3_Trial135_0	0	3	3	24.436598000000004	False	1.873
3	135	2	m	20	23-May-2016	Sub3_Trial135_0	0	4	4	7.313383000000002	False	1.873
3	135	2	m	20	23-May-2016	Sub3_Trial135_0	0	5	5	-67.839085	False	1.873
3	135	2	m	20	23-May-2016	Sub3_Trial135_0	0	6	6	120.99740400000002	False	1.873
3	135	2	m	20	23-May-2016	Sub3_Trial135_1	1	0	0	50.723759	True	1.873
3	135	2	m	20	23-May-2016	Sub3_Trial135_1	1	1	1	35.325739	True	1.873
3	135	2	m	20	23-May-2016	Sub3_Trial135_1	1	2	2	88.597777	True	1.873
3	135	2	m	20	23-May-2016	Sub3_Trial135_1	1	3	3	-17.773866999999996	True	1.873
3	135	2	m	20	23-May-2016	Sub3_Trial135_1	1	4	4	-1.057932000000001	True	1.873
3	135	2	m	20	23-May-2016	Sub3_Trial135_1	1	5	5	107.535258	True	1.873
3	135	2	m	20	23-May-2016	Sub3_Trial135_1	1	6	6	92.706588	True	1.873
3	136	2	m	20	23-May-2016	Sub3_Trial136_0	0	0	0	23.721478	True	1.457
3	136	2	m	20	23-May-2016	Sub3_Trial136_0	0	1	1	-34.383623	True	1.457
3	136	2	m	20	23-May-2016	Sub3_Trial136_0	0	2	2	-16.411342000000005	True	1.457
3	136	2	m	20	23-May-2016	Sub3_Trial136_0	0	3	3	-34.932022	True	1.457
3	136	2	m	20	23-May-2016	Sub3_Trial136_0	0	4	4	-41.15841	True	1.457
3	136	2	m	20	23-May-2016	Sub3_Trial136_0	0	5	5	73.377167	True	1.457
3	136	2	m	20	23-May-2016	Sub3_Trial136_0	0	6	6	130.168451	True	1.457
3	136	2	m	20	23-May-2016	Sub3_Trial136_1	1	0	0	88.412021	False	1.457
3	136	2	m	20	23-May-2016	Sub3_Trial136_1	1	1	1	41.857391	False	1.457
3	136	2	m	20	23-May-2016	Sub3_Trial136_1	1	2	2	59.425826	False	1.457
3	136	2	m	20	23-May-2016	Sub3_Trial136_1	1	3	3	-59.437003	False	1.457
3	136	2	m	20	23-May-2016	Sub3_Trial136_1	1	4	4	113.045729	False	1.457
3	136	2	m	20	23-May-2016	Sub3_Trial136_1	1	5	5	116.596924	False	1.457
3	136	2	m	20	23-May-2016	Sub3_Trial136_1	1	6	6	-93.160873	False	1.457
3	137	2	m	20	23-May-2016	Sub3_Trial137_0	0	0	0	-7.774432000000001	True	1.817
3	137	2	m	20	23-May-2016	Sub3_Trial137_0	0	1	1	-20.650305000000003	True	1.817
3	137	2	m	20	23-May-2016	Sub3_Trial137_0	0	2	2	37.271991	True	1.817
3	137	2	m	20	23-May-2016	Sub3_Trial137_0	0	3	3	0.5763679999999987	True	1.817
3	137	2	m	20	23-May-2016	Sub3_Trial137_0	0	4	4	-33.968506	True	1.817
3	137	2	m	20	23-May-2016	Sub3_Trial137_0	0	5	5	-35.653315	True	1.817
3	137	2	m	20	23-May-2016	Sub3_Trial137_0	0	6	6	-105.126102	True	1.817
3	137	2	m	20	23-May-2016	Sub3_Trial137_1	1	0	0	-39.521029	False	1.817
3	137	2	m	20	23-May-2016	Sub3_Trial137_1	1	1	1	-37.437899	False	1.817
3	137	2	m	20	23-May-2016	Sub3_Trial137_1	1	2	2	-3.725797	False	1.817
3	137	2	m	20	23-May-2016	Sub3_Trial137_1	1	3	3	29.459181	False	1.817
3	137	2	m	20	23-May-2016	Sub3_Trial137_1	1	4	4	-48.956712	False	1.817
3	137	2	m	20	23-May-2016	Sub3_Trial137_1	1	5	5	40.59395	False	1.817
3	137	2	m	20	23-May-2016	Sub3_Trial137_1	1	6	6	3.0103469999999994	False	1.817
3	138	2	m	20	23-May-2016	Sub3_Trial138_0	0	0	0	-64.097666	False	2.071
3	138	2	m	20	23-May-2016	Sub3_Trial138_0	0	1	1	10.776722	False	2.071
3	138	2	m	20	23-May-2016	Sub3_Trial138_0	0	2	2	6.180263	False	2.071
3	138	2	m	20	23-May-2016	Sub3_Trial138_0	0	3	3	-56.237887	False	2.071
3	138	2	m	20	23-May-2016	Sub3_Trial138_0	0	4	4	88.774815	False	2.071
3	138	2	m	20	23-May-2016	Sub3_Trial138_0	0	5	5	-86.676885	False	2.071
3	138	2	m	20	23-May-2016	Sub3_Trial138_0	0	6	6	53.287064	False	2.071
3	138	2	m	20	23-May-2016	Sub3_Trial138_1	1	0	0	-61.645621	True	2.071
3	138	2	m	20	23-May-2016	Sub3_Trial138_1	1	1	1	-13.525212	True	2.071
3	138	2	m	20	23-May-2016	Sub3_Trial138_1	1	2	2	77.492697	True	2.071
3	138	2	m	20	23-May-2016	Sub3_Trial138_1	1	3	3	20.698295	True	2.071
3	138	2	m	20	23-May-2016	Sub3_Trial138_1	1	4	4	-128.730956	True	2.071
3	138	2	m	20	23-May-2016	Sub3_Trial138_1	1	5	5	-56.314873	True	2.071
3	138	2	m	20	23-May-2016	Sub3_Trial138_1	1	6	6	-62.629252	True	2.071
3	139	2	m	20	23-May-2016	Sub3_Trial139_0	0	0	0	14.391133	True	1.823
3	139	2	m	20	23-May-2016	Sub3_Trial139_0	0	1	1	-92.516949	True	1.823
3	139	2	m	20	23-May-2016	Sub3_Trial139_0	0	2	2	-56.71059600000001	True	1.823
3	139	2	m	20	23-May-2016	Sub3_Trial139_0	0	3	3	8.60954	True	1.823
3	139	2	m	20	23-May-2016	Sub3_Trial139_0	0	4	4	-130.306893	True	1.823
3	139	2	m	20	23-May-2016	Sub3_Trial139_0	0	5	5	-12.665776000000001	True	1.823
3	139	2	m	20	23-May-2016	Sub3_Trial139_0	0	6	6	-41.696777	True	1.823
3	139	2	m	20	23-May-2016	Sub3_Trial139_1	1	0	0	-60.030872	False	1.823
3	139	2	m	20	23-May-2016	Sub3_Trial139_1	1	1	1	90.48585	False	1.823
3	139	2	m	20	23-May-2016	Sub3_Trial139_1	1	2	2	25.652980999999997	False	1.823
3	139	2	m	20	23-May-2016	Sub3_Trial139_1	1	3	3	-0.4060619999999986	False	1.823
3	139	2	m	20	23-May-2016	Sub3_Trial139_1	1	4	4	-8.102807	False	1.823
3	139	2	m	20	23-May-2016	Sub3_Trial139_1	1	5	5	3.621278	False	1.823
3	139	2	m	20	23-May-2016	Sub3_Trial139_1	1	6	6	-28.545123	False	1.823
3	140	2	m	20	23-May-2016	Sub3_Trial140_0	0	0	0	10.942880000000002	False	1.491
3	140	2	m	20	23-May-2016	Sub3_Trial140_0	0	1	1	-29.677003	False	1.491
3	140	2	m	20	23-May-2016	Sub3_Trial140_0	0	2	2	-62.001329	False	1.491
3	140	2	m	20	23-May-2016	Sub3_Trial140_0	0	3	3	-19.553894	False	1.491
3	140	2	m	20	23-May-2016	Sub3_Trial140_0	0	4	4	30.107796	False	1.491
3	140	2	m	20	23-May-2016	Sub3_Trial140_0	0	5	5	0.4099010000000014	False	1.491
3	140	2	m	20	23-May-2016	Sub3_Trial140_0	0	6	6	50.408833	False	1.491
3	140	2	m	20	23-May-2016	Sub3_Trial140_1	1	0	0	42.39723	True	1.491
3	140	2	m	20	23-May-2016	Sub3_Trial140_1	1	1	1	54.88685	True	1.491
3	140	2	m	20	23-May-2016	Sub3_Trial140_1	1	2	2	13.518232	True	1.491
3	140	2	m	20	23-May-2016	Sub3_Trial140_1	1	3	3	-53.098945	True	1.491
3	140	2	m	20	23-May-2016	Sub3_Trial140_1	1	4	4	150.639064	True	1.491
3	140	2	m	20	23-May-2016	Sub3_Trial140_1	1	5	5	118.763725	True	1.491
3	140	2	m	20	23-May-2016	Sub3_Trial140_1	1	6	6	-85.008167	True	1.491
3	141	2	m	20	23-May-2016	Sub3_Trial141_0	0	0	0	82.642483	False	0.972
3	141	2	m	20	23-May-2016	Sub3_Trial141_0	0	1	1	4.433078999999999	False	0.972
3	141	2	m	20	23-May-2016	Sub3_Trial141_0	0	2	2	-67.989564	False	0.972
3	141	2	m	20	23-May-2016	Sub3_Trial141_0	0	3	3	52.965788	False	0.972
3	141	2	m	20	23-May-2016	Sub3_Trial141_0	0	4	4	-49.933243	False	0.972
3	141	2	m	20	23-May-2016	Sub3_Trial141_0	0	5	5	148.706322	False	0.972
3	141	2	m	20	23-May-2016	Sub3_Trial141_0	0	6	6	-125.659909	False	0.972
3	141	2	m	20	23-May-2016	Sub3_Trial141_1	1	0	0	24.386191	True	0.972
3	141	2	m	20	23-May-2016	Sub3_Trial141_1	1	1	1	77.773752	True	0.972
3	141	2	m	20	23-May-2016	Sub3_Trial141_1	1	2	2	42.898345	True	0.972
3	141	2	m	20	23-May-2016	Sub3_Trial141_1	1	3	3	79.676661	True	0.972
3	141	2	m	20	23-May-2016	Sub3_Trial141_1	1	4	4	25.052274	True	0.972
3	141	2	m	20	23-May-2016	Sub3_Trial141_1	1	5	5	-31.281881999999996	True	0.972
3	141	2	m	20	23-May-2016	Sub3_Trial141_1	1	6	6	144.303684	True	0.972
3	142	2	m	20	23-May-2016	Sub3_Trial142_0	0	0	0	-80.453026	False	1.316
3	142	2	m	20	23-May-2016	Sub3_Trial142_0	0	1	1	54.32906299999999	False	1.316
3	142	2	m	20	23-May-2016	Sub3_Trial142_0	0	2	2	26.251671	False	1.316
3	142	2	m	20	23-May-2016	Sub3_Trial142_0	0	3	3	18.355490000000003	False	1.316
3	142	2	m	20	23-May-2016	Sub3_Trial142_0	0	4	4	16.266179	False	1.316
3	142	2	m	20	23-May-2016	Sub3_Trial142_0	0	5	5	-43.895328	False	1.316
3	142	2	m	20	23-May-2016	Sub3_Trial142_0	0	6	6	22.066078000000005	False	1.316
3	142	2	m	20	23-May-2016	Sub3_Trial142_1	1	0	0	141.06023	True	1.316
3	142	2	m	20	23-May-2016	Sub3_Trial142_1	1	1	1	-11.869236	True	1.316
3	142	2	m	20	23-May-2016	Sub3_Trial142_1	1	2	2	-86.301484	True	1.316
3	142	2	m	20	23-May-2016	Sub3_Trial142_1	1	3	3	3.027379	True	1.316
[truncated: 6,401 more rows]
