# Supplementary material for: CLEESE: An open-source audio-transformation toolbox for data-driven experiments in speech and music cognition
Source: PLoS One. 2019 Apr 4;14(4):e0205943. doi: 10.1371/journal.pone.0205943 (PMC6448843; doi:10.1371/journal.pone.0205943)
Supplement: S1 Data — See provided Python notebook for format and analysis. (ZIP) [file pone.0205943.s005.zip › data/interrogative/results/results_subj4_180524_10.44.csv]

subj	trial	block	sex	age	date	stim	stim_order	segment	segment_time	pitch	response	rt
4	1	1	m	20	23-May-2016	Sub4_Trial1_0	0	0	0	37.425208	True	29.099
4	1	1	m	20	23-May-2016	Sub4_Trial1_0	0	1	1	0.2752279999999985	True	29.099
4	1	1	m	20	23-May-2016	Sub4_Trial1_0	0	2	2	-31.830804	True	29.099
4	1	1	m	20	23-May-2016	Sub4_Trial1_0	0	3	3	97.664219	True	29.099
4	1	1	m	20	23-May-2016	Sub4_Trial1_0	0	4	4	-33.526124	True	29.099
4	1	1	m	20	23-May-2016	Sub4_Trial1_0	0	5	5	-50.688715	True	29.099
4	1	1	m	20	23-May-2016	Sub4_Trial1_0	0	6	6	-1.4061090000000007	True	29.099
4	1	1	m	20	23-May-2016	Sub4_Trial1_1	1	0	0	128.285327	False	29.099
4	1	1	m	20	23-May-2016	Sub4_Trial1_1	1	1	1	74.768218	False	29.099
4	1	1	m	20	23-May-2016	Sub4_Trial1_1	1	2	2	-83.762811	False	29.099
4	1	1	m	20	23-May-2016	Sub4_Trial1_1	1	3	3	27.748143	False	29.099
4	1	1	m	20	23-May-2016	Sub4_Trial1_1	1	4	4	58.690594000000004	False	29.099
4	1	1	m	20	23-May-2016	Sub4_Trial1_1	1	5	5	-43.153984	False	29.099
4	1	1	m	20	23-May-2016	Sub4_Trial1_1	1	6	6	-49.087307	False	29.099
4	2	1	m	20	23-May-2016	Sub4_Trial2_0	0	0	0	-141.80225	False	5.515
4	2	1	m	20	23-May-2016	Sub4_Trial2_0	0	1	1	-53.035104	False	5.515
4	2	1	m	20	23-May-2016	Sub4_Trial2_0	0	2	2	43.276729	False	5.515
4	2	1	m	20	23-May-2016	Sub4_Trial2_0	0	3	3	-39.209361	False	5.515
4	2	1	m	20	23-May-2016	Sub4_Trial2_0	0	4	4	99.711543	False	5.515
4	2	1	m	20	23-May-2016	Sub4_Trial2_0	0	5	5	-95.348174	False	5.515
4	2	1	m	20	23-May-2016	Sub4_Trial2_0	0	6	6	1.8385309999999997	False	5.515
4	2	1	m	20	23-May-2016	Sub4_Trial2_1	1	0	0	-42.161092	True	5.515
4	2	1	m	20	23-May-2016	Sub4_Trial2_1	1	1	1	-2.316521999999999	True	5.515
4	2	1	m	20	23-May-2016	Sub4_Trial2_1	1	2	2	-16.454373000000004	True	5.515
4	2	1	m	20	23-May-2016	Sub4_Trial2_1	1	3	3	-62.933716000000004	True	5.515
4	2	1	m	20	23-May-2016	Sub4_Trial2_1	1	4	4	-12.182281000000003	True	5.515
4	2	1	m	20	23-May-2016	Sub4_Trial2_1	1	5	5	81.403302	True	5.515
4	2	1	m	20	23-May-2016	Sub4_Trial2_1	1	6	6	-46.926004000000006	True	5.515
4	3	1	m	20	23-May-2016	Sub4_Trial3_0	0	0	0	31.903954	False	12.613
4	3	1	m	20	23-May-2016	Sub4_Trial3_0	0	1	1	-12.499971000000002	False	12.613
4	3	1	m	20	23-May-2016	Sub4_Trial3_0	0	2	2	43.77659	False	12.613
4	3	1	m	20	23-May-2016	Sub4_Trial3_0	0	3	3	23.882924	False	12.613
4	3	1	m	20	23-May-2016	Sub4_Trial3_0	0	4	4	58.790743	False	12.613
4	3	1	m	20	23-May-2016	Sub4_Trial3_0	0	5	5	51.906062	False	12.613
4	3	1	m	20	23-May-2016	Sub4_Trial3_0	0	6	6	40.556576	False	12.613
4	3	1	m	20	23-May-2016	Sub4_Trial3_1	1	0	0	113.19803100000001	True	12.613
4	3	1	m	20	23-May-2016	Sub4_Trial3_1	1	1	1	-7.263534	True	12.613
4	3	1	m	20	23-May-2016	Sub4_Trial3_1	1	2	2	17.154115000000004	True	12.613
4	3	1	m	20	23-May-2016	Sub4_Trial3_1	1	3	3	-27.741945	True	12.613
4	3	1	m	20	23-May-2016	Sub4_Trial3_1	1	4	4	21.556521000000004	True	12.613
4	3	1	m	20	23-May-2016	Sub4_Trial3_1	1	5	5	-17.908015	True	12.613
4	3	1	m	20	23-May-2016	Sub4_Trial3_1	1	6	6	-71.72955	True	12.613
4	4	1	m	20	23-May-2016	Sub4_Trial4_0	0	0	0	26.386164	False	2.576
4	4	1	m	20	23-May-2016	Sub4_Trial4_0	0	1	1	-17.224491	False	2.576
4	4	1	m	20	23-May-2016	Sub4_Trial4_0	0	2	2	-21.654747	False	2.576
4	4	1	m	20	23-May-2016	Sub4_Trial4_0	0	3	3	87.665466	False	2.576
4	4	1	m	20	23-May-2016	Sub4_Trial4_0	0	4	4	20.777681	False	2.576
4	4	1	m	20	23-May-2016	Sub4_Trial4_0	0	5	5	-39.719715	False	2.576
4	4	1	m	20	23-May-2016	Sub4_Trial4_0	0	6	6	-19.034926999999996	False	2.576
4	4	1	m	20	23-May-2016	Sub4_Trial4_1	1	0	0	-4.8275369999999995	True	2.576
4	4	1	m	20	23-May-2016	Sub4_Trial4_1	1	1	1	-61.281232	True	2.576
4	4	1	m	20	23-May-2016	Sub4_Trial4_1	1	2	2	-9.343243	True	2.576
4	4	1	m	20	23-May-2016	Sub4_Trial4_1	1	3	3	140.603283	True	2.576
4	4	1	m	20	23-May-2016	Sub4_Trial4_1	1	4	4	3.6388490000000004	True	2.576
4	4	1	m	20	23-May-2016	Sub4_Trial4_1	1	5	5	15.877363000000003	True	2.576
4	4	1	m	20	23-May-2016	Sub4_Trial4_1	1	6	6	90.728494	True	2.576
4	5	1	m	20	23-May-2016	Sub4_Trial5_0	0	0	0	13.401324000000002	True	9.829
4	5	1	m	20	23-May-2016	Sub4_Trial5_0	0	1	1	51.415519	True	9.829
4	5	1	m	20	23-May-2016	Sub4_Trial5_0	0	2	2	30.515747000000005	True	9.829
4	5	1	m	20	23-May-2016	Sub4_Trial5_0	0	3	3	42.678779	True	9.829
4	5	1	m	20	23-May-2016	Sub4_Trial5_0	0	4	4	-9.912681	True	9.829
4	5	1	m	20	23-May-2016	Sub4_Trial5_0	0	5	5	-95.008169	True	9.829
4	5	1	m	20	23-May-2016	Sub4_Trial5_0	0	6	6	-5.866799	True	9.829
4	5	1	m	20	23-May-2016	Sub4_Trial5_1	1	0	0	12.535141	False	9.829
4	5	1	m	20	23-May-2016	Sub4_Trial5_1	1	1	1	8.121793	False	9.829
4	5	1	m	20	23-May-2016	Sub4_Trial5_1	1	2	2	12.658773	False	9.829
4	5	1	m	20	23-May-2016	Sub4_Trial5_1	1	3	3	-60.17667	False	9.829
4	5	1	m	20	23-May-2016	Sub4_Trial5_1	1	4	4	-28.847578	False	9.829
4	5	1	m	20	23-May-2016	Sub4_Trial5_1	1	5	5	-25.687343999999996	False	9.829
4	5	1	m	20	23-May-2016	Sub4_Trial5_1	1	6	6	-22.358633999999995	False	9.829
4	6	1	m	20	23-May-2016	Sub4_Trial6_0	0	0	0	-49.041470000000004	False	1.79
4	6	1	m	20	23-May-2016	Sub4_Trial6_0	0	1	1	78.847217	False	1.79
4	6	1	m	20	23-May-2016	Sub4_Trial6_0	0	2	2	83.981925	False	1.79
4	6	1	m	20	23-May-2016	Sub4_Trial6_0	0	3	3	-38.570422	False	1.79
4	6	1	m	20	23-May-2016	Sub4_Trial6_0	0	4	4	-26.976844	False	1.79
4	6	1	m	20	23-May-2016	Sub4_Trial6_0	0	5	5	-75.466914	False	1.79
4	6	1	m	20	23-May-2016	Sub4_Trial6_0	0	6	6	-12.459761	False	1.79
4	6	1	m	20	23-May-2016	Sub4_Trial6_1	1	0	0	81.998824	True	1.79
4	6	1	m	20	23-May-2016	Sub4_Trial6_1	1	1	1	105.496359	True	1.79
4	6	1	m	20	23-May-2016	Sub4_Trial6_1	1	2	2	-6.510479	True	1.79
4	6	1	m	20	23-May-2016	Sub4_Trial6_1	1	3	3	35.361131	True	1.79
4	6	1	m	20	23-May-2016	Sub4_Trial6_1	1	4	4	-100.662365	True	1.79
4	6	1	m	20	23-May-2016	Sub4_Trial6_1	1	5	5	82.675602	True	1.79
4	6	1	m	20	23-May-2016	Sub4_Trial6_1	1	6	6	78.069894	True	1.79
4	7	1	m	20	23-May-2016	Sub4_Trial7_0	0	0	0	56.774788	False	6.898
4	7	1	m	20	23-May-2016	Sub4_Trial7_0	0	1	1	-105.421915	False	6.898
4	7	1	m	20	23-May-2016	Sub4_Trial7_0	0	2	2	-23.249201	False	6.898
4	7	1	m	20	23-May-2016	Sub4_Trial7_0	0	3	3	-48.70524399999999	False	6.898
4	7	1	m	20	23-May-2016	Sub4_Trial7_0	0	4	4	43.058967	False	6.898
4	7	1	m	20	23-May-2016	Sub4_Trial7_0	0	5	5	23.358325	False	6.898
4	7	1	m	20	23-May-2016	Sub4_Trial7_0	0	6	6	-43.738082	False	6.898
4	7	1	m	20	23-May-2016	Sub4_Trial7_1	1	0	0	-3.2771690000000007	True	6.898
4	7	1	m	20	23-May-2016	Sub4_Trial7_1	1	1	1	65.822526	True	6.898
4	7	1	m	20	23-May-2016	Sub4_Trial7_1	1	2	2	-31.493631	True	6.898
4	7	1	m	20	23-May-2016	Sub4_Trial7_1	1	3	3	-41.419081	True	6.898
4	7	1	m	20	23-May-2016	Sub4_Trial7_1	1	4	4	62.714837	True	6.898
4	7	1	m	20	23-May-2016	Sub4_Trial7_1	1	5	5	14.495604	True	6.898
4	7	1	m	20	23-May-2016	Sub4_Trial7_1	1	6	6	-54.395897	True	6.898
4	8	1	m	20	23-May-2016	Sub4_Trial8_0	0	0	0	46.459123	False	2.255
4	8	1	m	20	23-May-2016	Sub4_Trial8_0	0	1	1	-17.006341	False	2.255
4	8	1	m	20	23-May-2016	Sub4_Trial8_0	0	2	2	29.949878	False	2.255
4	8	1	m	20	23-May-2016	Sub4_Trial8_0	0	3	3	122.1492	False	2.255
4	8	1	m	20	23-May-2016	Sub4_Trial8_0	0	4	4	-94.712722	False	2.255
4	8	1	m	20	23-May-2016	Sub4_Trial8_0	0	5	5	-92.510773	False	2.255
4	8	1	m	20	23-May-2016	Sub4_Trial8_0	0	6	6	82.967378	False	2.255
4	8	1	m	20	23-May-2016	Sub4_Trial8_1	1	0	0	12.751289999999997	True	2.255
4	8	1	m	20	23-May-2016	Sub4_Trial8_1	1	1	1	43.555694	True	2.255
4	8	1	m	20	23-May-2016	Sub4_Trial8_1	1	2	2	87.791541	True	2.255
4	8	1	m	20	23-May-2016	Sub4_Trial8_1	1	3	3	26.420643999999996	True	2.255
4	8	1	m	20	23-May-2016	Sub4_Trial8_1	1	4	4	-68.896098	True	2.255
4	8	1	m	20	23-May-2016	Sub4_Trial8_1	1	5	5	-39.90595	True	2.255
4	8	1	m	20	23-May-2016	Sub4_Trial8_1	1	6	6	67.463123	True	2.255
4	9	1	m	20	23-May-2016	Sub4_Trial9_0	0	0	0	40.845208	False	1.43
4	9	1	m	20	23-May-2016	Sub4_Trial9_0	0	1	1	39.752184	False	1.43
4	9	1	m	20	23-May-2016	Sub4_Trial9_0	0	2	2	-35.378225	False	1.43
4	9	1	m	20	23-May-2016	Sub4_Trial9_0	0	3	3	14.55171	False	1.43
4	9	1	m	20	23-May-2016	Sub4_Trial9_0	0	4	4	8.526677	False	1.43
4	9	1	m	20	23-May-2016	Sub4_Trial9_0	0	5	5	-59.90243000000001	False	1.43
4	9	1	m	20	23-May-2016	Sub4_Trial9_0	0	6	6	-146.810514	False	1.43
4	9	1	m	20	23-May-2016	Sub4_Trial9_1	1	0	0	11.150478	True	1.43
4	9	1	m	20	23-May-2016	Sub4_Trial9_1	1	1	1	-49.362646	True	1.43
4	9	1	m	20	23-May-2016	Sub4_Trial9_1	1	2	2	67.906319	True	1.43
4	9	1	m	20	23-May-2016	Sub4_Trial9_1	1	3	3	-55.105368	True	1.43
4	9	1	m	20	23-May-2016	Sub4_Trial9_1	1	4	4	4.134637999999999	True	1.43
4	9	1	m	20	23-May-2016	Sub4_Trial9_1	1	5	5	30.613534	True	1.43
4	9	1	m	20	23-May-2016	Sub4_Trial9_1	1	6	6	30.795899	True	1.43
4	10	1	m	20	23-May-2016	Sub4_Trial10_0	0	0	0	122.828205	True	4.368
4	10	1	m	20	23-May-2016	Sub4_Trial10_0	0	1	1	-78.893036	True	4.368
4	10	1	m	20	23-May-2016	Sub4_Trial10_0	0	2	2	135.77857	True	4.368
4	10	1	m	20	23-May-2016	Sub4_Trial10_0	0	3	3	49.57058000000001	True	4.368
4	10	1	m	20	23-May-2016	Sub4_Trial10_0	0	4	4	-93.667131	True	4.368
4	10	1	m	20	23-May-2016	Sub4_Trial10_0	0	5	5	24.61511	True	4.368
4	10	1	m	20	23-May-2016	Sub4_Trial10_0	0	6	6	42.304665	True	4.368
4	10	1	m	20	23-May-2016	Sub4_Trial10_1	1	0	0	-45.34442200000001	False	4.368
4	10	1	m	20	23-May-2016	Sub4_Trial10_1	1	1	1	-102.384179	False	4.368
4	10	1	m	20	23-May-2016	Sub4_Trial10_1	1	2	2	37.226054	False	4.368
4	10	1	m	20	23-May-2016	Sub4_Trial10_1	1	3	3	-113.927119	False	4.368
4	10	1	m	20	23-May-2016	Sub4_Trial10_1	1	4	4	-35.327869	False	4.368
4	10	1	m	20	23-May-2016	Sub4_Trial10_1	1	5	5	8.324135	False	4.368
4	10	1	m	20	23-May-2016	Sub4_Trial10_1	1	6	6	-30.62614	False	4.368
4	11	1	m	20	23-May-2016	Sub4_Trial11_0	0	0	0	-16.714	False	11.453
4	11	1	m	20	23-May-2016	Sub4_Trial11_0	0	1	1	43.862699	False	11.453
4	11	1	m	20	23-May-2016	Sub4_Trial11_0	0	2	2	-36.890724	False	11.453
4	11	1	m	20	23-May-2016	Sub4_Trial11_0	0	3	3	-51.292223	False	11.453
4	11	1	m	20	23-May-2016	Sub4_Trial11_0	0	4	4	-12.338723	False	11.453
4	11	1	m	20	23-May-2016	Sub4_Trial11_0	0	5	5	114.54288300000002	False	11.453
4	11	1	m	20	23-May-2016	Sub4_Trial11_0	0	6	6	-77.318717	False	11.453
4	11	1	m	20	23-May-2016	Sub4_Trial11_1	1	0	0	-74.453771	True	11.453
4	11	1	m	20	23-May-2016	Sub4_Trial11_1	1	1	1	2.740918999999998	True	11.453
4	11	1	m	20	23-May-2016	Sub4_Trial11_1	1	2	2	30.256313	True	11.453
4	11	1	m	20	23-May-2016	Sub4_Trial11_1	1	3	3	-11.511828000000001	True	11.453
4	11	1	m	20	23-May-2016	Sub4_Trial11_1	1	4	4	35.127213	True	11.453
4	11	1	m	20	23-May-2016	Sub4_Trial11_1	1	5	5	16.383748	True	11.453
4	11	1	m	20	23-May-2016	Sub4_Trial11_1	1	6	6	35.221761	True	11.453
4	12	1	m	20	23-May-2016	Sub4_Trial12_0	0	0	0	108.557755	False	8.255
4	12	1	m	20	23-May-2016	Sub4_Trial12_0	0	1	1	-31.15954	False	8.255
4	12	1	m	20	23-May-2016	Sub4_Trial12_0	0	2	2	-41.844534	False	8.255
4	12	1	m	20	23-May-2016	Sub4_Trial12_0	0	3	3	35.962557	False	8.255
4	12	1	m	20	23-May-2016	Sub4_Trial12_0	0	4	4	94.029139	False	8.255
4	12	1	m	20	23-May-2016	Sub4_Trial12_0	0	5	5	28.447349	False	8.255
4	12	1	m	20	23-May-2016	Sub4_Trial12_0	0	6	6	19.743496	False	8.255
4	12	1	m	20	23-May-2016	Sub4_Trial12_1	1	0	0	-39.833152	True	8.255
4	12	1	m	20	23-May-2016	Sub4_Trial12_1	1	1	1	26.741651000000005	True	8.255
4	12	1	m	20	23-May-2016	Sub4_Trial12_1	1	2	2	76.186369	True	8.255
4	12	1	m	20	23-May-2016	Sub4_Trial12_1	1	3	3	122.981518	True	8.255
4	12	1	m	20	23-May-2016	Sub4_Trial12_1	1	4	4	-25.834856	True	8.255
4	12	1	m	20	23-May-2016	Sub4_Trial12_1	1	5	5	-48.921935	True	8.255
4	12	1	m	20	23-May-2016	Sub4_Trial12_1	1	6	6	56.559432	True	8.255
4	13	1	m	20	23-May-2016	Sub4_Trial13_0	0	0	0	36.686325	False	1.144
4	13	1	m	20	23-May-2016	Sub4_Trial13_0	0	1	1	-44.637608	False	1.144
4	13	1	m	20	23-May-2016	Sub4_Trial13_0	0	2	2	5.765679	False	1.144
4	13	1	m	20	23-May-2016	Sub4_Trial13_0	0	3	3	15.352156	False	1.144
4	13	1	m	20	23-May-2016	Sub4_Trial13_0	0	4	4	113.408706	False	1.144
4	13	1	m	20	23-May-2016	Sub4_Trial13_0	0	5	5	-47.149377	False	1.144
4	13	1	m	20	23-May-2016	Sub4_Trial13_0	0	6	6	9.602741	False	1.144
4	13	1	m	20	23-May-2016	Sub4_Trial13_1	1	0	0	-51.485195	True	1.144
4	13	1	m	20	23-May-2016	Sub4_Trial13_1	1	1	1	-30.976046	True	1.144
4	13	1	m	20	23-May-2016	Sub4_Trial13_1	1	2	2	96.585227	True	1.144
4	13	1	m	20	23-May-2016	Sub4_Trial13_1	1	3	3	13.862344	True	1.144
4	13	1	m	20	23-May-2016	Sub4_Trial13_1	1	4	4	-98.34008	True	1.144
4	13	1	m	20	23-May-2016	Sub4_Trial13_1	1	5	5	61.99969899999999	True	1.144
4	13	1	m	20	23-May-2016	Sub4_Trial13_1	1	6	6	-95.702071	True	1.144
4	14	1	m	20	23-May-2016	Sub4_Trial14_0	0	0	0	-36.766006	True	4.937
4	14	1	m	20	23-May-2016	Sub4_Trial14_0	0	1	1	-81.33027	True	4.937
4	14	1	m	20	23-May-2016	Sub4_Trial14_0	0	2	2	43.820253	True	4.937
4	14	1	m	20	23-May-2016	Sub4_Trial14_0	0	3	3	-63.62923	True	4.937
4	14	1	m	20	23-May-2016	Sub4_Trial14_0	0	4	4	-107.721636	True	4.937
4	14	1	m	20	23-May-2016	Sub4_Trial14_0	0	5	5	-137.477955	True	4.937
4	14	1	m	20	23-May-2016	Sub4_Trial14_0	0	6	6	46.30671699999999	True	4.937
4	14	1	m	20	23-May-2016	Sub4_Trial14_1	1	0	0	22.453832	False	4.937
4	14	1	m	20	23-May-2016	Sub4_Trial14_1	1	1	1	-63.49682200000001	False	4.937
4	14	1	m	20	23-May-2016	Sub4_Trial14_1	1	2	2	23.584602	False	4.937
4	14	1	m	20	23-May-2016	Sub4_Trial14_1	1	3	3	81.760968	False	4.937
4	14	1	m	20	23-May-2016	Sub4_Trial14_1	1	4	4	-25.284242	False	4.937
4	14	1	m	20	23-May-2016	Sub4_Trial14_1	1	5	5	-29.465463	False	4.937
4	14	1	m	20	23-May-2016	Sub4_Trial14_1	1	6	6	-72.914405	False	4.937
4	15	1	m	20	23-May-2016	Sub4_Trial15_0	0	0	0	-12.289864	True	1.965
4	15	1	m	20	23-May-2016	Sub4_Trial15_0	0	1	1	-59.654147	True	1.965
4	15	1	m	20	23-May-2016	Sub4_Trial15_0	0	2	2	-24.46861	True	1.965
4	15	1	m	20	23-May-2016	Sub4_Trial15_0	0	3	3	-103.717152	True	1.965
4	15	1	m	20	23-May-2016	Sub4_Trial15_0	0	4	4	14.814813999999998	True	1.965
4	15	1	m	20	23-May-2016	Sub4_Trial15_0	0	5	5	8.526203000000002	True	1.965
4	15	1	m	20	23-May-2016	Sub4_Trial15_0	0	6	6	-124.329446	True	1.965
4	15	1	m	20	23-May-2016	Sub4_Trial15_1	1	0	0	76.043203	False	1.965
4	15	1	m	20	23-May-2016	Sub4_Trial15_1	1	1	1	80.034628	False	1.965
4	15	1	m	20	23-May-2016	Sub4_Trial15_1	1	2	2	-102.898649	False	1.965
4	15	1	m	20	23-May-2016	Sub4_Trial15_1	1	3	3	-142.512565	False	1.965
4	15	1	m	20	23-May-2016	Sub4_Trial15_1	1	4	4	7.722987	False	1.965
4	15	1	m	20	23-May-2016	Sub4_Trial15_1	1	5	5	-48.619192999999996	False	1.965
4	15	1	m	20	23-May-2016	Sub4_Trial15_1	1	6	6	-6.688763999999999	False	1.965
4	16	1	m	20	23-May-2016	Sub4_Trial16_0	0	0	0	39.368953	False	1.205
4	16	1	m	20	23-May-2016	Sub4_Trial16_0	0	1	1	79.228168	False	1.205
4	16	1	m	20	23-May-2016	Sub4_Trial16_0	0	2	2	21.694989	False	1.205
4	16	1	m	20	23-May-2016	Sub4_Trial16_0	0	3	3	32.68587	False	1.205
4	16	1	m	20	23-May-2016	Sub4_Trial16_0	0	4	4	-40.715399	False	1.205
4	16	1	m	20	23-May-2016	Sub4_Trial16_0	0	5	5	29.749175	False	1.205
4	16	1	m	20	23-May-2016	Sub4_Trial16_0	0	6	6	-85.102884	False	1.205
4	16	1	m	20	23-May-2016	Sub4_Trial16_1	1	0	0	95.930392	True	1.205
4	16	1	m	20	23-May-2016	Sub4_Trial16_1	1	1	1	-26.163521	True	1.205
4	16	1	m	20	23-May-2016	Sub4_Trial16_1	1	2	2	-152.166623	True	1.205
4	16	1	m	20	23-May-2016	Sub4_Trial16_1	1	3	3	-68.636983	True	1.205
4	16	1	m	20	23-May-2016	Sub4_Trial16_1	1	4	4	-68.535092	True	1.205
4	16	1	m	20	23-May-2016	Sub4_Trial16_1	1	5	5	-5.2757369999999995	True	1.205
4	16	1	m	20	23-May-2016	Sub4_Trial16_1	1	6	6	-44.585043	True	1.205
4	17	1	m	20	23-May-2016	Sub4_Trial17_0	0	0	0	61.817661	False	5.299
4	17	1	m	20	23-May-2016	Sub4_Trial17_0	0	1	1	66.96806	False	5.299
4	17	1	m	20	23-May-2016	Sub4_Trial17_0	0	2	2	-26.860575	False	5.299
4	17	1	m	20	23-May-2016	Sub4_Trial17_0	0	3	3	-39.084744	False	5.299
4	17	1	m	20	23-May-2016	Sub4_Trial17_0	0	4	4	38.795449	False	5.299
4	17	1	m	20	23-May-2016	Sub4_Trial17_0	0	5	5	-78.860442	False	5.299
4	17	1	m	20	23-May-2016	Sub4_Trial17_0	0	6	6	60.671546000000006	False	5.299
4	17	1	m	20	23-May-2016	Sub4_Trial17_1	1	0	0	-32.649805	True	5.299
4	17	1	m	20	23-May-2016	Sub4_Trial17_1	1	1	1	-39.796158	True	5.299
4	17	1	m	20	23-May-2016	Sub4_Trial17_1	1	2	2	112.360935	True	5.299
4	17	1	m	20	23-May-2016	Sub4_Trial17_1	1	3	3	13.960379	True	5.299
4	17	1	m	20	23-May-2016	Sub4_Trial17_1	1	4	4	-33.989927	True	5.299
4	17	1	m	20	23-May-2016	Sub4_Trial17_1	1	5	5	1.6343579999999989	True	5.299
4	17	1	m	20	23-May-2016	Sub4_Trial17_1	1	6	6	-37.480846	True	5.299
4	18	1	m	20	23-May-2016	Sub4_Trial18_0	0	0	0	53.051016000000004	True	0.838
4	18	1	m	20	23-May-2016	Sub4_Trial18_0	0	1	1	14.583292999999998	True	0.838
4	18	1	m	20	23-May-2016	Sub4_Trial18_0	0	2	2	-20.890319	True	0.838
4	18	1	m	20	23-May-2016	Sub4_Trial18_0	0	3	3	-86.905809	True	0.838
4	18	1	m	20	23-May-2016	Sub4_Trial18_0	0	4	4	-58.817394	True	0.838
4	18	1	m	20	23-May-2016	Sub4_Trial18_0	0	5	5	92.367316	True	0.838
4	18	1	m	20	23-May-2016	Sub4_Trial18_0	0	6	6	110.43117999999998	True	0.838
4	18	1	m	20	23-May-2016	Sub4_Trial18_1	1	0	0	-72.562841	False	0.838
4	18	1	m	20	23-May-2016	Sub4_Trial18_1	1	1	1	85.168479	False	0.838
4	18	1	m	20	23-May-2016	Sub4_Trial18_1	1	2	2	-90.897353	False	0.838
4	18	1	m	20	23-May-2016	Sub4_Trial18_1	1	3	3	-101.279955	False	0.838
4	18	1	m	20	23-May-2016	Sub4_Trial18_1	1	4	4	45.421412	False	0.838
4	18	1	m	20	23-May-2016	Sub4_Trial18_1	1	5	5	-49.632577999999995	False	0.838
4	18	1	m	20	23-May-2016	Sub4_Trial18_1	1	6	6	11.619278	False	0.838
4	19	1	m	20	23-May-2016	Sub4_Trial19_0	0	0	0	-51.718469	True	4.329
4	19	1	m	20	23-May-2016	Sub4_Trial19_0	0	1	1	-21.680676	True	4.329
4	19	1	m	20	23-May-2016	Sub4_Trial19_0	0	2	2	-76.931704	True	4.329
4	19	1	m	20	23-May-2016	Sub4_Trial19_0	0	3	3	-6.189145	True	4.329
4	19	1	m	20	23-May-2016	Sub4_Trial19_0	0	4	4	14.212671	True	4.329
4	19	1	m	20	23-May-2016	Sub4_Trial19_0	0	5	5	-64.427975	True	4.329
4	19	1	m	20	23-May-2016	Sub4_Trial19_0	0	6	6	8.169619	True	4.329
4	19	1	m	20	23-May-2016	Sub4_Trial19_1	1	0	0	19.507811	False	4.329
4	19	1	m	20	23-May-2016	Sub4_Trial19_1	1	1	1	-24.202745	False	4.329
4	19	1	m	20	23-May-2016	Sub4_Trial19_1	1	2	2	-143.553858	False	4.329
4	19	1	m	20	23-May-2016	Sub4_Trial19_1	1	3	3	58.483423	False	4.329
4	19	1	m	20	23-May-2016	Sub4_Trial19_1	1	4	4	22.996118	False	4.329
4	19	1	m	20	23-May-2016	Sub4_Trial19_1	1	5	5	-36.735545	False	4.329
4	19	1	m	20	23-May-2016	Sub4_Trial19_1	1	6	6	46.873088	False	4.329
4	20	1	m	20	23-May-2016	Sub4_Trial20_0	0	0	0	-35.475509	False	2.334
4	20	1	m	20	23-May-2016	Sub4_Trial20_0	0	1	1	6.042514000000001	False	2.334
4	20	1	m	20	23-May-2016	Sub4_Trial20_0	0	2	2	-49.280855	False	2.334
4	20	1	m	20	23-May-2016	Sub4_Trial20_0	0	3	3	-98.02304	False	2.334
4	20	1	m	20	23-May-2016	Sub4_Trial20_0	0	4	4	5.529854	False	2.334
4	20	1	m	20	23-May-2016	Sub4_Trial20_0	0	5	5	-70.308826	False	2.334
4	20	1	m	20	23-May-2016	Sub4_Trial20_0	0	6	6	29.536093	False	2.334
4	20	1	m	20	23-May-2016	Sub4_Trial20_1	1	0	0	-5.596644000000001	True	2.334
4	20	1	m	20	23-May-2016	Sub4_Trial20_1	1	1	1	10.576164	True	2.334
4	20	1	m	20	23-May-2016	Sub4_Trial20_1	1	2	2	-60.12557000000001	True	2.334
4	20	1	m	20	23-May-2016	Sub4_Trial20_1	1	3	3	-7.815228000000001	True	2.334
4	20	1	m	20	23-May-2016	Sub4_Trial20_1	1	4	4	-15.294480999999998	True	2.334
4	20	1	m	20	23-May-2016	Sub4_Trial20_1	1	5	5	-17.007937	True	2.334
4	20	1	m	20	23-May-2016	Sub4_Trial20_1	1	6	6	36.951788	True	2.334
4	21	1	m	20	23-May-2016	Sub4_Trial21_0	0	0	0	-125.232397	False	1.287
4	21	1	m	20	23-May-2016	Sub4_Trial21_0	0	1	1	12.916409999999999	False	1.287
4	21	1	m	20	23-May-2016	Sub4_Trial21_0	0	2	2	13.244523000000001	False	1.287
4	21	1	m	20	23-May-2016	Sub4_Trial21_0	0	3	3	-38.771476	False	1.287
4	21	1	m	20	23-May-2016	Sub4_Trial21_0	0	4	4	-36.192036	False	1.287
4	21	1	m	20	23-May-2016	Sub4_Trial21_0	0	5	5	-90.078692	False	1.287
4	21	1	m	20	23-May-2016	Sub4_Trial21_0	0	6	6	66.689254	False	1.287
4	21	1	m	20	23-May-2016	Sub4_Trial21_1	1	0	0	-20.603955	True	1.287
4	21	1	m	20	23-May-2016	Sub4_Trial21_1	1	1	1	4.165172	True	1.287
4	21	1	m	20	23-May-2016	Sub4_Trial21_1	1	2	2	-33.713637	True	1.287
4	21	1	m	20	23-May-2016	Sub4_Trial21_1	1	3	3	52.041955	True	1.287
4	21	1	m	20	23-May-2016	Sub4_Trial21_1	1	4	4	-118.86851000000001	True	1.287
4	21	1	m	20	23-May-2016	Sub4_Trial21_1	1	5	5	43.107123	True	1.287
4	21	1	m	20	23-May-2016	Sub4_Trial21_1	1	6	6	-101.111852	True	1.287
4	22	1	m	20	23-May-2016	Sub4_Trial22_0	0	0	0	-92.367505	False	1.156
4	22	1	m	20	23-May-2016	Sub4_Trial22_0	0	1	1	73.542263	False	1.156
4	22	1	m	20	23-May-2016	Sub4_Trial22_0	0	2	2	-105.936984	False	1.156
4	22	1	m	20	23-May-2016	Sub4_Trial22_0	0	3	3	44.598969	False	1.156
4	22	1	m	20	23-May-2016	Sub4_Trial22_0	0	4	4	47.467567	False	1.156
4	22	1	m	20	23-May-2016	Sub4_Trial22_0	0	5	5	-104.650133	False	1.156
4	22	1	m	20	23-May-2016	Sub4_Trial22_0	0	6	6	102.938225	False	1.156
4	22	1	m	20	23-May-2016	Sub4_Trial22_1	1	0	0	-95.721147	True	1.156
4	22	1	m	20	23-May-2016	Sub4_Trial22_1	1	1	1	-44.384448	True	1.156
4	22	1	m	20	23-May-2016	Sub4_Trial22_1	1	2	2	146.800661	True	1.156
4	22	1	m	20	23-May-2016	Sub4_Trial22_1	1	3	3	107.74671	True	1.156
4	22	1	m	20	23-May-2016	Sub4_Trial22_1	1	4	4	-99.150861	True	1.156
4	22	1	m	20	23-May-2016	Sub4_Trial22_1	1	5	5	21.920598	True	1.156
4	22	1	m	20	23-May-2016	Sub4_Trial22_1	1	6	6	-44.234057	True	1.156
4	23	1	m	20	23-May-2016	Sub4_Trial23_0	0	0	0	46.718564	False	2.185
4	23	1	m	20	23-May-2016	Sub4_Trial23_0	0	1	1	-18.946455999999998	False	2.185
4	23	1	m	20	23-May-2016	Sub4_Trial23_0	0	2	2	-7.451791	False	2.185
4	23	1	m	20	23-May-2016	Sub4_Trial23_0	0	3	3	33.602824	False	2.185
4	23	1	m	20	23-May-2016	Sub4_Trial23_0	0	4	4	63.567894	False	2.185
4	23	1	m	20	23-May-2016	Sub4_Trial23_0	0	5	5	49.588267	False	2.185
4	23	1	m	20	23-May-2016	Sub4_Trial23_0	0	6	6	60.826744	False	2.185
4	23	1	m	20	23-May-2016	Sub4_Trial23_1	1	0	0	-24.923992	True	2.185
4	23	1	m	20	23-May-2016	Sub4_Trial23_1	1	1	1	73.658119	True	2.185
4	23	1	m	20	23-May-2016	Sub4_Trial23_1	1	2	2	-11.965742	True	2.185
4	23	1	m	20	23-May-2016	Sub4_Trial23_1	1	3	3	9.167101000000002	True	2.185
4	23	1	m	20	23-May-2016	Sub4_Trial23_1	1	4	4	-85.824361	True	2.185
4	23	1	m	20	23-May-2016	Sub4_Trial23_1	1	5	5	96.726	True	2.185
4	23	1	m	20	23-May-2016	Sub4_Trial23_1	1	6	6	59.198194	True	2.185
4	24	1	m	20	23-May-2016	Sub4_Trial24_0	0	0	0	93.419266	True	7.846
4	24	1	m	20	23-May-2016	Sub4_Trial24_0	0	1	1	8.770856000000002	True	7.846
4	24	1	m	20	23-May-2016	Sub4_Trial24_0	0	2	2	-89.394328	True	7.846
4	24	1	m	20	23-May-2016	Sub4_Trial24_0	0	3	3	74.991223	True	7.846
4	24	1	m	20	23-May-2016	Sub4_Trial24_0	0	4	4	10.021481000000001	True	7.846
4	24	1	m	20	23-May-2016	Sub4_Trial24_0	0	5	5	37.713694	True	7.846
4	24	1	m	20	23-May-2016	Sub4_Trial24_0	0	6	6	-23.856619	True	7.846
4	24	1	m	20	23-May-2016	Sub4_Trial24_1	1	0	0	-51.170288	False	7.846
4	24	1	m	20	23-May-2016	Sub4_Trial24_1	1	1	1	43.545057	False	7.846
4	24	1	m	20	23-May-2016	Sub4_Trial24_1	1	2	2	22.921459	False	7.846
4	24	1	m	20	23-May-2016	Sub4_Trial24_1	1	3	3	82.519432	False	7.846
4	24	1	m	20	23-May-2016	Sub4_Trial24_1	1	4	4	-67.595562	False	7.846
4	24	1	m	20	23-May-2016	Sub4_Trial24_1	1	5	5	115.442865	False	7.846
4	24	1	m	20	23-May-2016	Sub4_Trial24_1	1	6	6	55.170128	False	7.846
4	25	1	m	20	23-May-2016	Sub4_Trial25_0	0	0	0	66.287397	True	1.07
4	25	1	m	20	23-May-2016	Sub4_Trial25_0	0	1	1	99.976053	True	1.07
4	25	1	m	20	23-May-2016	Sub4_Trial25_0	0	2	2	-81.38677	True	1.07
4	25	1	m	20	23-May-2016	Sub4_Trial25_0	0	3	3	136.914094	True	1.07
4	25	1	m	20	23-May-2016	Sub4_Trial25_0	0	4	4	20.74729	True	1.07
4	25	1	m	20	23-May-2016	Sub4_Trial25_0	0	5	5	-93.584713	True	1.07
4	25	1	m	20	23-May-2016	Sub4_Trial25_0	0	6	6	63.08325500000001	True	1.07
4	25	1	m	20	23-May-2016	Sub4_Trial25_1	1	0	0	51.357818	False	1.07
4	25	1	m	20	23-May-2016	Sub4_Trial25_1	1	1	1	63.649046	False	1.07
4	25	1	m	20	23-May-2016	Sub4_Trial25_1	1	2	2	-144.809154	False	1.07
4	25	1	m	20	23-May-2016	Sub4_Trial25_1	1	3	3	-37.750398	False	1.07
4	25	1	m	20	23-May-2016	Sub4_Trial25_1	1	4	4	35.67542	False	1.07
4	25	1	m	20	23-May-2016	Sub4_Trial25_1	1	5	5	48.402529	False	1.07
4	25	1	m	20	23-May-2016	Sub4_Trial25_1	1	6	6	-93.727943	False	1.07
4	26	1	m	20	23-May-2016	Sub4_Trial26_0	0	0	0	10.720224000000002	True	4.998
4	26	1	m	20	23-May-2016	Sub4_Trial26_0	0	1	1	-31.095774	True	4.998
4	26	1	m	20	23-May-2016	Sub4_Trial26_0	0	2	2	-87.903176	True	4.998
4	26	1	m	20	23-May-2016	Sub4_Trial26_0	0	3	3	52.496803	True	4.998
4	26	1	m	20	23-May-2016	Sub4_Trial26_0	0	4	4	-116.081154	True	4.998
4	26	1	m	20	23-May-2016	Sub4_Trial26_0	0	5	5	18.567232000000004	True	4.998
4	26	1	m	20	23-May-2016	Sub4_Trial26_0	0	6	6	-40.072168	True	4.998
4	26	1	m	20	23-May-2016	Sub4_Trial26_1	1	0	0	24.89935	False	4.998
4	26	1	m	20	23-May-2016	Sub4_Trial26_1	1	1	1	34.856456	False	4.998
4	26	1	m	20	23-May-2016	Sub4_Trial26_1	1	2	2	-3.7804280000000006	False	4.998
4	26	1	m	20	23-May-2016	Sub4_Trial26_1	1	3	3	56.097603	False	4.998
4	26	1	m	20	23-May-2016	Sub4_Trial26_1	1	4	4	-4.891249000000002	False	4.998
4	26	1	m	20	23-May-2016	Sub4_Trial26_1	1	5	5	67.855385	False	4.998
4	26	1	m	20	23-May-2016	Sub4_Trial26_1	1	6	6	-24.479017999999996	False	4.998
4	27	1	m	20	23-May-2016	Sub4_Trial27_0	0	0	0	-132.798816	False	0.778
4	27	1	m	20	23-May-2016	Sub4_Trial27_0	0	1	1	-23.428174999999996	False	0.778
4	27	1	m	20	23-May-2016	Sub4_Trial27_0	0	2	2	-122.24751600000002	False	0.778
4	27	1	m	20	23-May-2016	Sub4_Trial27_0	0	3	3	21.769801	False	0.778
4	27	1	m	20	23-May-2016	Sub4_Trial27_0	0	4	4	-33.961732	False	0.778
4	27	1	m	20	23-May-2016	Sub4_Trial27_0	0	5	5	14.984289	False	0.778
4	27	1	m	20	23-May-2016	Sub4_Trial27_0	0	6	6	-137.860454	False	0.778
4	27	1	m	20	23-May-2016	Sub4_Trial27_1	1	0	0	99.583941	True	0.778
4	27	1	m	20	23-May-2016	Sub4_Trial27_1	1	1	1	31.283427000000003	True	0.778
4	27	1	m	20	23-May-2016	Sub4_Trial27_1	1	2	2	-129.350949	True	0.778
4	27	1	m	20	23-May-2016	Sub4_Trial27_1	1	3	3	-42.331394	True	0.778
4	27	1	m	20	23-May-2016	Sub4_Trial27_1	1	4	4	50.10105999999999	True	0.778
4	27	1	m	20	23-May-2016	Sub4_Trial27_1	1	5	5	59.911636	True	0.778
4	27	1	m	20	23-May-2016	Sub4_Trial27_1	1	6	6	-28.842053	True	0.778
4	28	1	m	20	23-May-2016	Sub4_Trial28_0	0	0	0	-60.95877	False	2.852
4	28	1	m	20	23-May-2016	Sub4_Trial28_0	0	1	1	51.732815	False	2.852
4	28	1	m	20	23-May-2016	Sub4_Trial28_0	0	2	2	-58.404707	False	2.852
4	28	1	m	20	23-May-2016	Sub4_Trial28_0	0	3	3	-11.864769000000003	False	2.852
4	28	1	m	20	23-May-2016	Sub4_Trial28_0	0	4	4	-34.16862	False	2.852
4	28	1	m	20	23-May-2016	Sub4_Trial28_0	0	5	5	57.992851	False	2.852
4	28	1	m	20	23-May-2016	Sub4_Trial28_0	0	6	6	-63.18462199999999	False	2.852
4	28	1	m	20	23-May-2016	Sub4_Trial28_1	1	0	0	5.571359000000001	True	2.852
4	28	1	m	20	23-May-2016	Sub4_Trial28_1	1	1	1	-29.676978	True	2.852
4	28	1	m	20	23-May-2016	Sub4_Trial28_1	1	2	2	43.590204	True	2.852
4	28	1	m	20	23-May-2016	Sub4_Trial28_1	1	3	3	93.653141	True	2.852
4	28	1	m	20	23-May-2016	Sub4_Trial28_1	1	4	4	99.738518	True	2.852
4	28	1	m	20	23-May-2016	Sub4_Trial28_1	1	5	5	-8.384107	True	2.852
4	28	1	m	20	23-May-2016	Sub4_Trial28_1	1	6	6	-31.418425	True	2.852
4	29	1	m	20	23-May-2016	Sub4_Trial29_0	0	0	0	-97.40539	False	4.833
4	29	1	m	20	23-May-2016	Sub4_Trial29_0	0	1	1	1.8478920000000016	False	4.833
4	29	1	m	20	23-May-2016	Sub4_Trial29_0	0	2	2	76.524552	False	4.833
4	29	1	m	20	23-May-2016	Sub4_Trial29_0	0	3	3	13.676895	False	4.833
4	29	1	m	20	23-May-2016	Sub4_Trial29_0	0	4	4	0.9715920000000011	False	4.833
4	29	1	m	20	23-May-2016	Sub4_Trial29_0	0	5	5	-81.50203	False	4.833
4	29	1	m	20	23-May-2016	Sub4_Trial29_0	0	6	6	-85.870509	False	4.833
4	29	1	m	20	23-May-2016	Sub4_Trial29_1	1	0	0	-11.110806	True	4.833
4	29	1	m	20	23-May-2016	Sub4_Trial29_1	1	1	1	32.385199	True	4.833
4	29	1	m	20	23-May-2016	Sub4_Trial29_1	1	2	2	63.872434	True	4.833
4	29	1	m	20	23-May-2016	Sub4_Trial29_1	1	3	3	26.867314	True	4.833
4	29	1	m	20	23-May-2016	Sub4_Trial29_1	1	4	4	105.167532	True	4.833
4	29	1	m	20	23-May-2016	Sub4_Trial29_1	1	5	5	22.209045000000003	True	4.833
4	29	1	m	20	23-May-2016	Sub4_Trial29_1	1	6	6	-22.43453	True	4.833
4	30	1	m	20	23-May-2016	Sub4_Trial30_0	0	0	0	143.219679	True	6.906
4	30	1	m	20	23-May-2016	Sub4_Trial30_0	0	1	1	119.056273	True	6.906
4	30	1	m	20	23-May-2016	Sub4_Trial30_0	0	2	2	-148.096185	True	6.906
4	30	1	m	20	23-May-2016	Sub4_Trial30_0	0	3	3	-34.664884	True	6.906
4	30	1	m	20	23-May-2016	Sub4_Trial30_0	0	4	4	-18.124942	True	6.906
4	30	1	m	20	23-May-2016	Sub4_Trial30_0	0	5	5	-73.855515	True	6.906
4	30	1	m	20	23-May-2016	Sub4_Trial30_0	0	6	6	50.187805999999995	True	6.906
4	30	1	m	20	23-May-2016	Sub4_Trial30_1	1	0	0	56.063889	False	6.906
4	30	1	m	20	23-May-2016	Sub4_Trial30_1	1	1	1	-59.278065999999995	False	6.906
4	30	1	m	20	23-May-2016	Sub4_Trial30_1	1	2	2	34.437435	False	6.906
4	30	1	m	20	23-May-2016	Sub4_Trial30_1	1	3	3	-16.94775	False	6.906
4	30	1	m	20	23-May-2016	Sub4_Trial30_1	1	4	4	-20.346919	False	6.906
4	30	1	m	20	23-May-2016	Sub4_Trial30_1	1	5	5	71.427061	False	6.906
4	30	1	m	20	23-May-2016	Sub4_Trial30_1	1	6	6	-66.464002	False	6.906
4	31	1	m	20	23-May-2016	Sub4_Trial31_0	0	0	0	140.10925	False	0.711
4	31	1	m	20	23-May-2016	Sub4_Trial31_0	0	1	1	71.577244	False	0.711
4	31	1	m	20	23-May-2016	Sub4_Trial31_0	0	2	2	-30.20151	False	0.711
4	31	1	m	20	23-May-2016	Sub4_Trial31_0	0	3	3	-19.520916	False	0.711
4	31	1	m	20	23-May-2016	Sub4_Trial31_0	0	4	4	-80.820915	False	0.711
4	31	1	m	20	23-May-2016	Sub4_Trial31_0	0	5	5	-41.572038	False	0.711
4	31	1	m	20	23-May-2016	Sub4_Trial31_0	0	6	6	-4.085221000000001	False	0.711
4	31	1	m	20	23-May-2016	Sub4_Trial31_1	1	0	0	-72.333121	True	0.711
4	31	1	m	20	23-May-2016	Sub4_Trial31_1	1	1	1	-19.101157	True	0.711
4	31	1	m	20	23-May-2016	Sub4_Trial31_1	1	2	2	-107.917982	True	0.711
4	31	1	m	20	23-May-2016	Sub4_Trial31_1	1	3	3	98.248093	True	0.711
4	31	1	m	20	23-May-2016	Sub4_Trial31_1	1	4	4	103.539822	True	0.711
4	31	1	m	20	23-May-2016	Sub4_Trial31_1	1	5	5	59.30754	True	0.711
4	31	1	m	20	23-May-2016	Sub4_Trial31_1	1	6	6	-122.889874	True	0.711
4	32	1	m	20	23-May-2016	Sub4_Trial32_0	0	0	0	81.121542	False	7.766
4	32	1	m	20	23-May-2016	Sub4_Trial32_0	0	1	1	-78.555853	False	7.766
4	32	1	m	20	23-May-2016	Sub4_Trial32_0	0	2	2	104.762103	False	7.766
4	32	1	m	20	23-May-2016	Sub4_Trial32_0	0	3	3	96.652347	False	7.766
4	32	1	m	20	23-May-2016	Sub4_Trial32_0	0	4	4	-106.361566	False	7.766
4	32	1	m	20	23-May-2016	Sub4_Trial32_0	0	5	5	30.224732	False	7.766
4	32	1	m	20	23-May-2016	Sub4_Trial32_0	0	6	6	-86.296931	False	7.766
4	32	1	m	20	23-May-2016	Sub4_Trial32_1	1	0	0	70.190283	True	7.766
4	32	1	m	20	23-May-2016	Sub4_Trial32_1	1	1	1	36.500568	True	7.766
4	32	1	m	20	23-May-2016	Sub4_Trial32_1	1	2	2	-27.396933	True	7.766
4	32	1	m	20	23-May-2016	Sub4_Trial32_1	1	3	3	-18.842585	True	7.766
4	32	1	m	20	23-May-2016	Sub4_Trial32_1	1	4	4	-50.780194	True	7.766
4	32	1	m	20	23-May-2016	Sub4_Trial32_1	1	5	5	-101.652754	True	7.766
4	32	1	m	20	23-May-2016	Sub4_Trial32_1	1	6	6	-73.672579	True	7.766
4	33	1	m	20	23-May-2016	Sub4_Trial33_0	0	0	0	-96.491066	False	2.321
4	33	1	m	20	23-May-2016	Sub4_Trial33_0	0	1	1	62.869492	False	2.321
4	33	1	m	20	23-May-2016	Sub4_Trial33_0	0	2	2	-81.877769	False	2.321
4	33	1	m	20	23-May-2016	Sub4_Trial33_0	0	3	3	-9.763967999999998	False	2.321
4	33	1	m	20	23-May-2016	Sub4_Trial33_0	0	4	4	-0.24748900000000162	False	2.321
4	33	1	m	20	23-May-2016	Sub4_Trial33_0	0	5	5	-81.292329	False	2.321
4	33	1	m	20	23-May-2016	Sub4_Trial33_0	0	6	6	-103.935172	False	2.321
4	33	1	m	20	23-May-2016	Sub4_Trial33_1	1	0	0	27.666306	True	2.321
4	33	1	m	20	23-May-2016	Sub4_Trial33_1	1	1	1	93.558513	True	2.321
4	33	1	m	20	23-May-2016	Sub4_Trial33_1	1	2	2	-24.72586	True	2.321
4	33	1	m	20	23-May-2016	Sub4_Trial33_1	1	3	3	82.511209	True	2.321
4	33	1	m	20	23-May-2016	Sub4_Trial33_1	1	4	4	4.181840999999999	True	2.321
4	33	1	m	20	23-May-2016	Sub4_Trial33_1	1	5	5	26.641464999999997	True	2.321
4	33	1	m	20	23-May-2016	Sub4_Trial33_1	1	6	6	-36.166983	True	2.321
4	34	1	m	20	23-May-2016	Sub4_Trial34_0	0	0	0	-48.26316800000001	False	3.026
4	34	1	m	20	23-May-2016	Sub4_Trial34_0	0	1	1	8.64982	False	3.026
4	34	1	m	20	23-May-2016	Sub4_Trial34_0	0	2	2	18.963735	False	3.026
4	34	1	m	20	23-May-2016	Sub4_Trial34_0	0	3	3	-25.687975	False	3.026
4	34	1	m	20	23-May-2016	Sub4_Trial34_0	0	4	4	-38.812315	False	3.026
4	34	1	m	20	23-May-2016	Sub4_Trial34_0	0	5	5	31.070491	False	3.026
4	34	1	m	20	23-May-2016	Sub4_Trial34_0	0	6	6	-45.066857	False	3.026
4	34	1	m	20	23-May-2016	Sub4_Trial34_1	1	0	0	7.886018	True	3.026
4	34	1	m	20	23-May-2016	Sub4_Trial34_1	1	1	1	40.226017	True	3.026
4	34	1	m	20	23-May-2016	Sub4_Trial34_1	1	2	2	-22.416177	True	3.026
4	34	1	m	20	23-May-2016	Sub4_Trial34_1	1	3	3	44.380285	True	3.026
4	34	1	m	20	23-May-2016	Sub4_Trial34_1	1	4	4	-17.245687	True	3.026
4	34	1	m	20	23-May-2016	Sub4_Trial34_1	1	5	5	-17.721882	True	3.026
4	34	1	m	20	23-May-2016	Sub4_Trial34_1	1	6	6	71.324649	True	3.026
4	35	1	m	20	23-May-2016	Sub4_Trial35_0	0	0	0	29.383494999999996	False	6.293
4	35	1	m	20	23-May-2016	Sub4_Trial35_0	0	1	1	0.1182850000000002	False	6.293
4	35	1	m	20	23-May-2016	Sub4_Trial35_0	0	2	2	-28.074585	False	6.293
4	35	1	m	20	23-May-2016	Sub4_Trial35_0	0	3	3	-57.130522	False	6.293
4	35	1	m	20	23-May-2016	Sub4_Trial35_0	0	4	4	-28.368983	False	6.293
4	35	1	m	20	23-May-2016	Sub4_Trial35_0	0	5	5	29.095779	False	6.293
4	35	1	m	20	23-May-2016	Sub4_Trial35_0	0	6	6	-83.012381	False	6.293
4	35	1	m	20	23-May-2016	Sub4_Trial35_1	1	0	0	22.181514	True	6.293
4	35	1	m	20	23-May-2016	Sub4_Trial35_1	1	1	1	23.796243	True	6.293
4	35	1	m	20	23-May-2016	Sub4_Trial35_1	1	2	2	25.724195	True	6.293
4	35	1	m	20	23-May-2016	Sub4_Trial35_1	1	3	3	42.125288	True	6.293
4	35	1	m	20	23-May-2016	Sub4_Trial35_1	1	4	4	19.734852	True	6.293
4	35	1	m	20	23-May-2016	Sub4_Trial35_1	1	5	5	60.76375	True	6.293
4	35	1	m	20	23-May-2016	Sub4_Trial35_1	1	6	6	38.12146	True	6.293
4	36	1	m	20	23-May-2016	Sub4_Trial36_0	0	0	0	100.787548	False	7.045
4	36	1	m	20	23-May-2016	Sub4_Trial36_0	0	1	1	-42.020897	False	7.045
4	36	1	m	20	23-May-2016	Sub4_Trial36_0	0	2	2	-0.27127000000000123	False	7.045
4	36	1	m	20	23-May-2016	Sub4_Trial36_0	0	3	3	-88.49613	False	7.045
4	36	1	m	20	23-May-2016	Sub4_Trial36_0	0	4	4	-52.645094	False	7.045
4	36	1	m	20	23-May-2016	Sub4_Trial36_0	0	5	5	19.886019000000005	False	7.045
4	36	1	m	20	23-May-2016	Sub4_Trial36_0	0	6	6	-53.095094	False	7.045
4	36	1	m	20	23-May-2016	Sub4_Trial36_1	1	0	0	-122.161674	True	7.045
4	36	1	m	20	23-May-2016	Sub4_Trial36_1	1	1	1	60.704993	True	7.045
4	36	1	m	20	23-May-2016	Sub4_Trial36_1	1	2	2	-37.112755	True	7.045
4	36	1	m	20	23-May-2016	Sub4_Trial36_1	1	3	3	50.6062	True	7.045
4	36	1	m	20	23-May-2016	Sub4_Trial36_1	1	4	4	-88.470975	True	7.045
4	36	1	m	20	23-May-2016	Sub4_Trial36_1	1	5	5	4.73489	True	7.045
4	36	1	m	20	23-May-2016	Sub4_Trial36_1	1	6	6	57.16506	True	7.045
4	37	1	m	20	23-May-2016	Sub4_Trial37_0	0	0	0	-29.351259999999996	False	1.809
4	37	1	m	20	23-May-2016	Sub4_Trial37_0	0	1	1	-90.481962	False	1.809
4	37	1	m	20	23-May-2016	Sub4_Trial37_0	0	2	2	58.957251	False	1.809
4	37	1	m	20	23-May-2016	Sub4_Trial37_0	0	3	3	7.484764	False	1.809
4	37	1	m	20	23-May-2016	Sub4_Trial37_0	0	4	4	-51.818993000000006	False	1.809
4	37	1	m	20	23-May-2016	Sub4_Trial37_0	0	5	5	76.777767	False	1.809
4	37	1	m	20	23-May-2016	Sub4_Trial37_0	0	6	6	-13.451883000000002	False	1.809
4	37	1	m	20	23-May-2016	Sub4_Trial37_1	1	0	0	23.635237000000004	True	1.809
4	37	1	m	20	23-May-2016	Sub4_Trial37_1	1	1	1	-13.115739	True	1.809
4	37	1	m	20	23-May-2016	Sub4_Trial37_1	1	2	2	-90.264605	True	1.809
4	37	1	m	20	23-May-2016	Sub4_Trial37_1	1	3	3	39.211704	True	1.809
4	37	1	m	20	23-May-2016	Sub4_Trial37_1	1	4	4	29.147976	True	1.809
4	37	1	m	20	23-May-2016	Sub4_Trial37_1	1	5	5	6.016183999999999	True	1.809
4	37	1	m	20	23-May-2016	Sub4_Trial37_1	1	6	6	28.828531999999996	True	1.809
4	38	1	m	20	23-May-2016	Sub4_Trial38_0	0	0	0	118.588722	False	6.251
4	38	1	m	20	23-May-2016	Sub4_Trial38_0	0	1	1	114.161016	False	6.251
4	38	1	m	20	23-May-2016	Sub4_Trial38_0	0	2	2	-29.380764	False	6.251
4	38	1	m	20	23-May-2016	Sub4_Trial38_0	0	3	3	16.13862	False	6.251
4	38	1	m	20	23-May-2016	Sub4_Trial38_0	0	4	4	-17.279802000000004	False	6.251
4	38	1	m	20	23-May-2016	Sub4_Trial38_0	0	5	5	18.798518	False	6.251
4	38	1	m	20	23-May-2016	Sub4_Trial38_0	0	6	6	53.687625	False	6.251
4	38	1	m	20	23-May-2016	Sub4_Trial38_1	1	0	0	4.531504999999999	True	6.251
4	38	1	m	20	23-May-2016	Sub4_Trial38_1	1	1	1	-20.426782	True	6.251
4	38	1	m	20	23-May-2016	Sub4_Trial38_1	1	2	2	112.34958499999999	True	6.251
4	38	1	m	20	23-May-2016	Sub4_Trial38_1	1	3	3	-106.554201	True	6.251
4	38	1	m	20	23-May-2016	Sub4_Trial38_1	1	4	4	-69.797422	True	6.251
4	38	1	m	20	23-May-2016	Sub4_Trial38_1	1	5	5	13.985523	True	6.251
4	38	1	m	20	23-May-2016	Sub4_Trial38_1	1	6	6	68.928284	True	6.251
4	39	1	m	20	23-May-2016	Sub4_Trial39_0	0	0	0	-63.47489300000001	False	7.871
4	39	1	m	20	23-May-2016	Sub4_Trial39_0	0	1	1	-52.79140100000001	False	7.871
4	39	1	m	20	23-May-2016	Sub4_Trial39_0	0	2	2	27.692123	False	7.871
4	39	1	m	20	23-May-2016	Sub4_Trial39_0	0	3	3	45.124153	False	7.871
4	39	1	m	20	23-May-2016	Sub4_Trial39_0	0	4	4	-16.928532000000004	False	7.871
4	39	1	m	20	23-May-2016	Sub4_Trial39_0	0	5	5	0.4278909999999989	False	7.871
4	39	1	m	20	23-May-2016	Sub4_Trial39_0	0	6	6	47.510804	False	7.871
4	39	1	m	20	23-May-2016	Sub4_Trial39_1	1	0	0	60.188959	True	7.871
4	39	1	m	20	23-May-2016	Sub4_Trial39_1	1	1	1	6.015149999999998	True	7.871
4	39	1	m	20	23-May-2016	Sub4_Trial39_1	1	2	2	28.587176	True	7.871
4	39	1	m	20	23-May-2016	Sub4_Trial39_1	1	3	3	-97.221316	True	7.871
4	39	1	m	20	23-May-2016	Sub4_Trial39_1	1	4	4	-91.394324	True	7.871
4	39	1	m	20	23-May-2016	Sub4_Trial39_1	1	5	5	-3.5606289999999987	True	7.871
4	39	1	m	20	23-May-2016	Sub4_Trial39_1	1	6	6	59.773382	True	7.871
4	40	1	m	20	23-May-2016	Sub4_Trial40_0	0	0	0	31.480035	True	1.062
4	40	1	m	20	23-May-2016	Sub4_Trial40_0	0	1	1	2.0319670000000016	True	1.062
4	40	1	m	20	23-May-2016	Sub4_Trial40_0	0	2	2	69.639574	True	1.062
4	40	1	m	20	23-May-2016	Sub4_Trial40_0	0	3	3	10.88862	True	1.062
4	40	1	m	20	23-May-2016	Sub4_Trial40_0	0	4	4	140.750068	True	1.062
4	40	1	m	20	23-May-2016	Sub4_Trial40_0	0	5	5	70.175796	True	1.062
4	40	1	m	20	23-May-2016	Sub4_Trial40_0	0	6	6	-22.421476	True	1.062
4	40	1	m	20	23-May-2016	Sub4_Trial40_1	1	0	0	-15.551468999999997	False	1.062
4	40	1	m	20	23-May-2016	Sub4_Trial40_1	1	1	1	-40.435209	False	1.062
4	40	1	m	20	23-May-2016	Sub4_Trial40_1	1	2	2	-2.235835999999999	False	1.062
4	40	1	m	20	23-May-2016	Sub4_Trial40_1	1	3	3	83.066544	False	1.062
4	40	1	m	20	23-May-2016	Sub4_Trial40_1	1	4	4	-65.359417	False	1.062
4	40	1	m	20	23-May-2016	Sub4_Trial40_1	1	5	5	70.182993	False	1.062
4	40	1	m	20	23-May-2016	Sub4_Trial40_1	1	6	6	53.997934	False	1.062
4	41	1	m	20	23-May-2016	Sub4_Trial41_0	0	0	0	59.965451	True	1.319
4	41	1	m	20	23-May-2016	Sub4_Trial41_0	0	1	1	132.106217	True	1.319
4	41	1	m	20	23-May-2016	Sub4_Trial41_0	0	2	2	-38.035293	True	1.319
4	41	1	m	20	23-May-2016	Sub4_Trial41_0	0	3	3	-104.695181	True	1.319
4	41	1	m	20	23-May-2016	Sub4_Trial41_0	0	4	4	-75.16183	True	1.319
4	41	1	m	20	23-May-2016	Sub4_Trial41_0	0	5	5	37.895903	True	1.319
4	41	1	m	20	23-May-2016	Sub4_Trial41_0	0	6	6	75.430376	True	1.319
4	41	1	m	20	23-May-2016	Sub4_Trial41_1	1	0	0	123.789594	False	1.319
4	41	1	m	20	23-May-2016	Sub4_Trial41_1	1	1	1	-87.803288	False	1.319
4	41	1	m	20	23-May-2016	Sub4_Trial41_1	1	2	2	77.109416	False	1.319
4	41	1	m	20	23-May-2016	Sub4_Trial41_1	1	3	3	61.893933000000004	False	1.319
4	41	1	m	20	23-May-2016	Sub4_Trial41_1	1	4	4	-35.686797	False	1.319
4	41	1	m	20	23-May-2016	Sub4_Trial41_1	1	5	5	-6.2132000000000005	False	1.319
4	41	1	m	20	23-May-2016	Sub4_Trial41_1	1	6	6	-51.58298	False	1.319
4	42	1	m	20	23-May-2016	Sub4_Trial42_0	0	0	0	-41.478822	True	5.646
4	42	1	m	20	23-May-2016	Sub4_Trial42_0	0	1	1	126.57798700000001	True	5.646
4	42	1	m	20	23-May-2016	Sub4_Trial42_0	0	2	2	4.017581	True	5.646
4	42	1	m	20	23-May-2016	Sub4_Trial42_0	0	3	3	25.943505000000002	True	5.646
4	42	1	m	20	23-May-2016	Sub4_Trial42_0	0	4	4	-66.222184	True	5.646
4	42	1	m	20	23-May-2016	Sub4_Trial42_0	0	5	5	24.362785000000002	True	5.646
4	42	1	m	20	23-May-2016	Sub4_Trial42_0	0	6	6	-99.37506	True	5.646
4	42	1	m	20	23-May-2016	Sub4_Trial42_1	1	0	0	-93.817869	False	5.646
4	42	1	m	20	23-May-2016	Sub4_Trial42_1	1	1	1	12.798775	False	5.646
4	42	1	m	20	23-May-2016	Sub4_Trial42_1	1	2	2	-40.339182	False	5.646
4	42	1	m	20	23-May-2016	Sub4_Trial42_1	1	3	3	64.594261	False	5.646
4	42	1	m	20	23-May-2016	Sub4_Trial42_1	1	4	4	-54.72758400000001	False	5.646
4	42	1	m	20	23-May-2016	Sub4_Trial42_1	1	5	5	71.114746	False	5.646
4	42	1	m	20	23-May-2016	Sub4_Trial42_1	1	6	6	-13.576431999999997	False	5.646
4	43	1	m	20	23-May-2016	Sub4_Trial43_0	0	0	0	118.453505	False	4.804
4	43	1	m	20	23-May-2016	Sub4_Trial43_0	0	1	1	49.716472	False	4.804
4	43	1	m	20	23-May-2016	Sub4_Trial43_0	0	2	2	76.907458	False	4.804
4	43	1	m	20	23-May-2016	Sub4_Trial43_0	0	3	3	100.013899	False	4.804
4	43	1	m	20	23-May-2016	Sub4_Trial43_0	0	4	4	144.381677	False	4.804
4	43	1	m	20	23-May-2016	Sub4_Trial43_0	0	5	5	80.374477	False	4.804
4	43	1	m	20	23-May-2016	Sub4_Trial43_0	0	6	6	24.514196	False	4.804
4	43	1	m	20	23-May-2016	Sub4_Trial43_1	1	0	0	-25.364916	True	4.804
4	43	1	m	20	23-May-2016	Sub4_Trial43_1	1	1	1	85.158672	True	4.804
4	43	1	m	20	23-May-2016	Sub4_Trial43_1	1	2	2	-103.498347	True	4.804
4	43	1	m	20	23-May-2016	Sub4_Trial43_1	1	3	3	59.113316999999995	True	4.804
4	43	1	m	20	23-May-2016	Sub4_Trial43_1	1	4	4	89.517966	True	4.804
4	43	1	m	20	23-May-2016	Sub4_Trial43_1	1	5	5	-1.287942000000001	True	4.804
4	43	1	m	20	23-May-2016	Sub4_Trial43_1	1	6	6	-28.275695	True	4.804
4	44	1	m	20	23-May-2016	Sub4_Trial44_0	0	0	0	-107.732877	False	1.686
4	44	1	m	20	23-May-2016	Sub4_Trial44_0	0	1	1	4.855119999999999	False	1.686
4	44	1	m	20	23-May-2016	Sub4_Trial44_0	0	2	2	-57.601129	False	1.686
4	44	1	m	20	23-May-2016	Sub4_Trial44_0	0	3	3	63.304562	False	1.686
4	44	1	m	20	23-May-2016	Sub4_Trial44_0	0	4	4	-69.209442	False	1.686
4	44	1	m	20	23-May-2016	Sub4_Trial44_0	0	5	5	-15.558795000000003	False	1.686
4	44	1	m	20	23-May-2016	Sub4_Trial44_0	0	6	6	63.32001	False	1.686
4	44	1	m	20	23-May-2016	Sub4_Trial44_1	1	0	0	-41.42578	True	1.686
4	44	1	m	20	23-May-2016	Sub4_Trial44_1	1	1	1	-42.011971	True	1.686
4	44	1	m	20	23-May-2016	Sub4_Trial44_1	1	2	2	93.056404	True	1.686
4	44	1	m	20	23-May-2016	Sub4_Trial44_1	1	3	3	2.9649789999999996	True	1.686
4	44	1	m	20	23-May-2016	Sub4_Trial44_1	1	4	4	44.76333700000001	True	1.686
4	44	1	m	20	23-May-2016	Sub4_Trial44_1	1	5	5	-4.103572	True	1.686
4	44	1	m	20	23-May-2016	Sub4_Trial44_1	1	6	6	-27.220337	True	1.686
4	45	1	m	20	23-May-2016	Sub4_Trial45_0	0	0	0	13.410209	True	5.374
4	45	1	m	20	23-May-2016	Sub4_Trial45_0	0	1	1	21.8596	True	5.374
4	45	1	m	20	23-May-2016	Sub4_Trial45_0	0	2	2	32.354114	True	5.374
4	45	1	m	20	23-May-2016	Sub4_Trial45_0	0	3	3	52.481978	True	5.374
4	45	1	m	20	23-May-2016	Sub4_Trial45_0	0	4	4	45.359037	True	5.374
4	45	1	m	20	23-May-2016	Sub4_Trial45_0	0	5	5	103.394095	True	5.374
4	45	1	m	20	23-May-2016	Sub4_Trial45_0	0	6	6	1.5114300000000007	True	5.374
4	45	1	m	20	23-May-2016	Sub4_Trial45_1	1	0	0	-55.157465	False	5.374
4	45	1	m	20	23-May-2016	Sub4_Trial45_1	1	1	1	-25.81529	False	5.374
4	45	1	m	20	23-May-2016	Sub4_Trial45_1	1	2	2	-13.640636	False	5.374
4	45	1	m	20	23-May-2016	Sub4_Trial45_1	1	3	3	-110.448094	False	5.374
4	45	1	m	20	23-May-2016	Sub4_Trial45_1	1	4	4	-26.438703	False	5.374
4	45	1	m	20	23-May-2016	Sub4_Trial45_1	1	5	5	58.265139000000005	False	5.374
4	45	1	m	20	23-May-2016	Sub4_Trial45_1	1	6	6	-47.793603	False	5.374
4	46	1	m	20	23-May-2016	Sub4_Trial46_0	0	0	0	-122.64792	True	1.453
4	46	1	m	20	23-May-2016	Sub4_Trial46_0	0	1	1	38.159914	True	1.453
4	46	1	m	20	23-May-2016	Sub4_Trial46_0	0	2	2	-11.715916	True	1.453
4	46	1	m	20	23-May-2016	Sub4_Trial46_0	0	3	3	44.220163	True	1.453
4	46	1	m	20	23-May-2016	Sub4_Trial46_0	0	4	4	-77.351935	True	1.453
4	46	1	m	20	23-May-2016	Sub4_Trial46_0	0	5	5	58.614067000000006	True	1.453
4	46	1	m	20	23-May-2016	Sub4_Trial46_0	0	6	6	3.6774109999999993	True	1.453
4	46	1	m	20	23-May-2016	Sub4_Trial46_1	1	0	0	-2.7851409999999994	False	1.453
4	46	1	m	20	23-May-2016	Sub4_Trial46_1	1	1	1	-37.365072	False	1.453
4	46	1	m	20	23-May-2016	Sub4_Trial46_1	1	2	2	72.175858	False	1.453
4	46	1	m	20	23-May-2016	Sub4_Trial46_1	1	3	3	-68.212976	False	1.453
4	46	1	m	20	23-May-2016	Sub4_Trial46_1	1	4	4	-47.665986000000004	False	1.453
4	46	1	m	20	23-May-2016	Sub4_Trial46_1	1	5	5	1.859611000000001	False	1.453
4	46	1	m	20	23-May-2016	Sub4_Trial46_1	1	6	6	132.931596	False	1.453
4	47	1	m	20	23-May-2016	Sub4_Trial47_0	0	0	0	-39.483794	False	7.08
4	47	1	m	20	23-May-2016	Sub4_Trial47_0	0	1	1	55.468793000000005	False	7.08
4	47	1	m	20	23-May-2016	Sub4_Trial47_0	0	2	2	18.06615	False	7.08
4	47	1	m	20	23-May-2016	Sub4_Trial47_0	0	3	3	-72.707085	False	7.08
4	47	1	m	20	23-May-2016	Sub4_Trial47_0	0	4	4	-54.41463	False	7.08
4	47	1	m	20	23-May-2016	Sub4_Trial47_0	0	5	5	148.18344	False	7.08
4	47	1	m	20	23-May-2016	Sub4_Trial47_0	0	6	6	53.01392799999999	False	7.08
4	47	1	m	20	23-May-2016	Sub4_Trial47_1	1	0	0	22.130143	True	7.08
4	47	1	m	20	23-May-2016	Sub4_Trial47_1	1	1	1	-25.421684999999997	True	7.08
4	47	1	m	20	23-May-2016	Sub4_Trial47_1	1	2	2	22.08218	True	7.08
4	47	1	m	20	23-May-2016	Sub4_Trial47_1	1	3	3	-35.441024	True	7.08
4	47	1	m	20	23-May-2016	Sub4_Trial47_1	1	4	4	58.05235	True	7.08
4	47	1	m	20	23-May-2016	Sub4_Trial47_1	1	5	5	6.088815	True	7.08
4	47	1	m	20	23-May-2016	Sub4_Trial47_1	1	6	6	-86.393466	True	7.08
4	48	1	m	20	23-May-2016	Sub4_Trial48_0	0	0	0	4.26695	False	3.141
4	48	1	m	20	23-May-2016	Sub4_Trial48_0	0	1	1	2.151223999999999	False	3.141
4	48	1	m	20	23-May-2016	Sub4_Trial48_0	0	2	2	-33.833964	False	3.141
4	48	1	m	20	23-May-2016	Sub4_Trial48_0	0	3	3	-2.019276999999999	False	3.141
4	48	1	m	20	23-May-2016	Sub4_Trial48_0	0	4	4	-0.4603180000000009	False	3.141
4	48	1	m	20	23-May-2016	Sub4_Trial48_0	0	5	5	-58.360029999999995	False	3.141
4	48	1	m	20	23-May-2016	Sub4_Trial48_0	0	6	6	38.604276	False	3.141
4	48	1	m	20	23-May-2016	Sub4_Trial48_1	1	0	0	118.189065	True	3.141
4	48	1	m	20	23-May-2016	Sub4_Trial48_1	1	1	1	-64.802638	True	3.141
4	48	1	m	20	23-May-2016	Sub4_Trial48_1	1	2	2	-4.717455000000001	True	3.141
4	48	1	m	20	23-May-2016	Sub4_Trial48_1	1	3	3	28.910128	True	3.141
4	48	1	m	20	23-May-2016	Sub4_Trial48_1	1	4	4	-80.212572	True	3.141
4	48	1	m	20	23-May-2016	Sub4_Trial48_1	1	5	5	-114.164005	True	3.141
4	48	1	m	20	23-May-2016	Sub4_Trial48_1	1	6	6	-63.234117	True	3.141
4	49	1	m	20	23-May-2016	Sub4_Trial49_0	0	0	0	82.891711	False	5.682
4	49	1	m	20	23-May-2016	Sub4_Trial49_0	0	1	1	54.502052	False	5.682
4	49	1	m	20	23-May-2016	Sub4_Trial49_0	0	2	2	-104.408323	False	5.682
4	49	1	m	20	23-May-2016	Sub4_Trial49_0	0	3	3	-32.248804	False	5.682
4	49	1	m	20	23-May-2016	Sub4_Trial49_0	0	4	4	-24.144946000000004	False	5.682
4	49	1	m	20	23-May-2016	Sub4_Trial49_0	0	5	5	-57.45770300000001	False	5.682
4	49	1	m	20	23-May-2016	Sub4_Trial49_0	0	6	6	-99.682487	False	5.682
4	49	1	m	20	23-May-2016	Sub4_Trial49_1	1	0	0	6.689682000000001	True	5.682
4	49	1	m	20	23-May-2016	Sub4_Trial49_1	1	1	1	71.963211	True	5.682
4	49	1	m	20	23-May-2016	Sub4_Trial49_1	1	2	2	33.290037	True	5.682
4	49	1	m	20	23-May-2016	Sub4_Trial49_1	1	3	3	-10.77389	True	5.682
4	49	1	m	20	23-May-2016	Sub4_Trial49_1	1	4	4	-145.746727	True	5.682
4	49	1	m	20	23-May-2016	Sub4_Trial49_1	1	5	5	-18.081974	True	5.682
4	49	1	m	20	23-May-2016	Sub4_Trial49_1	1	6	6	-71.563624	True	5.682
4	50	1	m	20	23-May-2016	Sub4_Trial50_0	0	0	0	-36.926224	False	2.889
4	50	1	m	20	23-May-2016	Sub4_Trial50_0	0	1	1	8.575809	False	2.889
4	50	1	m	20	23-May-2016	Sub4_Trial50_0	0	2	2	-76.171016	False	2.889
4	50	1	m	20	23-May-2016	Sub4_Trial50_0	0	3	3	-62.500955	False	2.889
4	50	1	m	20	23-May-2016	Sub4_Trial50_0	0	4	4	-49.129746	False	2.889
4	50	1	m	20	23-May-2016	Sub4_Trial50_0	0	5	5	-32.192403	False	2.889
4	50	1	m	20	23-May-2016	Sub4_Trial50_0	0	6	6	36.775613	False	2.889
4	50	1	m	20	23-May-2016	Sub4_Trial50_1	1	0	0	-24.954215000000005	True	2.889
4	50	1	m	20	23-May-2016	Sub4_Trial50_1	1	1	1	24.159443	True	2.889
4	50	1	m	20	23-May-2016	Sub4_Trial50_1	1	2	2	-47.575377	True	2.889
4	50	1	m	20	23-May-2016	Sub4_Trial50_1	1	3	3	96.526112	True	2.889
4	50	1	m	20	23-May-2016	Sub4_Trial50_1	1	4	4	-43.949752	True	2.889
4	50	1	m	20	23-May-2016	Sub4_Trial50_1	1	5	5	-4.7828219999999995	True	2.889
4	50	1	m	20	23-May-2016	Sub4_Trial50_1	1	6	6	-38.379026	True	2.889
4	51	1	m	20	23-May-2016	Sub4_Trial51_0	0	0	0	-28.742263	False	5.482
4	51	1	m	20	23-May-2016	Sub4_Trial51_0	0	1	1	-153.387381	False	5.482
4	51	1	m	20	23-May-2016	Sub4_Trial51_0	0	2	2	133.12277	False	5.482
4	51	1	m	20	23-May-2016	Sub4_Trial51_0	0	3	3	61.852698	False	5.482
4	51	1	m	20	23-May-2016	Sub4_Trial51_0	0	4	4	-44.375910000000005	False	5.482
4	51	1	m	20	23-May-2016	Sub4_Trial51_0	0	5	5	-32.128188	False	5.482
4	51	1	m	20	23-May-2016	Sub4_Trial51_0	0	6	6	-97.276847	False	5.482
4	51	1	m	20	23-May-2016	Sub4_Trial51_1	1	0	0	8.506008000000001	True	5.482
4	51	1	m	20	23-May-2016	Sub4_Trial51_1	1	1	1	-9.14282	True	5.482
4	51	1	m	20	23-May-2016	Sub4_Trial51_1	1	2	2	17.147535000000005	True	5.482
4	51	1	m	20	23-May-2016	Sub4_Trial51_1	1	3	3	-49.181864	True	5.482
4	51	1	m	20	23-May-2016	Sub4_Trial51_1	1	4	4	-122.304464	True	5.482
4	51	1	m	20	23-May-2016	Sub4_Trial51_1	1	5	5	46.01599	True	5.482
4	51	1	m	20	23-May-2016	Sub4_Trial51_1	1	6	6	-25.841977	True	5.482
4	52	1	m	20	23-May-2016	Sub4_Trial52_0	0	0	0	24.465494	False	7.621
4	52	1	m	20	23-May-2016	Sub4_Trial52_0	0	1	1	54.69908100000001	False	7.621
4	52	1	m	20	23-May-2016	Sub4_Trial52_0	0	2	2	-76.301832	False	7.621
4	52	1	m	20	23-May-2016	Sub4_Trial52_0	0	3	3	113.06318099999999	False	7.621
4	52	1	m	20	23-May-2016	Sub4_Trial52_0	0	4	4	-2.297339000000001	False	7.621
4	52	1	m	20	23-May-2016	Sub4_Trial52_0	0	5	5	-108.911416	False	7.621
4	52	1	m	20	23-May-2016	Sub4_Trial52_0	0	6	6	99.554942	False	7.621
4	52	1	m	20	23-May-2016	Sub4_Trial52_1	1	0	0	60.47849	True	7.621
4	52	1	m	20	23-May-2016	Sub4_Trial52_1	1	1	1	21.525897	True	7.621
4	52	1	m	20	23-May-2016	Sub4_Trial52_1	1	2	2	-11.404632	True	7.621
4	52	1	m	20	23-May-2016	Sub4_Trial52_1	1	3	3	10.530793	True	7.621
4	52	1	m	20	23-May-2016	Sub4_Trial52_1	1	4	4	-91.441999	True	7.621
4	52	1	m	20	23-May-2016	Sub4_Trial52_1	1	5	5	-56.780624	True	7.621
4	52	1	m	20	23-May-2016	Sub4_Trial52_1	1	6	6	69.939637	True	7.621
4	53	1	m	20	23-May-2016	Sub4_Trial53_0	0	0	0	12.434911	True	0.846
4	53	1	m	20	23-May-2016	Sub4_Trial53_0	0	1	1	-20.42695	True	0.846
4	53	1	m	20	23-May-2016	Sub4_Trial53_0	0	2	2	21.683999999999997	True	0.846
4	53	1	m	20	23-May-2016	Sub4_Trial53_0	0	3	3	11.860064000000001	True	0.846
4	53	1	m	20	23-May-2016	Sub4_Trial53_0	0	4	4	22.90968	True	0.846
4	53	1	m	20	23-May-2016	Sub4_Trial53_0	0	5	5	146.937611	True	0.846
4	53	1	m	20	23-May-2016	Sub4_Trial53_0	0	6	6	-102.278091	True	0.846
4	53	1	m	20	23-May-2016	Sub4_Trial53_1	1	0	0	76.178876	False	0.846
4	53	1	m	20	23-May-2016	Sub4_Trial53_1	1	1	1	89.674798	False	0.846
4	53	1	m	20	23-May-2016	Sub4_Trial53_1	1	2	2	-4.067931999999999	False	0.846
4	53	1	m	20	23-May-2016	Sub4_Trial53_1	1	3	3	-117.192902	False	0.846
4	53	1	m	20	23-May-2016	Sub4_Trial53_1	1	4	4	-76.047688	False	0.846
4	53	1	m	20	23-May-2016	Sub4_Trial53_1	1	5	5	44.318979	False	0.846
4	53	1	m	20	23-May-2016	Sub4_Trial53_1	1	6	6	-103.117437	False	0.846
4	54	1	m	20	23-May-2016	Sub4_Trial54_0	0	0	0	22.643329	False	10.32
4	54	1	m	20	23-May-2016	Sub4_Trial54_0	0	1	1	123.16761600000001	False	10.32
4	54	1	m	20	23-May-2016	Sub4_Trial54_0	0	2	2	-5.774053	False	10.32
4	54	1	m	20	23-May-2016	Sub4_Trial54_0	0	3	3	54.121477999999996	False	10.32
4	54	1	m	20	23-May-2016	Sub4_Trial54_0	0	4	4	6.9857900000000015	False	10.32
4	54	1	m	20	23-May-2016	Sub4_Trial54_0	0	5	5	-65.179362	False	10.32
4	54	1	m	20	23-May-2016	Sub4_Trial54_0	0	6	6	79.199288	False	10.32
4	54	1	m	20	23-May-2016	Sub4_Trial54_1	1	0	0	-77.19034	True	10.32
4	54	1	m	20	23-May-2016	Sub4_Trial54_1	1	1	1	73.739854	True	10.32
4	54	1	m	20	23-May-2016	Sub4_Trial54_1	1	2	2	136.013778	True	10.32
4	54	1	m	20	23-May-2016	Sub4_Trial54_1	1	3	3	41.767507	True	10.32
4	54	1	m	20	23-May-2016	Sub4_Trial54_1	1	4	4	9.125916	True	10.32
4	54	1	m	20	23-May-2016	Sub4_Trial54_1	1	5	5	-98.111946	True	10.32
4	54	1	m	20	23-May-2016	Sub4_Trial54_1	1	6	6	49.114131	True	10.32
4	55	1	m	20	23-May-2016	Sub4_Trial55_0	0	0	0	59.078397	False	1.416
4	55	1	m	20	23-May-2016	Sub4_Trial55_0	0	1	1	-131.953241	False	1.416
4	55	1	m	20	23-May-2016	Sub4_Trial55_0	0	2	2	8.687021	False	1.416
4	55	1	m	20	23-May-2016	Sub4_Trial55_0	0	3	3	-119.05920600000002	False	1.416
4	55	1	m	20	23-May-2016	Sub4_Trial55_0	0	4	4	52.371113	False	1.416
4	55	1	m	20	23-May-2016	Sub4_Trial55_0	0	5	5	-31.047377999999995	False	1.416
4	55	1	m	20	23-May-2016	Sub4_Trial55_0	0	6	6	-17.563934000000003	False	1.416
4	55	1	m	20	23-May-2016	Sub4_Trial55_1	1	0	0	-70.232906	True	1.416
4	55	1	m	20	23-May-2016	Sub4_Trial55_1	1	1	1	-27.653005	True	1.416
4	55	1	m	20	23-May-2016	Sub4_Trial55_1	1	2	2	-59.083919	True	1.416
4	55	1	m	20	23-May-2016	Sub4_Trial55_1	1	3	3	0.8592359999999992	True	1.416
4	55	1	m	20	23-May-2016	Sub4_Trial55_1	1	4	4	-43.12989	True	1.416
4	55	1	m	20	23-May-2016	Sub4_Trial55_1	1	5	5	-61.219974	True	1.416
4	55	1	m	20	23-May-2016	Sub4_Trial55_1	1	6	6	59.70852500000001	True	1.416
4	56	1	m	20	23-May-2016	Sub4_Trial56_0	0	0	0	-4.901439	False	10.295
4	56	1	m	20	23-May-2016	Sub4_Trial56_0	0	1	1	-121.25285500000001	False	10.295
4	56	1	m	20	23-May-2016	Sub4_Trial56_0	0	2	2	9.900021	False	10.295
4	56	1	m	20	23-May-2016	Sub4_Trial56_0	0	3	3	43.720462	False	10.295
4	56	1	m	20	23-May-2016	Sub4_Trial56_0	0	4	4	40.492311	False	10.295
4	56	1	m	20	23-May-2016	Sub4_Trial56_0	0	5	5	-48.923187	False	10.295
4	56	1	m	20	23-May-2016	Sub4_Trial56_0	0	6	6	-2.777469	False	10.295
4	56	1	m	20	23-May-2016	Sub4_Trial56_1	1	0	0	9.960691	True	10.295
4	56	1	m	20	23-May-2016	Sub4_Trial56_1	1	1	1	-16.975492	True	10.295
4	56	1	m	20	23-May-2016	Sub4_Trial56_1	1	2	2	37.138598	True	10.295
4	56	1	m	20	23-May-2016	Sub4_Trial56_1	1	3	3	85.557015	True	10.295
4	56	1	m	20	23-May-2016	Sub4_Trial56_1	1	4	4	77.883446	True	10.295
4	56	1	m	20	23-May-2016	Sub4_Trial56_1	1	5	5	-104.708594	True	10.295
4	56	1	m	20	23-May-2016	Sub4_Trial56_1	1	6	6	-49.04161	True	10.295
4	57	1	m	20	23-May-2016	Sub4_Trial57_0	0	0	0	14.445275000000002	True	5.549
4	57	1	m	20	23-May-2016	Sub4_Trial57_0	0	1	1	86.841654	True	5.549
4	57	1	m	20	23-May-2016	Sub4_Trial57_0	0	2	2	-33.042254	True	5.549
4	57	1	m	20	23-May-2016	Sub4_Trial57_0	0	3	3	18.929209999999998	True	5.549
4	57	1	m	20	23-May-2016	Sub4_Trial57_0	0	4	4	-48.507646	True	5.549
4	57	1	m	20	23-May-2016	Sub4_Trial57_0	0	5	5	57.323318	True	5.549
4	57	1	m	20	23-May-2016	Sub4_Trial57_0	0	6	6	-83.987711	True	5.549
4	57	1	m	20	23-May-2016	Sub4_Trial57_1	1	0	0	-4.618563999999999	False	5.549
4	57	1	m	20	23-May-2016	Sub4_Trial57_1	1	1	1	25.836042	False	5.549
4	57	1	m	20	23-May-2016	Sub4_Trial57_1	1	2	2	68.188633	False	5.549
4	57	1	m	20	23-May-2016	Sub4_Trial57_1	1	3	3	-16.377318000000002	False	5.549
4	57	1	m	20	23-May-2016	Sub4_Trial57_1	1	4	4	-65.568946	False	5.549
4	57	1	m	20	23-May-2016	Sub4_Trial57_1	1	5	5	-43.790515	False	5.549
4	57	1	m	20	23-May-2016	Sub4_Trial57_1	1	6	6	40.960579	False	5.549
4	58	1	m	20	23-May-2016	Sub4_Trial58_0	0	0	0	-25.220549	True	13.833
4	58	1	m	20	23-May-2016	Sub4_Trial58_0	0	1	1	-46.223265	True	13.833
4	58	1	m	20	23-May-2016	Sub4_Trial58_0	0	2	2	-16.371153	True	13.833
4	58	1	m	20	23-May-2016	Sub4_Trial58_0	0	3	3	-29.225684	True	13.833
4	58	1	m	20	23-May-2016	Sub4_Trial58_0	0	4	4	15.660772999999999	True	13.833
4	58	1	m	20	23-May-2016	Sub4_Trial58_0	0	5	5	121.29586699999999	True	13.833
4	58	1	m	20	23-May-2016	Sub4_Trial58_0	0	6	6	-6.069912	True	13.833
4	58	1	m	20	23-May-2016	Sub4_Trial58_1	1	0	0	57.513036	False	13.833
4	58	1	m	20	23-May-2016	Sub4_Trial58_1	1	1	1	82.4963	False	13.833
4	58	1	m	20	23-May-2016	Sub4_Trial58_1	1	2	2	64.019865	False	13.833
4	58	1	m	20	23-May-2016	Sub4_Trial58_1	1	3	3	114.410771	False	13.833
4	58	1	m	20	23-May-2016	Sub4_Trial58_1	1	4	4	26.180133	False	13.833
4	58	1	m	20	23-May-2016	Sub4_Trial58_1	1	5	5	-91.584273	False	13.833
4	58	1	m	20	23-May-2016	Sub4_Trial58_1	1	6	6	75.354354	False	13.833
4	59	1	m	20	23-May-2016	Sub4_Trial59_0	0	0	0	-17.131228	False	0.939
4	59	1	m	20	23-May-2016	Sub4_Trial59_0	0	1	1	97.790533	False	0.939
4	59	1	m	20	23-May-2016	Sub4_Trial59_0	0	2	2	-52.282151	False	0.939
4	59	1	m	20	23-May-2016	Sub4_Trial59_0	0	3	3	33.338002	False	0.939
4	59	1	m	20	23-May-2016	Sub4_Trial59_0	0	4	4	98.811546	False	0.939
4	59	1	m	20	23-May-2016	Sub4_Trial59_0	0	5	5	-41.69972	False	0.939
4	59	1	m	20	23-May-2016	Sub4_Trial59_0	0	6	6	-44.006913999999995	False	0.939
4	59	1	m	20	23-May-2016	Sub4_Trial59_1	1	0	0	8.013897	True	0.939
4	59	1	m	20	23-May-2016	Sub4_Trial59_1	1	1	1	-16.380489	True	0.939
4	59	1	m	20	23-May-2016	Sub4_Trial59_1	1	2	2	-56.197068	True	0.939
4	59	1	m	20	23-May-2016	Sub4_Trial59_1	1	3	3	29.401019000000005	True	0.939
4	59	1	m	20	23-May-2016	Sub4_Trial59_1	1	4	4	29.000324	True	0.939
4	59	1	m	20	23-May-2016	Sub4_Trial59_1	1	5	5	75.233656	True	0.939
4	59	1	m	20	23-May-2016	Sub4_Trial59_1	1	6	6	97.130057	True	0.939
4	60	1	m	20	23-May-2016	Sub4_Trial60_0	0	0	0	-107.052409	False	6.29
4	60	1	m	20	23-May-2016	Sub4_Trial60_0	0	1	1	-63.736113	False	6.29
4	60	1	m	20	23-May-2016	Sub4_Trial60_0	0	2	2	-104.211077	False	6.29
4	60	1	m	20	23-May-2016	Sub4_Trial60_0	0	3	3	-32.708713	False	6.29
4	60	1	m	20	23-May-2016	Sub4_Trial60_0	0	4	4	58.628576	False	6.29
4	60	1	m	20	23-May-2016	Sub4_Trial60_0	0	5	5	69.904989	False	6.29
4	60	1	m	20	23-May-2016	Sub4_Trial60_0	0	6	6	66.24846	False	6.29
4	60	1	m	20	23-May-2016	Sub4_Trial60_1	1	0	0	126.576063	True	6.29
4	60	1	m	20	23-May-2016	Sub4_Trial60_1	1	1	1	-31.219014	True	6.29
4	60	1	m	20	23-May-2016	Sub4_Trial60_1	1	2	2	-79.108209	True	6.29
4	60	1	m	20	23-May-2016	Sub4_Trial60_1	1	3	3	-34.624282	True	6.29
4	60	1	m	20	23-May-2016	Sub4_Trial60_1	1	4	4	15.532716999999998	True	6.29
4	60	1	m	20	23-May-2016	Sub4_Trial60_1	1	5	5	27.029956999999996	True	6.29
4	60	1	m	20	23-May-2016	Sub4_Trial60_1	1	6	6	12.932355999999999	True	6.29
4	61	1	m	20	23-May-2016	Sub4_Trial61_0	0	0	0	-91.008737	False	2.841
4	61	1	m	20	23-May-2016	Sub4_Trial61_0	0	1	1	7.278587000000002	False	2.841
4	61	1	m	20	23-May-2016	Sub4_Trial61_0	0	2	2	-19.662194	False	2.841
4	61	1	m	20	23-May-2016	Sub4_Trial61_0	0	3	3	74.043132	False	2.841
4	61	1	m	20	23-May-2016	Sub4_Trial61_0	0	4	4	0.5938380000000016	False	2.841
4	61	1	m	20	23-May-2016	Sub4_Trial61_0	0	5	5	89.647707	False	2.841
4	61	1	m	20	23-May-2016	Sub4_Trial61_0	0	6	6	114.27403099999998	False	2.841
4	61	1	m	20	23-May-2016	Sub4_Trial61_1	1	0	0	54.087029	True	2.841
4	61	1	m	20	23-May-2016	Sub4_Trial61_1	1	1	1	17.730306	True	2.841
4	61	1	m	20	23-May-2016	Sub4_Trial61_1	1	2	2	77.162941	True	2.841
4	61	1	m	20	23-May-2016	Sub4_Trial61_1	1	3	3	-122.36113599999999	True	2.841
4	61	1	m	20	23-May-2016	Sub4_Trial61_1	1	4	4	79.413626	True	2.841
4	61	1	m	20	23-May-2016	Sub4_Trial61_1	1	5	5	28.108356	True	2.841
4	61	1	m	20	23-May-2016	Sub4_Trial61_1	1	6	6	117.987653	True	2.841
4	62	1	m	20	23-May-2016	Sub4_Trial62_0	0	0	0	-6.585887	False	0.664
4	62	1	m	20	23-May-2016	Sub4_Trial62_0	0	1	1	15.201795	False	0.664
4	62	1	m	20	23-May-2016	Sub4_Trial62_0	0	2	2	-26.956336	False	0.664
4	62	1	m	20	23-May-2016	Sub4_Trial62_0	0	3	3	28.173786	False	0.664
4	62	1	m	20	23-May-2016	Sub4_Trial62_0	0	4	4	114.201093	False	0.664
4	62	1	m	20	23-May-2016	Sub4_Trial62_0	0	5	5	-62.001982	False	0.664
4	62	1	m	20	23-May-2016	Sub4_Trial62_0	0	6	6	-92.38879	False	0.664
4	62	1	m	20	23-May-2016	Sub4_Trial62_1	1	0	0	-60.395216	True	0.664
4	62	1	m	20	23-May-2016	Sub4_Trial62_1	1	1	1	-30.045852	True	0.664
4	62	1	m	20	23-May-2016	Sub4_Trial62_1	1	2	2	37.528795	True	0.664
4	62	1	m	20	23-May-2016	Sub4_Trial62_1	1	3	3	-2.0147569999999995	True	0.664
4	62	1	m	20	23-May-2016	Sub4_Trial62_1	1	4	4	-67.009361	True	0.664
4	62	1	m	20	23-May-2016	Sub4_Trial62_1	1	5	5	97.513487	True	0.664
4	62	1	m	20	23-May-2016	Sub4_Trial62_1	1	6	6	-57.882236	True	0.664
4	63	1	m	20	23-May-2016	Sub4_Trial63_0	0	0	0	-93.707834	False	1.901
4	63	1	m	20	23-May-2016	Sub4_Trial63_0	0	1	1	63.59017399999999	False	1.901
4	63	1	m	20	23-May-2016	Sub4_Trial63_0	0	2	2	78.77053	False	1.901
4	63	1	m	20	23-May-2016	Sub4_Trial63_0	0	3	3	35.36453	False	1.901
4	63	1	m	20	23-May-2016	Sub4_Trial63_0	0	4	4	-15.516912	False	1.901
4	63	1	m	20	23-May-2016	Sub4_Trial63_0	0	5	5	32.397028	False	1.901
4	63	1	m	20	23-May-2016	Sub4_Trial63_0	0	6	6	112.18782099999999	False	1.901
4	63	1	m	20	23-May-2016	Sub4_Trial63_1	1	0	0	52.068883	True	1.901
4	63	1	m	20	23-May-2016	Sub4_Trial63_1	1	1	1	20.215678	True	1.901
4	63	1	m	20	23-May-2016	Sub4_Trial63_1	1	2	2	-67.839252	True	1.901
4	63	1	m	20	23-May-2016	Sub4_Trial63_1	1	3	3	-50.136134999999996	True	1.901
4	63	1	m	20	23-May-2016	Sub4_Trial63_1	1	4	4	-60.52115599999999	True	1.901
4	63	1	m	20	23-May-2016	Sub4_Trial63_1	1	5	5	-7.586553000000002	True	1.901
4	63	1	m	20	23-May-2016	Sub4_Trial63_1	1	6	6	15.023145	True	1.901
4	64	1	m	20	23-May-2016	Sub4_Trial64_0	0	0	0	18.137459	True	4.881
4	64	1	m	20	23-May-2016	Sub4_Trial64_0	0	1	1	90.871151	True	4.881
4	64	1	m	20	23-May-2016	Sub4_Trial64_0	0	2	2	21.636722	True	4.881
4	64	1	m	20	23-May-2016	Sub4_Trial64_0	0	3	3	-142.963172	True	4.881
4	64	1	m	20	23-May-2016	Sub4_Trial64_0	0	4	4	-112.87219199999998	True	4.881
4	64	1	m	20	23-May-2016	Sub4_Trial64_0	0	5	5	54.992208	True	4.881
4	64	1	m	20	23-May-2016	Sub4_Trial64_0	0	6	6	71.717234	True	4.881
4	64	1	m	20	23-May-2016	Sub4_Trial64_1	1	0	0	-13.619549	False	4.881
4	64	1	m	20	23-May-2016	Sub4_Trial64_1	1	1	1	120.706401	False	4.881
4	64	1	m	20	23-May-2016	Sub4_Trial64_1	1	2	2	-98.631253	False	4.881
4	64	1	m	20	23-May-2016	Sub4_Trial64_1	1	3	3	-36.931419	False	4.881
4	64	1	m	20	23-May-2016	Sub4_Trial64_1	1	4	4	-22.416974	False	4.881
4	64	1	m	20	23-May-2016	Sub4_Trial64_1	1	5	5	-43.018758	False	4.881
4	64	1	m	20	23-May-2016	Sub4_Trial64_1	1	6	6	-32.13209	False	4.881
4	65	1	m	20	23-May-2016	Sub4_Trial65_0	0	0	0	-2.314360999999998	False	0.756
4	65	1	m	20	23-May-2016	Sub4_Trial65_0	0	1	1	-144.391565	False	0.756
4	65	1	m	20	23-May-2016	Sub4_Trial65_0	0	2	2	38.982858	False	0.756
4	65	1	m	20	23-May-2016	Sub4_Trial65_0	0	3	3	26.822955	False	0.756
4	65	1	m	20	23-May-2016	Sub4_Trial65_0	0	4	4	111.027069	False	0.756
4	65	1	m	20	23-May-2016	Sub4_Trial65_0	0	5	5	16.704018	False	0.756
4	65	1	m	20	23-May-2016	Sub4_Trial65_0	0	6	6	-41.40633	False	0.756
4	65	1	m	20	23-May-2016	Sub4_Trial65_1	1	0	0	92.402395	True	0.756
4	65	1	m	20	23-May-2016	Sub4_Trial65_1	1	1	1	-54.280769	True	0.756
4	65	1	m	20	23-May-2016	Sub4_Trial65_1	1	2	2	-33.360884	True	0.756
4	65	1	m	20	23-May-2016	Sub4_Trial65_1	1	3	3	-37.222738	True	0.756
4	65	1	m	20	23-May-2016	Sub4_Trial65_1	1	4	4	-48.513396	True	0.756
4	65	1	m	20	23-May-2016	Sub4_Trial65_1	1	5	5	25.266483	True	0.756
4	65	1	m	20	23-May-2016	Sub4_Trial65_1	1	6	6	7.539569	True	0.756
4	66	1	m	20	23-May-2016	Sub4_Trial66_0	0	0	0	-57.86209099999999	True	5.493
4	66	1	m	20	23-May-2016	Sub4_Trial66_0	0	1	1	-0.08621399999999824	True	5.493
4	66	1	m	20	23-May-2016	Sub4_Trial66_0	0	2	2	-33.284149	True	5.493
4	66	1	m	20	23-May-2016	Sub4_Trial66_0	0	3	3	17.022239	True	5.493
4	66	1	m	20	23-May-2016	Sub4_Trial66_0	0	4	4	32.813915	True	5.493
4	66	1	m	20	23-May-2016	Sub4_Trial66_0	0	5	5	-53.253963999999996	True	5.493
4	66	1	m	20	23-May-2016	Sub4_Trial66_0	0	6	6	31.88057	True	5.493
4	66	1	m	20	23-May-2016	Sub4_Trial66_1	1	0	0	-3.1101470000000013	False	5.493
4	66	1	m	20	23-May-2016	Sub4_Trial66_1	1	1	1	-41.099571	False	5.493
4	66	1	m	20	23-May-2016	Sub4_Trial66_1	1	2	2	-4.517481	False	5.493
4	66	1	m	20	23-May-2016	Sub4_Trial66_1	1	3	3	65.117791	False	5.493
4	66	1	m	20	23-May-2016	Sub4_Trial66_1	1	4	4	58.255606	False	5.493
4	66	1	m	20	23-May-2016	Sub4_Trial66_1	1	5	5	-41.372655	False	5.493
4	66	1	m	20	23-May-2016	Sub4_Trial66_1	1	6	6	-30.503433	False	5.493
4	67	1	m	20	23-May-2016	Sub4_Trial67_0	0	0	0	84.664955	False	1.166
4	67	1	m	20	23-May-2016	Sub4_Trial67_0	0	1	1	-91.341286	False	1.166
4	67	1	m	20	23-May-2016	Sub4_Trial67_0	0	2	2	35.076973	False	1.166
4	67	1	m	20	23-May-2016	Sub4_Trial67_0	0	3	3	20.318763000000004	False	1.166
4	67	1	m	20	23-May-2016	Sub4_Trial67_0	0	4	4	56.701325	False	1.166
4	67	1	m	20	23-May-2016	Sub4_Trial67_0	0	5	5	32.965343	False	1.166
4	67	1	m	20	23-May-2016	Sub4_Trial67_0	0	6	6	58.21454700000001	False	1.166
4	67	1	m	20	23-May-2016	Sub4_Trial67_1	1	0	0	-52.043931	True	1.166
4	67	1	m	20	23-May-2016	Sub4_Trial67_1	1	1	1	103.818622	True	1.166
4	67	1	m	20	23-May-2016	Sub4_Trial67_1	1	2	2	17.191664	True	1.166
4	67	1	m	20	23-May-2016	Sub4_Trial67_1	1	3	3	60.194091	True	1.166
4	67	1	m	20	23-May-2016	Sub4_Trial67_1	1	4	4	-48.721002999999996	True	1.166
4	67	1	m	20	23-May-2016	Sub4_Trial67_1	1	5	5	85.837529	True	1.166
4	67	1	m	20	23-May-2016	Sub4_Trial67_1	1	6	6	-0.9353939999999987	True	1.166
4	68	1	m	20	23-May-2016	Sub4_Trial68_0	0	0	0	-74.225925	True	2.239
4	68	1	m	20	23-May-2016	Sub4_Trial68_0	0	1	1	-112.263429	True	2.239
4	68	1	m	20	23-May-2016	Sub4_Trial68_0	0	2	2	0.2934219999999996	True	2.239
4	68	1	m	20	23-May-2016	Sub4_Trial68_0	0	3	3	32.080129	True	2.239
4	68	1	m	20	23-May-2016	Sub4_Trial68_0	0	4	4	-140.700958	True	2.239
4	68	1	m	20	23-May-2016	Sub4_Trial68_0	0	5	5	107.856829	True	2.239
4	68	1	m	20	23-May-2016	Sub4_Trial68_0	0	6	6	47.449228	True	2.239
4	68	1	m	20	23-May-2016	Sub4_Trial68_1	1	0	0	34.126583	False	2.239
4	68	1	m	20	23-May-2016	Sub4_Trial68_1	1	1	1	10.928603000000003	False	2.239
4	68	1	m	20	23-May-2016	Sub4_Trial68_1	1	2	2	-12.118086	False	2.239
4	68	1	m	20	23-May-2016	Sub4_Trial68_1	1	3	3	-12.378281	False	2.239
4	68	1	m	20	23-May-2016	Sub4_Trial68_1	1	4	4	1.8608410000000006	False	2.239
4	68	1	m	20	23-May-2016	Sub4_Trial68_1	1	5	5	-2.3405839999999998	False	2.239
4	68	1	m	20	23-May-2016	Sub4_Trial68_1	1	6	6	-0.6775510000000011	False	2.239
4	69	1	m	20	23-May-2016	Sub4_Trial69_0	0	0	0	-8.677166	True	0.891
4	69	1	m	20	23-May-2016	Sub4_Trial69_0	0	1	1	13.591099	True	0.891
4	69	1	m	20	23-May-2016	Sub4_Trial69_0	0	2	2	-108.341742	True	0.891
4	69	1	m	20	23-May-2016	Sub4_Trial69_0	0	3	3	14.777093999999998	True	0.891
4	69	1	m	20	23-May-2016	Sub4_Trial69_0	0	4	4	-28.922633	True	0.891
4	69	1	m	20	23-May-2016	Sub4_Trial69_0	0	5	5	48.442627	True	0.891
4	69	1	m	20	23-May-2016	Sub4_Trial69_0	0	6	6	-126.890541	True	0.891
4	69	1	m	20	23-May-2016	Sub4_Trial69_1	1	0	0	42.344858	False	0.891
4	69	1	m	20	23-May-2016	Sub4_Trial69_1	1	1	1	-42.717852	False	0.891
4	69	1	m	20	23-May-2016	Sub4_Trial69_1	1	2	2	-32.816105	False	0.891
4	69	1	m	20	23-May-2016	Sub4_Trial69_1	1	3	3	-0.9397410000000015	False	0.891
4	69	1	m	20	23-May-2016	Sub4_Trial69_1	1	4	4	14.583745	False	0.891
4	69	1	m	20	23-May-2016	Sub4_Trial69_1	1	5	5	-20.071117	False	0.891
4	69	1	m	20	23-May-2016	Sub4_Trial69_1	1	6	6	-117.026614	False	0.891
4	70	1	m	20	23-May-2016	Sub4_Trial70_0	0	0	0	-10.877569	False	7.999
4	70	1	m	20	23-May-2016	Sub4_Trial70_0	0	1	1	-21.912133	False	7.999
4	70	1	m	20	23-May-2016	Sub4_Trial70_0	0	2	2	7.680543	False	7.999
4	70	1	m	20	23-May-2016	Sub4_Trial70_0	0	3	3	-36.249752	False	7.999
4	70	1	m	20	23-May-2016	Sub4_Trial70_0	0	4	4	-10.317855	False	7.999
4	70	1	m	20	23-May-2016	Sub4_Trial70_0	0	5	5	-33.93215	False	7.999
4	70	1	m	20	23-May-2016	Sub4_Trial70_0	0	6	6	-26.42876	False	7.999
4	70	1	m	20	23-May-2016	Sub4_Trial70_1	1	0	0	-111.286113	True	7.999
4	70	1	m	20	23-May-2016	Sub4_Trial70_1	1	1	1	8.147934	True	7.999
4	70	1	m	20	23-May-2016	Sub4_Trial70_1	1	2	2	26.741085	True	7.999
4	70	1	m	20	23-May-2016	Sub4_Trial70_1	1	3	3	-59.630097000000006	True	7.999
4	70	1	m	20	23-May-2016	Sub4_Trial70_1	1	4	4	82.65291	True	7.999
4	70	1	m	20	23-May-2016	Sub4_Trial70_1	1	5	5	-21.616337	True	7.999
4	70	1	m	20	23-May-2016	Sub4_Trial70_1	1	6	6	121.689813	True	7.999
4	71	1	m	20	23-May-2016	Sub4_Trial71_0	0	0	0	-71.557056	True	1.257
4	71	1	m	20	23-May-2016	Sub4_Trial71_0	0	1	1	-120.41288	True	1.257
4	71	1	m	20	23-May-2016	Sub4_Trial71_0	0	2	2	25.491458	True	1.257
4	71	1	m	20	23-May-2016	Sub4_Trial71_0	0	3	3	81.246599	True	1.257
4	71	1	m	20	23-May-2016	Sub4_Trial71_0	0	4	4	-24.945385	True	1.257
4	71	1	m	20	23-May-2016	Sub4_Trial71_0	0	5	5	-10.180361	True	1.257
4	71	1	m	20	23-May-2016	Sub4_Trial71_0	0	6	6	-22.990345	True	1.257
4	71	1	m	20	23-May-2016	Sub4_Trial71_1	1	0	0	73.420471	False	1.257
4	71	1	m	20	23-May-2016	Sub4_Trial71_1	1	1	1	124.742687	False	1.257
4	71	1	m	20	23-May-2016	Sub4_Trial71_1	1	2	2	-78.743902	False	1.257
4	71	1	m	20	23-May-2016	Sub4_Trial71_1	1	3	3	82.157748	False	1.257
4	71	1	m	20	23-May-2016	Sub4_Trial71_1	1	4	4	-7.427657	False	1.257
4	71	1	m	20	23-May-2016	Sub4_Trial71_1	1	5	5	6.42778	False	1.257
4	71	1	m	20	23-May-2016	Sub4_Trial71_1	1	6	6	136.871196	False	1.257
4	72	1	m	20	23-May-2016	Sub4_Trial72_0	0	0	0	-54.12557699999999	False	0.769
4	72	1	m	20	23-May-2016	Sub4_Trial72_0	0	1	1	-61.554022	False	0.769
4	72	1	m	20	23-May-2016	Sub4_Trial72_0	0	2	2	-36.113901	False	0.769
4	72	1	m	20	23-May-2016	Sub4_Trial72_0	0	3	3	40.614588	False	0.769
4	72	1	m	20	23-May-2016	Sub4_Trial72_0	0	4	4	71.743348	False	0.769
4	72	1	m	20	23-May-2016	Sub4_Trial72_0	0	5	5	82.422025	False	0.769
4	72	1	m	20	23-May-2016	Sub4_Trial72_0	0	6	6	-107.838445	False	0.769
4	72	1	m	20	23-May-2016	Sub4_Trial72_1	1	0	0	-10.719708	True	0.769
4	72	1	m	20	23-May-2016	Sub4_Trial72_1	1	1	1	-46.473554	True	0.769
4	72	1	m	20	23-May-2016	Sub4_Trial72_1	1	2	2	-10.661091	True	0.769
4	72	1	m	20	23-May-2016	Sub4_Trial72_1	1	3	3	-61.37667	True	0.769
4	72	1	m	20	23-May-2016	Sub4_Trial72_1	1	4	4	-63.98553	True	0.769
4	72	1	m	20	23-May-2016	Sub4_Trial72_1	1	5	5	52.82240999999999	True	0.769
4	72	1	m	20	23-May-2016	Sub4_Trial72_1	1	6	6	76.183005	True	0.769
4	73	1	m	20	23-May-2016	Sub4_Trial73_0	0	0	0	123.53037599999999	True	7.081
4	73	1	m	20	23-May-2016	Sub4_Trial73_0	0	1	1	44.794668	True	7.081
4	73	1	m	20	23-May-2016	Sub4_Trial73_0	0	2	2	38.854927	True	7.081
4	73	1	m	20	23-May-2016	Sub4_Trial73_0	0	3	3	10.962316999999999	True	7.081
4	73	1	m	20	23-May-2016	Sub4_Trial73_0	0	4	4	44.438829	True	7.081
4	73	1	m	20	23-May-2016	Sub4_Trial73_0	0	5	5	-133.0185	True	7.081
4	73	1	m	20	23-May-2016	Sub4_Trial73_0	0	6	6	42.819587	True	7.081
4	73	1	m	20	23-May-2016	Sub4_Trial73_1	1	0	0	-30.31452	False	7.081
4	73	1	m	20	23-May-2016	Sub4_Trial73_1	1	1	1	-119.49141400000002	False	7.081
4	73	1	m	20	23-May-2016	Sub4_Trial73_1	1	2	2	46.645232	False	7.081
4	73	1	m	20	23-May-2016	Sub4_Trial73_1	1	3	3	6.590654000000001	False	7.081
4	73	1	m	20	23-May-2016	Sub4_Trial73_1	1	4	4	-73.874443	False	7.081
4	73	1	m	20	23-May-2016	Sub4_Trial73_1	1	5	5	-21.810339999999997	False	7.081
4	73	1	m	20	23-May-2016	Sub4_Trial73_1	1	6	6	67.429541	False	7.081
4	74	1	m	20	23-May-2016	Sub4_Trial74_0	0	0	0	-98.696473	True	3.47
4	74	1	m	20	23-May-2016	Sub4_Trial74_0	0	1	1	-35.084657	True	3.47
4	74	1	m	20	23-May-2016	Sub4_Trial74_0	0	2	2	21.479304999999997	True	3.47
4	74	1	m	20	23-May-2016	Sub4_Trial74_0	0	3	3	-23.169174	True	3.47
4	74	1	m	20	23-May-2016	Sub4_Trial74_0	0	4	4	-42.908493	True	3.47
4	74	1	m	20	23-May-2016	Sub4_Trial74_0	0	5	5	-41.294513	True	3.47
4	74	1	m	20	23-May-2016	Sub4_Trial74_0	0	6	6	67.628513	True	3.47
4	74	1	m	20	23-May-2016	Sub4_Trial74_1	1	0	0	5.223853	False	3.47
4	74	1	m	20	23-May-2016	Sub4_Trial74_1	1	1	1	49.391373	False	3.47
4	74	1	m	20	23-May-2016	Sub4_Trial74_1	1	2	2	-38.64185	False	3.47
4	74	1	m	20	23-May-2016	Sub4_Trial74_1	1	3	3	135.26913	False	3.47
4	74	1	m	20	23-May-2016	Sub4_Trial74_1	1	4	4	107.218063	False	3.47
4	74	1	m	20	23-May-2016	Sub4_Trial74_1	1	5	5	-13.909151999999999	False	3.47
4	74	1	m	20	23-May-2016	Sub4_Trial74_1	1	6	6	110.049881	False	3.47
4	75	1	m	20	23-May-2016	Sub4_Trial75_0	0	0	0	7.445131	True	1.122
4	75	1	m	20	23-May-2016	Sub4_Trial75_0	0	1	1	-54.110983	True	1.122
4	75	1	m	20	23-May-2016	Sub4_Trial75_0	0	2	2	-40.758435	True	1.122
4	75	1	m	20	23-May-2016	Sub4_Trial75_0	0	3	3	21.698555999999996	True	1.122
4	75	1	m	20	23-May-2016	Sub4_Trial75_0	0	4	4	-103.60474	True	1.122
4	75	1	m	20	23-May-2016	Sub4_Trial75_0	0	5	5	58.64548099999999	True	1.122
4	75	1	m	20	23-May-2016	Sub4_Trial75_0	0	6	6	-39.251592	True	1.122
4	75	1	m	20	23-May-2016	Sub4_Trial75_1	1	0	0	51.067349	False	1.122
4	75	1	m	20	23-May-2016	Sub4_Trial75_1	1	1	1	81.790297	False	1.122
4	75	1	m	20	23-May-2016	Sub4_Trial75_1	1	2	2	29.727843	False	1.122
4	75	1	m	20	23-May-2016	Sub4_Trial75_1	1	3	3	-68.978359	False	1.122
4	75	1	m	20	23-May-2016	Sub4_Trial75_1	1	4	4	70.250795	False	1.122
4	75	1	m	20	23-May-2016	Sub4_Trial75_1	1	5	5	-13.197183000000003	False	1.122
4	75	1	m	20	23-May-2016	Sub4_Trial75_1	1	6	6	-35.883703	False	1.122
4	76	1	m	20	23-May-2016	Sub4_Trial76_0	0	0	0	-67.022004	False	6.196
4	76	1	m	20	23-May-2016	Sub4_Trial76_0	0	1	1	82.691511	False	6.196
4	76	1	m	20	23-May-2016	Sub4_Trial76_0	0	2	2	-3.493829999999999	False	6.196
4	76	1	m	20	23-May-2016	Sub4_Trial76_0	0	3	3	19.404252999999997	False	6.196
4	76	1	m	20	23-May-2016	Sub4_Trial76_0	0	4	4	-120.394248	False	6.196
4	76	1	m	20	23-May-2016	Sub4_Trial76_0	0	5	5	-33.515622	False	6.196
4	76	1	m	20	23-May-2016	Sub4_Trial76_0	0	6	6	-15.679304	False	6.196
4	76	1	m	20	23-May-2016	Sub4_Trial76_1	1	0	0	-23.533445	True	6.196
4	76	1	m	20	23-May-2016	Sub4_Trial76_1	1	1	1	-109.508173	True	6.196
4	76	1	m	20	23-May-2016	Sub4_Trial76_1	1	2	2	-43.788184	True	6.196
4	76	1	m	20	23-May-2016	Sub4_Trial76_1	1	3	3	113.083337	True	6.196
4	76	1	m	20	23-May-2016	Sub4_Trial76_1	1	4	4	23.889816	True	6.196
4	76	1	m	20	23-May-2016	Sub4_Trial76_1	1	5	5	7.831662	True	6.196
4	76	1	m	20	23-May-2016	Sub4_Trial76_1	1	6	6	-66.312724	True	6.196
4	77	1	m	20	23-May-2016	Sub4_Trial77_0	0	0	0	-51.81591900000001	False	0.447
4	77	1	m	20	23-May-2016	Sub4_Trial77_0	0	1	1	-13.871299	False	0.447
4	77	1	m	20	23-May-2016	Sub4_Trial77_0	0	2	2	-11.613610999999999	False	0.447
4	77	1	m	20	23-May-2016	Sub4_Trial77_0	0	3	3	-19.807576999999995	False	0.447
4	77	1	m	20	23-May-2016	Sub4_Trial77_0	0	4	4	56.095072	False	0.447
4	77	1	m	20	23-May-2016	Sub4_Trial77_0	0	5	5	36.91127	False	0.447
4	77	1	m	20	23-May-2016	Sub4_Trial77_0	0	6	6	-20.143949	False	0.447
4	77	1	m	20	23-May-2016	Sub4_Trial77_1	1	0	0	-97.33044	True	0.447
4	77	1	m	20	23-May-2016	Sub4_Trial77_1	1	1	1	-18.703251	True	0.447
4	77	1	m	20	23-May-2016	Sub4_Trial77_1	1	2	2	92.900176	True	0.447
4	77	1	m	20	23-May-2016	Sub4_Trial77_1	1	3	3	-26.834389	True	0.447
4	77	1	m	20	23-May-2016	Sub4_Trial77_1	1	4	4	-91.607741	True	0.447
4	77	1	m	20	23-May-2016	Sub4_Trial77_1	1	5	5	34.77473	True	0.447
4	77	1	m	20	23-May-2016	Sub4_Trial77_1	1	6	6	19.195695	True	0.447
4	78	1	m	20	23-May-2016	Sub4_Trial78_0	0	0	0	22.149251	False	0.593
4	78	1	m	20	23-May-2016	Sub4_Trial78_0	0	1	1	21.3545	False	0.593
4	78	1	m	20	23-May-2016	Sub4_Trial78_0	0	2	2	-17.379721000000004	False	0.593
4	78	1	m	20	23-May-2016	Sub4_Trial78_0	0	3	3	-94.264066	False	0.593
4	78	1	m	20	23-May-2016	Sub4_Trial78_0	0	4	4	25.259321	False	0.593
4	78	1	m	20	23-May-2016	Sub4_Trial78_0	0	5	5	68.143066	False	0.593
4	78	1	m	20	23-May-2016	Sub4_Trial78_0	0	6	6	-38.209364	False	0.593
4	78	1	m	20	23-May-2016	Sub4_Trial78_1	1	0	0	82.115965	True	0.593
4	78	1	m	20	23-May-2016	Sub4_Trial78_1	1	1	1	84.348548	True	0.593
4	78	1	m	20	23-May-2016	Sub4_Trial78_1	1	2	2	-63.875658	True	0.593
4	78	1	m	20	23-May-2016	Sub4_Trial78_1	1	3	3	27.316949	True	0.593
4	78	1	m	20	23-May-2016	Sub4_Trial78_1	1	4	4	-62.374651	True	0.593
4	78	1	m	20	23-May-2016	Sub4_Trial78_1	1	5	5	29.812883999999997	True	0.593
4	78	1	m	20	23-May-2016	Sub4_Trial78_1	1	6	6	16.271181	True	0.593
4	79	1	m	20	23-May-2016	Sub4_Trial79_0	0	0	0	-41.968634	False	2.212
4	79	1	m	20	23-May-2016	Sub4_Trial79_0	0	1	1	73.629409	False	2.212
4	79	1	m	20	23-May-2016	Sub4_Trial79_0	0	2	2	20.725317000000004	False	2.212
4	79	1	m	20	23-May-2016	Sub4_Trial79_0	0	3	3	-83.501889	False	2.212
4	79	1	m	20	23-May-2016	Sub4_Trial79_0	0	4	4	2.788848999999999	False	2.212
4	79	1	m	20	23-May-2016	Sub4_Trial79_0	0	5	5	-48.752218	False	2.212
4	79	1	m	20	23-May-2016	Sub4_Trial79_0	0	6	6	30.244732999999997	False	2.212
4	79	1	m	20	23-May-2016	Sub4_Trial79_1	1	0	0	1.6253659999999996	True	2.212
4	79	1	m	20	23-May-2016	Sub4_Trial79_1	1	1	1	-73.355917	True	2.212
4	79	1	m	20	23-May-2016	Sub4_Trial79_1	1	2	2	56.358683	True	2.212
4	79	1	m	20	23-May-2016	Sub4_Trial79_1	1	3	3	46.231761	True	2.212
4	79	1	m	20	23-May-2016	Sub4_Trial79_1	1	4	4	6.410575	True	2.212
4	79	1	m	20	23-May-2016	Sub4_Trial79_1	1	5	5	76.580191	True	2.212
4	79	1	m	20	23-May-2016	Sub4_Trial79_1	1	6	6	-63.554969	True	2.212
4	80	1	m	20	23-May-2016	Sub4_Trial80_0	0	0	0	0.12055199999999999	True	0.931
4	80	1	m	20	23-May-2016	Sub4_Trial80_0	0	1	1	34.163798	True	0.931
4	80	1	m	20	23-May-2016	Sub4_Trial80_0	0	2	2	-8.317709999999998	True	0.931
4	80	1	m	20	23-May-2016	Sub4_Trial80_0	0	3	3	75.938236	True	0.931
4	80	1	m	20	23-May-2016	Sub4_Trial80_0	0	4	4	138.26825	True	0.931
4	80	1	m	20	23-May-2016	Sub4_Trial80_0	0	5	5	44.446184	True	0.931
4	80	1	m	20	23-May-2016	Sub4_Trial80_0	0	6	6	4.956869000000001	True	0.931
4	80	1	m	20	23-May-2016	Sub4_Trial80_1	1	0	0	109.42851200000001	False	0.931
4	80	1	m	20	23-May-2016	Sub4_Trial80_1	1	1	1	-56.965979	False	0.931
4	80	1	m	20	23-May-2016	Sub4_Trial80_1	1	2	2	113.27692100000002	False	0.931
4	80	1	m	20	23-May-2016	Sub4_Trial80_1	1	3	3	48.994253	False	0.931
4	80	1	m	20	23-May-2016	Sub4_Trial80_1	1	4	4	143.541479	False	0.931
4	80	1	m	20	23-May-2016	Sub4_Trial80_1	1	5	5	-77.736431	False	0.931
4	80	1	m	20	23-May-2016	Sub4_Trial80_1	1	6	6	12.725285	False	0.931
4	81	1	m	20	23-May-2016	Sub4_Trial81_0	0	0	0	-113.300146	False	3.966
4	81	1	m	20	23-May-2016	Sub4_Trial81_0	0	1	1	4.747875999999998	False	3.966
4	81	1	m	20	23-May-2016	Sub4_Trial81_0	0	2	2	101.044153	False	3.966
4	81	1	m	20	23-May-2016	Sub4_Trial81_0	0	3	3	78.358623	False	3.966
4	81	1	m	20	23-May-2016	Sub4_Trial81_0	0	4	4	-59.447282	False	3.966
4	81	1	m	20	23-May-2016	Sub4_Trial81_0	0	5	5	-33.849399	False	3.966
4	81	1	m	20	23-May-2016	Sub4_Trial81_0	0	6	6	-26.870206	False	3.966
4	81	1	m	20	23-May-2016	Sub4_Trial81_1	1	0	0	29.98027	True	3.966
4	81	1	m	20	23-May-2016	Sub4_Trial81_1	1	1	1	-8.286434	True	3.966
4	81	1	m	20	23-May-2016	Sub4_Trial81_1	1	2	2	148.918816	True	3.966
4	81	1	m	20	23-May-2016	Sub4_Trial81_1	1	3	3	10.742872	True	3.966
4	81	1	m	20	23-May-2016	Sub4_Trial81_1	1	4	4	38.467755	True	3.966
4	81	1	m	20	23-May-2016	Sub4_Trial81_1	1	5	5	9.15108	True	3.966
4	81	1	m	20	23-May-2016	Sub4_Trial81_1	1	6	6	-70.318085	True	3.966
4	82	1	m	20	23-May-2016	Sub4_Trial82_0	0	0	0	-137.366294	False	2.799
4	82	1	m	20	23-May-2016	Sub4_Trial82_0	0	1	1	16.092907	False	2.799
4	82	1	m	20	23-May-2016	Sub4_Trial82_0	0	2	2	-16.492061	False	2.799
4	82	1	m	20	23-May-2016	Sub4_Trial82_0	0	3	3	39.39015	False	2.799
4	82	1	m	20	23-May-2016	Sub4_Trial82_0	0	4	4	-143.457278	False	2.799
4	82	1	m	20	23-May-2016	Sub4_Trial82_0	0	5	5	-95.53037	False	2.799
4	82	1	m	20	23-May-2016	Sub4_Trial82_0	0	6	6	111.360578	False	2.799
4	82	1	m	20	23-May-2016	Sub4_Trial82_1	1	0	0	-6.521849	True	2.799
4	82	1	m	20	23-May-2016	Sub4_Trial82_1	1	1	1	-61.367584	True	2.799
4	82	1	m	20	23-May-2016	Sub4_Trial82_1	1	2	2	-47.465366	True	2.799
4	82	1	m	20	23-May-2016	Sub4_Trial82_1	1	3	3	129.63132	True	2.799
4	82	1	m	20	23-May-2016	Sub4_Trial82_1	1	4	4	19.162279999999996	True	2.799
4	82	1	m	20	23-May-2016	Sub4_Trial82_1	1	5	5	-51.065449	True	2.799
4	82	1	m	20	23-May-2016	Sub4_Trial82_1	1	6	6	26.501440000000002	True	2.799
4	83	1	m	20	23-May-2016	Sub4_Trial83_0	0	0	0	46.51968	False	7.447
4	83	1	m	20	23-May-2016	Sub4_Trial83_0	0	1	1	-57.237628	False	7.447
4	83	1	m	20	23-May-2016	Sub4_Trial83_0	0	2	2	2.2370519999999985	False	7.447
4	83	1	m	20	23-May-2016	Sub4_Trial83_0	0	3	3	10.031014	False	7.447
4	83	1	m	20	23-May-2016	Sub4_Trial83_0	0	4	4	9.466769	False	7.447
4	83	1	m	20	23-May-2016	Sub4_Trial83_0	0	5	5	-21.86806	False	7.447
4	83	1	m	20	23-May-2016	Sub4_Trial83_0	0	6	6	17.699831	False	7.447
4	83	1	m	20	23-May-2016	Sub4_Trial83_1	1	0	0	40.633476	True	7.447
4	83	1	m	20	23-May-2016	Sub4_Trial83_1	1	1	1	3.6716380000000015	True	7.447
4	83	1	m	20	23-May-2016	Sub4_Trial83_1	1	2	2	16.008708	True	7.447
4	83	1	m	20	23-May-2016	Sub4_Trial83_1	1	3	3	-36.738802	True	7.447
4	83	1	m	20	23-May-2016	Sub4_Trial83_1	1	4	4	-6.084764	True	7.447
4	83	1	m	20	23-May-2016	Sub4_Trial83_1	1	5	5	-136.381976	True	7.447
4	83	1	m	20	23-May-2016	Sub4_Trial83_1	1	6	6	57.375032000000004	True	7.447
4	84	1	m	20	23-May-2016	Sub4_Trial84_0	0	0	0	-31.819298	True	2.058
4	84	1	m	20	23-May-2016	Sub4_Trial84_0	0	1	1	78.405634	True	2.058
4	84	1	m	20	23-May-2016	Sub4_Trial84_0	0	2	2	-12.946568	True	2.058
4	84	1	m	20	23-May-2016	Sub4_Trial84_0	0	3	3	72.261222	True	2.058
4	84	1	m	20	23-May-2016	Sub4_Trial84_0	0	4	4	-10.196867	True	2.058
4	84	1	m	20	23-May-2016	Sub4_Trial84_0	0	5	5	41.596676	True	2.058
4	84	1	m	20	23-May-2016	Sub4_Trial84_0	0	6	6	28.709508999999997	True	2.058
4	84	1	m	20	23-May-2016	Sub4_Trial84_1	1	0	0	-153.266912	False	2.058
4	84	1	m	20	23-May-2016	Sub4_Trial84_1	1	1	1	39.101411	False	2.058
4	84	1	m	20	23-May-2016	Sub4_Trial84_1	1	2	2	-44.479243	False	2.058
4	84	1	m	20	23-May-2016	Sub4_Trial84_1	1	3	3	11.896739	False	2.058
4	84	1	m	20	23-May-2016	Sub4_Trial84_1	1	4	4	-55.648202999999995	False	2.058
4	84	1	m	20	23-May-2016	Sub4_Trial84_1	1	5	5	127.823646	False	2.058
4	84	1	m	20	23-May-2016	Sub4_Trial84_1	1	6	6	35.886359	False	2.058
4	85	1	m	20	23-May-2016	Sub4_Trial85_0	0	0	0	24.38244	True	1.756
4	85	1	m	20	23-May-2016	Sub4_Trial85_0	0	1	1	66.465984	True	1.756
4	85	1	m	20	23-May-2016	Sub4_Trial85_0	0	2	2	-58.73116	True	1.756
4	85	1	m	20	23-May-2016	Sub4_Trial85_0	0	3	3	-51.737826	True	1.756
4	85	1	m	20	23-May-2016	Sub4_Trial85_0	0	4	4	-74.137754	True	1.756
4	85	1	m	20	23-May-2016	Sub4_Trial85_0	0	5	5	-45.31272899999999	True	1.756
4	85	1	m	20	23-May-2016	Sub4_Trial85_0	0	6	6	60.092116	True	1.756
4	85	1	m	20	23-May-2016	Sub4_Trial85_1	1	0	0	126.49582900000001	False	1.756
4	85	1	m	20	23-May-2016	Sub4_Trial85_1	1	1	1	92.694462	False	1.756
4	85	1	m	20	23-May-2016	Sub4_Trial85_1	1	2	2	-59.964299	False	1.756
4	85	1	m	20	23-May-2016	Sub4_Trial85_1	1	3	3	-46.649084	False	1.756
4	85	1	m	20	23-May-2016	Sub4_Trial85_1	1	4	4	-15.131518	False	1.756
4	85	1	m	20	23-May-2016	Sub4_Trial85_1	1	5	5	-35.690827	False	1.756
4	85	1	m	20	23-May-2016	Sub4_Trial85_1	1	6	6	79.226486	False	1.756
4	86	1	m	20	23-May-2016	Sub4_Trial86_0	0	0	0	-13.342867999999996	False	0.733
4	86	1	m	20	23-May-2016	Sub4_Trial86_0	0	1	1	46.244135	False	0.733
4	86	1	m	20	23-May-2016	Sub4_Trial86_0	0	2	2	-23.823495	False	0.733
4	86	1	m	20	23-May-2016	Sub4_Trial86_0	0	3	3	40.896815	False	0.733
4	86	1	m	20	23-May-2016	Sub4_Trial86_0	0	4	4	-59.421672	False	0.733
4	86	1	m	20	23-May-2016	Sub4_Trial86_0	0	5	5	-54.377875	False	0.733
4	86	1	m	20	23-May-2016	Sub4_Trial86_0	0	6	6	-30.951462	False	0.733
4	86	1	m	20	23-May-2016	Sub4_Trial86_1	1	0	0	-8.067804	True	0.733
4	86	1	m	20	23-May-2016	Sub4_Trial86_1	1	1	1	73.678709	True	0.733
4	86	1	m	20	23-May-2016	Sub4_Trial86_1	1	2	2	17.759017999999998	True	0.733
4	86	1	m	20	23-May-2016	Sub4_Trial86_1	1	3	3	12.920377000000002	True	0.733
4	86	1	m	20	23-May-2016	Sub4_Trial86_1	1	4	4	25.241692999999998	True	0.733
4	86	1	m	20	23-May-2016	Sub4_Trial86_1	1	5	5	-88.75082	True	0.733
4	86	1	m	20	23-May-2016	Sub4_Trial86_1	1	6	6	-8.679029	True	0.733
4	87	1	m	20	23-May-2016	Sub4_Trial87_0	0	0	0	-48.742585	True	1.87
4	87	1	m	20	23-May-2016	Sub4_Trial87_0	0	1	1	41.939525	True	1.87
4	87	1	m	20	23-May-2016	Sub4_Trial87_0	0	2	2	-34.719111	True	1.87
4	87	1	m	20	23-May-2016	Sub4_Trial87_0	0	3	3	-7.467774	True	1.87
4	87	1	m	20	23-May-2016	Sub4_Trial87_0	0	4	4	-23.406035	True	1.87
4	87	1	m	20	23-May-2016	Sub4_Trial87_0	0	5	5	66.103844	True	1.87
4	87	1	m	20	23-May-2016	Sub4_Trial87_0	0	6	6	70.746458	True	1.87
4	87	1	m	20	23-May-2016	Sub4_Trial87_1	1	0	0	-18.469148000000004	False	1.87
4	87	1	m	20	23-May-2016	Sub4_Trial87_1	1	1	1	-84.061618	False	1.87
4	87	1	m	20	23-May-2016	Sub4_Trial87_1	1	2	2	31.493567	False	1.87
4	87	1	m	20	23-May-2016	Sub4_Trial87_1	1	3	3	-23.057482	False	1.87
4	87	1	m	20	23-May-2016	Sub4_Trial87_1	1	4	4	102.526153	False	1.87
4	87	1	m	20	23-May-2016	Sub4_Trial87_1	1	5	5	52.272585	False	1.87
4	87	1	m	20	23-May-2016	Sub4_Trial87_1	1	6	6	-59.405788	False	1.87
4	88	1	m	20	23-May-2016	Sub4_Trial88_0	0	0	0	65.661103	False	3.092
4	88	1	m	20	23-May-2016	Sub4_Trial88_0	0	1	1	-80.210728	False	3.092
4	88	1	m	20	23-May-2016	Sub4_Trial88_0	0	2	2	56.273810999999995	False	3.092
4	88	1	m	20	23-May-2016	Sub4_Trial88_0	0	3	3	-98.887505	False	3.092
4	88	1	m	20	23-May-2016	Sub4_Trial88_0	0	4	4	-57.460151	False	3.092
4	88	1	m	20	23-May-2016	Sub4_Trial88_0	0	5	5	25.472511999999995	False	3.092
4	88	1	m	20	23-May-2016	Sub4_Trial88_0	0	6	6	-80.005974	False	3.092
4	88	1	m	20	23-May-2016	Sub4_Trial88_1	1	0	0	80.889728	True	3.092
4	88	1	m	20	23-May-2016	Sub4_Trial88_1	1	1	1	70.679854	True	3.092
4	88	1	m	20	23-May-2016	Sub4_Trial88_1	1	2	2	-56.965937999999994	True	3.092
4	88	1	m	20	23-May-2016	Sub4_Trial88_1	1	3	3	-14.566845999999998	True	3.092
4	88	1	m	20	23-May-2016	Sub4_Trial88_1	1	4	4	9.860098	True	3.092
4	88	1	m	20	23-May-2016	Sub4_Trial88_1	1	5	5	15.133721	True	3.092
4	88	1	m	20	23-May-2016	Sub4_Trial88_1	1	6	6	-105.52386	True	3.092
4	89	1	m	20	23-May-2016	Sub4_Trial89_0	0	0	0	-3.6586309999999997	False	5.409
4	89	1	m	20	23-May-2016	Sub4_Trial89_0	0	1	1	63.311413	False	5.409
4	89	1	m	20	23-May-2016	Sub4_Trial89_0	0	2	2	-25.740358	False	5.409
4	89	1	m	20	23-May-2016	Sub4_Trial89_0	0	3	3	-10.965339	False	5.409
4	89	1	m	20	23-May-2016	Sub4_Trial89_0	0	4	4	-30.154604	False	5.409
4	89	1	m	20	23-May-2016	Sub4_Trial89_0	0	5	5	23.070222	False	5.409
4	89	1	m	20	23-May-2016	Sub4_Trial89_0	0	6	6	21.89403	False	5.409
4	89	1	m	20	23-May-2016	Sub4_Trial89_1	1	0	0	0.4306519999999985	True	5.409
4	89	1	m	20	23-May-2016	Sub4_Trial89_1	1	1	1	36.0448	True	5.409
4	89	1	m	20	23-May-2016	Sub4_Trial89_1	1	2	2	-33.09832	True	5.409
4	89	1	m	20	23-May-2016	Sub4_Trial89_1	1	3	3	-114.615067	True	5.409
4	89	1	m	20	23-May-2016	Sub4_Trial89_1	1	4	4	49.438264000000004	True	5.409
4	89	1	m	20	23-May-2016	Sub4_Trial89_1	1	5	5	-70.655881	True	5.409
4	89	1	m	20	23-May-2016	Sub4_Trial89_1	1	6	6	3.9530600000000007	True	5.409
4	90	1	m	20	23-May-2016	Sub4_Trial90_0	0	0	0	77.668043	True	3.136
4	90	1	m	20	23-May-2016	Sub4_Trial90_0	0	1	1	-66.74564	True	3.136
4	90	1	m	20	23-May-2016	Sub4_Trial90_0	0	2	2	39.779938	True	3.136
4	90	1	m	20	23-May-2016	Sub4_Trial90_0	0	3	3	19.895785000000004	True	3.136
4	90	1	m	20	23-May-2016	Sub4_Trial90_0	0	4	4	51.604089	True	3.136
4	90	1	m	20	23-May-2016	Sub4_Trial90_0	0	5	5	58.409707999999995	True	3.136
4	90	1	m	20	23-May-2016	Sub4_Trial90_0	0	6	6	-111.030148	True	3.136
4	90	1	m	20	23-May-2016	Sub4_Trial90_1	1	0	0	0.31815500000000085	False	3.136
4	90	1	m	20	23-May-2016	Sub4_Trial90_1	1	1	1	-11.237593	False	3.136
4	90	1	m	20	23-May-2016	Sub4_Trial90_1	1	2	2	122.404682	False	3.136
4	90	1	m	20	23-May-2016	Sub4_Trial90_1	1	3	3	-84.486136	False	3.136
4	90	1	m	20	23-May-2016	Sub4_Trial90_1	1	4	4	-68.47836	False	3.136
4	90	1	m	20	23-May-2016	Sub4_Trial90_1	1	5	5	-30.890730000000005	False	3.136
4	90	1	m	20	23-May-2016	Sub4_Trial90_1	1	6	6	50.700512	False	3.136
4	91	1	m	20	23-May-2016	Sub4_Trial91_0	0	0	0	43.721252	False	2.758
4	91	1	m	20	23-May-2016	Sub4_Trial91_0	0	1	1	-27.13751	False	2.758
4	91	1	m	20	23-May-2016	Sub4_Trial91_0	0	2	2	59.524226999999996	False	2.758
4	91	1	m	20	23-May-2016	Sub4_Trial91_0	0	3	3	-64.682818	False	2.758
4	91	1	m	20	23-May-2016	Sub4_Trial91_0	0	4	4	25.683362000000002	False	2.758
4	91	1	m	20	23-May-2016	Sub4_Trial91_0	0	5	5	-9.418482	False	2.758
4	91	1	m	20	23-May-2016	Sub4_Trial91_0	0	6	6	21.504593	False	2.758
4	91	1	m	20	23-May-2016	Sub4_Trial91_1	1	0	0	8.455775	True	2.758
4	91	1	m	20	23-May-2016	Sub4_Trial91_1	1	1	1	-28.000928000000002	True	2.758
4	91	1	m	20	23-May-2016	Sub4_Trial91_1	1	2	2	-48.067676000000006	True	2.758
4	91	1	m	20	23-May-2016	Sub4_Trial91_1	1	3	3	-33.49799	True	2.758
4	91	1	m	20	23-May-2016	Sub4_Trial91_1	1	4	4	-31.365182000000004	True	2.758
4	91	1	m	20	23-May-2016	Sub4_Trial91_1	1	5	5	0.5846130000000009	True	2.758
4	91	1	m	20	23-May-2016	Sub4_Trial91_1	1	6	6	-67.849955	True	2.758
4	92	1	m	20	23-May-2016	Sub4_Trial92_0	0	0	0	17.827597	False	4.329
4	92	1	m	20	23-May-2016	Sub4_Trial92_0	0	1	1	-8.484338000000001	False	4.329
4	92	1	m	20	23-May-2016	Sub4_Trial92_0	0	2	2	66.491038	False	4.329
4	92	1	m	20	23-May-2016	Sub4_Trial92_0	0	3	3	61.626307	False	4.329
4	92	1	m	20	23-May-2016	Sub4_Trial92_0	0	4	4	-105.527706	False	4.329
4	92	1	m	20	23-May-2016	Sub4_Trial92_0	0	5	5	93.735038	False	4.329
4	92	1	m	20	23-May-2016	Sub4_Trial92_0	0	6	6	0.9052199999999999	False	4.329
4	92	1	m	20	23-May-2016	Sub4_Trial92_1	1	0	0	39.779164	True	4.329
4	92	1	m	20	23-May-2016	Sub4_Trial92_1	1	1	1	22.358387	True	4.329
4	92	1	m	20	23-May-2016	Sub4_Trial92_1	1	2	2	-73.933752	True	4.329
4	92	1	m	20	23-May-2016	Sub4_Trial92_1	1	3	3	24.975451	True	4.329
4	92	1	m	20	23-May-2016	Sub4_Trial92_1	1	4	4	54.729286	True	4.329
4	92	1	m	20	23-May-2016	Sub4_Trial92_1	1	5	5	-89.372539	True	4.329
4	92	1	m	20	23-May-2016	Sub4_Trial92_1	1	6	6	51.744755999999995	True	4.329
4	93	1	m	20	23-May-2016	Sub4_Trial93_0	0	0	0	40.212917	False	1.717
4	93	1	m	20	23-May-2016	Sub4_Trial93_0	0	1	1	13.982079	False	1.717
4	93	1	m	20	23-May-2016	Sub4_Trial93_0	0	2	2	138.72702	False	1.717
4	93	1	m	20	23-May-2016	Sub4_Trial93_0	0	3	3	73.054293	False	1.717
4	93	1	m	20	23-May-2016	Sub4_Trial93_0	0	4	4	-127.51169099999998	False	1.717
4	93	1	m	20	23-May-2016	Sub4_Trial93_0	0	5	5	62.872987	False	1.717
4	93	1	m	20	23-May-2016	Sub4_Trial93_0	0	6	6	0.3742069999999984	False	1.717
4	93	1	m	20	23-May-2016	Sub4_Trial93_1	1	0	0	-81.475253	True	1.717
4	93	1	m	20	23-May-2016	Sub4_Trial93_1	1	1	1	-124.828929	True	1.717
4	93	1	m	20	23-May-2016	Sub4_Trial93_1	1	2	2	64.186226	True	1.717
4	93	1	m	20	23-May-2016	Sub4_Trial93_1	1	3	3	-58.595502	True	1.717
4	93	1	m	20	23-May-2016	Sub4_Trial93_1	1	4	4	39.321748	True	1.717
4	93	1	m	20	23-May-2016	Sub4_Trial93_1	1	5	5	41.462006	True	1.717
4	93	1	m	20	23-May-2016	Sub4_Trial93_1	1	6	6	17.903414999999995	True	1.717
4	94	1	m	20	23-May-2016	Sub4_Trial94_0	0	0	0	-99.223363	False	0.621
4	94	1	m	20	23-May-2016	Sub4_Trial94_0	0	1	1	52.56483299999999	False	0.621
4	94	1	m	20	23-May-2016	Sub4_Trial94_0	0	2	2	76.59218	False	0.621
4	94	1	m	20	23-May-2016	Sub4_Trial94_0	0	3	3	-77.138292	False	0.621
4	94	1	m	20	23-May-2016	Sub4_Trial94_0	0	4	4	25.347091	False	0.621
4	94	1	m	20	23-May-2016	Sub4_Trial94_0	0	5	5	-71.238382	False	0.621
4	94	1	m	20	23-May-2016	Sub4_Trial94_0	0	6	6	-50.080969	False	0.621
4	94	1	m	20	23-May-2016	Sub4_Trial94_1	1	0	0	13.838741	True	0.621
4	94	1	m	20	23-May-2016	Sub4_Trial94_1	1	1	1	49.135088	True	0.621
4	94	1	m	20	23-May-2016	Sub4_Trial94_1	1	2	2	8.837026	True	0.621
4	94	1	m	20	23-May-2016	Sub4_Trial94_1	1	3	3	-24.432052999999996	True	0.621
4	94	1	m	20	23-May-2016	Sub4_Trial94_1	1	4	4	-33.925114	True	0.621
4	94	1	m	20	23-May-2016	Sub4_Trial94_1	1	5	5	27.049443	True	0.621
4	94	1	m	20	23-May-2016	Sub4_Trial94_1	1	6	6	10.861909	True	0.621
4	95	1	m	20	23-May-2016	Sub4_Trial95_0	0	0	0	55.514093	True	0.724
4	95	1	m	20	23-May-2016	Sub4_Trial95_0	0	1	1	136.558959	True	0.724
4	95	1	m	20	23-May-2016	Sub4_Trial95_0	0	2	2	83.663336	True	0.724
4	95	1	m	20	23-May-2016	Sub4_Trial95_0	0	3	3	-13.67149	True	0.724
4	95	1	m	20	23-May-2016	Sub4_Trial95_0	0	4	4	-97.235127	True	0.724
4	95	1	m	20	23-May-2016	Sub4_Trial95_0	0	5	5	-45.156104	True	0.724
4	95	1	m	20	23-May-2016	Sub4_Trial95_0	0	6	6	-6.340108000000001	True	0.724
4	95	1	m	20	23-May-2016	Sub4_Trial95_1	1	0	0	62.814155	False	0.724
4	95	1	m	20	23-May-2016	Sub4_Trial95_1	1	1	1	-38.357924	False	0.724
4	95	1	m	20	23-May-2016	Sub4_Trial95_1	1	2	2	28.011164	False	0.724
4	95	1	m	20	23-May-2016	Sub4_Trial95_1	1	3	3	8.389872	False	0.724
4	95	1	m	20	23-May-2016	Sub4_Trial95_1	1	4	4	-6.014897999999999	False	0.724
4	95	1	m	20	23-May-2016	Sub4_Trial95_1	1	5	5	35.342693	False	0.724
4	95	1	m	20	23-May-2016	Sub4_Trial95_1	1	6	6	-75.002261	False	0.724
4	96	1	m	20	23-May-2016	Sub4_Trial96_0	0	0	0	-75.732932	False	1.444
4	96	1	m	20	23-May-2016	Sub4_Trial96_0	0	1	1	66.361332	False	1.444
4	96	1	m	20	23-May-2016	Sub4_Trial96_0	0	2	2	47.090855000000005	False	1.444
4	96	1	m	20	23-May-2016	Sub4_Trial96_0	0	3	3	18.324088000000003	False	1.444
4	96	1	m	20	23-May-2016	Sub4_Trial96_0	0	4	4	82.021445	False	1.444
4	96	1	m	20	23-May-2016	Sub4_Trial96_0	0	5	5	151.636892	False	1.444
4	96	1	m	20	23-May-2016	Sub4_Trial96_0	0	6	6	87.957081	False	1.444
4	96	1	m	20	23-May-2016	Sub4_Trial96_1	1	0	0	61.593366	True	1.444
4	96	1	m	20	23-May-2016	Sub4_Trial96_1	1	1	1	25.284362	True	1.444
4	96	1	m	20	23-May-2016	Sub4_Trial96_1	1	2	2	-107.822668	True	1.444
4	96	1	m	20	23-May-2016	Sub4_Trial96_1	1	3	3	-14.397545000000001	True	1.444
4	96	1	m	20	23-May-2016	Sub4_Trial96_1	1	4	4	-93.183667	True	1.444
4	96	1	m	20	23-May-2016	Sub4_Trial96_1	1	5	5	-43.332276	True	1.444
4	96	1	m	20	23-May-2016	Sub4_Trial96_1	1	6	6	44.222047	True	1.444
4	97	1	m	20	23-May-2016	Sub4_Trial97_0	0	0	0	-83.32773	True	1.55
4	97	1	m	20	23-May-2016	Sub4_Trial97_0	0	1	1	18.912631000000005	True	1.55
4	97	1	m	20	23-May-2016	Sub4_Trial97_0	0	2	2	20.652648999999997	True	1.55
4	97	1	m	20	23-May-2016	Sub4_Trial97_0	0	3	3	-149.833078	True	1.55
4	97	1	m	20	23-May-2016	Sub4_Trial97_0	0	4	4	-1.6464980000000011	True	1.55
4	97	1	m	20	23-May-2016	Sub4_Trial97_0	0	5	5	-7.569804999999999	True	1.55
4	97	1	m	20	23-May-2016	Sub4_Trial97_0	0	6	6	105.582258	True	1.55
4	97	1	m	20	23-May-2016	Sub4_Trial97_1	1	0	0	-43.9607	False	1.55
4	97	1	m	20	23-May-2016	Sub4_Trial97_1	1	1	1	-101.03201	False	1.55
4	97	1	m	20	23-May-2016	Sub4_Trial97_1	1	2	2	-51.955933	False	1.55
4	97	1	m	20	23-May-2016	Sub4_Trial97_1	1	3	3	91.995563	False	1.55
4	97	1	m	20	23-May-2016	Sub4_Trial97_1	1	4	4	49.924692	False	1.55
4	97	1	m	20	23-May-2016	Sub4_Trial97_1	1	5	5	-22.859004999999996	False	1.55
4	97	1	m	20	23-May-2016	Sub4_Trial97_1	1	6	6	-113.135368	False	1.55
4	98	1	m	20	23-May-2016	Sub4_Trial98_0	0	0	0	41.58188	True	2.043
4	98	1	m	20	23-May-2016	Sub4_Trial98_0	0	1	1	44.60525200000001	True	2.043
4	98	1	m	20	23-May-2016	Sub4_Trial98_0	0	2	2	67.916557	True	2.043
4	98	1	m	20	23-May-2016	Sub4_Trial98_0	0	3	3	-3.1775720000000014	True	2.043
4	98	1	m	20	23-May-2016	Sub4_Trial98_0	0	4	4	144.229704	True	2.043
4	98	1	m	20	23-May-2016	Sub4_Trial98_0	0	5	5	5.247893999999999	True	2.043
4	98	1	m	20	23-May-2016	Sub4_Trial98_0	0	6	6	61.64221599999999	True	2.043
4	98	1	m	20	23-May-2016	Sub4_Trial98_1	1	0	0	0.5899989999999988	False	2.043
4	98	1	m	20	23-May-2016	Sub4_Trial98_1	1	1	1	-107.883842	False	2.043
4	98	1	m	20	23-May-2016	Sub4_Trial98_1	1	2	2	-53.157655000000005	False	2.043
4	98	1	m	20	23-May-2016	Sub4_Trial98_1	1	3	3	-26.50909	False	2.043
4	98	1	m	20	23-May-2016	Sub4_Trial98_1	1	4	4	38.099076	False	2.043
4	98	1	m	20	23-May-2016	Sub4_Trial98_1	1	5	5	-65.203139	False	2.043
4	98	1	m	20	23-May-2016	Sub4_Trial98_1	1	6	6	2.9534030000000016	False	2.043
4	99	1	m	20	23-May-2016	Sub4_Trial99_0	0	0	0	-15.623479	True	9.445
4	99	1	m	20	23-May-2016	Sub4_Trial99_0	0	1	1	-1.9077389999999994	True	9.445
4	99	1	m	20	23-May-2016	Sub4_Trial99_0	0	2	2	104.541414	True	9.445
4	99	1	m	20	23-May-2016	Sub4_Trial99_0	0	3	3	102.495429	True	9.445
4	99	1	m	20	23-May-2016	Sub4_Trial99_0	0	4	4	-6.405888000000001	True	9.445
4	99	1	m	20	23-May-2016	Sub4_Trial99_0	0	5	5	-90.823879	True	9.445
4	99	1	m	20	23-May-2016	Sub4_Trial99_0	0	6	6	43.637841	True	9.445
4	99	1	m	20	23-May-2016	Sub4_Trial99_1	1	0	0	85.675233	False	9.445
4	99	1	m	20	23-May-2016	Sub4_Trial99_1	1	1	1	-72.252743	False	9.445
4	99	1	m	20	23-May-2016	Sub4_Trial99_1	1	2	2	-84.703053	False	9.445
4	99	1	m	20	23-May-2016	Sub4_Trial99_1	1	3	3	7.676940999999999	False	9.445
4	99	1	m	20	23-May-2016	Sub4_Trial99_1	1	4	4	1.3731159999999996	False	9.445
4	99	1	m	20	23-May-2016	Sub4_Trial99_1	1	5	5	14.828509	False	9.445
4	99	1	m	20	23-May-2016	Sub4_Trial99_1	1	6	6	-61.30947499999999	False	9.445
4	100	1	m	20	23-May-2016	Sub4_Trial100_0	0	0	0	-27.141494	True	9.516
4	100	1	m	20	23-May-2016	Sub4_Trial100_0	0	1	1	104.534067	True	9.516
4	100	1	m	20	23-May-2016	Sub4_Trial100_0	0	2	2	-119.14854	True	9.516
4	100	1	m	20	23-May-2016	Sub4_Trial100_0	0	3	3	14.430791999999997	True	9.516
4	100	1	m	20	23-May-2016	Sub4_Trial100_0	0	4	4	1.3494020000000013	True	9.516
4	100	1	m	20	23-May-2016	Sub4_Trial100_0	0	5	5	-31.391451	True	9.516
4	100	1	m	20	23-May-2016	Sub4_Trial100_0	0	6	6	-48.499657	True	9.516
4	100	1	m	20	23-May-2016	Sub4_Trial100_1	1	0	0	-10.915964000000002	False	9.516
4	100	1	m	20	23-May-2016	Sub4_Trial100_1	1	1	1	26.837384	False	9.516
4	100	1	m	20	23-May-2016	Sub4_Trial100_1	1	2	2	-47.10319799999999	False	9.516
4	100	1	m	20	23-May-2016	Sub4_Trial100_1	1	3	3	-0.9254670000000011	False	9.516
4	100	1	m	20	23-May-2016	Sub4_Trial100_1	1	4	4	-19.081255	False	9.516
4	100	1	m	20	23-May-2016	Sub4_Trial100_1	1	5	5	-33.817169	False	9.516
4	100	1	m	20	23-May-2016	Sub4_Trial100_1	1	6	6	42.447152	False	9.516
4	100	2	m	20	23-May-2016	Sub4_Trial100_0	0	0	0	-27.141494	False	6.172
4	100	2	m	20	23-May-2016	Sub4_Trial100_0	0	1	1	104.534067	False	6.172
4	100	2	m	20	23-May-2016	Sub4_Trial100_0	0	2	2	-119.14854	False	6.172
4	100	2	m	20	23-May-2016	Sub4_Trial100_0	0	3	3	14.430791999999997	False	6.172
4	100	2	m	20	23-May-2016	Sub4_Trial100_0	0	4	4	1.3494020000000013	False	6.172
4	100	2	m	20	23-May-2016	Sub4_Trial100_0	0	5	5	-31.391451	False	6.172
4	100	2	m	20	23-May-2016	Sub4_Trial100_0	0	6	6	-48.499657	False	6.172
4	100	2	m	20	23-May-2016	Sub4_Trial100_1	1	0	0	-10.915964000000002	True	6.172
4	100	2	m	20	23-May-2016	Sub4_Trial100_1	1	1	1	26.837384	True	6.172
4	100	2	m	20	23-May-2016	Sub4_Trial100_1	1	2	2	-47.10319799999999	True	6.172
4	100	2	m	20	23-May-2016	Sub4_Trial100_1	1	3	3	-0.9254670000000011	True	6.172
4	100	2	m	20	23-May-2016	Sub4_Trial100_1	1	4	4	-19.081255	True	6.172
4	100	2	m	20	23-May-2016	Sub4_Trial100_1	1	5	5	-33.817169	True	6.172
4	100	2	m	20	23-May-2016	Sub4_Trial100_1	1	6	6	42.447152	True	6.172
4	101	2	m	20	23-May-2016	Sub4_Trial101_0	0	0	0	102.894244	False	0.703
4	101	2	m	20	23-May-2016	Sub4_Trial101_0	0	1	1	-29.984103000000005	False	0.703
4	101	2	m	20	23-May-2016	Sub4_Trial101_0	0	2	2	67.265184	False	0.703
4	101	2	m	20	23-May-2016	Sub4_Trial101_0	0	3	3	-42.478352	False	0.703
4	101	2	m	20	23-May-2016	Sub4_Trial101_0	0	4	4	-34.98964	False	0.703
4	101	2	m	20	23-May-2016	Sub4_Trial101_0	0	5	5	-52.930031	False	0.703
4	101	2	m	20	23-May-2016	Sub4_Trial101_0	0	6	6	-45.914603	False	0.703
4	101	2	m	20	23-May-2016	Sub4_Trial101_1	1	0	0	-129.683819	True	0.703
4	101	2	m	20	23-May-2016	Sub4_Trial101_1	1	1	1	12.733651000000002	True	0.703
4	101	2	m	20	23-May-2016	Sub4_Trial101_1	1	2	2	143.173561	True	0.703
4	101	2	m	20	23-May-2016	Sub4_Trial101_1	1	3	3	-9.520863	True	0.703
4	101	2	m	20	23-May-2016	Sub4_Trial101_1	1	4	4	2.944437999999998	True	0.703
4	101	2	m	20	23-May-2016	Sub4_Trial101_1	1	5	5	69.034534	True	0.703
4	101	2	m	20	23-May-2016	Sub4_Trial101_1	1	6	6	72.948662	True	0.703
4	102	2	m	20	23-May-2016	Sub4_Trial102_0	0	0	0	104.210936	True	0.551
4	102	2	m	20	23-May-2016	Sub4_Trial102_0	0	1	1	17.569754	True	0.551
4	102	2	m	20	23-May-2016	Sub4_Trial102_0	0	2	2	-38.826104	True	0.551
4	102	2	m	20	23-May-2016	Sub4_Trial102_0	0	3	3	120.333617	True	0.551
4	102	2	m	20	23-May-2016	Sub4_Trial102_0	0	4	4	69.842587	True	0.551
4	102	2	m	20	23-May-2016	Sub4_Trial102_0	0	5	5	42.603047	True	0.551
4	102	2	m	20	23-May-2016	Sub4_Trial102_0	0	6	6	29.395553	True	0.551
4	102	2	m	20	23-May-2016	Sub4_Trial102_1	1	0	0	-51.285167	False	0.551
4	102	2	m	20	23-May-2016	Sub4_Trial102_1	1	1	1	8.27326	False	0.551
4	102	2	m	20	23-May-2016	Sub4_Trial102_1	1	2	2	19.099717999999996	False	0.551
4	102	2	m	20	23-May-2016	Sub4_Trial102_1	1	3	3	12.284472999999998	False	0.551
4	102	2	m	20	23-May-2016	Sub4_Trial102_1	1	4	4	-17.258316	False	0.551
4	102	2	m	20	23-May-2016	Sub4_Trial102_1	1	5	5	46.501592	False	0.551
4	102	2	m	20	23-May-2016	Sub4_Trial102_1	1	6	6	43.937203	False	0.551
4	103	2	m	20	23-May-2016	Sub4_Trial103_0	0	0	0	-76.916997	False	0.794
4	103	2	m	20	23-May-2016	Sub4_Trial103_0	0	1	1	-36.959516	False	0.794
4	103	2	m	20	23-May-2016	Sub4_Trial103_0	0	2	2	-16.435321000000002	False	0.794
4	103	2	m	20	23-May-2016	Sub4_Trial103_0	0	3	3	37.131298	False	0.794
4	103	2	m	20	23-May-2016	Sub4_Trial103_0	0	4	4	-21.992270000000005	False	0.794
4	103	2	m	20	23-May-2016	Sub4_Trial103_0	0	5	5	42.637001	False	0.794
4	103	2	m	20	23-May-2016	Sub4_Trial103_0	0	6	6	26.573913	False	0.794
4	103	2	m	20	23-May-2016	Sub4_Trial103_1	1	0	0	-16.379009	True	0.794
4	103	2	m	20	23-May-2016	Sub4_Trial103_1	1	1	1	-9.203527	True	0.794
4	103	2	m	20	23-May-2016	Sub4_Trial103_1	1	2	2	45.975172	True	0.794
4	103	2	m	20	23-May-2016	Sub4_Trial103_1	1	3	3	-27.820192	True	0.794
4	103	2	m	20	23-May-2016	Sub4_Trial103_1	1	4	4	41.538265	True	0.794
4	103	2	m	20	23-May-2016	Sub4_Trial103_1	1	5	5	-31.148742	True	0.794
4	103	2	m	20	23-May-2016	Sub4_Trial103_1	1	6	6	149.523366	True	0.794
4	104	2	m	20	23-May-2016	Sub4_Trial104_0	0	0	0	-36.333001	True	1.984
4	104	2	m	20	23-May-2016	Sub4_Trial104_0	0	1	1	69.542128	True	1.984
4	104	2	m	20	23-May-2016	Sub4_Trial104_0	0	2	2	-79.783925	True	1.984
4	104	2	m	20	23-May-2016	Sub4_Trial104_0	0	3	3	42.652828	True	1.984
4	104	2	m	20	23-May-2016	Sub4_Trial104_0	0	4	4	-119.19565599999999	True	1.984
4	104	2	m	20	23-May-2016	Sub4_Trial104_0	0	5	5	22.437472	True	1.984
4	104	2	m	20	23-May-2016	Sub4_Trial104_0	0	6	6	-46.592601	True	1.984
4	104	2	m	20	23-May-2016	Sub4_Trial104_1	1	0	0	122.617794	False	1.984
4	104	2	m	20	23-May-2016	Sub4_Trial104_1	1	1	1	-31.13484	False	1.984
4	104	2	m	20	23-May-2016	Sub4_Trial104_1	1	2	2	16.408971	False	1.984
4	104	2	m	20	23-May-2016	Sub4_Trial104_1	1	3	3	-10.174135	False	1.984
4	104	2	m	20	23-May-2016	Sub4_Trial104_1	1	4	4	-44.431394	False	1.984
4	104	2	m	20	23-May-2016	Sub4_Trial104_1	1	5	5	-63.083201	False	1.984
4	104	2	m	20	23-May-2016	Sub4_Trial104_1	1	6	6	-49.138807	False	1.984
4	105	2	m	20	23-May-2016	Sub4_Trial105_0	0	0	0	31.961962999999997	True	3.507
4	105	2	m	20	23-May-2016	Sub4_Trial105_0	0	1	1	10.431967	True	3.507
4	105	2	m	20	23-May-2016	Sub4_Trial105_0	0	2	2	25.422112999999996	True	3.507
4	105	2	m	20	23-May-2016	Sub4_Trial105_0	0	3	3	-26.964727	True	3.507
4	105	2	m	20	23-May-2016	Sub4_Trial105_0	0	4	4	-1.9545180000000002	True	3.507
4	105	2	m	20	23-May-2016	Sub4_Trial105_0	0	5	5	21.883192	True	3.507
4	105	2	m	20	23-May-2016	Sub4_Trial105_0	0	6	6	2.962654999999998	True	3.507
4	105	2	m	20	23-May-2016	Sub4_Trial105_1	1	0	0	0.0945910000000012	False	3.507
4	105	2	m	20	23-May-2016	Sub4_Trial105_1	1	1	1	-76.609389	False	3.507
4	105	2	m	20	23-May-2016	Sub4_Trial105_1	1	2	2	62.91283	False	3.507
4	105	2	m	20	23-May-2016	Sub4_Trial105_1	1	3	3	54.7717	False	3.507
4	105	2	m	20	23-May-2016	Sub4_Trial105_1	1	4	4	-128.653829	False	3.507
4	105	2	m	20	23-May-2016	Sub4_Trial105_1	1	5	5	68.061511	False	3.507
4	105	2	m	20	23-May-2016	Sub4_Trial105_1	1	6	6	28.653304	False	3.507
4	106	2	m	20	23-May-2016	Sub4_Trial106_0	0	0	0	0.8892349999999993	False	0.489
4	106	2	m	20	23-May-2016	Sub4_Trial106_0	0	1	1	48.862941000000006	False	0.489
4	106	2	m	20	23-May-2016	Sub4_Trial106_0	0	2	2	-133.372487	False	0.489
4	106	2	m	20	23-May-2016	Sub4_Trial106_0	0	3	3	-80.918492	False	0.489
4	106	2	m	20	23-May-2016	Sub4_Trial106_0	0	4	4	34.968782	False	0.489
4	106	2	m	20	23-May-2016	Sub4_Trial106_0	0	5	5	-24.869684	False	0.489
4	106	2	m	20	23-May-2016	Sub4_Trial106_0	0	6	6	16.682046999999997	False	0.489
4	106	2	m	20	23-May-2016	Sub4_Trial106_1	1	0	0	-56.981284	True	0.489
4	106	2	m	20	23-May-2016	Sub4_Trial106_1	1	1	1	55.44146	True	0.489
4	106	2	m	20	23-May-2016	Sub4_Trial106_1	1	2	2	-94.703278	True	0.489
4	106	2	m	20	23-May-2016	Sub4_Trial106_1	1	3	3	-36.879215	True	0.489
4	106	2	m	20	23-May-2016	Sub4_Trial106_1	1	4	4	-4.555501	True	0.489
4	106	2	m	20	23-May-2016	Sub4_Trial106_1	1	5	5	52.235	True	0.489
4	106	2	m	20	23-May-2016	Sub4_Trial106_1	1	6	6	12.573226	True	0.489
4	107	2	m	20	23-May-2016	Sub4_Trial107_0	0	0	0	96.585778	True	0.534
4	107	2	m	20	23-May-2016	Sub4_Trial107_0	0	1	1	-61.966885	True	0.534
4	107	2	m	20	23-May-2016	Sub4_Trial107_0	0	2	2	-43.875378	True	0.534
4	107	2	m	20	23-May-2016	Sub4_Trial107_0	0	3	3	39.186604	True	0.534
4	107	2	m	20	23-May-2016	Sub4_Trial107_0	0	4	4	-10.453153	True	0.534
4	107	2	m	20	23-May-2016	Sub4_Trial107_0	0	5	5	30.709992999999997	True	0.534
4	107	2	m	20	23-May-2016	Sub4_Trial107_0	0	6	6	93.749627	True	0.534
4	107	2	m	20	23-May-2016	Sub4_Trial107_1	1	0	0	-46.29035999999999	False	0.534
4	107	2	m	20	23-May-2016	Sub4_Trial107_1	1	1	1	-28.68405	False	0.534
4	107	2	m	20	23-May-2016	Sub4_Trial107_1	1	2	2	25.585424	False	0.534
4	107	2	m	20	23-May-2016	Sub4_Trial107_1	1	3	3	65.683591	False	0.534
4	107	2	m	20	23-May-2016	Sub4_Trial107_1	1	4	4	33.128098	False	0.534
4	107	2	m	20	23-May-2016	Sub4_Trial107_1	1	5	5	83.428609	False	0.534
4	107	2	m	20	23-May-2016	Sub4_Trial107_1	1	6	6	129.221063	False	0.534
4	108	2	m	20	23-May-2016	Sub4_Trial108_0	0	0	0	5.518931	True	2.21
4	108	2	m	20	23-May-2016	Sub4_Trial108_0	0	1	1	94.391321	True	2.21
4	108	2	m	20	23-May-2016	Sub4_Trial108_0	0	2	2	39.018564	True	2.21
4	108	2	m	20	23-May-2016	Sub4_Trial108_0	0	3	3	21.463079	True	2.21
4	108	2	m	20	23-May-2016	Sub4_Trial108_0	0	4	4	-35.180219	True	2.21
4	108	2	m	20	23-May-2016	Sub4_Trial108_0	0	5	5	64.049392	True	2.21
4	108	2	m	20	23-May-2016	Sub4_Trial108_0	0	6	6	10.233329	True	2.21
4	108	2	m	20	23-May-2016	Sub4_Trial108_1	1	0	0	-9.371318	False	2.21
4	108	2	m	20	23-May-2016	Sub4_Trial108_1	1	1	1	49.21934	False	2.21
4	108	2	m	20	23-May-2016	Sub4_Trial108_1	1	2	2	121.75557800000001	False	2.21
4	108	2	m	20	23-May-2016	Sub4_Trial108_1	1	3	3	-54.423062	False	2.21
4	108	2	m	20	23-May-2016	Sub4_Trial108_1	1	4	4	97.988357	False	2.21
4	108	2	m	20	23-May-2016	Sub4_Trial108_1	1	5	5	-71.53504	False	2.21
4	108	2	m	20	23-May-2016	Sub4_Trial108_1	1	6	6	-30.910373	False	2.21
4	109	2	m	20	23-May-2016	Sub4_Trial109_0	0	0	0	-17.308853	False	0.914
4	109	2	m	20	23-May-2016	Sub4_Trial109_0	0	1	1	77.148357	False	0.914
4	109	2	m	20	23-May-2016	Sub4_Trial109_0	0	2	2	5.3569379999999995	False	0.914
4	109	2	m	20	23-May-2016	Sub4_Trial109_0	0	3	3	-17.393485	False	0.914
4	109	2	m	20	23-May-2016	Sub4_Trial109_0	0	4	4	-29.584101000000004	False	0.914
4	109	2	m	20	23-May-2016	Sub4_Trial109_0	0	5	5	9.822119	False	0.914
4	109	2	m	20	23-May-2016	Sub4_Trial109_0	0	6	6	-128.946294	False	0.914
4	109	2	m	20	23-May-2016	Sub4_Trial109_1	1	0	0	37.583723	True	0.914
4	109	2	m	20	23-May-2016	Sub4_Trial109_1	1	1	1	-81.097482	True	0.914
4	109	2	m	20	23-May-2016	Sub4_Trial109_1	1	2	2	-80.678844	True	0.914
4	109	2	m	20	23-May-2016	Sub4_Trial109_1	1	3	3	3.2698940000000007	True	0.914
4	109	2	m	20	23-May-2016	Sub4_Trial109_1	1	4	4	1.4885009999999994	True	0.914
4	109	2	m	20	23-May-2016	Sub4_Trial109_1	1	5	5	-42.610461	True	0.914
4	109	2	m	20	23-May-2016	Sub4_Trial109_1	1	6	6	34.117072	True	0.914
4	110	2	m	20	23-May-2016	Sub4_Trial110_0	0	0	0	41.301958	False	2.46
4	110	2	m	20	23-May-2016	Sub4_Trial110_0	0	1	1	-19.583222	False	2.46
4	110	2	m	20	23-May-2016	Sub4_Trial110_0	0	2	2	-8.824392	False	2.46
4	110	2	m	20	23-May-2016	Sub4_Trial110_0	0	3	3	6.408227	False	2.46
4	110	2	m	20	23-May-2016	Sub4_Trial110_0	0	4	4	-84.796388	False	2.46
4	110	2	m	20	23-May-2016	Sub4_Trial110_0	0	5	5	29.975098000000003	False	2.46
4	110	2	m	20	23-May-2016	Sub4_Trial110_0	0	6	6	-79.27098	False	2.46
4	110	2	m	20	23-May-2016	Sub4_Trial110_1	1	0	0	14.828267	True	2.46
4	110	2	m	20	23-May-2016	Sub4_Trial110_1	1	1	1	12.897894	True	2.46
4	110	2	m	20	23-May-2016	Sub4_Trial110_1	1	2	2	76.373535	True	2.46
4	110	2	m	20	23-May-2016	Sub4_Trial110_1	1	3	3	-76.847788	True	2.46
4	110	2	m	20	23-May-2016	Sub4_Trial110_1	1	4	4	-35.143418	True	2.46
4	110	2	m	20	23-May-2016	Sub4_Trial110_1	1	5	5	68.212049	True	2.46
4	110	2	m	20	23-May-2016	Sub4_Trial110_1	1	6	6	62.862168	True	2.46
4	111	2	m	20	23-May-2016	Sub4_Trial111_0	0	0	0	74.865094	False	1.018
4	111	2	m	20	23-May-2016	Sub4_Trial111_0	0	1	1	64.188953	False	1.018
4	111	2	m	20	23-May-2016	Sub4_Trial111_0	0	2	2	49.010207	False	1.018
4	111	2	m	20	23-May-2016	Sub4_Trial111_0	0	3	3	-19.622901	False	1.018
4	111	2	m	20	23-May-2016	Sub4_Trial111_0	0	4	4	-79.058027	False	1.018
4	111	2	m	20	23-May-2016	Sub4_Trial111_0	0	5	5	-19.781767000000002	False	1.018
4	111	2	m	20	23-May-2016	Sub4_Trial111_0	0	6	6	24.894391	False	1.018
4	111	2	m	20	23-May-2016	Sub4_Trial111_1	1	0	0	-104.821026	True	1.018
4	111	2	m	20	23-May-2016	Sub4_Trial111_1	1	1	1	31.048536999999996	True	1.018
4	111	2	m	20	23-May-2016	Sub4_Trial111_1	1	2	2	-16.270512	True	1.018
4	111	2	m	20	23-May-2016	Sub4_Trial111_1	1	3	3	35.571605	True	1.018
4	111	2	m	20	23-May-2016	Sub4_Trial111_1	1	4	4	-92.116846	True	1.018
4	111	2	m	20	23-May-2016	Sub4_Trial111_1	1	5	5	-25.373546	True	1.018
4	111	2	m	20	23-May-2016	Sub4_Trial111_1	1	6	6	-88.813616	True	1.018
4	112	2	m	20	23-May-2016	Sub4_Trial112_0	0	0	0	118.01595800000001	True	3.436
4	112	2	m	20	23-May-2016	Sub4_Trial112_0	0	1	1	-87.114751	True	3.436
4	112	2	m	20	23-May-2016	Sub4_Trial112_0	0	2	2	-116.158801	True	3.436
4	112	2	m	20	23-May-2016	Sub4_Trial112_0	0	3	3	22.307500000000005	True	3.436
4	112	2	m	20	23-May-2016	Sub4_Trial112_0	0	4	4	-18.719019	True	3.436
4	112	2	m	20	23-May-2016	Sub4_Trial112_0	0	5	5	121.578	True	3.436
4	112	2	m	20	23-May-2016	Sub4_Trial112_0	0	6	6	7.022221999999999	True	3.436
4	112	2	m	20	23-May-2016	Sub4_Trial112_1	1	0	0	99.634585	False	3.436
4	112	2	m	20	23-May-2016	Sub4_Trial112_1	1	1	1	118.201767	False	3.436
4	112	2	m	20	23-May-2016	Sub4_Trial112_1	1	2	2	4.846792000000001	False	3.436
4	112	2	m	20	23-May-2016	Sub4_Trial112_1	1	3	3	-31.527068	False	3.436
4	112	2	m	20	23-May-2016	Sub4_Trial112_1	1	4	4	101.322048	False	3.436
4	112	2	m	20	23-May-2016	Sub4_Trial112_1	1	5	5	36.524526	False	3.436
4	112	2	m	20	23-May-2016	Sub4_Trial112_1	1	6	6	-67.805509	False	3.436
4	113	2	m	20	23-May-2016	Sub4_Trial113_0	0	0	0	54.40429900000001	True	7.113
4	113	2	m	20	23-May-2016	Sub4_Trial113_0	0	1	1	-32.069894	True	7.113
4	113	2	m	20	23-May-2016	Sub4_Trial113_0	0	2	2	7.983556	True	7.113
4	113	2	m	20	23-May-2016	Sub4_Trial113_0	0	3	3	-112.814518	True	7.113
4	113	2	m	20	23-May-2016	Sub4_Trial113_0	0	4	4	61.34298100000001	True	7.113
4	113	2	m	20	23-May-2016	Sub4_Trial113_0	0	5	5	-5.673328	True	7.113
4	113	2	m	20	23-May-2016	Sub4_Trial113_0	0	6	6	86.452854	True	7.113
4	113	2	m	20	23-May-2016	Sub4_Trial113_1	1	0	0	31.300933	False	7.113
4	113	2	m	20	23-May-2016	Sub4_Trial113_1	1	1	1	-13.627015	False	7.113
4	113	2	m	20	23-May-2016	Sub4_Trial113_1	1	2	2	-47.042891	False	7.113
4	113	2	m	20	23-May-2016	Sub4_Trial113_1	1	3	3	75.126147	False	7.113
4	113	2	m	20	23-May-2016	Sub4_Trial113_1	1	4	4	-75.824086	False	7.113
4	113	2	m	20	23-May-2016	Sub4_Trial113_1	1	5	5	-48.866529	False	7.113
4	113	2	m	20	23-May-2016	Sub4_Trial113_1	1	6	6	28.858548	False	7.113
4	114	2	m	20	23-May-2016	Sub4_Trial114_0	0	0	0	-33.367402	True	1.102
4	114	2	m	20	23-May-2016	Sub4_Trial114_0	0	1	1	0.00017599999999973193	True	1.102
4	114	2	m	20	23-May-2016	Sub4_Trial114_0	0	2	2	6.383150999999998	True	1.102
4	114	2	m	20	23-May-2016	Sub4_Trial114_0	0	3	3	39.515606	True	1.102
4	114	2	m	20	23-May-2016	Sub4_Trial114_0	0	4	4	30.509314000000003	True	1.102
4	114	2	m	20	23-May-2016	Sub4_Trial114_0	0	5	5	58.136705000000006	True	1.102
4	114	2	m	20	23-May-2016	Sub4_Trial114_0	0	6	6	71.711896	True	1.102
4	114	2	m	20	23-May-2016	Sub4_Trial114_1	1	0	0	37.170986	False	1.102
4	114	2	m	20	23-May-2016	Sub4_Trial114_1	1	1	1	-43.502884	False	1.102
4	114	2	m	20	23-May-2016	Sub4_Trial114_1	1	2	2	77.719614	False	1.102
4	114	2	m	20	23-May-2016	Sub4_Trial114_1	1	3	3	72.006225	False	1.102
4	114	2	m	20	23-May-2016	Sub4_Trial114_1	1	4	4	75.461436	False	1.102
4	114	2	m	20	23-May-2016	Sub4_Trial114_1	1	5	5	-30.444958999999997	False	1.102
4	114	2	m	20	23-May-2016	Sub4_Trial114_1	1	6	6	-51.691165	False	1.102
4	115	2	m	20	23-May-2016	Sub4_Trial115_0	0	0	0	2.511876000000001	False	0.713
4	115	2	m	20	23-May-2016	Sub4_Trial115_0	0	1	1	56.951914	False	0.713
4	115	2	m	20	23-May-2016	Sub4_Trial115_0	0	2	2	-23.80106	False	0.713
4	115	2	m	20	23-May-2016	Sub4_Trial115_0	0	3	3	48.925943	False	0.713
4	115	2	m	20	23-May-2016	Sub4_Trial115_0	0	4	4	3.366537000000001	False	0.713
4	115	2	m	20	23-May-2016	Sub4_Trial115_0	0	5	5	69.867769	False	0.713
4	115	2	m	20	23-May-2016	Sub4_Trial115_0	0	6	6	-81.554344	False	0.713
4	115	2	m	20	23-May-2016	Sub4_Trial115_1	1	0	0	111.11110200000002	True	0.713
4	115	2	m	20	23-May-2016	Sub4_Trial115_1	1	1	1	30.37872	True	0.713
4	115	2	m	20	23-May-2016	Sub4_Trial115_1	1	2	2	-21.486839	True	0.713
4	115	2	m	20	23-May-2016	Sub4_Trial115_1	1	3	3	-105.391639	True	0.713
4	115	2	m	20	23-May-2016	Sub4_Trial115_1	1	4	4	28.847021999999996	True	0.713
4	115	2	m	20	23-May-2016	Sub4_Trial115_1	1	5	5	48.100448	True	0.713
4	115	2	m	20	23-May-2016	Sub4_Trial115_1	1	6	6	-24.976569	True	0.713
4	116	2	m	20	23-May-2016	Sub4_Trial116_0	0	0	0	-8.333694999999999	False	2.258
4	116	2	m	20	23-May-2016	Sub4_Trial116_0	0	1	1	36.001559	False	2.258
4	116	2	m	20	23-May-2016	Sub4_Trial116_0	0	2	2	70.231125	False	2.258
4	116	2	m	20	23-May-2016	Sub4_Trial116_0	0	3	3	115.059153	False	2.258
4	116	2	m	20	23-May-2016	Sub4_Trial116_0	0	4	4	58.426404	False	2.258
4	116	2	m	20	23-May-2016	Sub4_Trial116_0	0	5	5	25.495018	False	2.258
4	116	2	m	20	23-May-2016	Sub4_Trial116_0	0	6	6	-57.473039	False	2.258
4	116	2	m	20	23-May-2016	Sub4_Trial116_1	1	0	0	-110.2571	True	2.258
4	116	2	m	20	23-May-2016	Sub4_Trial116_1	1	1	1	28.009037	True	2.258
4	116	2	m	20	23-May-2016	Sub4_Trial116_1	1	2	2	71.836797	True	2.258
4	116	2	m	20	23-May-2016	Sub4_Trial116_1	1	3	3	48.17477600000001	True	2.258
4	116	2	m	20	23-May-2016	Sub4_Trial116_1	1	4	4	34.568913	True	2.258
4	116	2	m	20	23-May-2016	Sub4_Trial116_1	1	5	5	-4.085847000000001	True	2.258
4	116	2	m	20	23-May-2016	Sub4_Trial116_1	1	6	6	-3.846081999999999	True	2.258
4	117	2	m	20	23-May-2016	Sub4_Trial117_0	0	0	0	19.628679000000005	True	3.595
4	117	2	m	20	23-May-2016	Sub4_Trial117_0	0	1	1	16.468417000000002	True	3.595
4	117	2	m	20	23-May-2016	Sub4_Trial117_0	0	2	2	1.0376389999999986	True	3.595
4	117	2	m	20	23-May-2016	Sub4_Trial117_0	0	3	3	-86.414051	True	3.595
4	117	2	m	20	23-May-2016	Sub4_Trial117_0	0	4	4	74.325911	True	3.595
4	117	2	m	20	23-May-2016	Sub4_Trial117_0	0	5	5	-41.074274	True	3.595
4	117	2	m	20	23-May-2016	Sub4_Trial117_0	0	6	6	110.51946900000002	True	3.595
4	117	2	m	20	23-May-2016	Sub4_Trial117_1	1	0	0	8.474354	False	3.595
4	117	2	m	20	23-May-2016	Sub4_Trial117_1	1	1	1	1.554832000000001	False	3.595
4	117	2	m	20	23-May-2016	Sub4_Trial117_1	1	2	2	-2.1792140000000018	False	3.595
4	117	2	m	20	23-May-2016	Sub4_Trial117_1	1	3	3	78.52404	False	3.595
4	117	2	m	20	23-May-2016	Sub4_Trial117_1	1	4	4	118.219575	False	3.595
4	117	2	m	20	23-May-2016	Sub4_Trial117_1	1	5	5	93.975507	False	3.595
4	117	2	m	20	23-May-2016	Sub4_Trial117_1	1	6	6	-14.002948000000004	False	3.595
4	118	2	m	20	23-May-2016	Sub4_Trial118_0	0	0	0	52.402795	False	3.404
4	118	2	m	20	23-May-2016	Sub4_Trial118_0	0	1	1	53.678935	False	3.404
4	118	2	m	20	23-May-2016	Sub4_Trial118_0	0	2	2	-82.525066	False	3.404
4	118	2	m	20	23-May-2016	Sub4_Trial118_0	0	3	3	-20.240592	False	3.404
4	118	2	m	20	23-May-2016	Sub4_Trial118_0	0	4	4	23.308043	False	3.404
4	118	2	m	20	23-May-2016	Sub4_Trial118_0	0	5	5	17.385814	False	3.404
4	118	2	m	20	23-May-2016	Sub4_Trial118_0	0	6	6	16.29821	False	3.404
4	118	2	m	20	23-May-2016	Sub4_Trial118_1	1	0	0	-42.301246	True	3.404
4	118	2	m	20	23-May-2016	Sub4_Trial118_1	1	1	1	-22.478031	True	3.404
4	118	2	m	20	23-May-2016	Sub4_Trial118_1	1	2	2	133.457492	True	3.404
4	118	2	m	20	23-May-2016	Sub4_Trial118_1	1	3	3	133.370033	True	3.404
4	118	2	m	20	23-May-2016	Sub4_Trial118_1	1	4	4	20.010137999999998	True	3.404
4	118	2	m	20	23-May-2016	Sub4_Trial118_1	1	5	5	13.994838000000001	True	3.404
4	118	2	m	20	23-May-2016	Sub4_Trial118_1	1	6	6	-39.30622	True	3.404
4	119	2	m	20	23-May-2016	Sub4_Trial119_0	0	0	0	44.86212	False	8.625
4	119	2	m	20	23-May-2016	Sub4_Trial119_0	0	1	1	48.17387	False	8.625
4	119	2	m	20	23-May-2016	Sub4_Trial119_0	0	2	2	68.778394	False	8.625
4	119	2	m	20	23-May-2016	Sub4_Trial119_0	0	3	3	-85.727763	False	8.625
4	119	2	m	20	23-May-2016	Sub4_Trial119_0	0	4	4	-21.805677000000003	False	8.625
4	119	2	m	20	23-May-2016	Sub4_Trial119_0	0	5	5	-20.302022	False	8.625
4	119	2	m	20	23-May-2016	Sub4_Trial119_0	0	6	6	137.725166	False	8.625
4	119	2	m	20	23-May-2016	Sub4_Trial119_1	1	0	0	24.145820999999998	True	8.625
4	119	2	m	20	23-May-2016	Sub4_Trial119_1	1	1	1	61.551281	True	8.625
4	119	2	m	20	23-May-2016	Sub4_Trial119_1	1	2	2	-23.037499	True	8.625
4	119	2	m	20	23-May-2016	Sub4_Trial119_1	1	3	3	40.773149	True	8.625
4	119	2	m	20	23-May-2016	Sub4_Trial119_1	1	4	4	61.360935	True	8.625
4	119	2	m	20	23-May-2016	Sub4_Trial119_1	1	5	5	131.798853	True	8.625
4	119	2	m	20	23-May-2016	Sub4_Trial119_1	1	6	6	83.910672	True	8.625
4	120	2	m	20	23-May-2016	Sub4_Trial120_0	0	0	0	-57.054191	False	1.066
4	120	2	m	20	23-May-2016	Sub4_Trial120_0	0	1	1	-56.74793700000001	False	1.066
4	120	2	m	20	23-May-2016	Sub4_Trial120_0	0	2	2	3.516577999999999	False	1.066
4	120	2	m	20	23-May-2016	Sub4_Trial120_0	0	3	3	-6.258013999999999	False	1.066
4	120	2	m	20	23-May-2016	Sub4_Trial120_0	0	4	4	-72.312936	False	1.066
4	120	2	m	20	23-May-2016	Sub4_Trial120_0	0	5	5	-72.481497	False	1.066
4	120	2	m	20	23-May-2016	Sub4_Trial120_0	0	6	6	-139.562882	False	1.066
4	120	2	m	20	23-May-2016	Sub4_Trial120_1	1	0	0	-13.729122	True	1.066
4	120	2	m	20	23-May-2016	Sub4_Trial120_1	1	1	1	46.327246	True	1.066
4	120	2	m	20	23-May-2016	Sub4_Trial120_1	1	2	2	-28.797834	True	1.066
4	120	2	m	20	23-May-2016	Sub4_Trial120_1	1	3	3	2.2913120000000013	True	1.066
4	120	2	m	20	23-May-2016	Sub4_Trial120_1	1	4	4	76.774977	True	1.066
4	120	2	m	20	23-May-2016	Sub4_Trial120_1	1	5	5	-45.983382	True	1.066
4	120	2	m	20	23-May-2016	Sub4_Trial120_1	1	6	6	-23.273933	True	1.066
4	121	2	m	20	23-May-2016	Sub4_Trial121_0	0	0	0	-87.373208	False	0.74
4	121	2	m	20	23-May-2016	Sub4_Trial121_0	0	1	1	11.355813	False	0.74
4	121	2	m	20	23-May-2016	Sub4_Trial121_0	0	2	2	-52.767999	False	0.74
4	121	2	m	20	23-May-2016	Sub4_Trial121_0	0	3	3	-34.741861	False	0.74
4	121	2	m	20	23-May-2016	Sub4_Trial121_0	0	4	4	64.389058	False	0.74
4	121	2	m	20	23-May-2016	Sub4_Trial121_0	0	5	5	-65.174323	False	0.74
4	121	2	m	20	23-May-2016	Sub4_Trial121_0	0	6	6	37.769059	False	0.74
4	121	2	m	20	23-May-2016	Sub4_Trial121_1	1	0	0	-9.839893	True	0.74
4	121	2	m	20	23-May-2016	Sub4_Trial121_1	1	1	1	23.859071	True	0.74
4	121	2	m	20	23-May-2016	Sub4_Trial121_1	1	2	2	-76.171326	True	0.74
4	121	2	m	20	23-May-2016	Sub4_Trial121_1	1	3	3	-40.691481	True	0.74
4	121	2	m	20	23-May-2016	Sub4_Trial121_1	1	4	4	-32.511352	True	0.74
4	121	2	m	20	23-May-2016	Sub4_Trial121_1	1	5	5	30.760727000000003	True	0.74
4	121	2	m	20	23-May-2016	Sub4_Trial121_1	1	6	6	-0.9514619999999994	True	0.74
4	122	2	m	20	23-May-2016	Sub4_Trial122_0	0	0	0	34.04135	False	3.711
4	122	2	m	20	23-May-2016	Sub4_Trial122_0	0	1	1	2.3275509999999997	False	3.711
4	122	2	m	20	23-May-2016	Sub4_Trial122_0	0	2	2	-109.02431000000001	False	3.711
4	122	2	m	20	23-May-2016	Sub4_Trial122_0	0	3	3	64.454214	False	3.711
4	122	2	m	20	23-May-2016	Sub4_Trial122_0	0	4	4	-6.42286	False	3.711
4	122	2	m	20	23-May-2016	Sub4_Trial122_0	0	5	5	-34.725687	False	3.711
4	122	2	m	20	23-May-2016	Sub4_Trial122_0	0	6	6	-109.60446400000001	False	3.711
4	122	2	m	20	23-May-2016	Sub4_Trial122_1	1	0	0	3.813576000000001	True	3.711
4	122	2	m	20	23-May-2016	Sub4_Trial122_1	1	1	1	114.574061	True	3.711
4	122	2	m	20	23-May-2016	Sub4_Trial122_1	1	2	2	107.514676	True	3.711
4	122	2	m	20	23-May-2016	Sub4_Trial122_1	1	3	3	-3.4691790000000005	True	3.711
4	122	2	m	20	23-May-2016	Sub4_Trial122_1	1	4	4	-4.131345	True	3.711
4	122	2	m	20	23-May-2016	Sub4_Trial122_1	1	5	5	110.757112	True	3.711
4	122	2	m	20	23-May-2016	Sub4_Trial122_1	1	6	6	-84.674978	True	3.711
4	123	2	m	20	23-May-2016	Sub4_Trial123_0	0	0	0	103.88643	False	4.437
4	123	2	m	20	23-May-2016	Sub4_Trial123_0	0	1	1	76.609445	False	4.437
4	123	2	m	20	23-May-2016	Sub4_Trial123_0	0	2	2	19.563417	False	4.437
4	123	2	m	20	23-May-2016	Sub4_Trial123_0	0	3	3	-21.985370000000003	False	4.437
4	123	2	m	20	23-May-2016	Sub4_Trial123_0	0	4	4	-20.15202	False	4.437
4	123	2	m	20	23-May-2016	Sub4_Trial123_0	0	5	5	-89.429429	False	4.437
4	123	2	m	20	23-May-2016	Sub4_Trial123_0	0	6	6	-35.919452	False	4.437
4	123	2	m	20	23-May-2016	Sub4_Trial123_1	1	0	0	24.447795	True	4.437
4	123	2	m	20	23-May-2016	Sub4_Trial123_1	1	1	1	119.170501	True	4.437
4	123	2	m	20	23-May-2016	Sub4_Trial123_1	1	2	2	27.436673999999996	True	4.437
4	123	2	m	20	23-May-2016	Sub4_Trial123_1	1	3	3	-34.579855	True	4.437
4	123	2	m	20	23-May-2016	Sub4_Trial123_1	1	4	4	12.991084	True	4.437
4	123	2	m	20	23-May-2016	Sub4_Trial123_1	1	5	5	61.790752	True	4.437
4	123	2	m	20	23-May-2016	Sub4_Trial123_1	1	6	6	-35.741874	True	4.437
4	124	2	m	20	23-May-2016	Sub4_Trial124_0	0	0	0	-25.81635	False	3.9
4	124	2	m	20	23-May-2016	Sub4_Trial124_0	0	1	1	-72.765912	False	3.9
4	124	2	m	20	23-May-2016	Sub4_Trial124_0	0	2	2	60.33517599999999	False	3.9
4	124	2	m	20	23-May-2016	Sub4_Trial124_0	0	3	3	-38.132832	False	3.9
4	124	2	m	20	23-May-2016	Sub4_Trial124_0	0	4	4	-31.678524	False	3.9
4	124	2	m	20	23-May-2016	Sub4_Trial124_0	0	5	5	-17.873519	False	3.9
4	124	2	m	20	23-May-2016	Sub4_Trial124_0	0	6	6	-67.445756	False	3.9
4	124	2	m	20	23-May-2016	Sub4_Trial124_1	1	0	0	37.961911	True	3.9
4	124	2	m	20	23-May-2016	Sub4_Trial124_1	1	1	1	-114.271162	True	3.9
4	124	2	m	20	23-May-2016	Sub4_Trial124_1	1	2	2	-0.5094190000000012	True	3.9
4	124	2	m	20	23-May-2016	Sub4_Trial124_1	1	3	3	42.659579	True	3.9
4	124	2	m	20	23-May-2016	Sub4_Trial124_1	1	4	4	8.735735	True	3.9
4	124	2	m	20	23-May-2016	Sub4_Trial124_1	1	5	5	60.183443	True	3.9
4	124	2	m	20	23-May-2016	Sub4_Trial124_1	1	6	6	26.128353	True	3.9
4	125	2	m	20	23-May-2016	Sub4_Trial125_0	0	0	0	71.660189	False	1.687
4	125	2	m	20	23-May-2016	Sub4_Trial125_0	0	1	1	15.034731	False	1.687
4	125	2	m	20	23-May-2016	Sub4_Trial125_0	0	2	2	-18.691678	False	1.687
4	125	2	m	20	23-May-2016	Sub4_Trial125_0	0	3	3	30.532702999999998	False	1.687
4	125	2	m	20	23-May-2016	Sub4_Trial125_0	0	4	4	47.353485000000006	False	1.687
4	125	2	m	20	23-May-2016	Sub4_Trial125_0	0	5	5	-14.89851	False	1.687
4	125	2	m	20	23-May-2016	Sub4_Trial125_0	0	6	6	21.500577	False	1.687
4	125	2	m	20	23-May-2016	Sub4_Trial125_1	1	0	0	-91.968377	True	1.687
4	125	2	m	20	23-May-2016	Sub4_Trial125_1	1	1	1	55.527556	True	1.687
4	125	2	m	20	23-May-2016	Sub4_Trial125_1	1	2	2	-66.672935	True	1.687
4	125	2	m	20	23-May-2016	Sub4_Trial125_1	1	3	3	17.948484	True	1.687
4	125	2	m	20	23-May-2016	Sub4_Trial125_1	1	4	4	107.043869	True	1.687
4	125	2	m	20	23-May-2016	Sub4_Trial125_1	1	5	5	146.266478	True	1.687
4	125	2	m	20	23-May-2016	Sub4_Trial125_1	1	6	6	29.454451	True	1.687
4	126	2	m	20	23-May-2016	Sub4_Trial126_0	0	0	0	-108.121207	False	5.79
4	126	2	m	20	23-May-2016	Sub4_Trial126_0	0	1	1	48.5373	False	5.79
4	126	2	m	20	23-May-2016	Sub4_Trial126_0	0	2	2	65.015141	False	5.79
4	126	2	m	20	23-May-2016	Sub4_Trial126_0	0	3	3	-52.629242	False	5.79
4	126	2	m	20	23-May-2016	Sub4_Trial126_0	0	4	4	-24.961078	False	5.79
4	126	2	m	20	23-May-2016	Sub4_Trial126_0	0	5	5	-45.473822	False	5.79
4	126	2	m	20	23-May-2016	Sub4_Trial126_0	0	6	6	22.846207	False	5.79
4	126	2	m	20	23-May-2016	Sub4_Trial126_1	1	0	0	-57.218321	True	5.79
4	126	2	m	20	23-May-2016	Sub4_Trial126_1	1	1	1	115.140942	True	5.79
4	126	2	m	20	23-May-2016	Sub4_Trial126_1	1	2	2	103.892128	True	5.79
4	126	2	m	20	23-May-2016	Sub4_Trial126_1	1	3	3	26.870027	True	5.79
4	126	2	m	20	23-May-2016	Sub4_Trial126_1	1	4	4	-13.750011999999998	True	5.79
4	126	2	m	20	23-May-2016	Sub4_Trial126_1	1	5	5	56.006743	True	5.79
4	126	2	m	20	23-May-2016	Sub4_Trial126_1	1	6	6	-60.607303	True	5.79
4	127	2	m	20	23-May-2016	Sub4_Trial127_0	0	0	0	-4.504754999999999	True	1.138
4	127	2	m	20	23-May-2016	Sub4_Trial127_0	0	1	1	-30.280828999999997	True	1.138
4	127	2	m	20	23-May-2016	Sub4_Trial127_0	0	2	2	6.258579000000001	True	1.138
4	127	2	m	20	23-May-2016	Sub4_Trial127_0	0	3	3	89.637516	True	1.138
4	127	2	m	20	23-May-2016	Sub4_Trial127_0	0	4	4	10.165374	True	1.138
4	127	2	m	20	23-May-2016	Sub4_Trial127_0	0	5	5	-37.000353	True	1.138
4	127	2	m	20	23-May-2016	Sub4_Trial127_0	0	6	6	48.902309	True	1.138
4	127	2	m	20	23-May-2016	Sub4_Trial127_1	1	0	0	-43.183836	False	1.138
4	127	2	m	20	23-May-2016	Sub4_Trial127_1	1	1	1	82.636191	False	1.138
4	127	2	m	20	23-May-2016	Sub4_Trial127_1	1	2	2	132.146279	False	1.138
4	127	2	m	20	23-May-2016	Sub4_Trial127_1	1	3	3	77.228682	False	1.138
4	127	2	m	20	23-May-2016	Sub4_Trial127_1	1	4	4	56.37492	False	1.138
4	127	2	m	20	23-May-2016	Sub4_Trial127_1	1	5	5	-116.975225	False	1.138
4	127	2	m	20	23-May-2016	Sub4_Trial127_1	1	6	6	31.907651	False	1.138
4	128	2	m	20	23-May-2016	Sub4_Trial128_0	0	0	0	121.63646499999999	False	2.031
4	128	2	m	20	23-May-2016	Sub4_Trial128_0	0	1	1	42.181538	False	2.031
4	128	2	m	20	23-May-2016	Sub4_Trial128_0	0	2	2	-54.235361	False	2.031
4	128	2	m	20	23-May-2016	Sub4_Trial128_0	0	3	3	-39.31279	False	2.031
4	128	2	m	20	23-May-2016	Sub4_Trial128_0	0	4	4	-87.407041	False	2.031
4	128	2	m	20	23-May-2016	Sub4_Trial128_0	0	5	5	-131.898059	False	2.031
4	128	2	m	20	23-May-2016	Sub4_Trial128_0	0	6	6	-95.500944	False	2.031
4	128	2	m	20	23-May-2016	Sub4_Trial128_1	1	0	0	-3.173165000000001	True	2.031
4	128	2	m	20	23-May-2016	Sub4_Trial128_1	1	1	1	-11.106109	True	2.031
4	128	2	m	20	23-May-2016	Sub4_Trial128_1	1	2	2	-5.095828000000001	True	2.031
4	128	2	m	20	23-May-2016	Sub4_Trial128_1	1	3	3	28.851619	True	2.031
4	128	2	m	20	23-May-2016	Sub4_Trial128_1	1	4	4	-24.220256	True	2.031
4	128	2	m	20	23-May-2016	Sub4_Trial128_1	1	5	5	-57.171925	True	2.031
4	128	2	m	20	23-May-2016	Sub4_Trial128_1	1	6	6	9.969648	True	2.031
4	129	2	m	20	23-May-2016	Sub4_Trial129_0	0	0	0	106.2831	False	8.441
4	129	2	m	20	23-May-2016	Sub4_Trial129_0	0	1	1	-38.256432	False	8.441
4	129	2	m	20	23-May-2016	Sub4_Trial129_0	0	2	2	-65.55643	False	8.441
4	129	2	m	20	23-May-2016	Sub4_Trial129_0	0	3	3	46.147940000000006	False	8.441
4	129	2	m	20	23-May-2016	Sub4_Trial129_0	0	4	4	-27.695758	False	8.441
4	129	2	m	20	23-May-2016	Sub4_Trial129_0	0	5	5	-19.757223	False	8.441
4	129	2	m	20	23-May-2016	Sub4_Trial129_0	0	6	6	-46.6525	False	8.441
4	129	2	m	20	23-May-2016	Sub4_Trial129_1	1	0	0	-32.108343	True	8.441
4	129	2	m	20	23-May-2016	Sub4_Trial129_1	1	1	1	67.223429	True	8.441
4	129	2	m	20	23-May-2016	Sub4_Trial129_1	1	2	2	34.230206	True	8.441
4	129	2	m	20	23-May-2016	Sub4_Trial129_1	1	3	3	20.231695	True	8.441
4	129	2	m	20	23-May-2016	Sub4_Trial129_1	1	4	4	71.616614	True	8.441
4	129	2	m	20	23-May-2016	Sub4_Trial129_1	1	5	5	-49.46867499999999	True	8.441
4	129	2	m	20	23-May-2016	Sub4_Trial129_1	1	6	6	88.314779	True	8.441
4	130	2	m	20	23-May-2016	Sub4_Trial130_0	0	0	0	75.810241	True	0.879
4	130	2	m	20	23-May-2016	Sub4_Trial130_0	0	1	1	-84.470125	True	0.879
4	130	2	m	20	23-May-2016	Sub4_Trial130_0	0	2	2	35.139959	True	0.879
4	130	2	m	20	23-May-2016	Sub4_Trial130_0	0	3	3	-32.8398	True	0.879
4	130	2	m	20	23-May-2016	Sub4_Trial130_0	0	4	4	31.252939999999995	True	0.879
4	130	2	m	20	23-May-2016	Sub4_Trial130_0	0	5	5	20.282756	True	0.879
4	130	2	m	20	23-May-2016	Sub4_Trial130_0	0	6	6	-26.602843	True	0.879
4	130	2	m	20	23-May-2016	Sub4_Trial130_1	1	0	0	71.418498	False	0.879
4	130	2	m	20	23-May-2016	Sub4_Trial130_1	1	1	1	53.088688	False	0.879
4	130	2	m	20	23-May-2016	Sub4_Trial130_1	1	2	2	-39.145718	False	0.879
4	130	2	m	20	23-May-2016	Sub4_Trial130_1	1	3	3	87.140396	False	0.879
4	130	2	m	20	23-May-2016	Sub4_Trial130_1	1	4	4	-97.20516	False	0.879
4	130	2	m	20	23-May-2016	Sub4_Trial130_1	1	5	5	91.004578	False	0.879
4	130	2	m	20	23-May-2016	Sub4_Trial130_1	1	6	6	56.789145	False	0.879
4	131	2	m	20	23-May-2016	Sub4_Trial131_0	0	0	0	6.416744999999999	True	2.512
4	131	2	m	20	23-May-2016	Sub4_Trial131_0	0	1	1	-32.160698	True	2.512
4	131	2	m	20	23-May-2016	Sub4_Trial131_0	0	2	2	22.978896	True	2.512
4	131	2	m	20	23-May-2016	Sub4_Trial131_0	0	3	3	135.005576	True	2.512
4	131	2	m	20	23-May-2016	Sub4_Trial131_0	0	4	4	-107.086801	True	2.512
4	131	2	m	20	23-May-2016	Sub4_Trial131_0	0	5	5	6.290775	True	2.512
4	131	2	m	20	23-May-2016	Sub4_Trial131_0	0	6	6	-15.524327	True	2.512
4	131	2	m	20	23-May-2016	Sub4_Trial131_1	1	0	0	-13.639719999999997	False	2.512
4	131	2	m	20	23-May-2016	Sub4_Trial131_1	1	1	1	-9.651418	False	2.512
4	131	2	m	20	23-May-2016	Sub4_Trial131_1	1	2	2	66.430123	False	2.512
4	131	2	m	20	23-May-2016	Sub4_Trial131_1	1	3	3	-68.042523	False	2.512
4	131	2	m	20	23-May-2016	Sub4_Trial131_1	1	4	4	15.969392	False	2.512
4	131	2	m	20	23-May-2016	Sub4_Trial131_1	1	5	5	-21.014221	False	2.512
4	131	2	m	20	23-May-2016	Sub4_Trial131_1	1	6	6	-26.735208	False	2.512
4	132	2	m	20	23-May-2016	Sub4_Trial132_0	0	0	0	-112.101193	False	5.0
4	132	2	m	20	23-May-2016	Sub4_Trial132_0	0	1	1	26.296261	False	5.0
4	132	2	m	20	23-May-2016	Sub4_Trial132_0	0	2	2	16.123827	False	5.0
4	132	2	m	20	23-May-2016	Sub4_Trial132_0	0	3	3	-65.953988	False	5.0
4	132	2	m	20	23-May-2016	Sub4_Trial132_0	0	4	4	-5.077035	False	5.0
4	132	2	m	20	23-May-2016	Sub4_Trial132_0	0	5	5	-85.481743	False	5.0
4	132	2	m	20	23-May-2016	Sub4_Trial132_0	0	6	6	-29.927215	False	5.0
4	132	2	m	20	23-May-2016	Sub4_Trial132_1	1	0	0	-24.666519	True	5.0
4	132	2	m	20	23-May-2016	Sub4_Trial132_1	1	1	1	-56.73461499999999	True	5.0
4	132	2	m	20	23-May-2016	Sub4_Trial132_1	1	2	2	4.105618	True	5.0
4	132	2	m	20	23-May-2016	Sub4_Trial132_1	1	3	3	-27.274895	True	5.0
4	132	2	m	20	23-May-2016	Sub4_Trial132_1	1	4	4	37.223972	True	5.0
4	132	2	m	20	23-May-2016	Sub4_Trial132_1	1	5	5	-40.60121	True	5.0
4	132	2	m	20	23-May-2016	Sub4_Trial132_1	1	6	6	-12.26325	True	5.0
4	133	2	m	20	23-May-2016	Sub4_Trial133_0	0	0	0	5.148986000000001	True	1.013
4	133	2	m	20	23-May-2016	Sub4_Trial133_0	0	1	1	-146.17915	True	1.013
4	133	2	m	20	23-May-2016	Sub4_Trial133_0	0	2	2	20.330484	True	1.013
4	133	2	m	20	23-May-2016	Sub4_Trial133_0	0	3	3	94.044353	True	1.013
4	133	2	m	20	23-May-2016	Sub4_Trial133_0	0	4	4	56.939904	True	1.013
4	133	2	m	20	23-May-2016	Sub4_Trial133_0	0	5	5	80.910451	True	1.013
4	133	2	m	20	23-May-2016	Sub4_Trial133_0	0	6	6	-10.077301	True	1.013
4	133	2	m	20	23-May-2016	Sub4_Trial133_1	1	0	0	-117.07459	False	1.013
4	133	2	m	20	23-May-2016	Sub4_Trial133_1	1	1	1	-4.551957000000002	False	1.013
4	133	2	m	20	23-May-2016	Sub4_Trial133_1	1	2	2	55.608401	False	1.013
4	133	2	m	20	23-May-2016	Sub4_Trial133_1	1	3	3	-50.088491000000005	False	1.013
4	133	2	m	20	23-May-2016	Sub4_Trial133_1	1	4	4	-45.07361800000001	False	1.013
4	133	2	m	20	23-May-2016	Sub4_Trial133_1	1	5	5	16.010501	False	1.013
4	133	2	m	20	23-May-2016	Sub4_Trial133_1	1	6	6	-101.101364	False	1.013
4	134	2	m	20	23-May-2016	Sub4_Trial134_0	0	0	0	-44.471424	False	1.334
4	134	2	m	20	23-May-2016	Sub4_Trial134_0	0	1	1	21.608411	False	1.334
4	134	2	m	20	23-May-2016	Sub4_Trial134_0	0	2	2	-129.85042	False	1.334
4	134	2	m	20	23-May-2016	Sub4_Trial134_0	0	3	3	-33.788943	False	1.334
4	134	2	m	20	23-May-2016	Sub4_Trial134_0	0	4	4	-35.010564	False	1.334
4	134	2	m	20	23-May-2016	Sub4_Trial134_0	0	5	5	-109.56610799999999	False	1.334
4	134	2	m	20	23-May-2016	Sub4_Trial134_0	0	6	6	26.39927	False	1.334
4	134	2	m	20	23-May-2016	Sub4_Trial134_1	1	0	0	83.311445	True	1.334
4	134	2	m	20	23-May-2016	Sub4_Trial134_1	1	1	1	126.43019800000002	True	1.334
4	134	2	m	20	23-May-2016	Sub4_Trial134_1	1	2	2	26.087362999999996	True	1.334
4	134	2	m	20	23-May-2016	Sub4_Trial134_1	1	3	3	102.624555	True	1.334
4	134	2	m	20	23-May-2016	Sub4_Trial134_1	1	4	4	-68.369153	True	1.334
4	134	2	m	20	23-May-2016	Sub4_Trial134_1	1	5	5	-121.2668	True	1.334
4	134	2	m	20	23-May-2016	Sub4_Trial134_1	1	6	6	-4.971876	True	1.334
4	135	2	m	20	23-May-2016	Sub4_Trial135_0	0	0	0	77.654521	False	7.341
4	135	2	m	20	23-May-2016	Sub4_Trial135_0	0	1	1	29.55648	False	7.341
4	135	2	m	20	23-May-2016	Sub4_Trial135_0	0	2	2	8.34529	False	7.341
4	135	2	m	20	23-May-2016	Sub4_Trial135_0	0	3	3	8.258643	False	7.341
4	135	2	m	20	23-May-2016	Sub4_Trial135_0	0	4	4	43.707549	False	7.341
4	135	2	m	20	23-May-2016	Sub4_Trial135_0	0	5	5	4.03598	False	7.341
4	135	2	m	20	23-May-2016	Sub4_Trial135_0	0	6	6	135.829651	False	7.341
4	135	2	m	20	23-May-2016	Sub4_Trial135_1	1	0	0	129.463472	True	7.341
4	135	2	m	20	23-May-2016	Sub4_Trial135_1	1	1	1	52.679427000000004	True	7.341
4	135	2	m	20	23-May-2016	Sub4_Trial135_1	1	2	2	57.744457	True	7.341
4	135	2	m	20	23-May-2016	Sub4_Trial135_1	1	3	3	10.900061	True	7.341
4	135	2	m	20	23-May-2016	Sub4_Trial135_1	1	4	4	93.924028	True	7.341
4	135	2	m	20	23-May-2016	Sub4_Trial135_1	1	5	5	-8.862822	True	7.341
4	135	2	m	20	23-May-2016	Sub4_Trial135_1	1	6	6	-48.335535	True	7.341
4	136	2	m	20	23-May-2016	Sub4_Trial136_0	0	0	0	34.300821	False	0.672
4	136	2	m	20	23-May-2016	Sub4_Trial136_0	0	1	1	-71.857549	False	0.672
4	136	2	m	20	23-May-2016	Sub4_Trial136_0	0	2	2	43.126674	False	0.672
4	136	2	m	20	23-May-2016	Sub4_Trial136_0	0	3	3	94.721862	False	0.672
4	136	2	m	20	23-May-2016	Sub4_Trial136_0	0	4	4	88.623221	False	0.672
4	136	2	m	20	23-May-2016	Sub4_Trial136_0	0	5	5	-25.690219	False	0.672
4	136	2	m	20	23-May-2016	Sub4_Trial136_0	0	6	6	-65.145824	False	0.672
4	136	2	m	20	23-May-2016	Sub4_Trial136_1	1	0	0	-80.421574	True	0.672
4	136	2	m	20	23-May-2016	Sub4_Trial136_1	1	1	1	59.35537600000001	True	0.672
4	136	2	m	20	23-May-2016	Sub4_Trial136_1	1	2	2	-6.533639000000001	True	0.672
4	136	2	m	20	23-May-2016	Sub4_Trial136_1	1	3	3	-4.385650999999999	True	0.672
4	136	2	m	20	23-May-2016	Sub4_Trial136_1	1	4	4	-60.89956	True	0.672
4	136	2	m	20	23-May-2016	Sub4_Trial136_1	1	5	5	28.89253	True	0.672
4	136	2	m	20	23-May-2016	Sub4_Trial136_1	1	6	6	2.8444530000000015	True	0.672
4	137	2	m	20	23-May-2016	Sub4_Trial137_0	0	0	0	-20.582853	True	5.718
4	137	2	m	20	23-May-2016	Sub4_Trial137_0	0	1	1	77.559258	True	5.718
4	137	2	m	20	23-May-2016	Sub4_Trial137_0	0	2	2	-13.38079	True	5.718
4	137	2	m	20	23-May-2016	Sub4_Trial137_0	0	3	3	8.249180000000003	True	5.718
4	137	2	m	20	23-May-2016	Sub4_Trial137_0	0	4	4	-54.105579	True	5.718
4	137	2	m	20	23-May-2016	Sub4_Trial137_0	0	5	5	87.223259	True	5.718
4	137	2	m	20	23-May-2016	Sub4_Trial137_0	0	6	6	50.25893400000001	True	5.718
4	137	2	m	20	23-May-2016	Sub4_Trial137_1	1	0	0	-73.626116	False	5.718
4	137	2	m	20	23-May-2016	Sub4_Trial137_1	1	1	1	3.260667999999999	False	5.718
4	137	2	m	20	23-May-2016	Sub4_Trial137_1	1	2	2	-109.290279	False	5.718
4	137	2	m	20	23-May-2016	Sub4_Trial137_1	1	3	3	-20.827283	False	5.718
4	137	2	m	20	23-May-2016	Sub4_Trial137_1	1	4	4	-48.90424	False	5.718
4	137	2	m	20	23-May-2016	Sub4_Trial137_1	1	5	5	-42.139937	False	5.718
4	137	2	m	20	23-May-2016	Sub4_Trial137_1	1	6	6	-119.568581	False	5.718
4	138	2	m	20	23-May-2016	Sub4_Trial138_0	0	0	0	-83.830109	False	1.281
4	138	2	m	20	23-May-2016	Sub4_Trial138_0	0	1	1	62.537150999999994	False	1.281
4	138	2	m	20	23-May-2016	Sub4_Trial138_0	0	2	2	-72.084368	False	1.281
4	138	2	m	20	23-May-2016	Sub4_Trial138_0	0	3	3	-40.113775	False	1.281
4	138	2	m	20	23-May-2016	Sub4_Trial138_0	0	4	4	-30.354329	False	1.281
4	138	2	m	20	23-May-2016	Sub4_Trial138_0	0	5	5	5.8799199999999985	False	1.281
4	138	2	m	20	23-May-2016	Sub4_Trial138_0	0	6	6	14.971261999999996	False	1.281
4	138	2	m	20	23-May-2016	Sub4_Trial138_1	1	0	0	-37.954909	True	1.281
4	138	2	m	20	23-May-2016	Sub4_Trial138_1	1	1	1	-43.018016	True	1.281
4	138	2	m	20	23-May-2016	Sub4_Trial138_1	1	2	2	53.099854	True	1.281
4	138	2	m	20	23-May-2016	Sub4_Trial138_1	1	3	3	-44.507222	True	1.281
4	138	2	m	20	23-May-2016	Sub4_Trial138_1	1	4	4	11.035988	True	1.281
4	138	2	m	20	23-May-2016	Sub4_Trial138_1	1	5	5	31.713015	True	1.281
4	138	2	m	20	23-May-2016	Sub4_Trial138_1	1	6	6	68.550489	True	1.281
4	139	2	m	20	23-May-2016	Sub4_Trial139_0	0	0	0	63.776095	False	0.985
4	139	2	m	20	23-May-2016	Sub4_Trial139_0	0	1	1	37.451971	False	0.985
4	139	2	m	20	23-May-2016	Sub4_Trial139_0	0	2	2	58.780527000000006	False	0.985
4	139	2	m	20	23-May-2016	Sub4_Trial139_0	0	3	3	36.781694	False	0.985
4	139	2	m	20	23-May-2016	Sub4_Trial139_0	0	4	4	2.873263999999999	False	0.985
4	139	2	m	20	23-May-2016	Sub4_Trial139_0	0	5	5	17.857213	False	0.985
4	139	2	m	20	23-May-2016	Sub4_Trial139_0	0	6	6	-69.7861	False	0.985
4	139	2	m	20	23-May-2016	Sub4_Trial139_1	1	0	0	29.084432	True	0.985
4	139	2	m	20	23-May-2016	Sub4_Trial139_1	1	1	1	-51.764089	True	0.985
4	139	2	m	20	23-May-2016	Sub4_Trial139_1	1	2	2	47.146893	True	0.985
4	139	2	m	20	23-May-2016	Sub4_Trial139_1	1	3	3	-9.630890999999998	True	0.985
4	139	2	m	20	23-May-2016	Sub4_Trial139_1	1	4	4	50.292236	True	0.985
4	139	2	m	20	23-May-2016	Sub4_Trial139_1	1	5	5	37.250231	True	0.985
4	139	2	m	20	23-May-2016	Sub4_Trial139_1	1	6	6	56.227219	True	0.985
4	140	2	m	20	23-May-2016	Sub4_Trial140_0	0	0	0	-144.0096	True	1.903
4	140	2	m	20	23-May-2016	Sub4_Trial140_0	0	1	1	43.095442	True	1.903
4	140	2	m	20	23-May-2016	Sub4_Trial140_0	0	2	2	48.54912300000001	True	1.903
4	140	2	m	20	23-May-2016	Sub4_Trial140_0	0	3	3	22.698662999999996	True	1.903
4	140	2	m	20	23-May-2016	Sub4_Trial140_0	0	4	4	-122.035778	True	1.903
4	140	2	m	20	23-May-2016	Sub4_Trial140_0	0	5	5	-19.197212	True	1.903
4	140	2	m	20	23-May-2016	Sub4_Trial140_0	0	6	6	-13.753246	True	1.903
4	140	2	m	20	23-May-2016	Sub4_Trial140_1	1	0	0	-28.626469	False	1.903
4	140	2	m	20	23-May-2016	Sub4_Trial140_1	1	1	1	25.560486	False	1.903
4	140	2	m	20	23-May-2016	Sub4_Trial140_1	1	2	2	-31.323265	False	1.903
4	140	2	m	20	23-May-2016	Sub4_Trial140_1	1	3	3	73.268112	False	1.903
4	140	2	m	20	23-May-2016	Sub4_Trial140_1	1	4	4	-101.146742	False	1.903
4	140	2	m	20	23-May-2016	Sub4_Trial140_1	1	5	5	-69.154571	False	1.903
4	140	2	m	20	23-May-2016	Sub4_Trial140_1	1	6	6	-42.317797	False	1.903
4	141	2	m	20	23-May-2016	Sub4_Trial141_0	0	0	0	-36.9741	False	1.661
4	141	2	m	20	23-May-2016	Sub4_Trial141_0	0	1	1	6.6237780000000015	False	1.661
4	141	2	m	20	23-May-2016	Sub4_Trial141_0	0	2	2	-83.760189	False	1.661
4	141	2	m	20	23-May-2016	Sub4_Trial141_0	0	3	3	45.032854	False	1.661
4	141	2	m	20	23-May-2016	Sub4_Trial141_0	0	4	4	112.257319	False	1.661
4	141	2	m	20	23-May-2016	Sub4_Trial141_0	0	5	5	-25.026398	False	1.661
4	141	2	m	20	23-May-2016	Sub4_Trial141_0	0	6	6	-65.68594	False	1.661
4	141	2	m	20	23-May-2016	Sub4_Trial141_1	1	0	0	-13.886265999999999	True	1.661
4	141	2	m	20	23-May-2016	Sub4_Trial141_1	1	1	1	55.611404	True	1.661
4	141	2	m	20	23-May-2016	Sub4_Trial141_1	1	2	2	95.018271	True	1.661
4	141	2	m	20	23-May-2016	Sub4_Trial141_1	1	3	3	-60.51832400000001	True	1.661
4	141	2	m	20	23-May-2016	Sub4_Trial141_1	1	4	4	-27.512197	True	1.661
4	141	2	m	20	23-May-2016	Sub4_Trial141_1	1	5	5	27.145919	True	1.661
4	141	2	m	20	23-May-2016	Sub4_Trial141_1	1	6	6	-34.483939	True	1.661
4	142	2	m	20	23-May-2016	Sub4_Trial142_0	0	0	0	-8.327999	True	6.516
4	142	2	m	20	23-May-2016	Sub4_Trial142_0	0	1	1	61.44122899999999	True	6.516
4	142	2	m	20	23-May-2016	Sub4_Trial142_0	0	2	2	-11.187994	True	6.516
4	142	2	m	20	23-May-2016	Sub4_Trial142_0	0	3	3	23.506909	True	6.516
4	142	2	m	20	23-May-2016	Sub4_Trial142_0	0	4	4	9.02638	True	6.516
4	142	2	m	20	23-May-2016	Sub4_Trial142_0	0	5	5	73.933958	True	6.516
4	142	2	m	20	23-May-2016	Sub4_Trial142_0	0	6	6	73.33763	True	6.516
4	142	2	m	20	23-May-2016	Sub4_Trial142_1	1	0	0	79.942106	False	6.516
4	142	2	m	20	23-May-2016	Sub4_Trial142_1	1	1	1	-18.483740999999995	False	6.516
4	142	2	m	20	23-May-2016	Sub4_Trial142_1	1	2	2	-104.419099	False	6.516
4	142	2	m	20	23-May-2016	Sub4_Trial142_1	1	3	3	-28.311383	False	6.516
[truncated: 6,401 more rows]
