# Supplementary material for: CLEESE: An open-source audio-transformation toolbox for data-driven experiments in speech and music cognition
Source: PLoS One. 2019 Apr 4;14(4):e0205943. doi: 10.1371/journal.pone.0205943 (PMC6448843; doi:10.1371/journal.pone.0205943)
Supplement: S1 Data — See provided Python notebook for format and analysis. (ZIP) [file pone.0205943.s005.zip › data/interrogative/results/results_subj5_180524_10.44.csv]

subj	trial	block	sex	age	date	stim	stim_order	segment	segment_time	pitch	response	rt
5	1	1	m	20	23-May-2016	Sub5_Trial1_0	0	0	0	-75.940556	True	3.032
5	1	1	m	20	23-May-2016	Sub5_Trial1_0	0	1	1	-42.268875	True	3.032
5	1	1	m	20	23-May-2016	Sub5_Trial1_0	0	2	2	-75.691095	True	3.032
5	1	1	m	20	23-May-2016	Sub5_Trial1_0	0	3	3	-52.558728	True	3.032
5	1	1	m	20	23-May-2016	Sub5_Trial1_0	0	4	4	14.89904	True	3.032
5	1	1	m	20	23-May-2016	Sub5_Trial1_0	0	5	5	138.321032	True	3.032
5	1	1	m	20	23-May-2016	Sub5_Trial1_0	0	6	6	6.190004	True	3.032
5	1	1	m	20	23-May-2016	Sub5_Trial1_1	1	0	0	-79.742119	False	3.032
5	1	1	m	20	23-May-2016	Sub5_Trial1_1	1	1	1	-22.813364	False	3.032
5	1	1	m	20	23-May-2016	Sub5_Trial1_1	1	2	2	8.136647	False	3.032
5	1	1	m	20	23-May-2016	Sub5_Trial1_1	1	3	3	8.71255	False	3.032
5	1	1	m	20	23-May-2016	Sub5_Trial1_1	1	4	4	-83.370204	False	3.032
5	1	1	m	20	23-May-2016	Sub5_Trial1_1	1	5	5	-59.499148	False	3.032
5	1	1	m	20	23-May-2016	Sub5_Trial1_1	1	6	6	-4.384651	False	3.032
5	2	1	m	20	23-May-2016	Sub5_Trial2_0	0	0	0	91.69191	False	1.573
5	2	1	m	20	23-May-2016	Sub5_Trial2_0	0	1	1	-79.293343	False	1.573
5	2	1	m	20	23-May-2016	Sub5_Trial2_0	0	2	2	37.640343	False	1.573
5	2	1	m	20	23-May-2016	Sub5_Trial2_0	0	3	3	-60.445027	False	1.573
5	2	1	m	20	23-May-2016	Sub5_Trial2_0	0	4	4	-13.802919	False	1.573
5	2	1	m	20	23-May-2016	Sub5_Trial2_0	0	5	5	18.920990000000003	False	1.573
5	2	1	m	20	23-May-2016	Sub5_Trial2_0	0	6	6	50.92550800000001	False	1.573
5	2	1	m	20	23-May-2016	Sub5_Trial2_1	1	0	0	-47.90693400000001	True	1.573
5	2	1	m	20	23-May-2016	Sub5_Trial2_1	1	1	1	-38.578005	True	1.573
5	2	1	m	20	23-May-2016	Sub5_Trial2_1	1	2	2	55.806773	True	1.573
5	2	1	m	20	23-May-2016	Sub5_Trial2_1	1	3	3	-43.473327	True	1.573
5	2	1	m	20	23-May-2016	Sub5_Trial2_1	1	4	4	-21.568801	True	1.573
5	2	1	m	20	23-May-2016	Sub5_Trial2_1	1	5	5	111.841414	True	1.573
5	2	1	m	20	23-May-2016	Sub5_Trial2_1	1	6	6	55.303196	True	1.573
5	3	1	m	20	23-May-2016	Sub5_Trial3_0	0	0	0	-52.269411	True	2.244
5	3	1	m	20	23-May-2016	Sub5_Trial3_0	0	1	1	36.635759	True	2.244
5	3	1	m	20	23-May-2016	Sub5_Trial3_0	0	2	2	-36.002475	True	2.244
5	3	1	m	20	23-May-2016	Sub5_Trial3_0	0	3	3	97.411074	True	2.244
5	3	1	m	20	23-May-2016	Sub5_Trial3_0	0	4	4	-59.026831	True	2.244
5	3	1	m	20	23-May-2016	Sub5_Trial3_0	0	5	5	41.137864	True	2.244
5	3	1	m	20	23-May-2016	Sub5_Trial3_0	0	6	6	27.00052	True	2.244
5	3	1	m	20	23-May-2016	Sub5_Trial3_1	1	0	0	50.118047	False	2.244
5	3	1	m	20	23-May-2016	Sub5_Trial3_1	1	1	1	40.993094	False	2.244
5	3	1	m	20	23-May-2016	Sub5_Trial3_1	1	2	2	153.351359	False	2.244
5	3	1	m	20	23-May-2016	Sub5_Trial3_1	1	3	3	64.735967	False	2.244
5	3	1	m	20	23-May-2016	Sub5_Trial3_1	1	4	4	-84.019539	False	2.244
5	3	1	m	20	23-May-2016	Sub5_Trial3_1	1	5	5	-38.225328	False	2.244
5	3	1	m	20	23-May-2016	Sub5_Trial3_1	1	6	6	-22.200400000000002	False	2.244
5	4	1	m	20	23-May-2016	Sub5_Trial4_0	0	0	0	-101.592008	True	0.667
5	4	1	m	20	23-May-2016	Sub5_Trial4_0	0	1	1	54.31040899999999	True	0.667
5	4	1	m	20	23-May-2016	Sub5_Trial4_0	0	2	2	106.108024	True	0.667
5	4	1	m	20	23-May-2016	Sub5_Trial4_0	0	3	3	-11.010585	True	0.667
5	4	1	m	20	23-May-2016	Sub5_Trial4_0	0	4	4	-3.494975	True	0.667
5	4	1	m	20	23-May-2016	Sub5_Trial4_0	0	5	5	17.46333	True	0.667
5	4	1	m	20	23-May-2016	Sub5_Trial4_0	0	6	6	120.17368399999998	True	0.667
5	4	1	m	20	23-May-2016	Sub5_Trial4_1	1	0	0	1.4031610000000008	False	0.667
5	4	1	m	20	23-May-2016	Sub5_Trial4_1	1	1	1	55.386034	False	0.667
5	4	1	m	20	23-May-2016	Sub5_Trial4_1	1	2	2	-100.460863	False	0.667
5	4	1	m	20	23-May-2016	Sub5_Trial4_1	1	3	3	47.991737	False	0.667
5	4	1	m	20	23-May-2016	Sub5_Trial4_1	1	4	4	10.837911	False	0.667
5	4	1	m	20	23-May-2016	Sub5_Trial4_1	1	5	5	-35.860672	False	0.667
5	4	1	m	20	23-May-2016	Sub5_Trial4_1	1	6	6	9.037049	False	0.667
5	5	1	m	20	23-May-2016	Sub5_Trial5_0	0	0	0	-52.38073	True	1.204
5	5	1	m	20	23-May-2016	Sub5_Trial5_0	0	1	1	-0.4591250000000002	True	1.204
5	5	1	m	20	23-May-2016	Sub5_Trial5_0	0	2	2	20.963733000000005	True	1.204
5	5	1	m	20	23-May-2016	Sub5_Trial5_0	0	3	3	112.55506700000001	True	1.204
5	5	1	m	20	23-May-2016	Sub5_Trial5_0	0	4	4	-61.667985	True	1.204
5	5	1	m	20	23-May-2016	Sub5_Trial5_0	0	5	5	-15.484696	True	1.204
5	5	1	m	20	23-May-2016	Sub5_Trial5_0	0	6	6	59.050034	True	1.204
5	5	1	m	20	23-May-2016	Sub5_Trial5_1	1	0	0	1.4376810000000013	False	1.204
5	5	1	m	20	23-May-2016	Sub5_Trial5_1	1	1	1	-70.092723	False	1.204
5	5	1	m	20	23-May-2016	Sub5_Trial5_1	1	2	2	107.338939	False	1.204
5	5	1	m	20	23-May-2016	Sub5_Trial5_1	1	3	3	109.60935	False	1.204
5	5	1	m	20	23-May-2016	Sub5_Trial5_1	1	4	4	-116.601168	False	1.204
5	5	1	m	20	23-May-2016	Sub5_Trial5_1	1	5	5	-13.842169999999996	False	1.204
5	5	1	m	20	23-May-2016	Sub5_Trial5_1	1	6	6	-131.283073	False	1.204
5	6	1	m	20	23-May-2016	Sub5_Trial6_0	0	0	0	16.358108	False	1.194
5	6	1	m	20	23-May-2016	Sub5_Trial6_0	0	1	1	3.998621	False	1.194
5	6	1	m	20	23-May-2016	Sub5_Trial6_0	0	2	2	73.870425	False	1.194
5	6	1	m	20	23-May-2016	Sub5_Trial6_0	0	3	3	-60.703545	False	1.194
5	6	1	m	20	23-May-2016	Sub5_Trial6_0	0	4	4	60.282054	False	1.194
5	6	1	m	20	23-May-2016	Sub5_Trial6_0	0	5	5	19.776917999999995	False	1.194
5	6	1	m	20	23-May-2016	Sub5_Trial6_0	0	6	6	-46.737577	False	1.194
5	6	1	m	20	23-May-2016	Sub5_Trial6_1	1	0	0	-151.495976	True	1.194
5	6	1	m	20	23-May-2016	Sub5_Trial6_1	1	1	1	-127.847341	True	1.194
5	6	1	m	20	23-May-2016	Sub5_Trial6_1	1	2	2	-5.337166	True	1.194
5	6	1	m	20	23-May-2016	Sub5_Trial6_1	1	3	3	90.556694	True	1.194
5	6	1	m	20	23-May-2016	Sub5_Trial6_1	1	4	4	118.278039	True	1.194
5	6	1	m	20	23-May-2016	Sub5_Trial6_1	1	5	5	7.5405	True	1.194
5	6	1	m	20	23-May-2016	Sub5_Trial6_1	1	6	6	77.469503	True	1.194
5	7	1	m	20	23-May-2016	Sub5_Trial7_0	0	0	0	47.74941	True	0.831
5	7	1	m	20	23-May-2016	Sub5_Trial7_0	0	1	1	23.803797000000003	True	0.831
5	7	1	m	20	23-May-2016	Sub5_Trial7_0	0	2	2	-37.856465	True	0.831
5	7	1	m	20	23-May-2016	Sub5_Trial7_0	0	3	3	-12.452815	True	0.831
5	7	1	m	20	23-May-2016	Sub5_Trial7_0	0	4	4	-55.510844	True	0.831
5	7	1	m	20	23-May-2016	Sub5_Trial7_0	0	5	5	-5.679829	True	0.831
5	7	1	m	20	23-May-2016	Sub5_Trial7_0	0	6	6	-76.662819	True	0.831
5	7	1	m	20	23-May-2016	Sub5_Trial7_1	1	0	0	12.981555	False	0.831
5	7	1	m	20	23-May-2016	Sub5_Trial7_1	1	1	1	13.456498	False	0.831
5	7	1	m	20	23-May-2016	Sub5_Trial7_1	1	2	2	-10.916885	False	0.831
5	7	1	m	20	23-May-2016	Sub5_Trial7_1	1	3	3	-65.74675	False	0.831
5	7	1	m	20	23-May-2016	Sub5_Trial7_1	1	4	4	88.117517	False	0.831
5	7	1	m	20	23-May-2016	Sub5_Trial7_1	1	5	5	-75.922579	False	0.831
5	7	1	m	20	23-May-2016	Sub5_Trial7_1	1	6	6	-112.49497500000001	False	0.831
5	8	1	m	20	23-May-2016	Sub5_Trial8_0	0	0	0	-25.962317	False	1.009
5	8	1	m	20	23-May-2016	Sub5_Trial8_0	0	1	1	17.526186	False	1.009
5	8	1	m	20	23-May-2016	Sub5_Trial8_0	0	2	2	-103.318186	False	1.009
5	8	1	m	20	23-May-2016	Sub5_Trial8_0	0	3	3	-90.656475	False	1.009
5	8	1	m	20	23-May-2016	Sub5_Trial8_0	0	4	4	52.275333	False	1.009
5	8	1	m	20	23-May-2016	Sub5_Trial8_0	0	5	5	-20.110135999999997	False	1.009
5	8	1	m	20	23-May-2016	Sub5_Trial8_0	0	6	6	-86.877247	False	1.009
5	8	1	m	20	23-May-2016	Sub5_Trial8_1	1	0	0	101.734304	True	1.009
5	8	1	m	20	23-May-2016	Sub5_Trial8_1	1	1	1	-113.169499	True	1.009
5	8	1	m	20	23-May-2016	Sub5_Trial8_1	1	2	2	97.869415	True	1.009
5	8	1	m	20	23-May-2016	Sub5_Trial8_1	1	3	3	3.577978999999999	True	1.009
5	8	1	m	20	23-May-2016	Sub5_Trial8_1	1	4	4	19.485645000000005	True	1.009
5	8	1	m	20	23-May-2016	Sub5_Trial8_1	1	5	5	-3.7342499999999994	True	1.009
5	8	1	m	20	23-May-2016	Sub5_Trial8_1	1	6	6	-9.32468	True	1.009
5	9	1	m	20	23-May-2016	Sub5_Trial9_0	0	0	0	87.402533	True	1.177
5	9	1	m	20	23-May-2016	Sub5_Trial9_0	0	1	1	7.585692000000002	True	1.177
5	9	1	m	20	23-May-2016	Sub5_Trial9_0	0	2	2	-36.55402	True	1.177
5	9	1	m	20	23-May-2016	Sub5_Trial9_0	0	3	3	49.433902	True	1.177
5	9	1	m	20	23-May-2016	Sub5_Trial9_0	0	4	4	-12.661576	True	1.177
5	9	1	m	20	23-May-2016	Sub5_Trial9_0	0	5	5	-44.388699	True	1.177
5	9	1	m	20	23-May-2016	Sub5_Trial9_0	0	6	6	-74.549328	True	1.177
5	9	1	m	20	23-May-2016	Sub5_Trial9_1	1	0	0	73.447661	False	1.177
5	9	1	m	20	23-May-2016	Sub5_Trial9_1	1	1	1	47.735769	False	1.177
5	9	1	m	20	23-May-2016	Sub5_Trial9_1	1	2	2	82.639345	False	1.177
5	9	1	m	20	23-May-2016	Sub5_Trial9_1	1	3	3	84.584511	False	1.177
5	9	1	m	20	23-May-2016	Sub5_Trial9_1	1	4	4	32.282809	False	1.177
5	9	1	m	20	23-May-2016	Sub5_Trial9_1	1	5	5	-36.119916	False	1.177
5	9	1	m	20	23-May-2016	Sub5_Trial9_1	1	6	6	-113.749585	False	1.177
5	10	1	m	20	23-May-2016	Sub5_Trial10_0	0	0	0	121.57432499999999	True	1.229
5	10	1	m	20	23-May-2016	Sub5_Trial10_0	0	1	1	93.595149	True	1.229
5	10	1	m	20	23-May-2016	Sub5_Trial10_0	0	2	2	104.470167	True	1.229
5	10	1	m	20	23-May-2016	Sub5_Trial10_0	0	3	3	-68.070925	True	1.229
5	10	1	m	20	23-May-2016	Sub5_Trial10_0	0	4	4	27.036518	True	1.229
5	10	1	m	20	23-May-2016	Sub5_Trial10_0	0	5	5	-40.158996	True	1.229
5	10	1	m	20	23-May-2016	Sub5_Trial10_0	0	6	6	-64.188934	True	1.229
5	10	1	m	20	23-May-2016	Sub5_Trial10_1	1	0	0	-24.801581999999996	False	1.229
5	10	1	m	20	23-May-2016	Sub5_Trial10_1	1	1	1	-50.597027	False	1.229
5	10	1	m	20	23-May-2016	Sub5_Trial10_1	1	2	2	0.6890500000000017	False	1.229
5	10	1	m	20	23-May-2016	Sub5_Trial10_1	1	3	3	9.598252	False	1.229
5	10	1	m	20	23-May-2016	Sub5_Trial10_1	1	4	4	-141.389272	False	1.229
5	10	1	m	20	23-May-2016	Sub5_Trial10_1	1	5	5	-110.394082	False	1.229
5	10	1	m	20	23-May-2016	Sub5_Trial10_1	1	6	6	93.474034	False	1.229
5	11	1	m	20	23-May-2016	Sub5_Trial11_0	0	0	0	-49.777968	False	1.075
5	11	1	m	20	23-May-2016	Sub5_Trial11_0	0	1	1	78.181636	False	1.075
5	11	1	m	20	23-May-2016	Sub5_Trial11_0	0	2	2	20.07623	False	1.075
5	11	1	m	20	23-May-2016	Sub5_Trial11_0	0	3	3	65.35789	False	1.075
5	11	1	m	20	23-May-2016	Sub5_Trial11_0	0	4	4	93.183343	False	1.075
5	11	1	m	20	23-May-2016	Sub5_Trial11_0	0	5	5	4.116440000000001	False	1.075
5	11	1	m	20	23-May-2016	Sub5_Trial11_0	0	6	6	80.33579	False	1.075
5	11	1	m	20	23-May-2016	Sub5_Trial11_1	1	0	0	39.897147	True	1.075
5	11	1	m	20	23-May-2016	Sub5_Trial11_1	1	1	1	33.400037	True	1.075
5	11	1	m	20	23-May-2016	Sub5_Trial11_1	1	2	2	14.289046999999997	True	1.075
5	11	1	m	20	23-May-2016	Sub5_Trial11_1	1	3	3	-10.932095	True	1.075
5	11	1	m	20	23-May-2016	Sub5_Trial11_1	1	4	4	-65.793845	True	1.075
5	11	1	m	20	23-May-2016	Sub5_Trial11_1	1	5	5	40.091842	True	1.075
5	11	1	m	20	23-May-2016	Sub5_Trial11_1	1	6	6	70.800791	True	1.075
5	12	1	m	20	23-May-2016	Sub5_Trial12_0	0	0	0	-59.64718	True	0.835
5	12	1	m	20	23-May-2016	Sub5_Trial12_0	0	1	1	-122.780619	True	0.835
5	12	1	m	20	23-May-2016	Sub5_Trial12_0	0	2	2	-10.240588	True	0.835
5	12	1	m	20	23-May-2016	Sub5_Trial12_0	0	3	3	125.795166	True	0.835
5	12	1	m	20	23-May-2016	Sub5_Trial12_0	0	4	4	-82.229581	True	0.835
5	12	1	m	20	23-May-2016	Sub5_Trial12_0	0	5	5	58.66076699999999	True	0.835
5	12	1	m	20	23-May-2016	Sub5_Trial12_0	0	6	6	33.11589	True	0.835
5	12	1	m	20	23-May-2016	Sub5_Trial12_1	1	0	0	34.297805	False	0.835
5	12	1	m	20	23-May-2016	Sub5_Trial12_1	1	1	1	-55.088941000000005	False	0.835
5	12	1	m	20	23-May-2016	Sub5_Trial12_1	1	2	2	-14.338313	False	0.835
5	12	1	m	20	23-May-2016	Sub5_Trial12_1	1	3	3	28.620583	False	0.835
5	12	1	m	20	23-May-2016	Sub5_Trial12_1	1	4	4	-16.295674000000005	False	0.835
5	12	1	m	20	23-May-2016	Sub5_Trial12_1	1	5	5	-5.73809	False	0.835
5	12	1	m	20	23-May-2016	Sub5_Trial12_1	1	6	6	-41.970537	False	0.835
5	13	1	m	20	23-May-2016	Sub5_Trial13_0	0	0	0	-28.926805	False	0.919
5	13	1	m	20	23-May-2016	Sub5_Trial13_0	0	1	1	-0.43309400000000053	False	0.919
5	13	1	m	20	23-May-2016	Sub5_Trial13_0	0	2	2	7.083176999999999	False	0.919
5	13	1	m	20	23-May-2016	Sub5_Trial13_0	0	3	3	-80.833853	False	0.919
5	13	1	m	20	23-May-2016	Sub5_Trial13_0	0	4	4	15.410729000000003	False	0.919
5	13	1	m	20	23-May-2016	Sub5_Trial13_0	0	5	5	-74.954744	False	0.919
5	13	1	m	20	23-May-2016	Sub5_Trial13_0	0	6	6	-93.45567	False	0.919
5	13	1	m	20	23-May-2016	Sub5_Trial13_1	1	0	0	43.912875	True	0.919
5	13	1	m	20	23-May-2016	Sub5_Trial13_1	1	1	1	6.271955999999999	True	0.919
5	13	1	m	20	23-May-2016	Sub5_Trial13_1	1	2	2	5.47336	True	0.919
5	13	1	m	20	23-May-2016	Sub5_Trial13_1	1	3	3	-16.191632	True	0.919
5	13	1	m	20	23-May-2016	Sub5_Trial13_1	1	4	4	-4.014932000000002	True	0.919
5	13	1	m	20	23-May-2016	Sub5_Trial13_1	1	5	5	34.442438	True	0.919
5	13	1	m	20	23-May-2016	Sub5_Trial13_1	1	6	6	52.9044	True	0.919
5	14	1	m	20	23-May-2016	Sub5_Trial14_0	0	0	0	-48.140114	False	1.051
5	14	1	m	20	23-May-2016	Sub5_Trial14_0	0	1	1	35.774133	False	1.051
5	14	1	m	20	23-May-2016	Sub5_Trial14_0	0	2	2	99.486277	False	1.051
5	14	1	m	20	23-May-2016	Sub5_Trial14_0	0	3	3	-0.3477880000000013	False	1.051
5	14	1	m	20	23-May-2016	Sub5_Trial14_0	0	4	4	-17.49002	False	1.051
5	14	1	m	20	23-May-2016	Sub5_Trial14_0	0	5	5	38.706936	False	1.051
5	14	1	m	20	23-May-2016	Sub5_Trial14_0	0	6	6	-113.18002999999999	False	1.051
5	14	1	m	20	23-May-2016	Sub5_Trial14_1	1	0	0	23.385356	True	1.051
5	14	1	m	20	23-May-2016	Sub5_Trial14_1	1	1	1	56.25944200000001	True	1.051
5	14	1	m	20	23-May-2016	Sub5_Trial14_1	1	2	2	-51.589519	True	1.051
5	14	1	m	20	23-May-2016	Sub5_Trial14_1	1	3	3	-33.259588	True	1.051
5	14	1	m	20	23-May-2016	Sub5_Trial14_1	1	4	4	-43.575884	True	1.051
5	14	1	m	20	23-May-2016	Sub5_Trial14_1	1	5	5	17.914904	True	1.051
5	14	1	m	20	23-May-2016	Sub5_Trial14_1	1	6	6	99.937156	True	1.051
5	15	1	m	20	23-May-2016	Sub5_Trial15_0	0	0	0	-51.424564	False	1.228
5	15	1	m	20	23-May-2016	Sub5_Trial15_0	0	1	1	-64.190421	False	1.228
5	15	1	m	20	23-May-2016	Sub5_Trial15_0	0	2	2	-2.078679000000001	False	1.228
5	15	1	m	20	23-May-2016	Sub5_Trial15_0	0	3	3	-11.035108	False	1.228
5	15	1	m	20	23-May-2016	Sub5_Trial15_0	0	4	4	104.384002	False	1.228
5	15	1	m	20	23-May-2016	Sub5_Trial15_0	0	5	5	-0.4920909999999985	False	1.228
5	15	1	m	20	23-May-2016	Sub5_Trial15_0	0	6	6	6.595627	False	1.228
5	15	1	m	20	23-May-2016	Sub5_Trial15_1	1	0	0	-50.79324600000001	True	1.228
5	15	1	m	20	23-May-2016	Sub5_Trial15_1	1	1	1	27.96431	True	1.228
5	15	1	m	20	23-May-2016	Sub5_Trial15_1	1	2	2	14.101139	True	1.228
5	15	1	m	20	23-May-2016	Sub5_Trial15_1	1	3	3	-107.998408	True	1.228
5	15	1	m	20	23-May-2016	Sub5_Trial15_1	1	4	4	-45.20361700000001	True	1.228
5	15	1	m	20	23-May-2016	Sub5_Trial15_1	1	5	5	76.209938	True	1.228
5	15	1	m	20	23-May-2016	Sub5_Trial15_1	1	6	6	-132.975153	True	1.228
5	16	1	m	20	23-May-2016	Sub5_Trial16_0	0	0	0	56.734155	False	1.202
5	16	1	m	20	23-May-2016	Sub5_Trial16_0	0	1	1	-92.28546	False	1.202
5	16	1	m	20	23-May-2016	Sub5_Trial16_0	0	2	2	43.08787	False	1.202
5	16	1	m	20	23-May-2016	Sub5_Trial16_0	0	3	3	-72.248149	False	1.202
5	16	1	m	20	23-May-2016	Sub5_Trial16_0	0	4	4	-31.587099	False	1.202
5	16	1	m	20	23-May-2016	Sub5_Trial16_0	0	5	5	-67.82757	False	1.202
5	16	1	m	20	23-May-2016	Sub5_Trial16_0	0	6	6	83.680614	False	1.202
5	16	1	m	20	23-May-2016	Sub5_Trial16_1	1	0	0	-93.825042	True	1.202
5	16	1	m	20	23-May-2016	Sub5_Trial16_1	1	1	1	2.090589999999999	True	1.202
5	16	1	m	20	23-May-2016	Sub5_Trial16_1	1	2	2	-92.283957	True	1.202
5	16	1	m	20	23-May-2016	Sub5_Trial16_1	1	3	3	-67.376263	True	1.202
5	16	1	m	20	23-May-2016	Sub5_Trial16_1	1	4	4	12.496316	True	1.202
5	16	1	m	20	23-May-2016	Sub5_Trial16_1	1	5	5	-12.099407	True	1.202
5	16	1	m	20	23-May-2016	Sub5_Trial16_1	1	6	6	-138.326913	True	1.202
5	17	1	m	20	23-May-2016	Sub5_Trial17_0	0	0	0	-91.952322	True	1.053
5	17	1	m	20	23-May-2016	Sub5_Trial17_0	0	1	1	19.078401999999997	True	1.053
5	17	1	m	20	23-May-2016	Sub5_Trial17_0	0	2	2	-33.815561	True	1.053
5	17	1	m	20	23-May-2016	Sub5_Trial17_0	0	3	3	65.740437	True	1.053
5	17	1	m	20	23-May-2016	Sub5_Trial17_0	0	4	4	-36.943679	True	1.053
5	17	1	m	20	23-May-2016	Sub5_Trial17_0	0	5	5	42.574977	True	1.053
5	17	1	m	20	23-May-2016	Sub5_Trial17_0	0	6	6	119.80328400000002	True	1.053
5	17	1	m	20	23-May-2016	Sub5_Trial17_1	1	0	0	15.788568	False	1.053
5	17	1	m	20	23-May-2016	Sub5_Trial17_1	1	1	1	28.948955	False	1.053
5	17	1	m	20	23-May-2016	Sub5_Trial17_1	1	2	2	72.803301	False	1.053
5	17	1	m	20	23-May-2016	Sub5_Trial17_1	1	3	3	63.350504	False	1.053
5	17	1	m	20	23-May-2016	Sub5_Trial17_1	1	4	4	84.807505	False	1.053
5	17	1	m	20	23-May-2016	Sub5_Trial17_1	1	5	5	-6.762298000000001	False	1.053
5	17	1	m	20	23-May-2016	Sub5_Trial17_1	1	6	6	-76.579398	False	1.053
5	18	1	m	20	23-May-2016	Sub5_Trial18_0	0	0	0	-53.756205	False	1.159
5	18	1	m	20	23-May-2016	Sub5_Trial18_0	0	1	1	50.543661	False	1.159
5	18	1	m	20	23-May-2016	Sub5_Trial18_0	0	2	2	2.1803670000000004	False	1.159
5	18	1	m	20	23-May-2016	Sub5_Trial18_0	0	3	3	146.800091	False	1.159
5	18	1	m	20	23-May-2016	Sub5_Trial18_0	0	4	4	-8.250133	False	1.159
5	18	1	m	20	23-May-2016	Sub5_Trial18_0	0	5	5	113.250856	False	1.159
5	18	1	m	20	23-May-2016	Sub5_Trial18_0	0	6	6	-23.933972	False	1.159
5	18	1	m	20	23-May-2016	Sub5_Trial18_1	1	0	0	-29.190053	True	1.159
5	18	1	m	20	23-May-2016	Sub5_Trial18_1	1	1	1	79.41556	True	1.159
5	18	1	m	20	23-May-2016	Sub5_Trial18_1	1	2	2	-36.447053	True	1.159
5	18	1	m	20	23-May-2016	Sub5_Trial18_1	1	3	3	-124.05941999999999	True	1.159
5	18	1	m	20	23-May-2016	Sub5_Trial18_1	1	4	4	30.931917	True	1.159
5	18	1	m	20	23-May-2016	Sub5_Trial18_1	1	5	5	119.184429	True	1.159
5	18	1	m	20	23-May-2016	Sub5_Trial18_1	1	6	6	65.67859	True	1.159
5	19	1	m	20	23-May-2016	Sub5_Trial19_0	0	0	0	31.971085	True	1.237
5	19	1	m	20	23-May-2016	Sub5_Trial19_0	0	1	1	-74.111518	True	1.237
5	19	1	m	20	23-May-2016	Sub5_Trial19_0	0	2	2	58.440408	True	1.237
5	19	1	m	20	23-May-2016	Sub5_Trial19_0	0	3	3	-122.184121	True	1.237
5	19	1	m	20	23-May-2016	Sub5_Trial19_0	0	4	4	11.120535	True	1.237
5	19	1	m	20	23-May-2016	Sub5_Trial19_0	0	5	5	12.957998	True	1.237
5	19	1	m	20	23-May-2016	Sub5_Trial19_0	0	6	6	142.078809	True	1.237
5	19	1	m	20	23-May-2016	Sub5_Trial19_1	1	0	0	39.996865	False	1.237
5	19	1	m	20	23-May-2016	Sub5_Trial19_1	1	1	1	18.288337	False	1.237
5	19	1	m	20	23-May-2016	Sub5_Trial19_1	1	2	2	-82.330254	False	1.237
5	19	1	m	20	23-May-2016	Sub5_Trial19_1	1	3	3	17.734015	False	1.237
5	19	1	m	20	23-May-2016	Sub5_Trial19_1	1	4	4	-19.62294	False	1.237
5	19	1	m	20	23-May-2016	Sub5_Trial19_1	1	5	5	-11.524984	False	1.237
5	19	1	m	20	23-May-2016	Sub5_Trial19_1	1	6	6	-61.792661	False	1.237
5	20	1	m	20	23-May-2016	Sub5_Trial20_0	0	0	0	35.218339	False	1.027
5	20	1	m	20	23-May-2016	Sub5_Trial20_0	0	1	1	-110.805893	False	1.027
5	20	1	m	20	23-May-2016	Sub5_Trial20_0	0	2	2	-43.180811	False	1.027
5	20	1	m	20	23-May-2016	Sub5_Trial20_0	0	3	3	39.023854	False	1.027
5	20	1	m	20	23-May-2016	Sub5_Trial20_0	0	4	4	-57.51922999999999	False	1.027
5	20	1	m	20	23-May-2016	Sub5_Trial20_0	0	5	5	-62.138722	False	1.027
5	20	1	m	20	23-May-2016	Sub5_Trial20_0	0	6	6	-63.191163	False	1.027
5	20	1	m	20	23-May-2016	Sub5_Trial20_1	1	0	0	-32.378924	True	1.027
5	20	1	m	20	23-May-2016	Sub5_Trial20_1	1	1	1	-73.256589	True	1.027
5	20	1	m	20	23-May-2016	Sub5_Trial20_1	1	2	2	-36.522466	True	1.027
5	20	1	m	20	23-May-2016	Sub5_Trial20_1	1	3	3	1.2688939999999995	True	1.027
5	20	1	m	20	23-May-2016	Sub5_Trial20_1	1	4	4	10.58626	True	1.027
5	20	1	m	20	23-May-2016	Sub5_Trial20_1	1	5	5	-27.542571	True	1.027
5	20	1	m	20	23-May-2016	Sub5_Trial20_1	1	6	6	-79.18187	True	1.027
5	21	1	m	20	23-May-2016	Sub5_Trial21_0	0	0	0	-82.517754	False	1.124
5	21	1	m	20	23-May-2016	Sub5_Trial21_0	0	1	1	67.656193	False	1.124
5	21	1	m	20	23-May-2016	Sub5_Trial21_0	0	2	2	-16.279406	False	1.124
5	21	1	m	20	23-May-2016	Sub5_Trial21_0	0	3	3	66.189576	False	1.124
5	21	1	m	20	23-May-2016	Sub5_Trial21_0	0	4	4	98.921666	False	1.124
5	21	1	m	20	23-May-2016	Sub5_Trial21_0	0	5	5	44.304794	False	1.124
5	21	1	m	20	23-May-2016	Sub5_Trial21_0	0	6	6	-54.486012	False	1.124
5	21	1	m	20	23-May-2016	Sub5_Trial21_1	1	0	0	-56.690682	True	1.124
5	21	1	m	20	23-May-2016	Sub5_Trial21_1	1	1	1	-21.016626	True	1.124
5	21	1	m	20	23-May-2016	Sub5_Trial21_1	1	2	2	68.92347	True	1.124
5	21	1	m	20	23-May-2016	Sub5_Trial21_1	1	3	3	-78.461259	True	1.124
5	21	1	m	20	23-May-2016	Sub5_Trial21_1	1	4	4	-32.061589	True	1.124
5	21	1	m	20	23-May-2016	Sub5_Trial21_1	1	5	5	64.463525	True	1.124
5	21	1	m	20	23-May-2016	Sub5_Trial21_1	1	6	6	-2.965475999999999	True	1.124
5	22	1	m	20	23-May-2016	Sub5_Trial22_0	0	0	0	16.595733	True	1.112
5	22	1	m	20	23-May-2016	Sub5_Trial22_0	0	1	1	-32.084529	True	1.112
5	22	1	m	20	23-May-2016	Sub5_Trial22_0	0	2	2	-35.095236	True	1.112
5	22	1	m	20	23-May-2016	Sub5_Trial22_0	0	3	3	44.475994	True	1.112
5	22	1	m	20	23-May-2016	Sub5_Trial22_0	0	4	4	113.792304	True	1.112
5	22	1	m	20	23-May-2016	Sub5_Trial22_0	0	5	5	-28.333731999999998	True	1.112
5	22	1	m	20	23-May-2016	Sub5_Trial22_0	0	6	6	1.1938969999999998	True	1.112
5	22	1	m	20	23-May-2016	Sub5_Trial22_1	1	0	0	37.640594	False	1.112
5	22	1	m	20	23-May-2016	Sub5_Trial22_1	1	1	1	-46.729937	False	1.112
5	22	1	m	20	23-May-2016	Sub5_Trial22_1	1	2	2	-51.909245	False	1.112
5	22	1	m	20	23-May-2016	Sub5_Trial22_1	1	3	3	-55.070193	False	1.112
5	22	1	m	20	23-May-2016	Sub5_Trial22_1	1	4	4	-23.215184	False	1.112
5	22	1	m	20	23-May-2016	Sub5_Trial22_1	1	5	5	-131.224677	False	1.112
5	22	1	m	20	23-May-2016	Sub5_Trial22_1	1	6	6	-14.843289	False	1.112
5	23	1	m	20	23-May-2016	Sub5_Trial23_0	0	0	0	18.608506	True	0.742
5	23	1	m	20	23-May-2016	Sub5_Trial23_0	0	1	1	-31.477227	True	0.742
5	23	1	m	20	23-May-2016	Sub5_Trial23_0	0	2	2	41.412858	True	0.742
5	23	1	m	20	23-May-2016	Sub5_Trial23_0	0	3	3	4.871853999999999	True	0.742
5	23	1	m	20	23-May-2016	Sub5_Trial23_0	0	4	4	39.644258	True	0.742
5	23	1	m	20	23-May-2016	Sub5_Trial23_0	0	5	5	43.167023	True	0.742
5	23	1	m	20	23-May-2016	Sub5_Trial23_0	0	6	6	-11.391389	True	0.742
5	23	1	m	20	23-May-2016	Sub5_Trial23_1	1	0	0	86.087234	False	0.742
5	23	1	m	20	23-May-2016	Sub5_Trial23_1	1	1	1	-33.397979	False	0.742
5	23	1	m	20	23-May-2016	Sub5_Trial23_1	1	2	2	41.795743	False	0.742
5	23	1	m	20	23-May-2016	Sub5_Trial23_1	1	3	3	-18.05267	False	0.742
5	23	1	m	20	23-May-2016	Sub5_Trial23_1	1	4	4	74.492709	False	0.742
5	23	1	m	20	23-May-2016	Sub5_Trial23_1	1	5	5	-105.934666	False	0.742
5	23	1	m	20	23-May-2016	Sub5_Trial23_1	1	6	6	-16.732549	False	0.742
5	24	1	m	20	23-May-2016	Sub5_Trial24_0	0	0	0	-58.247686	True	0.767
5	24	1	m	20	23-May-2016	Sub5_Trial24_0	0	1	1	-78.187919	True	0.767
5	24	1	m	20	23-May-2016	Sub5_Trial24_0	0	2	2	-53.511214	True	0.767
5	24	1	m	20	23-May-2016	Sub5_Trial24_0	0	3	3	58.039868	True	0.767
5	24	1	m	20	23-May-2016	Sub5_Trial24_0	0	4	4	75.294803	True	0.767
5	24	1	m	20	23-May-2016	Sub5_Trial24_0	0	5	5	38.712459	True	0.767
5	24	1	m	20	23-May-2016	Sub5_Trial24_0	0	6	6	76.834279	True	0.767
5	24	1	m	20	23-May-2016	Sub5_Trial24_1	1	0	0	41.537013	False	0.767
5	24	1	m	20	23-May-2016	Sub5_Trial24_1	1	1	1	-31.051136999999997	False	0.767
5	24	1	m	20	23-May-2016	Sub5_Trial24_1	1	2	2	78.406188	False	0.767
5	24	1	m	20	23-May-2016	Sub5_Trial24_1	1	3	3	-48.361845	False	0.767
5	24	1	m	20	23-May-2016	Sub5_Trial24_1	1	4	4	5.191573999999999	False	0.767
5	24	1	m	20	23-May-2016	Sub5_Trial24_1	1	5	5	-15.458472999999998	False	0.767
5	24	1	m	20	23-May-2016	Sub5_Trial24_1	1	6	6	3.679698000000002	False	0.767
5	25	1	m	20	23-May-2016	Sub5_Trial25_0	0	0	0	-101.563252	True	3.199
5	25	1	m	20	23-May-2016	Sub5_Trial25_0	0	1	1	-11.861306	True	3.199
5	25	1	m	20	23-May-2016	Sub5_Trial25_0	0	2	2	121.460545	True	3.199
5	25	1	m	20	23-May-2016	Sub5_Trial25_0	0	3	3	119.768516	True	3.199
5	25	1	m	20	23-May-2016	Sub5_Trial25_0	0	4	4	-118.21071	True	3.199
5	25	1	m	20	23-May-2016	Sub5_Trial25_0	0	5	5	57.246498	True	3.199
5	25	1	m	20	23-May-2016	Sub5_Trial25_0	0	6	6	36.831381	True	3.199
5	25	1	m	20	23-May-2016	Sub5_Trial25_1	1	0	0	41.193677	False	3.199
5	25	1	m	20	23-May-2016	Sub5_Trial25_1	1	1	1	-90.476195	False	3.199
5	25	1	m	20	23-May-2016	Sub5_Trial25_1	1	2	2	32.850056	False	3.199
5	25	1	m	20	23-May-2016	Sub5_Trial25_1	1	3	3	-111.55131599999999	False	3.199
5	25	1	m	20	23-May-2016	Sub5_Trial25_1	1	4	4	3.4313819999999993	False	3.199
5	25	1	m	20	23-May-2016	Sub5_Trial25_1	1	5	5	-8.195111	False	3.199
5	25	1	m	20	23-May-2016	Sub5_Trial25_1	1	6	6	25.306673	False	3.199
5	26	1	m	20	23-May-2016	Sub5_Trial26_0	0	0	0	-18.573225	False	1.223
5	26	1	m	20	23-May-2016	Sub5_Trial26_0	0	1	1	-47.721626	False	1.223
5	26	1	m	20	23-May-2016	Sub5_Trial26_0	0	2	2	-10.079748	False	1.223
5	26	1	m	20	23-May-2016	Sub5_Trial26_0	0	3	3	29.303728	False	1.223
5	26	1	m	20	23-May-2016	Sub5_Trial26_0	0	4	4	78.887903	False	1.223
5	26	1	m	20	23-May-2016	Sub5_Trial26_0	0	5	5	-54.910152	False	1.223
5	26	1	m	20	23-May-2016	Sub5_Trial26_0	0	6	6	-51.909581	False	1.223
5	26	1	m	20	23-May-2016	Sub5_Trial26_1	1	0	0	-77.466196	True	1.223
5	26	1	m	20	23-May-2016	Sub5_Trial26_1	1	1	1	-17.804232	True	1.223
5	26	1	m	20	23-May-2016	Sub5_Trial26_1	1	2	2	69.044783	True	1.223
5	26	1	m	20	23-May-2016	Sub5_Trial26_1	1	3	3	7.4046330000000005	True	1.223
5	26	1	m	20	23-May-2016	Sub5_Trial26_1	1	4	4	-56.857186	True	1.223
5	26	1	m	20	23-May-2016	Sub5_Trial26_1	1	5	5	62.730354	True	1.223
5	26	1	m	20	23-May-2016	Sub5_Trial26_1	1	6	6	-82.234273	True	1.223
5	27	1	m	20	23-May-2016	Sub5_Trial27_0	0	0	0	-8.297954	True	1.373
5	27	1	m	20	23-May-2016	Sub5_Trial27_0	0	1	1	-70.46742	True	1.373
5	27	1	m	20	23-May-2016	Sub5_Trial27_0	0	2	2	-82.645825	True	1.373
5	27	1	m	20	23-May-2016	Sub5_Trial27_0	0	3	3	3.808934999999998	True	1.373
5	27	1	m	20	23-May-2016	Sub5_Trial27_0	0	4	4	101.247409	True	1.373
5	27	1	m	20	23-May-2016	Sub5_Trial27_0	0	5	5	-86.084789	True	1.373
5	27	1	m	20	23-May-2016	Sub5_Trial27_0	0	6	6	32.281661	True	1.373
5	27	1	m	20	23-May-2016	Sub5_Trial27_1	1	0	0	-79.556157	False	1.373
5	27	1	m	20	23-May-2016	Sub5_Trial27_1	1	1	1	-128.204719	False	1.373
5	27	1	m	20	23-May-2016	Sub5_Trial27_1	1	2	2	24.720297	False	1.373
5	27	1	m	20	23-May-2016	Sub5_Trial27_1	1	3	3	11.651593	False	1.373
5	27	1	m	20	23-May-2016	Sub5_Trial27_1	1	4	4	-8.155742	False	1.373
5	27	1	m	20	23-May-2016	Sub5_Trial27_1	1	5	5	-1.9580580000000012	False	1.373
5	27	1	m	20	23-May-2016	Sub5_Trial27_1	1	6	6	40.871373	False	1.373
5	28	1	m	20	23-May-2016	Sub5_Trial28_0	0	0	0	-85.574335	False	3.429
5	28	1	m	20	23-May-2016	Sub5_Trial28_0	0	1	1	95.105795	False	3.429
5	28	1	m	20	23-May-2016	Sub5_Trial28_0	0	2	2	-59.52949000000001	False	3.429
5	28	1	m	20	23-May-2016	Sub5_Trial28_0	0	3	3	52.180675	False	3.429
5	28	1	m	20	23-May-2016	Sub5_Trial28_0	0	4	4	42.38598	False	3.429
5	28	1	m	20	23-May-2016	Sub5_Trial28_0	0	5	5	124.784824	False	3.429
5	28	1	m	20	23-May-2016	Sub5_Trial28_0	0	6	6	23.797109	False	3.429
5	28	1	m	20	23-May-2016	Sub5_Trial28_1	1	0	0	-37.356929	True	3.429
5	28	1	m	20	23-May-2016	Sub5_Trial28_1	1	1	1	-80.239092	True	3.429
5	28	1	m	20	23-May-2016	Sub5_Trial28_1	1	2	2	53.337683	True	3.429
5	28	1	m	20	23-May-2016	Sub5_Trial28_1	1	3	3	108.053383	True	3.429
5	28	1	m	20	23-May-2016	Sub5_Trial28_1	1	4	4	-128.216015	True	3.429
5	28	1	m	20	23-May-2016	Sub5_Trial28_1	1	5	5	43.595231	True	3.429
5	28	1	m	20	23-May-2016	Sub5_Trial28_1	1	6	6	78.720977	True	3.429
5	29	1	m	20	23-May-2016	Sub5_Trial29_0	0	0	0	15.634967	False	2.763
5	29	1	m	20	23-May-2016	Sub5_Trial29_0	0	1	1	-94.160113	False	2.763
5	29	1	m	20	23-May-2016	Sub5_Trial29_0	0	2	2	-23.538005	False	2.763
5	29	1	m	20	23-May-2016	Sub5_Trial29_0	0	3	3	6.2020990000000005	False	2.763
5	29	1	m	20	23-May-2016	Sub5_Trial29_0	0	4	4	-8.678553	False	2.763
5	29	1	m	20	23-May-2016	Sub5_Trial29_0	0	5	5	-5.1016189999999995	False	2.763
5	29	1	m	20	23-May-2016	Sub5_Trial29_0	0	6	6	28.369425	False	2.763
5	29	1	m	20	23-May-2016	Sub5_Trial29_1	1	0	0	-11.572891	True	2.763
5	29	1	m	20	23-May-2016	Sub5_Trial29_1	1	1	1	77.171439	True	2.763
5	29	1	m	20	23-May-2016	Sub5_Trial29_1	1	2	2	-78.352282	True	2.763
5	29	1	m	20	23-May-2016	Sub5_Trial29_1	1	3	3	78.049044	True	2.763
5	29	1	m	20	23-May-2016	Sub5_Trial29_1	1	4	4	23.683274999999995	True	2.763
5	29	1	m	20	23-May-2016	Sub5_Trial29_1	1	5	5	-9.429212	True	2.763
5	29	1	m	20	23-May-2016	Sub5_Trial29_1	1	6	6	45.035489	True	2.763
5	30	1	m	20	23-May-2016	Sub5_Trial30_0	0	0	0	-56.061946000000006	False	1.36
5	30	1	m	20	23-May-2016	Sub5_Trial30_0	0	1	1	-64.884639	False	1.36
5	30	1	m	20	23-May-2016	Sub5_Trial30_0	0	2	2	52.89761	False	1.36
5	30	1	m	20	23-May-2016	Sub5_Trial30_0	0	3	3	-32.901911	False	1.36
5	30	1	m	20	23-May-2016	Sub5_Trial30_0	0	4	4	109.414256	False	1.36
5	30	1	m	20	23-May-2016	Sub5_Trial30_0	0	5	5	45.296487	False	1.36
5	30	1	m	20	23-May-2016	Sub5_Trial30_0	0	6	6	-33.895456	False	1.36
5	30	1	m	20	23-May-2016	Sub5_Trial30_1	1	0	0	-56.246784	True	1.36
5	30	1	m	20	23-May-2016	Sub5_Trial30_1	1	1	1	-147.133689	True	1.36
5	30	1	m	20	23-May-2016	Sub5_Trial30_1	1	2	2	-60.509403	True	1.36
5	30	1	m	20	23-May-2016	Sub5_Trial30_1	1	3	3	-81.282552	True	1.36
5	30	1	m	20	23-May-2016	Sub5_Trial30_1	1	4	4	-72.355625	True	1.36
5	30	1	m	20	23-May-2016	Sub5_Trial30_1	1	5	5	15.607156000000003	True	1.36
5	30	1	m	20	23-May-2016	Sub5_Trial30_1	1	6	6	-81.714481	True	1.36
5	31	1	m	20	23-May-2016	Sub5_Trial31_0	0	0	0	-52.751600999999994	True	1.453
5	31	1	m	20	23-May-2016	Sub5_Trial31_0	0	1	1	7.284044	True	1.453
5	31	1	m	20	23-May-2016	Sub5_Trial31_0	0	2	2	2.585756	True	1.453
5	31	1	m	20	23-May-2016	Sub5_Trial31_0	0	3	3	126.352756	True	1.453
5	31	1	m	20	23-May-2016	Sub5_Trial31_0	0	4	4	109.864188	True	1.453
5	31	1	m	20	23-May-2016	Sub5_Trial31_0	0	5	5	-55.81103	True	1.453
5	31	1	m	20	23-May-2016	Sub5_Trial31_0	0	6	6	-37.793324	True	1.453
5	31	1	m	20	23-May-2016	Sub5_Trial31_1	1	0	0	-13.000448	False	1.453
5	31	1	m	20	23-May-2016	Sub5_Trial31_1	1	1	1	-141.207955	False	1.453
5	31	1	m	20	23-May-2016	Sub5_Trial31_1	1	2	2	-26.647919	False	1.453
5	31	1	m	20	23-May-2016	Sub5_Trial31_1	1	3	3	11.204977	False	1.453
5	31	1	m	20	23-May-2016	Sub5_Trial31_1	1	4	4	-46.472444	False	1.453
5	31	1	m	20	23-May-2016	Sub5_Trial31_1	1	5	5	-103.29326	False	1.453
5	31	1	m	20	23-May-2016	Sub5_Trial31_1	1	6	6	-136.143849	False	1.453
5	32	1	m	20	23-May-2016	Sub5_Trial32_0	0	0	0	35.620879	False	1.433
5	32	1	m	20	23-May-2016	Sub5_Trial32_0	0	1	1	-12.947042	False	1.433
5	32	1	m	20	23-May-2016	Sub5_Trial32_0	0	2	2	-104.876024	False	1.433
5	32	1	m	20	23-May-2016	Sub5_Trial32_0	0	3	3	-103.108427	False	1.433
5	32	1	m	20	23-May-2016	Sub5_Trial32_0	0	4	4	18.438845	False	1.433
5	32	1	m	20	23-May-2016	Sub5_Trial32_0	0	5	5	31.326605999999998	False	1.433
5	32	1	m	20	23-May-2016	Sub5_Trial32_0	0	6	6	-115.441218	False	1.433
5	32	1	m	20	23-May-2016	Sub5_Trial32_1	1	0	0	24.566224	True	1.433
5	32	1	m	20	23-May-2016	Sub5_Trial32_1	1	1	1	16.69089	True	1.433
5	32	1	m	20	23-May-2016	Sub5_Trial32_1	1	2	2	-31.736586000000003	True	1.433
5	32	1	m	20	23-May-2016	Sub5_Trial32_1	1	3	3	57.356869	True	1.433
5	32	1	m	20	23-May-2016	Sub5_Trial32_1	1	4	4	101.319401	True	1.433
5	32	1	m	20	23-May-2016	Sub5_Trial32_1	1	5	5	105.512082	True	1.433
5	32	1	m	20	23-May-2016	Sub5_Trial32_1	1	6	6	46.877745	True	1.433
5	33	1	m	20	23-May-2016	Sub5_Trial33_0	0	0	0	-2.5995409999999985	False	1.028
5	33	1	m	20	23-May-2016	Sub5_Trial33_0	0	1	1	-12.995359	False	1.028
5	33	1	m	20	23-May-2016	Sub5_Trial33_0	0	2	2	84.839383	False	1.028
5	33	1	m	20	23-May-2016	Sub5_Trial33_0	0	3	3	-111.412973	False	1.028
5	33	1	m	20	23-May-2016	Sub5_Trial33_0	0	4	4	-132.604126	False	1.028
5	33	1	m	20	23-May-2016	Sub5_Trial33_0	0	5	5	-83.754445	False	1.028
5	33	1	m	20	23-May-2016	Sub5_Trial33_0	0	6	6	-2.993904999999998	False	1.028
5	33	1	m	20	23-May-2016	Sub5_Trial33_1	1	0	0	-79.518649	True	1.028
5	33	1	m	20	23-May-2016	Sub5_Trial33_1	1	1	1	-44.789181	True	1.028
5	33	1	m	20	23-May-2016	Sub5_Trial33_1	1	2	2	-63.137164	True	1.028
5	33	1	m	20	23-May-2016	Sub5_Trial33_1	1	3	3	-7.465820000000001	True	1.028
5	33	1	m	20	23-May-2016	Sub5_Trial33_1	1	4	4	54.435151	True	1.028
5	33	1	m	20	23-May-2016	Sub5_Trial33_1	1	5	5	43.14361	True	1.028
5	33	1	m	20	23-May-2016	Sub5_Trial33_1	1	6	6	-0.7665110000000013	True	1.028
5	34	1	m	20	23-May-2016	Sub5_Trial34_0	0	0	0	-87.738733	False	1.077
5	34	1	m	20	23-May-2016	Sub5_Trial34_0	0	1	1	-103.792748	False	1.077
5	34	1	m	20	23-May-2016	Sub5_Trial34_0	0	2	2	-19.996747	False	1.077
5	34	1	m	20	23-May-2016	Sub5_Trial34_0	0	3	3	-26.709409	False	1.077
5	34	1	m	20	23-May-2016	Sub5_Trial34_0	0	4	4	19.194603999999998	False	1.077
5	34	1	m	20	23-May-2016	Sub5_Trial34_0	0	5	5	-130.955433	False	1.077
5	34	1	m	20	23-May-2016	Sub5_Trial34_0	0	6	6	102.968172	False	1.077
5	34	1	m	20	23-May-2016	Sub5_Trial34_1	1	0	0	-11.206059	True	1.077
5	34	1	m	20	23-May-2016	Sub5_Trial34_1	1	1	1	-59.107141	True	1.077
5	34	1	m	20	23-May-2016	Sub5_Trial34_1	1	2	2	-71.154624	True	1.077
5	34	1	m	20	23-May-2016	Sub5_Trial34_1	1	3	3	102.096128	True	1.077
5	34	1	m	20	23-May-2016	Sub5_Trial34_1	1	4	4	38.964112	True	1.077
5	34	1	m	20	23-May-2016	Sub5_Trial34_1	1	5	5	42.586172	True	1.077
5	34	1	m	20	23-May-2016	Sub5_Trial34_1	1	6	6	0.9539769999999983	True	1.077
5	35	1	m	20	23-May-2016	Sub5_Trial35_0	0	0	0	-7.4989360000000005	False	0.998
5	35	1	m	20	23-May-2016	Sub5_Trial35_0	0	1	1	147.909136	False	0.998
5	35	1	m	20	23-May-2016	Sub5_Trial35_0	0	2	2	97.198387	False	0.998
5	35	1	m	20	23-May-2016	Sub5_Trial35_0	0	3	3	6.4422190000000015	False	0.998
5	35	1	m	20	23-May-2016	Sub5_Trial35_0	0	4	4	76.058569	False	0.998
5	35	1	m	20	23-May-2016	Sub5_Trial35_0	0	5	5	-8.717148	False	0.998
5	35	1	m	20	23-May-2016	Sub5_Trial35_0	0	6	6	34.129268	False	0.998
5	35	1	m	20	23-May-2016	Sub5_Trial35_1	1	0	0	22.506169	True	0.998
5	35	1	m	20	23-May-2016	Sub5_Trial35_1	1	1	1	9.595087	True	0.998
5	35	1	m	20	23-May-2016	Sub5_Trial35_1	1	2	2	75.685391	True	0.998
5	35	1	m	20	23-May-2016	Sub5_Trial35_1	1	3	3	-9.557127000000001	True	0.998
5	35	1	m	20	23-May-2016	Sub5_Trial35_1	1	4	4	22.993512	True	0.998
5	35	1	m	20	23-May-2016	Sub5_Trial35_1	1	5	5	41.252946	True	0.998
5	35	1	m	20	23-May-2016	Sub5_Trial35_1	1	6	6	69.331026	True	0.998
5	36	1	m	20	23-May-2016	Sub5_Trial36_0	0	0	0	-42.202459	True	0.968
5	36	1	m	20	23-May-2016	Sub5_Trial36_0	0	1	1	134.370392	True	0.968
5	36	1	m	20	23-May-2016	Sub5_Trial36_0	0	2	2	-67.115243	True	0.968
5	36	1	m	20	23-May-2016	Sub5_Trial36_0	0	3	3	-71.366147	True	0.968
5	36	1	m	20	23-May-2016	Sub5_Trial36_0	0	4	4	60.788621	True	0.968
5	36	1	m	20	23-May-2016	Sub5_Trial36_0	0	5	5	59.934148	True	0.968
5	36	1	m	20	23-May-2016	Sub5_Trial36_0	0	6	6	-84.894362	True	0.968
5	36	1	m	20	23-May-2016	Sub5_Trial36_1	1	0	0	6.136263	False	0.968
5	36	1	m	20	23-May-2016	Sub5_Trial36_1	1	1	1	114.573868	False	0.968
5	36	1	m	20	23-May-2016	Sub5_Trial36_1	1	2	2	-2.1466150000000006	False	0.968
5	36	1	m	20	23-May-2016	Sub5_Trial36_1	1	3	3	76.285444	False	0.968
5	36	1	m	20	23-May-2016	Sub5_Trial36_1	1	4	4	-42.124672	False	0.968
5	36	1	m	20	23-May-2016	Sub5_Trial36_1	1	5	5	-79.716143	False	0.968
5	36	1	m	20	23-May-2016	Sub5_Trial36_1	1	6	6	38.592915	False	0.968
5	37	1	m	20	23-May-2016	Sub5_Trial37_0	0	0	0	-143.175598	True	1.583
5	37	1	m	20	23-May-2016	Sub5_Trial37_0	0	1	1	-141.062768	True	1.583
5	37	1	m	20	23-May-2016	Sub5_Trial37_0	0	2	2	-18.287586000000005	True	1.583
5	37	1	m	20	23-May-2016	Sub5_Trial37_0	0	3	3	-36.924824	True	1.583
5	37	1	m	20	23-May-2016	Sub5_Trial37_0	0	4	4	-108.71956499999999	True	1.583
5	37	1	m	20	23-May-2016	Sub5_Trial37_0	0	5	5	-57.24959100000001	True	1.583
5	37	1	m	20	23-May-2016	Sub5_Trial37_0	0	6	6	81.824244	True	1.583
5	37	1	m	20	23-May-2016	Sub5_Trial37_1	1	0	0	-28.942462	False	1.583
5	37	1	m	20	23-May-2016	Sub5_Trial37_1	1	1	1	5.047920999999999	False	1.583
5	37	1	m	20	23-May-2016	Sub5_Trial37_1	1	2	2	-8.66208	False	1.583
5	37	1	m	20	23-May-2016	Sub5_Trial37_1	1	3	3	-79.123093	False	1.583
5	37	1	m	20	23-May-2016	Sub5_Trial37_1	1	4	4	-110.906833	False	1.583
5	37	1	m	20	23-May-2016	Sub5_Trial37_1	1	5	5	-97.898972	False	1.583
5	37	1	m	20	23-May-2016	Sub5_Trial37_1	1	6	6	-26.789338	False	1.583
5	38	1	m	20	23-May-2016	Sub5_Trial38_0	0	0	0	76.422247	False	1.279
5	38	1	m	20	23-May-2016	Sub5_Trial38_0	0	1	1	104.844492	False	1.279
5	38	1	m	20	23-May-2016	Sub5_Trial38_0	0	2	2	-83.320277	False	1.279
5	38	1	m	20	23-May-2016	Sub5_Trial38_0	0	3	3	-13.348795000000003	False	1.279
5	38	1	m	20	23-May-2016	Sub5_Trial38_0	0	4	4	-47.57245	False	1.279
5	38	1	m	20	23-May-2016	Sub5_Trial38_0	0	5	5	23.963056	False	1.279
5	38	1	m	20	23-May-2016	Sub5_Trial38_0	0	6	6	69.304932	False	1.279
5	38	1	m	20	23-May-2016	Sub5_Trial38_1	1	0	0	-128.910065	True	1.279
5	38	1	m	20	23-May-2016	Sub5_Trial38_1	1	1	1	16.170480999999995	True	1.279
5	38	1	m	20	23-May-2016	Sub5_Trial38_1	1	2	2	99.111095	True	1.279
5	38	1	m	20	23-May-2016	Sub5_Trial38_1	1	3	3	121.581536	True	1.279
5	38	1	m	20	23-May-2016	Sub5_Trial38_1	1	4	4	-20.116116	True	1.279
5	38	1	m	20	23-May-2016	Sub5_Trial38_1	1	5	5	148.172573	True	1.279
5	38	1	m	20	23-May-2016	Sub5_Trial38_1	1	6	6	62.723991	True	1.279
5	39	1	m	20	23-May-2016	Sub5_Trial39_0	0	0	0	21.63983	True	1.564
5	39	1	m	20	23-May-2016	Sub5_Trial39_0	0	1	1	-94.500425	True	1.564
5	39	1	m	20	23-May-2016	Sub5_Trial39_0	0	2	2	-15.121640999999997	True	1.564
5	39	1	m	20	23-May-2016	Sub5_Trial39_0	0	3	3	38.921469	True	1.564
5	39	1	m	20	23-May-2016	Sub5_Trial39_0	0	4	4	-24.673620999999997	True	1.564
5	39	1	m	20	23-May-2016	Sub5_Trial39_0	0	5	5	-9.116944	True	1.564
5	39	1	m	20	23-May-2016	Sub5_Trial39_0	0	6	6	71.829315	True	1.564
5	39	1	m	20	23-May-2016	Sub5_Trial39_1	1	0	0	-60.634348	False	1.564
5	39	1	m	20	23-May-2016	Sub5_Trial39_1	1	1	1	-96.073379	False	1.564
5	39	1	m	20	23-May-2016	Sub5_Trial39_1	1	2	2	15.438834	False	1.564
5	39	1	m	20	23-May-2016	Sub5_Trial39_1	1	3	3	71.938685	False	1.564
5	39	1	m	20	23-May-2016	Sub5_Trial39_1	1	4	4	8.079878	False	1.564
5	39	1	m	20	23-May-2016	Sub5_Trial39_1	1	5	5	-50.031499	False	1.564
5	39	1	m	20	23-May-2016	Sub5_Trial39_1	1	6	6	59.994917	False	1.564
5	40	1	m	20	23-May-2016	Sub5_Trial40_0	0	0	0	66.372992	True	0.906
5	40	1	m	20	23-May-2016	Sub5_Trial40_0	0	1	1	-97.829414	True	0.906
5	40	1	m	20	23-May-2016	Sub5_Trial40_0	0	2	2	-86.320767	True	0.906
5	40	1	m	20	23-May-2016	Sub5_Trial40_0	0	3	3	-17.56962	True	0.906
5	40	1	m	20	23-May-2016	Sub5_Trial40_0	0	4	4	-140.616783	True	0.906
5	40	1	m	20	23-May-2016	Sub5_Trial40_0	0	5	5	51.162060999999994	True	0.906
5	40	1	m	20	23-May-2016	Sub5_Trial40_0	0	6	6	-45.405069	True	0.906
5	40	1	m	20	23-May-2016	Sub5_Trial40_1	1	0	0	-34.208006	False	0.906
5	40	1	m	20	23-May-2016	Sub5_Trial40_1	1	1	1	-82.017773	False	0.906
5	40	1	m	20	23-May-2016	Sub5_Trial40_1	1	2	2	8.688016	False	0.906
5	40	1	m	20	23-May-2016	Sub5_Trial40_1	1	3	3	-16.655107	False	0.906
5	40	1	m	20	23-May-2016	Sub5_Trial40_1	1	4	4	-0.29401100000000113	False	0.906
5	40	1	m	20	23-May-2016	Sub5_Trial40_1	1	5	5	-43.441144	False	0.906
5	40	1	m	20	23-May-2016	Sub5_Trial40_1	1	6	6	-145.389474	False	0.906
5	41	1	m	20	23-May-2016	Sub5_Trial41_0	0	0	0	-108.234945	False	3.775
5	41	1	m	20	23-May-2016	Sub5_Trial41_0	0	1	1	85.304273	False	3.775
5	41	1	m	20	23-May-2016	Sub5_Trial41_0	0	2	2	-23.60361	False	3.775
5	41	1	m	20	23-May-2016	Sub5_Trial41_0	0	3	3	-47.3591	False	3.775
5	41	1	m	20	23-May-2016	Sub5_Trial41_0	0	4	4	-8.506663	False	3.775
5	41	1	m	20	23-May-2016	Sub5_Trial41_0	0	5	5	-35.927085	False	3.775
5	41	1	m	20	23-May-2016	Sub5_Trial41_0	0	6	6	20.308458	False	3.775
5	41	1	m	20	23-May-2016	Sub5_Trial41_1	1	0	0	-68.860063	True	3.775
5	41	1	m	20	23-May-2016	Sub5_Trial41_1	1	1	1	26.739645	True	3.775
5	41	1	m	20	23-May-2016	Sub5_Trial41_1	1	2	2	62.254931	True	3.775
5	41	1	m	20	23-May-2016	Sub5_Trial41_1	1	3	3	66.452027	True	3.775
5	41	1	m	20	23-May-2016	Sub5_Trial41_1	1	4	4	-23.393326000000002	True	3.775
5	41	1	m	20	23-May-2016	Sub5_Trial41_1	1	5	5	40.745022	True	3.775
5	41	1	m	20	23-May-2016	Sub5_Trial41_1	1	6	6	-77.855547	True	3.775
5	42	1	m	20	23-May-2016	Sub5_Trial42_0	0	0	0	13.159500999999999	True	0.864
5	42	1	m	20	23-May-2016	Sub5_Trial42_0	0	1	1	-3.2595209999999994	True	0.864
5	42	1	m	20	23-May-2016	Sub5_Trial42_0	0	2	2	-65.145942	True	0.864
5	42	1	m	20	23-May-2016	Sub5_Trial42_0	0	3	3	3.1085969999999996	True	0.864
5	42	1	m	20	23-May-2016	Sub5_Trial42_0	0	4	4	8.863332	True	0.864
5	42	1	m	20	23-May-2016	Sub5_Trial42_0	0	5	5	11.413725	True	0.864
5	42	1	m	20	23-May-2016	Sub5_Trial42_0	0	6	6	-50.654803	True	0.864
5	42	1	m	20	23-May-2016	Sub5_Trial42_1	1	0	0	76.711825	False	0.864
5	42	1	m	20	23-May-2016	Sub5_Trial42_1	1	1	1	1.498187999999999	False	0.864
5	42	1	m	20	23-May-2016	Sub5_Trial42_1	1	2	2	13.007255	False	0.864
5	42	1	m	20	23-May-2016	Sub5_Trial42_1	1	3	3	-85.931007	False	0.864
5	42	1	m	20	23-May-2016	Sub5_Trial42_1	1	4	4	-104.686894	False	0.864
5	42	1	m	20	23-May-2016	Sub5_Trial42_1	1	5	5	53.550378	False	0.864
5	42	1	m	20	23-May-2016	Sub5_Trial42_1	1	6	6	-111.922102	False	0.864
5	43	1	m	20	23-May-2016	Sub5_Trial43_0	0	0	0	-26.383209	False	1.132
5	43	1	m	20	23-May-2016	Sub5_Trial43_0	0	1	1	-83.741355	False	1.132
5	43	1	m	20	23-May-2016	Sub5_Trial43_0	0	2	2	-41.63509	False	1.132
5	43	1	m	20	23-May-2016	Sub5_Trial43_0	0	3	3	9.82273	False	1.132
5	43	1	m	20	23-May-2016	Sub5_Trial43_0	0	4	4	-8.767828000000002	False	1.132
5	43	1	m	20	23-May-2016	Sub5_Trial43_0	0	5	5	68.43195	False	1.132
5	43	1	m	20	23-May-2016	Sub5_Trial43_0	0	6	6	-78.353877	False	1.132
5	43	1	m	20	23-May-2016	Sub5_Trial43_1	1	0	0	56.565650000000005	True	1.132
5	43	1	m	20	23-May-2016	Sub5_Trial43_1	1	1	1	105.570887	True	1.132
5	43	1	m	20	23-May-2016	Sub5_Trial43_1	1	2	2	107.707912	True	1.132
5	43	1	m	20	23-May-2016	Sub5_Trial43_1	1	3	3	31.421001000000004	True	1.132
5	43	1	m	20	23-May-2016	Sub5_Trial43_1	1	4	4	-42.584369	True	1.132
5	43	1	m	20	23-May-2016	Sub5_Trial43_1	1	5	5	55.423176	True	1.132
5	43	1	m	20	23-May-2016	Sub5_Trial43_1	1	6	6	33.917267	True	1.132
5	44	1	m	20	23-May-2016	Sub5_Trial44_0	0	0	0	23.35226	False	0.815
5	44	1	m	20	23-May-2016	Sub5_Trial44_0	0	1	1	-11.713416000000002	False	0.815
5	44	1	m	20	23-May-2016	Sub5_Trial44_0	0	2	2	57.943827	False	0.815
5	44	1	m	20	23-May-2016	Sub5_Trial44_0	0	3	3	-82.275993	False	0.815
5	44	1	m	20	23-May-2016	Sub5_Trial44_0	0	4	4	-45.25838400000001	False	0.815
5	44	1	m	20	23-May-2016	Sub5_Trial44_0	0	5	5	-89.495676	False	0.815
5	44	1	m	20	23-May-2016	Sub5_Trial44_0	0	6	6	-100.398626	False	0.815
5	44	1	m	20	23-May-2016	Sub5_Trial44_1	1	0	0	-18.415673	True	0.815
5	44	1	m	20	23-May-2016	Sub5_Trial44_1	1	1	1	-18.587273	True	0.815
5	44	1	m	20	23-May-2016	Sub5_Trial44_1	1	2	2	63.070362	True	0.815
5	44	1	m	20	23-May-2016	Sub5_Trial44_1	1	3	3	36.110255	True	0.815
5	44	1	m	20	23-May-2016	Sub5_Trial44_1	1	4	4	28.537549	True	0.815
5	44	1	m	20	23-May-2016	Sub5_Trial44_1	1	5	5	52.033514999999994	True	0.815
5	44	1	m	20	23-May-2016	Sub5_Trial44_1	1	6	6	65.0133	True	0.815
5	45	1	m	20	23-May-2016	Sub5_Trial45_0	0	0	0	-28.841823000000005	True	1.762
5	45	1	m	20	23-May-2016	Sub5_Trial45_0	0	1	1	34.091273	True	1.762
5	45	1	m	20	23-May-2016	Sub5_Trial45_0	0	2	2	-17.339362	True	1.762
5	45	1	m	20	23-May-2016	Sub5_Trial45_0	0	3	3	-24.979709999999997	True	1.762
5	45	1	m	20	23-May-2016	Sub5_Trial45_0	0	4	4	3.629066999999999	True	1.762
5	45	1	m	20	23-May-2016	Sub5_Trial45_0	0	5	5	-86.18667	True	1.762
5	45	1	m	20	23-May-2016	Sub5_Trial45_0	0	6	6	87.480531	True	1.762
5	45	1	m	20	23-May-2016	Sub5_Trial45_1	1	0	0	54.160912999999994	False	1.762
5	45	1	m	20	23-May-2016	Sub5_Trial45_1	1	1	1	22.393037	False	1.762
5	45	1	m	20	23-May-2016	Sub5_Trial45_1	1	2	2	96.312294	False	1.762
5	45	1	m	20	23-May-2016	Sub5_Trial45_1	1	3	3	5.376353000000002	False	1.762
5	45	1	m	20	23-May-2016	Sub5_Trial45_1	1	4	4	-29.843019	False	1.762
5	45	1	m	20	23-May-2016	Sub5_Trial45_1	1	5	5	-73.033794	False	1.762
5	45	1	m	20	23-May-2016	Sub5_Trial45_1	1	6	6	9.202528999999998	False	1.762
5	46	1	m	20	23-May-2016	Sub5_Trial46_0	0	0	0	18.239508999999998	True	1.924
5	46	1	m	20	23-May-2016	Sub5_Trial46_0	0	1	1	-37.086764	True	1.924
5	46	1	m	20	23-May-2016	Sub5_Trial46_0	0	2	2	37.233936	True	1.924
5	46	1	m	20	23-May-2016	Sub5_Trial46_0	0	3	3	56.753895	True	1.924
5	46	1	m	20	23-May-2016	Sub5_Trial46_0	0	4	4	-44.26902	True	1.924
5	46	1	m	20	23-May-2016	Sub5_Trial46_0	0	5	5	113.13808499999999	True	1.924
5	46	1	m	20	23-May-2016	Sub5_Trial46_0	0	6	6	-21.702054	True	1.924
5	46	1	m	20	23-May-2016	Sub5_Trial46_1	1	0	0	-10.454881	False	1.924
5	46	1	m	20	23-May-2016	Sub5_Trial46_1	1	1	1	42.710337	False	1.924
5	46	1	m	20	23-May-2016	Sub5_Trial46_1	1	2	2	1.092960999999999	False	1.924
5	46	1	m	20	23-May-2016	Sub5_Trial46_1	1	3	3	-129.479562	False	1.924
5	46	1	m	20	23-May-2016	Sub5_Trial46_1	1	4	4	25.909138	False	1.924
5	46	1	m	20	23-May-2016	Sub5_Trial46_1	1	5	5	-7.0361340000000006	False	1.924
5	46	1	m	20	23-May-2016	Sub5_Trial46_1	1	6	6	-31.699444	False	1.924
5	47	1	m	20	23-May-2016	Sub5_Trial47_0	0	0	0	-75.686579	True	1.025
5	47	1	m	20	23-May-2016	Sub5_Trial47_0	0	1	1	11.755581	True	1.025
5	47	1	m	20	23-May-2016	Sub5_Trial47_0	0	2	2	94.88138	True	1.025
5	47	1	m	20	23-May-2016	Sub5_Trial47_0	0	3	3	-27.077318	True	1.025
5	47	1	m	20	23-May-2016	Sub5_Trial47_0	0	4	4	-67.527309	True	1.025
5	47	1	m	20	23-May-2016	Sub5_Trial47_0	0	5	5	-87.370325	True	1.025
5	47	1	m	20	23-May-2016	Sub5_Trial47_0	0	6	6	-50.422546	True	1.025
5	47	1	m	20	23-May-2016	Sub5_Trial47_1	1	0	0	-32.057852	False	1.025
5	47	1	m	20	23-May-2016	Sub5_Trial47_1	1	1	1	9.274902	False	1.025
5	47	1	m	20	23-May-2016	Sub5_Trial47_1	1	2	2	-115.187218	False	1.025
5	47	1	m	20	23-May-2016	Sub5_Trial47_1	1	3	3	63.782058	False	1.025
5	47	1	m	20	23-May-2016	Sub5_Trial47_1	1	4	4	-0.986701	False	1.025
5	47	1	m	20	23-May-2016	Sub5_Trial47_1	1	5	5	-53.230046	False	1.025
5	47	1	m	20	23-May-2016	Sub5_Trial47_1	1	6	6	35.192921	False	1.025
5	48	1	m	20	23-May-2016	Sub5_Trial48_0	0	0	0	-147.013519	False	0.889
5	48	1	m	20	23-May-2016	Sub5_Trial48_0	0	1	1	-32.298669	False	0.889
5	48	1	m	20	23-May-2016	Sub5_Trial48_0	0	2	2	97.558782	False	0.889
5	48	1	m	20	23-May-2016	Sub5_Trial48_0	0	3	3	11.431831	False	0.889
5	48	1	m	20	23-May-2016	Sub5_Trial48_0	0	4	4	-74.702674	False	0.889
5	48	1	m	20	23-May-2016	Sub5_Trial48_0	0	5	5	11.49389	False	0.889
5	48	1	m	20	23-May-2016	Sub5_Trial48_0	0	6	6	80.93155	False	0.889
5	48	1	m	20	23-May-2016	Sub5_Trial48_1	1	0	0	-14.904838	True	0.889
5	48	1	m	20	23-May-2016	Sub5_Trial48_1	1	1	1	-72.659123	True	0.889
5	48	1	m	20	23-May-2016	Sub5_Trial48_1	1	2	2	-6.407819	True	0.889
5	48	1	m	20	23-May-2016	Sub5_Trial48_1	1	3	3	-24.605013	True	0.889
5	48	1	m	20	23-May-2016	Sub5_Trial48_1	1	4	4	21.591149	True	0.889
5	48	1	m	20	23-May-2016	Sub5_Trial48_1	1	5	5	-9.753527	True	0.889
5	48	1	m	20	23-May-2016	Sub5_Trial48_1	1	6	6	131.957861	True	0.889
5	49	1	m	20	23-May-2016	Sub5_Trial49_0	0	0	0	-50.743701	True	0.895
5	49	1	m	20	23-May-2016	Sub5_Trial49_0	0	1	1	-136.67753	True	0.895
5	49	1	m	20	23-May-2016	Sub5_Trial49_0	0	2	2	-128.267063	True	0.895
5	49	1	m	20	23-May-2016	Sub5_Trial49_0	0	3	3	-28.110873	True	0.895
5	49	1	m	20	23-May-2016	Sub5_Trial49_0	0	4	4	-22.485025	True	0.895
5	49	1	m	20	23-May-2016	Sub5_Trial49_0	0	5	5	33.161037	True	0.895
5	49	1	m	20	23-May-2016	Sub5_Trial49_0	0	6	6	100.946361	True	0.895
5	49	1	m	20	23-May-2016	Sub5_Trial49_1	1	0	0	-63.75053700000001	False	0.895
5	49	1	m	20	23-May-2016	Sub5_Trial49_1	1	1	1	89.301261	False	0.895
5	49	1	m	20	23-May-2016	Sub5_Trial49_1	1	2	2	-3.524083000000001	False	0.895
5	49	1	m	20	23-May-2016	Sub5_Trial49_1	1	3	3	-0.8205950000000009	False	0.895
5	49	1	m	20	23-May-2016	Sub5_Trial49_1	1	4	4	77.966166	False	0.895
5	49	1	m	20	23-May-2016	Sub5_Trial49_1	1	5	5	-5.441761	False	0.895
5	49	1	m	20	23-May-2016	Sub5_Trial49_1	1	6	6	-41.272482	False	0.895
5	50	1	m	20	23-May-2016	Sub5_Trial50_0	0	0	0	119.770716	False	2.356
5	50	1	m	20	23-May-2016	Sub5_Trial50_0	0	1	1	140.975753	False	2.356
5	50	1	m	20	23-May-2016	Sub5_Trial50_0	0	2	2	-17.322939000000005	False	2.356
5	50	1	m	20	23-May-2016	Sub5_Trial50_0	0	3	3	60.431618	False	2.356
5	50	1	m	20	23-May-2016	Sub5_Trial50_0	0	4	4	2.440836000000001	False	2.356
5	50	1	m	20	23-May-2016	Sub5_Trial50_0	0	5	5	17.700821	False	2.356
5	50	1	m	20	23-May-2016	Sub5_Trial50_0	0	6	6	-5.26942	False	2.356
5	50	1	m	20	23-May-2016	Sub5_Trial50_1	1	0	0	-10.409056	True	2.356
5	50	1	m	20	23-May-2016	Sub5_Trial50_1	1	1	1	-70.433936	True	2.356
5	50	1	m	20	23-May-2016	Sub5_Trial50_1	1	2	2	-27.829196	True	2.356
5	50	1	m	20	23-May-2016	Sub5_Trial50_1	1	3	3	-14.229684	True	2.356
5	50	1	m	20	23-May-2016	Sub5_Trial50_1	1	4	4	-47.86135	True	2.356
5	50	1	m	20	23-May-2016	Sub5_Trial50_1	1	5	5	-8.261124	True	2.356
5	50	1	m	20	23-May-2016	Sub5_Trial50_1	1	6	6	-49.3424	True	2.356
5	51	1	m	20	23-May-2016	Sub5_Trial51_0	0	0	0	-106.458911	True	1.088
5	51	1	m	20	23-May-2016	Sub5_Trial51_0	0	1	1	24.127635999999995	True	1.088
5	51	1	m	20	23-May-2016	Sub5_Trial51_0	0	2	2	-132.434572	True	1.088
5	51	1	m	20	23-May-2016	Sub5_Trial51_0	0	3	3	-21.027884	True	1.088
5	51	1	m	20	23-May-2016	Sub5_Trial51_0	0	4	4	-6.047060999999999	True	1.088
5	51	1	m	20	23-May-2016	Sub5_Trial51_0	0	5	5	25.930549	True	1.088
5	51	1	m	20	23-May-2016	Sub5_Trial51_0	0	6	6	-76.942271	True	1.088
5	51	1	m	20	23-May-2016	Sub5_Trial51_1	1	0	0	69.177581	False	1.088
5	51	1	m	20	23-May-2016	Sub5_Trial51_1	1	1	1	19.823922	False	1.088
5	51	1	m	20	23-May-2016	Sub5_Trial51_1	1	2	2	23.541424	False	1.088
5	51	1	m	20	23-May-2016	Sub5_Trial51_1	1	3	3	-101.488449	False	1.088
5	51	1	m	20	23-May-2016	Sub5_Trial51_1	1	4	4	-6.525551	False	1.088
5	51	1	m	20	23-May-2016	Sub5_Trial51_1	1	5	5	-32.623322	False	1.088
5	51	1	m	20	23-May-2016	Sub5_Trial51_1	1	6	6	85.61636	False	1.088
5	52	1	m	20	23-May-2016	Sub5_Trial52_0	0	0	0	1.2258059999999986	True	1.002
5	52	1	m	20	23-May-2016	Sub5_Trial52_0	0	1	1	-96.334608	True	1.002
5	52	1	m	20	23-May-2016	Sub5_Trial52_0	0	2	2	56.11293499999999	True	1.002
5	52	1	m	20	23-May-2016	Sub5_Trial52_0	0	3	3	9.134362	True	1.002
5	52	1	m	20	23-May-2016	Sub5_Trial52_0	0	4	4	-21.756723	True	1.002
5	52	1	m	20	23-May-2016	Sub5_Trial52_0	0	5	5	-27.110031	True	1.002
5	52	1	m	20	23-May-2016	Sub5_Trial52_0	0	6	6	-116.061806	True	1.002
5	52	1	m	20	23-May-2016	Sub5_Trial52_1	1	0	0	70.959529	False	1.002
5	52	1	m	20	23-May-2016	Sub5_Trial52_1	1	1	1	-134.226922	False	1.002
5	52	1	m	20	23-May-2016	Sub5_Trial52_1	1	2	2	103.722069	False	1.002
5	52	1	m	20	23-May-2016	Sub5_Trial52_1	1	3	3	-20.279786	False	1.002
5	52	1	m	20	23-May-2016	Sub5_Trial52_1	1	4	4	-18.210966	False	1.002
5	52	1	m	20	23-May-2016	Sub5_Trial52_1	1	5	5	-122.24355	False	1.002
5	52	1	m	20	23-May-2016	Sub5_Trial52_1	1	6	6	9.701421	False	1.002
5	53	1	m	20	23-May-2016	Sub5_Trial53_0	0	0	0	44.407371	True	1.282
5	53	1	m	20	23-May-2016	Sub5_Trial53_0	0	1	1	52.384729	True	1.282
5	53	1	m	20	23-May-2016	Sub5_Trial53_0	0	2	2	18.82377	True	1.282
5	53	1	m	20	23-May-2016	Sub5_Trial53_0	0	3	3	35.394101	True	1.282
5	53	1	m	20	23-May-2016	Sub5_Trial53_0	0	4	4	13.849167	True	1.282
5	53	1	m	20	23-May-2016	Sub5_Trial53_0	0	5	5	-5.971384999999998	True	1.282
5	53	1	m	20	23-May-2016	Sub5_Trial53_0	0	6	6	-8.170388000000003	True	1.282
5	53	1	m	20	23-May-2016	Sub5_Trial53_1	1	0	0	-142.924868	False	1.282
5	53	1	m	20	23-May-2016	Sub5_Trial53_1	1	1	1	-56.835463	False	1.282
5	53	1	m	20	23-May-2016	Sub5_Trial53_1	1	2	2	-84.36272	False	1.282
5	53	1	m	20	23-May-2016	Sub5_Trial53_1	1	3	3	45.57758799999999	False	1.282
5	53	1	m	20	23-May-2016	Sub5_Trial53_1	1	4	4	-45.002744	False	1.282
5	53	1	m	20	23-May-2016	Sub5_Trial53_1	1	5	5	-86.719757	False	1.282
5	53	1	m	20	23-May-2016	Sub5_Trial53_1	1	6	6	113.456131	False	1.282
5	54	1	m	20	23-May-2016	Sub5_Trial54_0	0	0	0	89.918423	True	0.911
5	54	1	m	20	23-May-2016	Sub5_Trial54_0	0	1	1	-86.066954	True	0.911
5	54	1	m	20	23-May-2016	Sub5_Trial54_0	0	2	2	14.760217	True	0.911
5	54	1	m	20	23-May-2016	Sub5_Trial54_0	0	3	3	25.45363	True	0.911
5	54	1	m	20	23-May-2016	Sub5_Trial54_0	0	4	4	58.569287	True	0.911
5	54	1	m	20	23-May-2016	Sub5_Trial54_0	0	5	5	21.536571	True	0.911
5	54	1	m	20	23-May-2016	Sub5_Trial54_0	0	6	6	100.397211	True	0.911
5	54	1	m	20	23-May-2016	Sub5_Trial54_1	1	0	0	54.301282	False	0.911
5	54	1	m	20	23-May-2016	Sub5_Trial54_1	1	1	1	14.300778000000001	False	0.911
5	54	1	m	20	23-May-2016	Sub5_Trial54_1	1	2	2	39.222023	False	0.911
5	54	1	m	20	23-May-2016	Sub5_Trial54_1	1	3	3	65.566723	False	0.911
5	54	1	m	20	23-May-2016	Sub5_Trial54_1	1	4	4	-46.154038	False	0.911
5	54	1	m	20	23-May-2016	Sub5_Trial54_1	1	5	5	-104.08621	False	0.911
5	54	1	m	20	23-May-2016	Sub5_Trial54_1	1	6	6	-6.324629	False	0.911
5	55	1	m	20	23-May-2016	Sub5_Trial55_0	0	0	0	33.651614	False	1.467
5	55	1	m	20	23-May-2016	Sub5_Trial55_0	0	1	1	34.708075	False	1.467
5	55	1	m	20	23-May-2016	Sub5_Trial55_0	0	2	2	-0.13975599999999844	False	1.467
5	55	1	m	20	23-May-2016	Sub5_Trial55_0	0	3	3	99.056641	False	1.467
5	55	1	m	20	23-May-2016	Sub5_Trial55_0	0	4	4	-28.776489999999995	False	1.467
5	55	1	m	20	23-May-2016	Sub5_Trial55_0	0	5	5	-45.760693	False	1.467
5	55	1	m	20	23-May-2016	Sub5_Trial55_0	0	6	6	65.346223	False	1.467
5	55	1	m	20	23-May-2016	Sub5_Trial55_1	1	0	0	-65.941196	True	1.467
5	55	1	m	20	23-May-2016	Sub5_Trial55_1	1	1	1	-13.510841	True	1.467
5	55	1	m	20	23-May-2016	Sub5_Trial55_1	1	2	2	-8.439671	True	1.467
5	55	1	m	20	23-May-2016	Sub5_Trial55_1	1	3	3	20.799491000000003	True	1.467
5	55	1	m	20	23-May-2016	Sub5_Trial55_1	1	4	4	-5.609888999999999	True	1.467
5	55	1	m	20	23-May-2016	Sub5_Trial55_1	1	5	5	-31.455334	True	1.467
5	55	1	m	20	23-May-2016	Sub5_Trial55_1	1	6	6	20.693928999999997	True	1.467
5	56	1	m	20	23-May-2016	Sub5_Trial56_0	0	0	0	-9.319918999999999	False	1.149
5	56	1	m	20	23-May-2016	Sub5_Trial56_0	0	1	1	78.287161	False	1.149
5	56	1	m	20	23-May-2016	Sub5_Trial56_0	0	2	2	-30.914496	False	1.149
5	56	1	m	20	23-May-2016	Sub5_Trial56_0	0	3	3	148.622202	False	1.149
5	56	1	m	20	23-May-2016	Sub5_Trial56_0	0	4	4	-22.835606999999996	False	1.149
5	56	1	m	20	23-May-2016	Sub5_Trial56_0	0	5	5	-78.745303	False	1.149
5	56	1	m	20	23-May-2016	Sub5_Trial56_0	0	6	6	-10.628106000000002	False	1.149
5	56	1	m	20	23-May-2016	Sub5_Trial56_1	1	0	0	22.082015999999996	True	1.149
5	56	1	m	20	23-May-2016	Sub5_Trial56_1	1	1	1	-149.712264	True	1.149
5	56	1	m	20	23-May-2016	Sub5_Trial56_1	1	2	2	-52.677857	True	1.149
5	56	1	m	20	23-May-2016	Sub5_Trial56_1	1	3	3	113.618998	True	1.149
5	56	1	m	20	23-May-2016	Sub5_Trial56_1	1	4	4	-18.551203	True	1.149
5	56	1	m	20	23-May-2016	Sub5_Trial56_1	1	5	5	-44.840085	True	1.149
5	56	1	m	20	23-May-2016	Sub5_Trial56_1	1	6	6	36.908742	True	1.149
5	57	1	m	20	23-May-2016	Sub5_Trial57_0	0	0	0	14.202248	True	0.841
5	57	1	m	20	23-May-2016	Sub5_Trial57_0	0	1	1	-4.365265999999998	True	0.841
5	57	1	m	20	23-May-2016	Sub5_Trial57_0	0	2	2	-70.233396	True	0.841
5	57	1	m	20	23-May-2016	Sub5_Trial57_0	0	3	3	-115.577844	True	0.841
5	57	1	m	20	23-May-2016	Sub5_Trial57_0	0	4	4	-98.793858	True	0.841
5	57	1	m	20	23-May-2016	Sub5_Trial57_0	0	5	5	71.841744	True	0.841
5	57	1	m	20	23-May-2016	Sub5_Trial57_0	0	6	6	30.198701	True	0.841
5	57	1	m	20	23-May-2016	Sub5_Trial57_1	1	0	0	4.731895999999999	False	0.841
5	57	1	m	20	23-May-2016	Sub5_Trial57_1	1	1	1	31.029932000000002	False	0.841
5	57	1	m	20	23-May-2016	Sub5_Trial57_1	1	2	2	-72.14048	False	0.841
5	57	1	m	20	23-May-2016	Sub5_Trial57_1	1	3	3	37.534713	False	0.841
5	57	1	m	20	23-May-2016	Sub5_Trial57_1	1	4	4	7.338273999999998	False	0.841
5	57	1	m	20	23-May-2016	Sub5_Trial57_1	1	5	5	2.1464350000000003	False	0.841
5	57	1	m	20	23-May-2016	Sub5_Trial57_1	1	6	6	-139.747231	False	0.841
5	58	1	m	20	23-May-2016	Sub5_Trial58_0	0	0	0	-118.439742	False	2.228
5	58	1	m	20	23-May-2016	Sub5_Trial58_0	0	1	1	7.373846999999998	False	2.228
5	58	1	m	20	23-May-2016	Sub5_Trial58_0	0	2	2	-44.861975	False	2.228
5	58	1	m	20	23-May-2016	Sub5_Trial58_0	0	3	3	-63.425349	False	2.228
5	58	1	m	20	23-May-2016	Sub5_Trial58_0	0	4	4	-93.941511	False	2.228
5	58	1	m	20	23-May-2016	Sub5_Trial58_0	0	5	5	85.764499	False	2.228
5	58	1	m	20	23-May-2016	Sub5_Trial58_0	0	6	6	63.04203100000001	False	2.228
5	58	1	m	20	23-May-2016	Sub5_Trial58_1	1	0	0	73.345303	True	2.228
5	58	1	m	20	23-May-2016	Sub5_Trial58_1	1	1	1	-4.146750000000001	True	2.228
5	58	1	m	20	23-May-2016	Sub5_Trial58_1	1	2	2	35.65246	True	2.228
5	58	1	m	20	23-May-2016	Sub5_Trial58_1	1	3	3	-18.196517	True	2.228
5	58	1	m	20	23-May-2016	Sub5_Trial58_1	1	4	4	57.67656	True	2.228
5	58	1	m	20	23-May-2016	Sub5_Trial58_1	1	5	5	54.991925	True	2.228
5	58	1	m	20	23-May-2016	Sub5_Trial58_1	1	6	6	38.121497	True	2.228
5	59	1	m	20	23-May-2016	Sub5_Trial59_0	0	0	0	8.869053	False	1.147
5	59	1	m	20	23-May-2016	Sub5_Trial59_0	0	1	1	-109.61948699999999	False	1.147
5	59	1	m	20	23-May-2016	Sub5_Trial59_0	0	2	2	-87.763052	False	1.147
5	59	1	m	20	23-May-2016	Sub5_Trial59_0	0	3	3	36.214925	False	1.147
5	59	1	m	20	23-May-2016	Sub5_Trial59_0	0	4	4	32.435948	False	1.147
5	59	1	m	20	23-May-2016	Sub5_Trial59_0	0	5	5	-64.493344	False	1.147
5	59	1	m	20	23-May-2016	Sub5_Trial59_0	0	6	6	-139.498403	False	1.147
5	59	1	m	20	23-May-2016	Sub5_Trial59_1	1	0	0	28.424617999999995	True	1.147
5	59	1	m	20	23-May-2016	Sub5_Trial59_1	1	1	1	103.789919	True	1.147
5	59	1	m	20	23-May-2016	Sub5_Trial59_1	1	2	2	-21.0898	True	1.147
5	59	1	m	20	23-May-2016	Sub5_Trial59_1	1	3	3	-89.18027	True	1.147
5	59	1	m	20	23-May-2016	Sub5_Trial59_1	1	4	4	100.597491	True	1.147
5	59	1	m	20	23-May-2016	Sub5_Trial59_1	1	5	5	133.270517	True	1.147
5	59	1	m	20	23-May-2016	Sub5_Trial59_1	1	6	6	47.523236999999995	True	1.147
5	60	1	m	20	23-May-2016	Sub5_Trial60_0	0	0	0	-80.611393	True	1.5
5	60	1	m	20	23-May-2016	Sub5_Trial60_0	0	1	1	-74.946094	True	1.5
5	60	1	m	20	23-May-2016	Sub5_Trial60_0	0	2	2	128.509552	True	1.5
5	60	1	m	20	23-May-2016	Sub5_Trial60_0	0	3	3	-61.176845	True	1.5
5	60	1	m	20	23-May-2016	Sub5_Trial60_0	0	4	4	29.725374000000002	True	1.5
5	60	1	m	20	23-May-2016	Sub5_Trial60_0	0	5	5	-81.386809	True	1.5
5	60	1	m	20	23-May-2016	Sub5_Trial60_0	0	6	6	9.662210000000002	True	1.5
5	60	1	m	20	23-May-2016	Sub5_Trial60_1	1	0	0	2.4465210000000006	False	1.5
5	60	1	m	20	23-May-2016	Sub5_Trial60_1	1	1	1	-16.805330999999995	False	1.5
5	60	1	m	20	23-May-2016	Sub5_Trial60_1	1	2	2	-58.312839	False	1.5
5	60	1	m	20	23-May-2016	Sub5_Trial60_1	1	3	3	64.407068	False	1.5
5	60	1	m	20	23-May-2016	Sub5_Trial60_1	1	4	4	-24.281881999999996	False	1.5
5	60	1	m	20	23-May-2016	Sub5_Trial60_1	1	5	5	-105.33883	False	1.5
5	60	1	m	20	23-May-2016	Sub5_Trial60_1	1	6	6	17.193694	False	1.5
5	61	1	m	20	23-May-2016	Sub5_Trial61_0	0	0	0	1.9614030000000007	False	1.562
5	61	1	m	20	23-May-2016	Sub5_Trial61_0	0	1	1	60.396464	False	1.562
5	61	1	m	20	23-May-2016	Sub5_Trial61_0	0	2	2	89.000428	False	1.562
5	61	1	m	20	23-May-2016	Sub5_Trial61_0	0	3	3	133.710725	False	1.562
5	61	1	m	20	23-May-2016	Sub5_Trial61_0	0	4	4	-88.924476	False	1.562
5	61	1	m	20	23-May-2016	Sub5_Trial61_0	0	5	5	-41.594135	False	1.562
5	61	1	m	20	23-May-2016	Sub5_Trial61_0	0	6	6	-114.70467100000002	False	1.562
5	61	1	m	20	23-May-2016	Sub5_Trial61_1	1	0	0	-27.957574	True	1.562
5	61	1	m	20	23-May-2016	Sub5_Trial61_1	1	1	1	-52.2871	True	1.562
5	61	1	m	20	23-May-2016	Sub5_Trial61_1	1	2	2	-92.930661	True	1.562
5	61	1	m	20	23-May-2016	Sub5_Trial61_1	1	3	3	11.660775000000001	True	1.562
5	61	1	m	20	23-May-2016	Sub5_Trial61_1	1	4	4	6.488061000000002	True	1.562
5	61	1	m	20	23-May-2016	Sub5_Trial61_1	1	5	5	-46.017213	True	1.562
5	61	1	m	20	23-May-2016	Sub5_Trial61_1	1	6	6	-58.434203	True	1.562
5	62	1	m	20	23-May-2016	Sub5_Trial62_0	0	0	0	-13.074433	True	1.671
5	62	1	m	20	23-May-2016	Sub5_Trial62_0	0	1	1	9.303583	True	1.671
5	62	1	m	20	23-May-2016	Sub5_Trial62_0	0	2	2	-78.126166	True	1.671
5	62	1	m	20	23-May-2016	Sub5_Trial62_0	0	3	3	90.624126	True	1.671
5	62	1	m	20	23-May-2016	Sub5_Trial62_0	0	4	4	-22.912478	True	1.671
5	62	1	m	20	23-May-2016	Sub5_Trial62_0	0	5	5	72.338715	True	1.671
5	62	1	m	20	23-May-2016	Sub5_Trial62_0	0	6	6	62.955562	True	1.671
5	62	1	m	20	23-May-2016	Sub5_Trial62_1	1	0	0	-20.372946999999996	False	1.671
5	62	1	m	20	23-May-2016	Sub5_Trial62_1	1	1	1	-73.829871	False	1.671
5	62	1	m	20	23-May-2016	Sub5_Trial62_1	1	2	2	77.926348	False	1.671
5	62	1	m	20	23-May-2016	Sub5_Trial62_1	1	3	3	23.692175	False	1.671
5	62	1	m	20	23-May-2016	Sub5_Trial62_1	1	4	4	-87.576343	False	1.671
5	62	1	m	20	23-May-2016	Sub5_Trial62_1	1	5	5	-42.309358	False	1.671
5	62	1	m	20	23-May-2016	Sub5_Trial62_1	1	6	6	-60.178864000000004	False	1.671
5	63	1	m	20	23-May-2016	Sub5_Trial63_0	0	0	0	-46.194649	True	1.592
5	63	1	m	20	23-May-2016	Sub5_Trial63_0	0	1	1	72.379165	True	1.592
5	63	1	m	20	23-May-2016	Sub5_Trial63_0	0	2	2	56.761274	True	1.592
5	63	1	m	20	23-May-2016	Sub5_Trial63_0	0	3	3	-39.044987	True	1.592
5	63	1	m	20	23-May-2016	Sub5_Trial63_0	0	4	4	-41.588329	True	1.592
5	63	1	m	20	23-May-2016	Sub5_Trial63_0	0	5	5	-15.678128000000001	True	1.592
5	63	1	m	20	23-May-2016	Sub5_Trial63_0	0	6	6	49.289851	True	1.592
5	63	1	m	20	23-May-2016	Sub5_Trial63_1	1	0	0	10.333233	False	1.592
5	63	1	m	20	23-May-2016	Sub5_Trial63_1	1	1	1	-87.443517	False	1.592
5	63	1	m	20	23-May-2016	Sub5_Trial63_1	1	2	2	54.793672	False	1.592
5	63	1	m	20	23-May-2016	Sub5_Trial63_1	1	3	3	72.135085	False	1.592
5	63	1	m	20	23-May-2016	Sub5_Trial63_1	1	4	4	-69.075805	False	1.592
5	63	1	m	20	23-May-2016	Sub5_Trial63_1	1	5	5	-88.27911	False	1.592
5	63	1	m	20	23-May-2016	Sub5_Trial63_1	1	6	6	66.830361	False	1.592
5	64	1	m	20	23-May-2016	Sub5_Trial64_0	0	0	0	-72.736455	True	0.968
5	64	1	m	20	23-May-2016	Sub5_Trial64_0	0	1	1	-7.531113000000001	True	0.968
5	64	1	m	20	23-May-2016	Sub5_Trial64_0	0	2	2	90.068216	True	0.968
5	64	1	m	20	23-May-2016	Sub5_Trial64_0	0	3	3	1.0509009999999996	True	0.968
5	64	1	m	20	23-May-2016	Sub5_Trial64_0	0	4	4	31.615777	True	0.968
5	64	1	m	20	23-May-2016	Sub5_Trial64_0	0	5	5	27.196114	True	0.968
5	64	1	m	20	23-May-2016	Sub5_Trial64_0	0	6	6	-90.056817	True	0.968
5	64	1	m	20	23-May-2016	Sub5_Trial64_1	1	0	0	-41.460715	False	0.968
5	64	1	m	20	23-May-2016	Sub5_Trial64_1	1	1	1	41.635006	False	0.968
5	64	1	m	20	23-May-2016	Sub5_Trial64_1	1	2	2	44.725663	False	0.968
5	64	1	m	20	23-May-2016	Sub5_Trial64_1	1	3	3	60.157083	False	0.968
5	64	1	m	20	23-May-2016	Sub5_Trial64_1	1	4	4	-90.716934	False	0.968
5	64	1	m	20	23-May-2016	Sub5_Trial64_1	1	5	5	-30.987226	False	0.968
5	64	1	m	20	23-May-2016	Sub5_Trial64_1	1	6	6	-51.147069	False	0.968
5	65	1	m	20	23-May-2016	Sub5_Trial65_0	0	0	0	-97.78207	True	0.766
5	65	1	m	20	23-May-2016	Sub5_Trial65_0	0	1	1	96.463777	True	0.766
5	65	1	m	20	23-May-2016	Sub5_Trial65_0	0	2	2	-9.829008	True	0.766
5	65	1	m	20	23-May-2016	Sub5_Trial65_0	0	3	3	65.863398	True	0.766
5	65	1	m	20	23-May-2016	Sub5_Trial65_0	0	4	4	130.65118	True	0.766
5	65	1	m	20	23-May-2016	Sub5_Trial65_0	0	5	5	-35.932812	True	0.766
5	65	1	m	20	23-May-2016	Sub5_Trial65_0	0	6	6	-6.0684830000000005	True	0.766
5	65	1	m	20	23-May-2016	Sub5_Trial65_1	1	0	0	-138.693536	False	0.766
5	65	1	m	20	23-May-2016	Sub5_Trial65_1	1	1	1	32.580336	False	0.766
5	65	1	m	20	23-May-2016	Sub5_Trial65_1	1	2	2	-29.886676	False	0.766
5	65	1	m	20	23-May-2016	Sub5_Trial65_1	1	3	3	59.300386	False	0.766
5	65	1	m	20	23-May-2016	Sub5_Trial65_1	1	4	4	-40.692395	False	0.766
5	65	1	m	20	23-May-2016	Sub5_Trial65_1	1	5	5	21.923815	False	0.766
5	65	1	m	20	23-May-2016	Sub5_Trial65_1	1	6	6	-44.955945	False	0.766
5	66	1	m	20	23-May-2016	Sub5_Trial66_0	0	0	0	3.369669000000002	True	3.637
5	66	1	m	20	23-May-2016	Sub5_Trial66_0	0	1	1	-44.760518	True	3.637
5	66	1	m	20	23-May-2016	Sub5_Trial66_0	0	2	2	98.133962	True	3.637
5	66	1	m	20	23-May-2016	Sub5_Trial66_0	0	3	3	-1.7791999999999994	True	3.637
5	66	1	m	20	23-May-2016	Sub5_Trial66_0	0	4	4	36.200706	True	3.637
5	66	1	m	20	23-May-2016	Sub5_Trial66_0	0	5	5	-35.34552	True	3.637
5	66	1	m	20	23-May-2016	Sub5_Trial66_0	0	6	6	-16.186163	True	3.637
5	66	1	m	20	23-May-2016	Sub5_Trial66_1	1	0	0	32.165245	False	3.637
5	66	1	m	20	23-May-2016	Sub5_Trial66_1	1	1	1	35.422091	False	3.637
5	66	1	m	20	23-May-2016	Sub5_Trial66_1	1	2	2	2.0960420000000006	False	3.637
5	66	1	m	20	23-May-2016	Sub5_Trial66_1	1	3	3	-8.818410999999998	False	3.637
5	66	1	m	20	23-May-2016	Sub5_Trial66_1	1	4	4	-9.809227	False	3.637
5	66	1	m	20	23-May-2016	Sub5_Trial66_1	1	5	5	-6.030609999999999	False	3.637
5	66	1	m	20	23-May-2016	Sub5_Trial66_1	1	6	6	116.055486	False	3.637
5	67	1	m	20	23-May-2016	Sub5_Trial67_0	0	0	0	38.391466	True	0.714
5	67	1	m	20	23-May-2016	Sub5_Trial67_0	0	1	1	152.247786	True	0.714
5	67	1	m	20	23-May-2016	Sub5_Trial67_0	0	2	2	-65.848511	True	0.714
5	67	1	m	20	23-May-2016	Sub5_Trial67_0	0	3	3	74.252957	True	0.714
5	67	1	m	20	23-May-2016	Sub5_Trial67_0	0	4	4	36.955843	True	0.714
5	67	1	m	20	23-May-2016	Sub5_Trial67_0	0	5	5	11.364808	True	0.714
5	67	1	m	20	23-May-2016	Sub5_Trial67_0	0	6	6	77.081774	True	0.714
5	67	1	m	20	23-May-2016	Sub5_Trial67_1	1	0	0	-101.086233	False	0.714
5	67	1	m	20	23-May-2016	Sub5_Trial67_1	1	1	1	-54.524068	False	0.714
5	67	1	m	20	23-May-2016	Sub5_Trial67_1	1	2	2	30.091759	False	0.714
5	67	1	m	20	23-May-2016	Sub5_Trial67_1	1	3	3	14.038633	False	0.714
5	67	1	m	20	23-May-2016	Sub5_Trial67_1	1	4	4	58.114487	False	0.714
5	67	1	m	20	23-May-2016	Sub5_Trial67_1	1	5	5	-129.252113	False	0.714
5	67	1	m	20	23-May-2016	Sub5_Trial67_1	1	6	6	-84.53246	False	0.714
5	68	1	m	20	23-May-2016	Sub5_Trial68_0	0	0	0	16.063446	False	1.216
5	68	1	m	20	23-May-2016	Sub5_Trial68_0	0	1	1	89.457613	False	1.216
5	68	1	m	20	23-May-2016	Sub5_Trial68_0	0	2	2	-137.28852	False	1.216
5	68	1	m	20	23-May-2016	Sub5_Trial68_0	0	3	3	-91.886177	False	1.216
5	68	1	m	20	23-May-2016	Sub5_Trial68_0	0	4	4	4.885829000000001	False	1.216
5	68	1	m	20	23-May-2016	Sub5_Trial68_0	0	5	5	6.54153	False	1.216
5	68	1	m	20	23-May-2016	Sub5_Trial68_0	0	6	6	87.459933	False	1.216
5	68	1	m	20	23-May-2016	Sub5_Trial68_1	1	0	0	134.938542	True	1.216
5	68	1	m	20	23-May-2016	Sub5_Trial68_1	1	1	1	-16.840337	True	1.216
5	68	1	m	20	23-May-2016	Sub5_Trial68_1	1	2	2	-41.016783	True	1.216
5	68	1	m	20	23-May-2016	Sub5_Trial68_1	1	3	3	-10.67	True	1.216
5	68	1	m	20	23-May-2016	Sub5_Trial68_1	1	4	4	37.779859	True	1.216
5	68	1	m	20	23-May-2016	Sub5_Trial68_1	1	5	5	-17.096285	True	1.216
5	68	1	m	20	23-May-2016	Sub5_Trial68_1	1	6	6	-1.8227180000000018	True	1.216
5	69	1	m	20	23-May-2016	Sub5_Trial69_0	0	0	0	-36.025285	False	0.886
5	69	1	m	20	23-May-2016	Sub5_Trial69_0	0	1	1	22.025101	False	0.886
5	69	1	m	20	23-May-2016	Sub5_Trial69_0	0	2	2	15.051532000000002	False	0.886
5	69	1	m	20	23-May-2016	Sub5_Trial69_0	0	3	3	-57.631014	False	0.886
5	69	1	m	20	23-May-2016	Sub5_Trial69_0	0	4	4	57.982609	False	0.886
5	69	1	m	20	23-May-2016	Sub5_Trial69_0	0	5	5	-87.83967	False	0.886
5	69	1	m	20	23-May-2016	Sub5_Trial69_0	0	6	6	-0.19702799999999954	False	0.886
5	69	1	m	20	23-May-2016	Sub5_Trial69_1	1	0	0	-114.57419099999998	True	0.886
5	69	1	m	20	23-May-2016	Sub5_Trial69_1	1	1	1	-4.6854569999999995	True	0.886
5	69	1	m	20	23-May-2016	Sub5_Trial69_1	1	2	2	-41.003641	True	0.886
5	69	1	m	20	23-May-2016	Sub5_Trial69_1	1	3	3	-64.834887	True	0.886
5	69	1	m	20	23-May-2016	Sub5_Trial69_1	1	4	4	-7.474160000000001	True	0.886
5	69	1	m	20	23-May-2016	Sub5_Trial69_1	1	5	5	59.766847	True	0.886
5	69	1	m	20	23-May-2016	Sub5_Trial69_1	1	6	6	-14.032472999999996	True	0.886
5	70	1	m	20	23-May-2016	Sub5_Trial70_0	0	0	0	-39.893152	True	1.907
5	70	1	m	20	23-May-2016	Sub5_Trial70_0	0	1	1	134.93723	True	1.907
5	70	1	m	20	23-May-2016	Sub5_Trial70_0	0	2	2	-69.257512	True	1.907
5	70	1	m	20	23-May-2016	Sub5_Trial70_0	0	3	3	41.693489	True	1.907
5	70	1	m	20	23-May-2016	Sub5_Trial70_0	0	4	4	107.584085	True	1.907
5	70	1	m	20	23-May-2016	Sub5_Trial70_0	0	5	5	25.578799000000004	True	1.907
5	70	1	m	20	23-May-2016	Sub5_Trial70_0	0	6	6	-6.867964000000001	True	1.907
5	70	1	m	20	23-May-2016	Sub5_Trial70_1	1	0	0	-88.433889	False	1.907
5	70	1	m	20	23-May-2016	Sub5_Trial70_1	1	1	1	-76.197443	False	1.907
5	70	1	m	20	23-May-2016	Sub5_Trial70_1	1	2	2	33.510116	False	1.907
5	70	1	m	20	23-May-2016	Sub5_Trial70_1	1	3	3	-35.464977	False	1.907
5	70	1	m	20	23-May-2016	Sub5_Trial70_1	1	4	4	-43.683574	False	1.907
5	70	1	m	20	23-May-2016	Sub5_Trial70_1	1	5	5	-6.390504	False	1.907
5	70	1	m	20	23-May-2016	Sub5_Trial70_1	1	6	6	-46.81604	False	1.907
5	71	1	m	20	23-May-2016	Sub5_Trial71_0	0	0	0	-7.943268	True	1.145
5	71	1	m	20	23-May-2016	Sub5_Trial71_0	0	1	1	69.460259	True	1.145
5	71	1	m	20	23-May-2016	Sub5_Trial71_0	0	2	2	-148.31359	True	1.145
5	71	1	m	20	23-May-2016	Sub5_Trial71_0	0	3	3	-104.500369	True	1.145
5	71	1	m	20	23-May-2016	Sub5_Trial71_0	0	4	4	34.757917	True	1.145
5	71	1	m	20	23-May-2016	Sub5_Trial71_0	0	5	5	46.033395	True	1.145
5	71	1	m	20	23-May-2016	Sub5_Trial71_0	0	6	6	-65.571765	True	1.145
5	71	1	m	20	23-May-2016	Sub5_Trial71_1	1	0	0	70.874844	False	1.145
5	71	1	m	20	23-May-2016	Sub5_Trial71_1	1	1	1	-52.71344	False	1.145
5	71	1	m	20	23-May-2016	Sub5_Trial71_1	1	2	2	-13.9211	False	1.145
5	71	1	m	20	23-May-2016	Sub5_Trial71_1	1	3	3	40.716346	False	1.145
5	71	1	m	20	23-May-2016	Sub5_Trial71_1	1	4	4	-4.048161	False	1.145
5	71	1	m	20	23-May-2016	Sub5_Trial71_1	1	5	5	-81.884651	False	1.145
5	71	1	m	20	23-May-2016	Sub5_Trial71_1	1	6	6	116.689828	False	1.145
5	72	1	m	20	23-May-2016	Sub5_Trial72_0	0	0	0	-145.261215	True	0.833
5	72	1	m	20	23-May-2016	Sub5_Trial72_0	0	1	1	66.19209	True	0.833
5	72	1	m	20	23-May-2016	Sub5_Trial72_0	0	2	2	52.36506800000001	True	0.833
5	72	1	m	20	23-May-2016	Sub5_Trial72_0	0	3	3	-17.205931	True	0.833
5	72	1	m	20	23-May-2016	Sub5_Trial72_0	0	4	4	-104.569859	True	0.833
5	72	1	m	20	23-May-2016	Sub5_Trial72_0	0	5	5	-56.949692	True	0.833
5	72	1	m	20	23-May-2016	Sub5_Trial72_0	0	6	6	-45.308343	True	0.833
5	72	1	m	20	23-May-2016	Sub5_Trial72_1	1	0	0	-32.852811	False	0.833
5	72	1	m	20	23-May-2016	Sub5_Trial72_1	1	1	1	-56.80951	False	0.833
5	72	1	m	20	23-May-2016	Sub5_Trial72_1	1	2	2	-23.766069	False	0.833
5	72	1	m	20	23-May-2016	Sub5_Trial72_1	1	3	3	-62.80899600000001	False	0.833
5	72	1	m	20	23-May-2016	Sub5_Trial72_1	1	4	4	88.542445	False	0.833
5	72	1	m	20	23-May-2016	Sub5_Trial72_1	1	5	5	-105.557114	False	0.833
5	72	1	m	20	23-May-2016	Sub5_Trial72_1	1	6	6	-105.131604	False	0.833
5	73	1	m	20	23-May-2016	Sub5_Trial73_0	0	0	0	92.691739	True	1.31
5	73	1	m	20	23-May-2016	Sub5_Trial73_0	0	1	1	57.823772	True	1.31
5	73	1	m	20	23-May-2016	Sub5_Trial73_0	0	2	2	11.898552	True	1.31
5	73	1	m	20	23-May-2016	Sub5_Trial73_0	0	3	3	-1.9208709999999982	True	1.31
5	73	1	m	20	23-May-2016	Sub5_Trial73_0	0	4	4	-50.424406000000005	True	1.31
5	73	1	m	20	23-May-2016	Sub5_Trial73_0	0	5	5	31.05233	True	1.31
5	73	1	m	20	23-May-2016	Sub5_Trial73_0	0	6	6	-8.738267	True	1.31
5	73	1	m	20	23-May-2016	Sub5_Trial73_1	1	0	0	-61.098352	False	1.31
5	73	1	m	20	23-May-2016	Sub5_Trial73_1	1	1	1	-111.981163	False	1.31
5	73	1	m	20	23-May-2016	Sub5_Trial73_1	1	2	2	84.651754	False	1.31
5	73	1	m	20	23-May-2016	Sub5_Trial73_1	1	3	3	41.753376	False	1.31
5	73	1	m	20	23-May-2016	Sub5_Trial73_1	1	4	4	33.276324	False	1.31
5	73	1	m	20	23-May-2016	Sub5_Trial73_1	1	5	5	-6.815536999999999	False	1.31
5	73	1	m	20	23-May-2016	Sub5_Trial73_1	1	6	6	-16.090879	False	1.31
5	74	1	m	20	23-May-2016	Sub5_Trial74_0	0	0	0	-79.265079	True	1.303
5	74	1	m	20	23-May-2016	Sub5_Trial74_0	0	1	1	35.348931	True	1.303
5	74	1	m	20	23-May-2016	Sub5_Trial74_0	0	2	2	138.362041	True	1.303
5	74	1	m	20	23-May-2016	Sub5_Trial74_0	0	3	3	28.016293000000005	True	1.303
5	74	1	m	20	23-May-2016	Sub5_Trial74_0	0	4	4	-24.603844	True	1.303
5	74	1	m	20	23-May-2016	Sub5_Trial74_0	0	5	5	-48.109696	True	1.303
5	74	1	m	20	23-May-2016	Sub5_Trial74_0	0	6	6	67.582863	True	1.303
5	74	1	m	20	23-May-2016	Sub5_Trial74_1	1	0	0	120.429409	False	1.303
5	74	1	m	20	23-May-2016	Sub5_Trial74_1	1	1	1	-47.316383	False	1.303
5	74	1	m	20	23-May-2016	Sub5_Trial74_1	1	2	2	57.223046	False	1.303
5	74	1	m	20	23-May-2016	Sub5_Trial74_1	1	3	3	-34.066428	False	1.303
5	74	1	m	20	23-May-2016	Sub5_Trial74_1	1	4	4	-47.508826	False	1.303
5	74	1	m	20	23-May-2016	Sub5_Trial74_1	1	5	5	22.128603	False	1.303
5	74	1	m	20	23-May-2016	Sub5_Trial74_1	1	6	6	-70.444741	False	1.303
5	75	1	m	20	23-May-2016	Sub5_Trial75_0	0	0	0	89.425316	True	1.302
5	75	1	m	20	23-May-2016	Sub5_Trial75_0	0	1	1	-36.385805	True	1.302
5	75	1	m	20	23-May-2016	Sub5_Trial75_0	0	2	2	57.918177	True	1.302
5	75	1	m	20	23-May-2016	Sub5_Trial75_0	0	3	3	-4.395682000000001	True	1.302
5	75	1	m	20	23-May-2016	Sub5_Trial75_0	0	4	4	9.431784	True	1.302
5	75	1	m	20	23-May-2016	Sub5_Trial75_0	0	5	5	117.69823	True	1.302
5	75	1	m	20	23-May-2016	Sub5_Trial75_0	0	6	6	33.979267	True	1.302
5	75	1	m	20	23-May-2016	Sub5_Trial75_1	1	0	0	53.818394	False	1.302
5	75	1	m	20	23-May-2016	Sub5_Trial75_1	1	1	1	4.107557	False	1.302
5	75	1	m	20	23-May-2016	Sub5_Trial75_1	1	2	2	-77.838122	False	1.302
5	75	1	m	20	23-May-2016	Sub5_Trial75_1	1	3	3	-87.666326	False	1.302
5	75	1	m	20	23-May-2016	Sub5_Trial75_1	1	4	4	103.506726	False	1.302
5	75	1	m	20	23-May-2016	Sub5_Trial75_1	1	5	5	-29.360567	False	1.302
5	75	1	m	20	23-May-2016	Sub5_Trial75_1	1	6	6	-32.649415	False	1.302
5	76	1	m	20	23-May-2016	Sub5_Trial76_0	0	0	0	-30.179548	True	0.799
5	76	1	m	20	23-May-2016	Sub5_Trial76_0	0	1	1	116.54327799999999	True	0.799
5	76	1	m	20	23-May-2016	Sub5_Trial76_0	0	2	2	-132.247555	True	0.799
5	76	1	m	20	23-May-2016	Sub5_Trial76_0	0	3	3	-39.270209	True	0.799
5	76	1	m	20	23-May-2016	Sub5_Trial76_0	0	4	4	-66.222075	True	0.799
5	76	1	m	20	23-May-2016	Sub5_Trial76_0	0	5	5	32.645709	True	0.799
5	76	1	m	20	23-May-2016	Sub5_Trial76_0	0	6	6	141.397516	True	0.799
5	76	1	m	20	23-May-2016	Sub5_Trial76_1	1	0	0	132.048326	False	0.799
5	76	1	m	20	23-May-2016	Sub5_Trial76_1	1	1	1	-18.641042999999996	False	0.799
5	76	1	m	20	23-May-2016	Sub5_Trial76_1	1	2	2	-33.30762	False	0.799
5	76	1	m	20	23-May-2016	Sub5_Trial76_1	1	3	3	87.176043	False	0.799
5	76	1	m	20	23-May-2016	Sub5_Trial76_1	1	4	4	-111.17341099999999	False	0.799
5	76	1	m	20	23-May-2016	Sub5_Trial76_1	1	5	5	-15.859870999999998	False	0.799
5	76	1	m	20	23-May-2016	Sub5_Trial76_1	1	6	6	-9.593029999999999	False	0.799
5	77	1	m	20	23-May-2016	Sub5_Trial77_0	0	0	0	-65.573565	True	2.328
5	77	1	m	20	23-May-2016	Sub5_Trial77_0	0	1	1	66.814478	True	2.328
5	77	1	m	20	23-May-2016	Sub5_Trial77_0	0	2	2	-33.209898	True	2.328
5	77	1	m	20	23-May-2016	Sub5_Trial77_0	0	3	3	-40.257751	True	2.328
5	77	1	m	20	23-May-2016	Sub5_Trial77_0	0	4	4	-59.974118	True	2.328
5	77	1	m	20	23-May-2016	Sub5_Trial77_0	0	5	5	-70.269602	True	2.328
5	77	1	m	20	23-May-2016	Sub5_Trial77_0	0	6	6	17.350474	True	2.328
5	77	1	m	20	23-May-2016	Sub5_Trial77_1	1	0	0	-16.631357	False	2.328
5	77	1	m	20	23-May-2016	Sub5_Trial77_1	1	1	1	5.025105	False	2.328
5	77	1	m	20	23-May-2016	Sub5_Trial77_1	1	2	2	53.336901	False	2.328
5	77	1	m	20	23-May-2016	Sub5_Trial77_1	1	3	3	-48.48852099999999	False	2.328
5	77	1	m	20	23-May-2016	Sub5_Trial77_1	1	4	4	-120.815743	False	2.328
5	77	1	m	20	23-May-2016	Sub5_Trial77_1	1	5	5	-75.19671	False	2.328
5	77	1	m	20	23-May-2016	Sub5_Trial77_1	1	6	6	36.746706	False	2.328
5	78	1	m	20	23-May-2016	Sub5_Trial78_0	0	0	0	30.643511	True	0.924
5	78	1	m	20	23-May-2016	Sub5_Trial78_0	0	1	1	44.086536	True	0.924
5	78	1	m	20	23-May-2016	Sub5_Trial78_0	0	2	2	15.953205	True	0.924
5	78	1	m	20	23-May-2016	Sub5_Trial78_0	0	3	3	39.91894	True	0.924
5	78	1	m	20	23-May-2016	Sub5_Trial78_0	0	4	4	19.96053	True	0.924
5	78	1	m	20	23-May-2016	Sub5_Trial78_0	0	5	5	15.074567	True	0.924
5	78	1	m	20	23-May-2016	Sub5_Trial78_0	0	6	6	117.06848	True	0.924
5	78	1	m	20	23-May-2016	Sub5_Trial78_1	1	0	0	-121.713156	False	0.924
5	78	1	m	20	23-May-2016	Sub5_Trial78_1	1	1	1	-66.403983	False	0.924
5	78	1	m	20	23-May-2016	Sub5_Trial78_1	1	2	2	117.624932	False	0.924
5	78	1	m	20	23-May-2016	Sub5_Trial78_1	1	3	3	-6.786398999999999	False	0.924
5	78	1	m	20	23-May-2016	Sub5_Trial78_1	1	4	4	12.764015	False	0.924
5	78	1	m	20	23-May-2016	Sub5_Trial78_1	1	5	5	-71.752452	False	0.924
5	78	1	m	20	23-May-2016	Sub5_Trial78_1	1	6	6	89.950933	False	0.924
5	79	1	m	20	23-May-2016	Sub5_Trial79_0	0	0	0	-139.705455	True	3.767
5	79	1	m	20	23-May-2016	Sub5_Trial79_0	0	1	1	63.939118	True	3.767
5	79	1	m	20	23-May-2016	Sub5_Trial79_0	0	2	2	28.69173	True	3.767
5	79	1	m	20	23-May-2016	Sub5_Trial79_0	0	3	3	-38.020927	True	3.767
5	79	1	m	20	23-May-2016	Sub5_Trial79_0	0	4	4	32.887864	True	3.767
5	79	1	m	20	23-May-2016	Sub5_Trial79_0	0	5	5	59.23156	True	3.767
5	79	1	m	20	23-May-2016	Sub5_Trial79_0	0	6	6	6.180348	True	3.767
5	79	1	m	20	23-May-2016	Sub5_Trial79_1	1	0	0	19.977854	False	3.767
5	79	1	m	20	23-May-2016	Sub5_Trial79_1	1	1	1	70.969025	False	3.767
5	79	1	m	20	23-May-2016	Sub5_Trial79_1	1	2	2	12.781253	False	3.767
5	79	1	m	20	23-May-2016	Sub5_Trial79_1	1	3	3	-70.25603	False	3.767
5	79	1	m	20	23-May-2016	Sub5_Trial79_1	1	4	4	-31.65596	False	3.767
5	79	1	m	20	23-May-2016	Sub5_Trial79_1	1	5	5	18.355259000000004	False	3.767
5	79	1	m	20	23-May-2016	Sub5_Trial79_1	1	6	6	-32.801528	False	3.767
5	80	1	m	20	23-May-2016	Sub5_Trial80_0	0	0	0	137.185732	True	0.695
5	80	1	m	20	23-May-2016	Sub5_Trial80_0	0	1	1	79.360558	True	0.695
5	80	1	m	20	23-May-2016	Sub5_Trial80_0	0	2	2	19.958061	True	0.695
5	80	1	m	20	23-May-2016	Sub5_Trial80_0	0	3	3	-99.101774	True	0.695
5	80	1	m	20	23-May-2016	Sub5_Trial80_0	0	4	4	153.235716	True	0.695
5	80	1	m	20	23-May-2016	Sub5_Trial80_0	0	5	5	30.876492	True	0.695
5	80	1	m	20	23-May-2016	Sub5_Trial80_0	0	6	6	-86.622703	True	0.695
5	80	1	m	20	23-May-2016	Sub5_Trial80_1	1	0	0	98.407394	False	0.695
5	80	1	m	20	23-May-2016	Sub5_Trial80_1	1	1	1	97.791543	False	0.695
5	80	1	m	20	23-May-2016	Sub5_Trial80_1	1	2	2	-56.829475	False	0.695
5	80	1	m	20	23-May-2016	Sub5_Trial80_1	1	3	3	2.814813000000001	False	0.695
5	80	1	m	20	23-May-2016	Sub5_Trial80_1	1	4	4	25.566013999999996	False	0.695
5	80	1	m	20	23-May-2016	Sub5_Trial80_1	1	5	5	-68.604505	False	0.695
5	80	1	m	20	23-May-2016	Sub5_Trial80_1	1	6	6	54.092111	False	0.695
5	81	1	m	20	23-May-2016	Sub5_Trial81_0	0	0	0	10.238875999999998	False	4.192
5	81	1	m	20	23-May-2016	Sub5_Trial81_0	0	1	1	74.268747	False	4.192
5	81	1	m	20	23-May-2016	Sub5_Trial81_0	0	2	2	25.178661000000005	False	4.192
5	81	1	m	20	23-May-2016	Sub5_Trial81_0	0	3	3	-109.130139	False	4.192
5	81	1	m	20	23-May-2016	Sub5_Trial81_0	0	4	4	-46.096711	False	4.192
5	81	1	m	20	23-May-2016	Sub5_Trial81_0	0	5	5	43.719226	False	4.192
5	81	1	m	20	23-May-2016	Sub5_Trial81_0	0	6	6	27.859558	False	4.192
5	81	1	m	20	23-May-2016	Sub5_Trial81_1	1	0	0	-99.286997	True	4.192
5	81	1	m	20	23-May-2016	Sub5_Trial81_1	1	1	1	106.732945	True	4.192
5	81	1	m	20	23-May-2016	Sub5_Trial81_1	1	2	2	-67.74027	True	4.192
5	81	1	m	20	23-May-2016	Sub5_Trial81_1	1	3	3	-30.949719	True	4.192
5	81	1	m	20	23-May-2016	Sub5_Trial81_1	1	4	4	-1.4866759999999992	True	4.192
5	81	1	m	20	23-May-2016	Sub5_Trial81_1	1	5	5	22.289031	True	4.192
5	81	1	m	20	23-May-2016	Sub5_Trial81_1	1	6	6	9.451697	True	4.192
5	82	1	m	20	23-May-2016	Sub5_Trial82_0	0	0	0	-32.596755	True	0.875
5	82	1	m	20	23-May-2016	Sub5_Trial82_0	0	1	1	61.292673	True	0.875
5	82	1	m	20	23-May-2016	Sub5_Trial82_0	0	2	2	-9.531454	True	0.875
5	82	1	m	20	23-May-2016	Sub5_Trial82_0	0	3	3	-66.372078	True	0.875
5	82	1	m	20	23-May-2016	Sub5_Trial82_0	0	4	4	-68.121285	True	0.875
5	82	1	m	20	23-May-2016	Sub5_Trial82_0	0	5	5	89.391581	True	0.875
5	82	1	m	20	23-May-2016	Sub5_Trial82_0	0	6	6	-8.946468	True	0.875
5	82	1	m	20	23-May-2016	Sub5_Trial82_1	1	0	0	95.264434	False	0.875
5	82	1	m	20	23-May-2016	Sub5_Trial82_1	1	1	1	128.075832	False	0.875
5	82	1	m	20	23-May-2016	Sub5_Trial82_1	1	2	2	8.688538999999999	False	0.875
5	82	1	m	20	23-May-2016	Sub5_Trial82_1	1	3	3	2.280733999999999	False	0.875
5	82	1	m	20	23-May-2016	Sub5_Trial82_1	1	4	4	41.524463	False	0.875
5	82	1	m	20	23-May-2016	Sub5_Trial82_1	1	5	5	-14.586953	False	0.875
5	82	1	m	20	23-May-2016	Sub5_Trial82_1	1	6	6	-36.908266	False	0.875
5	83	1	m	20	23-May-2016	Sub5_Trial83_0	0	0	0	-94.717633	True	2.049
5	83	1	m	20	23-May-2016	Sub5_Trial83_0	0	1	1	49.736672999999996	True	2.049
5	83	1	m	20	23-May-2016	Sub5_Trial83_0	0	2	2	26.810406999999998	True	2.049
5	83	1	m	20	23-May-2016	Sub5_Trial83_0	0	3	3	127.95635299999998	True	2.049
5	83	1	m	20	23-May-2016	Sub5_Trial83_0	0	4	4	40.75103	True	2.049
5	83	1	m	20	23-May-2016	Sub5_Trial83_0	0	5	5	10.889642000000002	True	2.049
5	83	1	m	20	23-May-2016	Sub5_Trial83_0	0	6	6	104.972896	True	2.049
5	83	1	m	20	23-May-2016	Sub5_Trial83_1	1	0	0	-29.672499000000002	False	2.049
5	83	1	m	20	23-May-2016	Sub5_Trial83_1	1	1	1	24.276576	False	2.049
5	83	1	m	20	23-May-2016	Sub5_Trial83_1	1	2	2	45.692535	False	2.049
5	83	1	m	20	23-May-2016	Sub5_Trial83_1	1	3	3	-80.64374	False	2.049
5	83	1	m	20	23-May-2016	Sub5_Trial83_1	1	4	4	93.328	False	2.049
5	83	1	m	20	23-May-2016	Sub5_Trial83_1	1	5	5	-3.5493549999999985	False	2.049
5	83	1	m	20	23-May-2016	Sub5_Trial83_1	1	6	6	-30.220439	False	2.049
5	84	1	m	20	23-May-2016	Sub5_Trial84_0	0	0	0	63.468848	False	0.805
5	84	1	m	20	23-May-2016	Sub5_Trial84_0	0	1	1	38.907657	False	0.805
5	84	1	m	20	23-May-2016	Sub5_Trial84_0	0	2	2	2.5910790000000006	False	0.805
5	84	1	m	20	23-May-2016	Sub5_Trial84_0	0	3	3	-83.908887	False	0.805
5	84	1	m	20	23-May-2016	Sub5_Trial84_0	0	4	4	32.553752	False	0.805
5	84	1	m	20	23-May-2016	Sub5_Trial84_0	0	5	5	-66.087177	False	0.805
5	84	1	m	20	23-May-2016	Sub5_Trial84_0	0	6	6	104.874418	False	0.805
5	84	1	m	20	23-May-2016	Sub5_Trial84_1	1	0	0	9.563931	True	0.805
5	84	1	m	20	23-May-2016	Sub5_Trial84_1	1	1	1	43.386444	True	0.805
5	84	1	m	20	23-May-2016	Sub5_Trial84_1	1	2	2	52.47488799999999	True	0.805
5	84	1	m	20	23-May-2016	Sub5_Trial84_1	1	3	3	-37.822967	True	0.805
5	84	1	m	20	23-May-2016	Sub5_Trial84_1	1	4	4	50.070145999999994	True	0.805
5	84	1	m	20	23-May-2016	Sub5_Trial84_1	1	5	5	4.459358000000002	True	0.805
5	84	1	m	20	23-May-2016	Sub5_Trial84_1	1	6	6	-64.559565	True	0.805
5	85	1	m	20	23-May-2016	Sub5_Trial85_0	0	0	0	-116.355943	False	0.961
5	85	1	m	20	23-May-2016	Sub5_Trial85_0	0	1	1	-6.955379999999998	False	0.961
5	85	1	m	20	23-May-2016	Sub5_Trial85_0	0	2	2	-2.675688000000001	False	0.961
5	85	1	m	20	23-May-2016	Sub5_Trial85_0	0	3	3	53.197917	False	0.961
5	85	1	m	20	23-May-2016	Sub5_Trial85_0	0	4	4	-10.558959000000002	False	0.961
5	85	1	m	20	23-May-2016	Sub5_Trial85_0	0	5	5	-10.311951	False	0.961
5	85	1	m	20	23-May-2016	Sub5_Trial85_0	0	6	6	-11.634405999999998	False	0.961
5	85	1	m	20	23-May-2016	Sub5_Trial85_1	1	0	0	59.799420999999995	True	0.961
5	85	1	m	20	23-May-2016	Sub5_Trial85_1	1	1	1	115.30848800000001	True	0.961
5	85	1	m	20	23-May-2016	Sub5_Trial85_1	1	2	2	50.985916	True	0.961
5	85	1	m	20	23-May-2016	Sub5_Trial85_1	1	3	3	71.086629	True	0.961
5	85	1	m	20	23-May-2016	Sub5_Trial85_1	1	4	4	58.64832899999999	True	0.961
5	85	1	m	20	23-May-2016	Sub5_Trial85_1	1	5	5	-38.211687	True	0.961
5	85	1	m	20	23-May-2016	Sub5_Trial85_1	1	6	6	38.417164	True	0.961
5	86	1	m	20	23-May-2016	Sub5_Trial86_0	0	0	0	87.995981	False	0.746
5	86	1	m	20	23-May-2016	Sub5_Trial86_0	0	1	1	63.848863	False	0.746
5	86	1	m	20	23-May-2016	Sub5_Trial86_0	0	2	2	71.143591	False	0.746
5	86	1	m	20	23-May-2016	Sub5_Trial86_0	0	3	3	-29.867063	False	0.746
5	86	1	m	20	23-May-2016	Sub5_Trial86_0	0	4	4	-55.98073600000001	False	0.746
5	86	1	m	20	23-May-2016	Sub5_Trial86_0	0	5	5	52.258241	False	0.746
5	86	1	m	20	23-May-2016	Sub5_Trial86_0	0	6	6	0.5619399999999999	False	0.746
5	86	1	m	20	23-May-2016	Sub5_Trial86_1	1	0	0	48.73971800000001	True	0.746
5	86	1	m	20	23-May-2016	Sub5_Trial86_1	1	1	1	76.864052	True	0.746
5	86	1	m	20	23-May-2016	Sub5_Trial86_1	1	2	2	17.578862	True	0.746
5	86	1	m	20	23-May-2016	Sub5_Trial86_1	1	3	3	27.676073000000002	True	0.746
5	86	1	m	20	23-May-2016	Sub5_Trial86_1	1	4	4	-80.422516	True	0.746
5	86	1	m	20	23-May-2016	Sub5_Trial86_1	1	5	5	77.634307	True	0.746
5	86	1	m	20	23-May-2016	Sub5_Trial86_1	1	6	6	-57.542825	True	0.746
5	87	1	m	20	23-May-2016	Sub5_Trial87_0	0	0	0	28.016293	True	0.691
5	87	1	m	20	23-May-2016	Sub5_Trial87_0	0	1	1	-110.136311	True	0.691
5	87	1	m	20	23-May-2016	Sub5_Trial87_0	0	2	2	108.739008	True	0.691
5	87	1	m	20	23-May-2016	Sub5_Trial87_0	0	3	3	12.76315	True	0.691
5	87	1	m	20	23-May-2016	Sub5_Trial87_0	0	4	4	-10.11591	True	0.691
5	87	1	m	20	23-May-2016	Sub5_Trial87_0	0	5	5	52.717983	True	0.691
5	87	1	m	20	23-May-2016	Sub5_Trial87_0	0	6	6	2.640941999999999	True	0.691
5	87	1	m	20	23-May-2016	Sub5_Trial87_1	1	0	0	92.981593	False	0.691
5	87	1	m	20	23-May-2016	Sub5_Trial87_1	1	1	1	26.528492999999997	False	0.691
5	87	1	m	20	23-May-2016	Sub5_Trial87_1	1	2	2	47.768969999999996	False	0.691
5	87	1	m	20	23-May-2016	Sub5_Trial87_1	1	3	3	-99.460098	False	0.691
5	87	1	m	20	23-May-2016	Sub5_Trial87_1	1	4	4	8.479950000000002	False	0.691
5	87	1	m	20	23-May-2016	Sub5_Trial87_1	1	5	5	-69.493369	False	0.691
5	87	1	m	20	23-May-2016	Sub5_Trial87_1	1	6	6	-28.094775	False	0.691
5	88	1	m	20	23-May-2016	Sub5_Trial88_0	0	0	0	-37.557203	False	1.7
5	88	1	m	20	23-May-2016	Sub5_Trial88_0	0	1	1	109.167505	False	1.7
5	88	1	m	20	23-May-2016	Sub5_Trial88_0	0	2	2	53.206801	False	1.7
5	88	1	m	20	23-May-2016	Sub5_Trial88_0	0	3	3	74.516013	False	1.7
5	88	1	m	20	23-May-2016	Sub5_Trial88_0	0	4	4	41.003675	False	1.7
5	88	1	m	20	23-May-2016	Sub5_Trial88_0	0	5	5	-33.693422	False	1.7
5	88	1	m	20	23-May-2016	Sub5_Trial88_0	0	6	6	35.006127	False	1.7
5	88	1	m	20	23-May-2016	Sub5_Trial88_1	1	0	0	139.007254	True	1.7
5	88	1	m	20	23-May-2016	Sub5_Trial88_1	1	1	1	-134.389675	True	1.7
5	88	1	m	20	23-May-2016	Sub5_Trial88_1	1	2	2	-15.999091999999997	True	1.7
5	88	1	m	20	23-May-2016	Sub5_Trial88_1	1	3	3	-71.386107	True	1.7
5	88	1	m	20	23-May-2016	Sub5_Trial88_1	1	4	4	17.728591	True	1.7
5	88	1	m	20	23-May-2016	Sub5_Trial88_1	1	5	5	-20.459366000000003	True	1.7
5	88	1	m	20	23-May-2016	Sub5_Trial88_1	1	6	6	108.537504	True	1.7
5	89	1	m	20	23-May-2016	Sub5_Trial89_0	0	0	0	-4.588726000000001	True	1.068
5	89	1	m	20	23-May-2016	Sub5_Trial89_0	0	1	1	-27.760745	True	1.068
5	89	1	m	20	23-May-2016	Sub5_Trial89_0	0	2	2	40.114478	True	1.068
5	89	1	m	20	23-May-2016	Sub5_Trial89_0	0	3	3	-32.324334	True	1.068
5	89	1	m	20	23-May-2016	Sub5_Trial89_0	0	4	4	59.951481	True	1.068
5	89	1	m	20	23-May-2016	Sub5_Trial89_0	0	5	5	37.406019	True	1.068
5	89	1	m	20	23-May-2016	Sub5_Trial89_0	0	6	6	16.289418	True	1.068
5	89	1	m	20	23-May-2016	Sub5_Trial89_1	1	0	0	33.209928	False	1.068
5	89	1	m	20	23-May-2016	Sub5_Trial89_1	1	1	1	101.570884	False	1.068
5	89	1	m	20	23-May-2016	Sub5_Trial89_1	1	2	2	-43.267522	False	1.068
5	89	1	m	20	23-May-2016	Sub5_Trial89_1	1	3	3	-96.135016	False	1.068
5	89	1	m	20	23-May-2016	Sub5_Trial89_1	1	4	4	-31.444577	False	1.068
5	89	1	m	20	23-May-2016	Sub5_Trial89_1	1	5	5	-61.313491	False	1.068
5	89	1	m	20	23-May-2016	Sub5_Trial89_1	1	6	6	28.935602000000003	False	1.068
5	90	1	m	20	23-May-2016	Sub5_Trial90_0	0	0	0	20.187886	True	1.021
5	90	1	m	20	23-May-2016	Sub5_Trial90_0	0	1	1	-18.759921	True	1.021
5	90	1	m	20	23-May-2016	Sub5_Trial90_0	0	2	2	-9.617475	True	1.021
5	90	1	m	20	23-May-2016	Sub5_Trial90_0	0	3	3	69.606182	True	1.021
5	90	1	m	20	23-May-2016	Sub5_Trial90_0	0	4	4	77.361177	True	1.021
5	90	1	m	20	23-May-2016	Sub5_Trial90_0	0	5	5	89.13285	True	1.021
5	90	1	m	20	23-May-2016	Sub5_Trial90_0	0	6	6	-26.717854	True	1.021
5	90	1	m	20	23-May-2016	Sub5_Trial90_1	1	0	0	69.360315	False	1.021
5	90	1	m	20	23-May-2016	Sub5_Trial90_1	1	1	1	-88.571569	False	1.021
5	90	1	m	20	23-May-2016	Sub5_Trial90_1	1	2	2	-92.047988	False	1.021
5	90	1	m	20	23-May-2016	Sub5_Trial90_1	1	3	3	85.682798	False	1.021
5	90	1	m	20	23-May-2016	Sub5_Trial90_1	1	4	4	29.065213	False	1.021
5	90	1	m	20	23-May-2016	Sub5_Trial90_1	1	5	5	50.58992	False	1.021
5	90	1	m	20	23-May-2016	Sub5_Trial90_1	1	6	6	18.546922	False	1.021
5	91	1	m	20	23-May-2016	Sub5_Trial91_0	0	0	0	-42.315478	False	1.228
5	91	1	m	20	23-May-2016	Sub5_Trial91_0	0	1	1	117.872445	False	1.228
5	91	1	m	20	23-May-2016	Sub5_Trial91_0	0	2	2	86.588419	False	1.228
5	91	1	m	20	23-May-2016	Sub5_Trial91_0	0	3	3	-5.922931999999999	False	1.228
5	91	1	m	20	23-May-2016	Sub5_Trial91_0	0	4	4	103.186588	False	1.228
5	91	1	m	20	23-May-2016	Sub5_Trial91_0	0	5	5	-42.701217	False	1.228
5	91	1	m	20	23-May-2016	Sub5_Trial91_0	0	6	6	-88.666059	False	1.228
5	91	1	m	20	23-May-2016	Sub5_Trial91_1	1	0	0	-65.336754	True	1.228
5	91	1	m	20	23-May-2016	Sub5_Trial91_1	1	1	1	51.318225	True	1.228
5	91	1	m	20	23-May-2016	Sub5_Trial91_1	1	2	2	-40.430738	True	1.228
5	91	1	m	20	23-May-2016	Sub5_Trial91_1	1	3	3	5.523201	True	1.228
5	91	1	m	20	23-May-2016	Sub5_Trial91_1	1	4	4	31.413259	True	1.228
5	91	1	m	20	23-May-2016	Sub5_Trial91_1	1	5	5	5.631302	True	1.228
5	91	1	m	20	23-May-2016	Sub5_Trial91_1	1	6	6	111.327541	True	1.228
5	92	1	m	20	23-May-2016	Sub5_Trial92_0	0	0	0	92.481593	False	1.121
5	92	1	m	20	23-May-2016	Sub5_Trial92_0	0	1	1	45.587673	False	1.121
5	92	1	m	20	23-May-2016	Sub5_Trial92_0	0	2	2	121.578201	False	1.121
5	92	1	m	20	23-May-2016	Sub5_Trial92_0	0	3	3	-109.12143600000002	False	1.121
5	92	1	m	20	23-May-2016	Sub5_Trial92_0	0	4	4	-98.78604	False	1.121
5	92	1	m	20	23-May-2016	Sub5_Trial92_0	0	5	5	45.291643	False	1.121
5	92	1	m	20	23-May-2016	Sub5_Trial92_0	0	6	6	-61.42164	False	1.121
5	92	1	m	20	23-May-2016	Sub5_Trial92_1	1	0	0	146.819225	True	1.121
5	92	1	m	20	23-May-2016	Sub5_Trial92_1	1	1	1	20.437072	True	1.121
5	92	1	m	20	23-May-2016	Sub5_Trial92_1	1	2	2	20.698177	True	1.121
5	92	1	m	20	23-May-2016	Sub5_Trial92_1	1	3	3	136.149825	True	1.121
5	92	1	m	20	23-May-2016	Sub5_Trial92_1	1	4	4	56.057871000000006	True	1.121
5	92	1	m	20	23-May-2016	Sub5_Trial92_1	1	5	5	50.944783	True	1.121
5	92	1	m	20	23-May-2016	Sub5_Trial92_1	1	6	6	-6.007999999999999	True	1.121
5	93	1	m	20	23-May-2016	Sub5_Trial93_0	0	0	0	-13.743812	True	0.82
5	93	1	m	20	23-May-2016	Sub5_Trial93_0	0	1	1	-63.145724	True	0.82
5	93	1	m	20	23-May-2016	Sub5_Trial93_0	0	2	2	26.778622	True	0.82
5	93	1	m	20	23-May-2016	Sub5_Trial93_0	0	3	3	101.581918	True	0.82
5	93	1	m	20	23-May-2016	Sub5_Trial93_0	0	4	4	-80.79385	True	0.82
5	93	1	m	20	23-May-2016	Sub5_Trial93_0	0	5	5	40.892902	True	0.82
5	93	1	m	20	23-May-2016	Sub5_Trial93_0	0	6	6	-4.54626	True	0.82
5	93	1	m	20	23-May-2016	Sub5_Trial93_1	1	0	0	-79.586285	False	0.82
5	93	1	m	20	23-May-2016	Sub5_Trial93_1	1	1	1	79.68858	False	0.82
5	93	1	m	20	23-May-2016	Sub5_Trial93_1	1	2	2	4.438421	False	0.82
5	93	1	m	20	23-May-2016	Sub5_Trial93_1	1	3	3	7.136504	False	0.82
5	93	1	m	20	23-May-2016	Sub5_Trial93_1	1	4	4	45.632328	False	0.82
5	93	1	m	20	23-May-2016	Sub5_Trial93_1	1	5	5	-11.134760999999997	False	0.82
5	93	1	m	20	23-May-2016	Sub5_Trial93_1	1	6	6	-83.145954	False	0.82
5	94	1	m	20	23-May-2016	Sub5_Trial94_0	0	0	0	4.9421409999999995	True	5.638
5	94	1	m	20	23-May-2016	Sub5_Trial94_0	0	1	1	63.856793	True	5.638
5	94	1	m	20	23-May-2016	Sub5_Trial94_0	0	2	2	23.757189	True	5.638
5	94	1	m	20	23-May-2016	Sub5_Trial94_0	0	3	3	142.227982	True	5.638
5	94	1	m	20	23-May-2016	Sub5_Trial94_0	0	4	4	-101.20432	True	5.638
5	94	1	m	20	23-May-2016	Sub5_Trial94_0	0	5	5	26.464079	True	5.638
5	94	1	m	20	23-May-2016	Sub5_Trial94_0	0	6	6	-96.09217	True	5.638
5	94	1	m	20	23-May-2016	Sub5_Trial94_1	1	0	0	107.139157	False	5.638
5	94	1	m	20	23-May-2016	Sub5_Trial94_1	1	1	1	31.004057000000003	False	5.638
5	94	1	m	20	23-May-2016	Sub5_Trial94_1	1	2	2	-59.843327	False	5.638
5	94	1	m	20	23-May-2016	Sub5_Trial94_1	1	3	3	51.300968	False	5.638
5	94	1	m	20	23-May-2016	Sub5_Trial94_1	1	4	4	5.346277000000001	False	5.638
5	94	1	m	20	23-May-2016	Sub5_Trial94_1	1	5	5	-90.358644	False	5.638
5	94	1	m	20	23-May-2016	Sub5_Trial94_1	1	6	6	45.12109699999999	False	5.638
5	95	1	m	20	23-May-2016	Sub5_Trial95_0	0	0	0	-141.699414	False	1.773
5	95	1	m	20	23-May-2016	Sub5_Trial95_0	0	1	1	-63.106699	False	1.773
5	95	1	m	20	23-May-2016	Sub5_Trial95_0	0	2	2	60.707757	False	1.773
5	95	1	m	20	23-May-2016	Sub5_Trial95_0	0	3	3	-68.439616	False	1.773
5	95	1	m	20	23-May-2016	Sub5_Trial95_0	0	4	4	77.911938	False	1.773
5	95	1	m	20	23-May-2016	Sub5_Trial95_0	0	5	5	-38.116537	False	1.773
5	95	1	m	20	23-May-2016	Sub5_Trial95_0	0	6	6	74.761467	False	1.773
5	95	1	m	20	23-May-2016	Sub5_Trial95_1	1	0	0	-18.545984000000004	True	1.773
5	95	1	m	20	23-May-2016	Sub5_Trial95_1	1	1	1	114.561292	True	1.773
5	95	1	m	20	23-May-2016	Sub5_Trial95_1	1	2	2	98.895026	True	1.773
5	95	1	m	20	23-May-2016	Sub5_Trial95_1	1	3	3	-144.908387	True	1.773
5	95	1	m	20	23-May-2016	Sub5_Trial95_1	1	4	4	18.223268	True	1.773
5	95	1	m	20	23-May-2016	Sub5_Trial95_1	1	5	5	40.825964	True	1.773
5	95	1	m	20	23-May-2016	Sub5_Trial95_1	1	6	6	-62.73744099999999	True	1.773
5	96	1	m	20	23-May-2016	Sub5_Trial96_0	0	0	0	87.614748	True	0.904
5	96	1	m	20	23-May-2016	Sub5_Trial96_0	0	1	1	-27.299626	True	0.904
5	96	1	m	20	23-May-2016	Sub5_Trial96_0	0	2	2	128.751483	True	0.904
5	96	1	m	20	23-May-2016	Sub5_Trial96_0	0	3	3	-10.345408	True	0.904
5	96	1	m	20	23-May-2016	Sub5_Trial96_0	0	4	4	64.808687	True	0.904
5	96	1	m	20	23-May-2016	Sub5_Trial96_0	0	5	5	30.720506	True	0.904
5	96	1	m	20	23-May-2016	Sub5_Trial96_0	0	6	6	2.4651390000000006	True	0.904
5	96	1	m	20	23-May-2016	Sub5_Trial96_1	1	0	0	-67.522492	False	0.904
5	96	1	m	20	23-May-2016	Sub5_Trial96_1	1	1	1	-0.19559599999999833	False	0.904
5	96	1	m	20	23-May-2016	Sub5_Trial96_1	1	2	2	86.490066	False	0.904
5	96	1	m	20	23-May-2016	Sub5_Trial96_1	1	3	3	-12.712981	False	0.904
5	96	1	m	20	23-May-2016	Sub5_Trial96_1	1	4	4	-2.4821129999999982	False	0.904
5	96	1	m	20	23-May-2016	Sub5_Trial96_1	1	5	5	70.956717	False	0.904
5	96	1	m	20	23-May-2016	Sub5_Trial96_1	1	6	6	-46.349378	False	0.904
5	97	1	m	20	23-May-2016	Sub5_Trial97_0	0	0	0	32.764971	False	0.828
5	97	1	m	20	23-May-2016	Sub5_Trial97_0	0	1	1	9.813424	False	0.828
5	97	1	m	20	23-May-2016	Sub5_Trial97_0	0	2	2	22.647815	False	0.828
5	97	1	m	20	23-May-2016	Sub5_Trial97_0	0	3	3	-32.972307	False	0.828
5	97	1	m	20	23-May-2016	Sub5_Trial97_0	0	4	4	-10.182133999999998	False	0.828
5	97	1	m	20	23-May-2016	Sub5_Trial97_0	0	5	5	-39.191472	False	0.828
5	97	1	m	20	23-May-2016	Sub5_Trial97_0	0	6	6	126.029602	False	0.828
5	97	1	m	20	23-May-2016	Sub5_Trial97_1	1	0	0	60.669388	True	0.828
5	97	1	m	20	23-May-2016	Sub5_Trial97_1	1	1	1	-15.927728	True	0.828
5	97	1	m	20	23-May-2016	Sub5_Trial97_1	1	2	2	-43.696052	True	0.828
5	97	1	m	20	23-May-2016	Sub5_Trial97_1	1	3	3	1.8249759999999995	True	0.828
5	97	1	m	20	23-May-2016	Sub5_Trial97_1	1	4	4	-27.102457	True	0.828
5	97	1	m	20	23-May-2016	Sub5_Trial97_1	1	5	5	-12.972245	True	0.828
5	97	1	m	20	23-May-2016	Sub5_Trial97_1	1	6	6	40.865426	True	0.828
5	98	1	m	20	23-May-2016	Sub5_Trial98_0	0	0	0	-74.294853	True	0.593
5	98	1	m	20	23-May-2016	Sub5_Trial98_0	0	1	1	6.0292840000000005	True	0.593
5	98	1	m	20	23-May-2016	Sub5_Trial98_0	0	2	2	-18.881806	True	0.593
5	98	1	m	20	23-May-2016	Sub5_Trial98_0	0	3	3	41.252855	True	0.593
5	98	1	m	20	23-May-2016	Sub5_Trial98_0	0	4	4	108.238752	True	0.593
5	98	1	m	20	23-May-2016	Sub5_Trial98_0	0	5	5	4.741907000000001	True	0.593
5	98	1	m	20	23-May-2016	Sub5_Trial98_0	0	6	6	-99.619945	True	0.593
5	98	1	m	20	23-May-2016	Sub5_Trial98_1	1	0	0	-133.994684	False	0.593
5	98	1	m	20	23-May-2016	Sub5_Trial98_1	1	1	1	25.669501	False	0.593
5	98	1	m	20	23-May-2016	Sub5_Trial98_1	1	2	2	31.494371	False	0.593
5	98	1	m	20	23-May-2016	Sub5_Trial98_1	1	3	3	49.331548	False	0.593
5	98	1	m	20	23-May-2016	Sub5_Trial98_1	1	4	4	41.383036	False	0.593
5	98	1	m	20	23-May-2016	Sub5_Trial98_1	1	5	5	-67.021701	False	0.593
5	98	1	m	20	23-May-2016	Sub5_Trial98_1	1	6	6	-15.981867000000001	False	0.593
5	99	1	m	20	23-May-2016	Sub5_Trial99_0	0	0	0	-133.578475	True	0.9
5	99	1	m	20	23-May-2016	Sub5_Trial99_0	0	1	1	98.526825	True	0.9
5	99	1	m	20	23-May-2016	Sub5_Trial99_0	0	2	2	-55.843945	True	0.9
5	99	1	m	20	23-May-2016	Sub5_Trial99_0	0	3	3	-70.99988	True	0.9
5	99	1	m	20	23-May-2016	Sub5_Trial99_0	0	4	4	-94.884071	True	0.9
5	99	1	m	20	23-May-2016	Sub5_Trial99_0	0	5	5	-13.840869	True	0.9
5	99	1	m	20	23-May-2016	Sub5_Trial99_0	0	6	6	-15.582642	True	0.9
5	99	1	m	20	23-May-2016	Sub5_Trial99_1	1	0	0	59.837294	False	0.9
5	99	1	m	20	23-May-2016	Sub5_Trial99_1	1	1	1	-118.73969499999998	False	0.9
5	99	1	m	20	23-May-2016	Sub5_Trial99_1	1	2	2	86.069774	False	0.9
5	99	1	m	20	23-May-2016	Sub5_Trial99_1	1	3	3	-72.295505	False	0.9
5	99	1	m	20	23-May-2016	Sub5_Trial99_1	1	4	4	2.5432640000000006	False	0.9
5	99	1	m	20	23-May-2016	Sub5_Trial99_1	1	5	5	-73.199664	False	0.9
5	99	1	m	20	23-May-2016	Sub5_Trial99_1	1	6	6	-64.514881	False	0.9
5	100	1	m	20	23-May-2016	Sub5_Trial100_0	0	0	0	-82.356747	True	0.754
5	100	1	m	20	23-May-2016	Sub5_Trial100_0	0	1	1	-39.401721	True	0.754
5	100	1	m	20	23-May-2016	Sub5_Trial100_0	0	2	2	3.8563860000000005	True	0.754
5	100	1	m	20	23-May-2016	Sub5_Trial100_0	0	3	3	-144.934285	True	0.754
5	100	1	m	20	23-May-2016	Sub5_Trial100_0	0	4	4	82.421808	True	0.754
5	100	1	m	20	23-May-2016	Sub5_Trial100_0	0	5	5	-27.469952	True	0.754
5	100	1	m	20	23-May-2016	Sub5_Trial100_0	0	6	6	-46.20206	True	0.754
5	100	1	m	20	23-May-2016	Sub5_Trial100_1	1	0	0	-49.167698	False	0.754
5	100	1	m	20	23-May-2016	Sub5_Trial100_1	1	1	1	88.155387	False	0.754
5	100	1	m	20	23-May-2016	Sub5_Trial100_1	1	2	2	61.917813	False	0.754
5	100	1	m	20	23-May-2016	Sub5_Trial100_1	1	3	3	-10.833189	False	0.754
5	100	1	m	20	23-May-2016	Sub5_Trial100_1	1	4	4	73.195574	False	0.754
5	100	1	m	20	23-May-2016	Sub5_Trial100_1	1	5	5	3.813946999999999	False	0.754
5	100	1	m	20	23-May-2016	Sub5_Trial100_1	1	6	6	-67.222278	False	0.754
5	100	2	m	20	23-May-2016	Sub5_Trial100_0	0	0	0	-82.356747	True	1.231
5	100	2	m	20	23-May-2016	Sub5_Trial100_0	0	1	1	-39.401721	True	1.231
5	100	2	m	20	23-May-2016	Sub5_Trial100_0	0	2	2	3.8563860000000005	True	1.231
5	100	2	m	20	23-May-2016	Sub5_Trial100_0	0	3	3	-144.934285	True	1.231
5	100	2	m	20	23-May-2016	Sub5_Trial100_0	0	4	4	82.421808	True	1.231
5	100	2	m	20	23-May-2016	Sub5_Trial100_0	0	5	5	-27.469952	True	1.231
5	100	2	m	20	23-May-2016	Sub5_Trial100_0	0	6	6	-46.20206	True	1.231
5	100	2	m	20	23-May-2016	Sub5_Trial100_1	1	0	0	-49.167698	False	1.231
5	100	2	m	20	23-May-2016	Sub5_Trial100_1	1	1	1	88.155387	False	1.231
5	100	2	m	20	23-May-2016	Sub5_Trial100_1	1	2	2	61.917813	False	1.231
5	100	2	m	20	23-May-2016	Sub5_Trial100_1	1	3	3	-10.833189	False	1.231
5	100	2	m	20	23-May-2016	Sub5_Trial100_1	1	4	4	73.195574	False	1.231
5	100	2	m	20	23-May-2016	Sub5_Trial100_1	1	5	5	3.813946999999999	False	1.231
5	100	2	m	20	23-May-2016	Sub5_Trial100_1	1	6	6	-67.222278	False	1.231
5	101	2	m	20	23-May-2016	Sub5_Trial101_0	0	0	0	-34.448745	True	0.87
5	101	2	m	20	23-May-2016	Sub5_Trial101_0	0	1	1	-15.388524	True	0.87
5	101	2	m	20	23-May-2016	Sub5_Trial101_0	0	2	2	61.16916599999999	True	0.87
5	101	2	m	20	23-May-2016	Sub5_Trial101_0	0	3	3	-82.586666	True	0.87
5	101	2	m	20	23-May-2016	Sub5_Trial101_0	0	4	4	-148.218717	True	0.87
5	101	2	m	20	23-May-2016	Sub5_Trial101_0	0	5	5	19.686974	True	0.87
5	101	2	m	20	23-May-2016	Sub5_Trial101_0	0	6	6	-25.508056	True	0.87
5	101	2	m	20	23-May-2016	Sub5_Trial101_1	1	0	0	54.470452	False	0.87
5	101	2	m	20	23-May-2016	Sub5_Trial101_1	1	1	1	78.380499	False	0.87
5	101	2	m	20	23-May-2016	Sub5_Trial101_1	1	2	2	-78.263283	False	0.87
5	101	2	m	20	23-May-2016	Sub5_Trial101_1	1	3	3	-12.407592999999999	False	0.87
5	101	2	m	20	23-May-2016	Sub5_Trial101_1	1	4	4	69.088706	False	0.87
5	101	2	m	20	23-May-2016	Sub5_Trial101_1	1	5	5	-89.521145	False	0.87
5	101	2	m	20	23-May-2016	Sub5_Trial101_1	1	6	6	-82.129753	False	0.87
5	102	2	m	20	23-May-2016	Sub5_Trial102_0	0	0	0	17.481077999999997	True	0.985
5	102	2	m	20	23-May-2016	Sub5_Trial102_0	0	1	1	50.28974199999999	True	0.985
5	102	2	m	20	23-May-2016	Sub5_Trial102_0	0	2	2	12.437555000000003	True	0.985
5	102	2	m	20	23-May-2016	Sub5_Trial102_0	0	3	3	30.643140000000002	True	0.985
5	102	2	m	20	23-May-2016	Sub5_Trial102_0	0	4	4	9.217627999999998	True	0.985
5	102	2	m	20	23-May-2016	Sub5_Trial102_0	0	5	5	54.072429	True	0.985
5	102	2	m	20	23-May-2016	Sub5_Trial102_0	0	6	6	63.174418	True	0.985
5	102	2	m	20	23-May-2016	Sub5_Trial102_1	1	0	0	76.872254	False	0.985
5	102	2	m	20	23-May-2016	Sub5_Trial102_1	1	1	1	61.112799	False	0.985
5	102	2	m	20	23-May-2016	Sub5_Trial102_1	1	2	2	27.879148	False	0.985
5	102	2	m	20	23-May-2016	Sub5_Trial102_1	1	3	3	-90.539039	False	0.985
5	102	2	m	20	23-May-2016	Sub5_Trial102_1	1	4	4	-144.532213	False	0.985
5	102	2	m	20	23-May-2016	Sub5_Trial102_1	1	5	5	-79.805494	False	0.985
5	102	2	m	20	23-May-2016	Sub5_Trial102_1	1	6	6	73.470299	False	0.985
5	103	2	m	20	23-May-2016	Sub5_Trial103_0	0	0	0	51.110676	True	1.533
5	103	2	m	20	23-May-2016	Sub5_Trial103_0	0	1	1	-123.572074	True	1.533
5	103	2	m	20	23-May-2016	Sub5_Trial103_0	0	2	2	-13.931092	True	1.533
5	103	2	m	20	23-May-2016	Sub5_Trial103_0	0	3	3	-19.646137	True	1.533
5	103	2	m	20	23-May-2016	Sub5_Trial103_0	0	4	4	-20.072028	True	1.533
5	103	2	m	20	23-May-2016	Sub5_Trial103_0	0	5	5	-132.767262	True	1.533
5	103	2	m	20	23-May-2016	Sub5_Trial103_0	0	6	6	-0.8908300000000011	True	1.533
5	103	2	m	20	23-May-2016	Sub5_Trial103_1	1	0	0	-7.368000000000002	False	1.533
5	103	2	m	20	23-May-2016	Sub5_Trial103_1	1	1	1	16.134394	False	1.533
5	103	2	m	20	23-May-2016	Sub5_Trial103_1	1	2	2	-19.262404000000004	False	1.533
5	103	2	m	20	23-May-2016	Sub5_Trial103_1	1	3	3	52.293396	False	1.533
5	103	2	m	20	23-May-2016	Sub5_Trial103_1	1	4	4	5.205057	False	1.533
5	103	2	m	20	23-May-2016	Sub5_Trial103_1	1	5	5	-50.531150999999994	False	1.533
5	103	2	m	20	23-May-2016	Sub5_Trial103_1	1	6	6	-4.371489	False	1.533
5	104	2	m	20	23-May-2016	Sub5_Trial104_0	0	0	0	88.227075	False	1.077
5	104	2	m	20	23-May-2016	Sub5_Trial104_0	0	1	1	109.95563900000002	False	1.077
5	104	2	m	20	23-May-2016	Sub5_Trial104_0	0	2	2	49.170455000000004	False	1.077
5	104	2	m	20	23-May-2016	Sub5_Trial104_0	0	3	3	95.08236	False	1.077
5	104	2	m	20	23-May-2016	Sub5_Trial104_0	0	4	4	41.88511	False	1.077
5	104	2	m	20	23-May-2016	Sub5_Trial104_0	0	5	5	35.373611	False	1.077
5	104	2	m	20	23-May-2016	Sub5_Trial104_0	0	6	6	-74.347084	False	1.077
5	104	2	m	20	23-May-2016	Sub5_Trial104_1	1	0	0	-31.234978999999996	True	1.077
5	104	2	m	20	23-May-2016	Sub5_Trial104_1	1	1	1	51.892584	True	1.077
5	104	2	m	20	23-May-2016	Sub5_Trial104_1	1	2	2	58.618645	True	1.077
5	104	2	m	20	23-May-2016	Sub5_Trial104_1	1	3	3	-5.747975	True	1.077
5	104	2	m	20	23-May-2016	Sub5_Trial104_1	1	4	4	-98.208571	True	1.077
5	104	2	m	20	23-May-2016	Sub5_Trial104_1	1	5	5	134.240332	True	1.077
5	104	2	m	20	23-May-2016	Sub5_Trial104_1	1	6	6	78.941585	True	1.077
5	105	2	m	20	23-May-2016	Sub5_Trial105_0	0	0	0	-23.953776000000005	False	0.662
5	105	2	m	20	23-May-2016	Sub5_Trial105_0	0	1	1	-8.374537	False	0.662
5	105	2	m	20	23-May-2016	Sub5_Trial105_0	0	2	2	-126.70295099999998	False	0.662
5	105	2	m	20	23-May-2016	Sub5_Trial105_0	0	3	3	-61.633204000000006	False	0.662
5	105	2	m	20	23-May-2016	Sub5_Trial105_0	0	4	4	-64.025534	False	0.662
5	105	2	m	20	23-May-2016	Sub5_Trial105_0	0	5	5	-36.385681	False	0.662
5	105	2	m	20	23-May-2016	Sub5_Trial105_0	0	6	6	-67.526041	False	0.662
5	105	2	m	20	23-May-2016	Sub5_Trial105_1	1	0	0	-49.913122	True	0.662
5	105	2	m	20	23-May-2016	Sub5_Trial105_1	1	1	1	-112.221618	True	0.662
5	105	2	m	20	23-May-2016	Sub5_Trial105_1	1	2	2	-59.021439	True	0.662
5	105	2	m	20	23-May-2016	Sub5_Trial105_1	1	3	3	-54.622209	True	0.662
5	105	2	m	20	23-May-2016	Sub5_Trial105_1	1	4	4	-152.628579	True	0.662
5	105	2	m	20	23-May-2016	Sub5_Trial105_1	1	5	5	52.790853999999996	True	0.662
5	105	2	m	20	23-May-2016	Sub5_Trial105_1	1	6	6	-49.369458	True	0.662
5	106	2	m	20	23-May-2016	Sub5_Trial106_0	0	0	0	-97.361631	False	2.741
5	106	2	m	20	23-May-2016	Sub5_Trial106_0	0	1	1	-22.75354	False	2.741
5	106	2	m	20	23-May-2016	Sub5_Trial106_0	0	2	2	16.032581	False	2.741
5	106	2	m	20	23-May-2016	Sub5_Trial106_0	0	3	3	88.711677	False	2.741
5	106	2	m	20	23-May-2016	Sub5_Trial106_0	0	4	4	-93.168482	False	2.741
5	106	2	m	20	23-May-2016	Sub5_Trial106_0	0	5	5	15.607731	False	2.741
5	106	2	m	20	23-May-2016	Sub5_Trial106_0	0	6	6	18.643128	False	2.741
5	106	2	m	20	23-May-2016	Sub5_Trial106_1	1	0	0	83.708585	True	2.741
5	106	2	m	20	23-May-2016	Sub5_Trial106_1	1	1	1	31.773129999999995	True	2.741
5	106	2	m	20	23-May-2016	Sub5_Trial106_1	1	2	2	-10.17803	True	2.741
5	106	2	m	20	23-May-2016	Sub5_Trial106_1	1	3	3	50.304688	True	2.741
5	106	2	m	20	23-May-2016	Sub5_Trial106_1	1	4	4	-19.118488	True	2.741
5	106	2	m	20	23-May-2016	Sub5_Trial106_1	1	5	5	29.889038999999997	True	2.741
5	106	2	m	20	23-May-2016	Sub5_Trial106_1	1	6	6	-98.564238	True	2.741
5	107	2	m	20	23-May-2016	Sub5_Trial107_0	0	0	0	89.967655	False	1.744
5	107	2	m	20	23-May-2016	Sub5_Trial107_0	0	1	1	19.017725	False	1.744
5	107	2	m	20	23-May-2016	Sub5_Trial107_0	0	2	2	-23.401859	False	1.744
5	107	2	m	20	23-May-2016	Sub5_Trial107_0	0	3	3	-0.8169520000000006	False	1.744
5	107	2	m	20	23-May-2016	Sub5_Trial107_0	0	4	4	31.296186	False	1.744
5	107	2	m	20	23-May-2016	Sub5_Trial107_0	0	5	5	-10.545054999999998	False	1.744
5	107	2	m	20	23-May-2016	Sub5_Trial107_0	0	6	6	25.274394	False	1.744
5	107	2	m	20	23-May-2016	Sub5_Trial107_1	1	0	0	-48.421983	True	1.744
5	107	2	m	20	23-May-2016	Sub5_Trial107_1	1	1	1	-13.732598	True	1.744
5	107	2	m	20	23-May-2016	Sub5_Trial107_1	1	2	2	-30.059823	True	1.744
5	107	2	m	20	23-May-2016	Sub5_Trial107_1	1	3	3	86.182196	True	1.744
5	107	2	m	20	23-May-2016	Sub5_Trial107_1	1	4	4	66.628803	True	1.744
5	107	2	m	20	23-May-2016	Sub5_Trial107_1	1	5	5	-25.215947	True	1.744
5	107	2	m	20	23-May-2016	Sub5_Trial107_1	1	6	6	-92.550638	True	1.744
5	108	2	m	20	23-May-2016	Sub5_Trial108_0	0	0	0	-19.200414	True	1.121
5	108	2	m	20	23-May-2016	Sub5_Trial108_0	0	1	1	54.668437	True	1.121
5	108	2	m	20	23-May-2016	Sub5_Trial108_0	0	2	2	3.485194	True	1.121
5	108	2	m	20	23-May-2016	Sub5_Trial108_0	0	3	3	4.94239	True	1.121
5	108	2	m	20	23-May-2016	Sub5_Trial108_0	0	4	4	33.175761	True	1.121
5	108	2	m	20	23-May-2016	Sub5_Trial108_0	0	5	5	75.496534	True	1.121
5	108	2	m	20	23-May-2016	Sub5_Trial108_0	0	6	6	62.424751	True	1.121
5	108	2	m	20	23-May-2016	Sub5_Trial108_1	1	0	0	-1.9322140000000019	False	1.121
5	108	2	m	20	23-May-2016	Sub5_Trial108_1	1	1	1	123.207647	False	1.121
5	108	2	m	20	23-May-2016	Sub5_Trial108_1	1	2	2	-70.214852	False	1.121
5	108	2	m	20	23-May-2016	Sub5_Trial108_1	1	3	3	-31.788374000000005	False	1.121
5	108	2	m	20	23-May-2016	Sub5_Trial108_1	1	4	4	35.5556	False	1.121
5	108	2	m	20	23-May-2016	Sub5_Trial108_1	1	5	5	23.081185	False	1.121
5	108	2	m	20	23-May-2016	Sub5_Trial108_1	1	6	6	-53.76620299999999	False	1.121
5	109	2	m	20	23-May-2016	Sub5_Trial109_0	0	0	0	17.682628	False	1.318
5	109	2	m	20	23-May-2016	Sub5_Trial109_0	0	1	1	-110.17604	False	1.318
5	109	2	m	20	23-May-2016	Sub5_Trial109_0	0	2	2	-68.013784	False	1.318
5	109	2	m	20	23-May-2016	Sub5_Trial109_0	0	3	3	68.870797	False	1.318
5	109	2	m	20	23-May-2016	Sub5_Trial109_0	0	4	4	-61.76428899999999	False	1.318
5	109	2	m	20	23-May-2016	Sub5_Trial109_0	0	5	5	60.784406	False	1.318
5	109	2	m	20	23-May-2016	Sub5_Trial109_0	0	6	6	42.215224	False	1.318
5	109	2	m	20	23-May-2016	Sub5_Trial109_1	1	0	0	51.644885	True	1.318
5	109	2	m	20	23-May-2016	Sub5_Trial109_1	1	1	1	-2.203709	True	1.318
5	109	2	m	20	23-May-2016	Sub5_Trial109_1	1	2	2	94.526877	True	1.318
5	109	2	m	20	23-May-2016	Sub5_Trial109_1	1	3	3	-86.925848	True	1.318
5	109	2	m	20	23-May-2016	Sub5_Trial109_1	1	4	4	-3.259367000000001	True	1.318
5	109	2	m	20	23-May-2016	Sub5_Trial109_1	1	5	5	28.162321	True	1.318
5	109	2	m	20	23-May-2016	Sub5_Trial109_1	1	6	6	61.508555	True	1.318
5	110	2	m	20	23-May-2016	Sub5_Trial110_0	0	0	0	-6.164557	False	0.799
5	110	2	m	20	23-May-2016	Sub5_Trial110_0	0	1	1	-30.691037	False	0.799
5	110	2	m	20	23-May-2016	Sub5_Trial110_0	0	2	2	-119.491926	False	0.799
5	110	2	m	20	23-May-2016	Sub5_Trial110_0	0	3	3	-63.337733	False	0.799
5	110	2	m	20	23-May-2016	Sub5_Trial110_0	0	4	4	58.102844000000005	False	0.799
5	110	2	m	20	23-May-2016	Sub5_Trial110_0	0	5	5	-66.807493	False	0.799
5	110	2	m	20	23-May-2016	Sub5_Trial110_0	0	6	6	9.776578999999998	False	0.799
5	110	2	m	20	23-May-2016	Sub5_Trial110_1	1	0	0	-81.178676	True	0.799
5	110	2	m	20	23-May-2016	Sub5_Trial110_1	1	1	1	-46.17454699999999	True	0.799
5	110	2	m	20	23-May-2016	Sub5_Trial110_1	1	2	2	-117.15681899999998	True	0.799
5	110	2	m	20	23-May-2016	Sub5_Trial110_1	1	3	3	40.639828	True	0.799
5	110	2	m	20	23-May-2016	Sub5_Trial110_1	1	4	4	-147.24983	True	0.799
5	110	2	m	20	23-May-2016	Sub5_Trial110_1	1	5	5	41.879093	True	0.799
5	110	2	m	20	23-May-2016	Sub5_Trial110_1	1	6	6	71.305728	True	0.799
5	111	2	m	20	23-May-2016	Sub5_Trial111_0	0	0	0	-8.255571	True	2.6
5	111	2	m	20	23-May-2016	Sub5_Trial111_0	0	1	1	61.955504	True	2.6
5	111	2	m	20	23-May-2016	Sub5_Trial111_0	0	2	2	-5.772684999999999	True	2.6
5	111	2	m	20	23-May-2016	Sub5_Trial111_0	0	3	3	-121.43969099999998	True	2.6
5	111	2	m	20	23-May-2016	Sub5_Trial111_0	0	4	4	-97.531911	True	2.6
5	111	2	m	20	23-May-2016	Sub5_Trial111_0	0	5	5	-11.472875000000002	True	2.6
5	111	2	m	20	23-May-2016	Sub5_Trial111_0	0	6	6	-9.728644	True	2.6
5	111	2	m	20	23-May-2016	Sub5_Trial111_1	1	0	0	-49.65501	False	2.6
5	111	2	m	20	23-May-2016	Sub5_Trial111_1	1	1	1	81.564061	False	2.6
5	111	2	m	20	23-May-2016	Sub5_Trial111_1	1	2	2	111.722186	False	2.6
5	111	2	m	20	23-May-2016	Sub5_Trial111_1	1	3	3	-19.995882	False	2.6
5	111	2	m	20	23-May-2016	Sub5_Trial111_1	1	4	4	-80.054584	False	2.6
5	111	2	m	20	23-May-2016	Sub5_Trial111_1	1	5	5	-70.503247	False	2.6
5	111	2	m	20	23-May-2016	Sub5_Trial111_1	1	6	6	-4.335401000000001	False	2.6
5	112	2	m	20	23-May-2016	Sub5_Trial112_0	0	0	0	82.598699	True	1.008
5	112	2	m	20	23-May-2016	Sub5_Trial112_0	0	1	1	-93.04288	True	1.008
5	112	2	m	20	23-May-2016	Sub5_Trial112_0	0	2	2	9.377856999999999	True	1.008
5	112	2	m	20	23-May-2016	Sub5_Trial112_0	0	3	3	-4.565593	True	1.008
5	112	2	m	20	23-May-2016	Sub5_Trial112_0	0	4	4	60.62950000000001	True	1.008
5	112	2	m	20	23-May-2016	Sub5_Trial112_0	0	5	5	53.496268	True	1.008
5	112	2	m	20	23-May-2016	Sub5_Trial112_0	0	6	6	83.274143	True	1.008
5	112	2	m	20	23-May-2016	Sub5_Trial112_1	1	0	0	-36.015056	False	1.008
5	112	2	m	20	23-May-2016	Sub5_Trial112_1	1	1	1	131.514485	False	1.008
5	112	2	m	20	23-May-2016	Sub5_Trial112_1	1	2	2	21.577974	False	1.008
5	112	2	m	20	23-May-2016	Sub5_Trial112_1	1	3	3	-10.065262	False	1.008
5	112	2	m	20	23-May-2016	Sub5_Trial112_1	1	4	4	109.0976	False	1.008
5	112	2	m	20	23-May-2016	Sub5_Trial112_1	1	5	5	-47.97909899999999	False	1.008
5	112	2	m	20	23-May-2016	Sub5_Trial112_1	1	6	6	90.58571	False	1.008
5	113	2	m	20	23-May-2016	Sub5_Trial113_0	0	0	0	21.72921	True	3.43
5	113	2	m	20	23-May-2016	Sub5_Trial113_0	0	1	1	-58.393445	True	3.43
5	113	2	m	20	23-May-2016	Sub5_Trial113_0	0	2	2	-119.320232	True	3.43
5	113	2	m	20	23-May-2016	Sub5_Trial113_0	0	3	3	26.4418	True	3.43
5	113	2	m	20	23-May-2016	Sub5_Trial113_0	0	4	4	114.435191	True	3.43
5	113	2	m	20	23-May-2016	Sub5_Trial113_0	0	5	5	54.85833	True	3.43
5	113	2	m	20	23-May-2016	Sub5_Trial113_0	0	6	6	71.979525	True	3.43
5	113	2	m	20	23-May-2016	Sub5_Trial113_1	1	0	0	49.58001999999999	False	3.43
5	113	2	m	20	23-May-2016	Sub5_Trial113_1	1	1	1	41.0682	False	3.43
5	113	2	m	20	23-May-2016	Sub5_Trial113_1	1	2	2	16.417039000000003	False	3.43
5	113	2	m	20	23-May-2016	Sub5_Trial113_1	1	3	3	-85.38371	False	3.43
5	113	2	m	20	23-May-2016	Sub5_Trial113_1	1	4	4	5.576081000000002	False	3.43
5	113	2	m	20	23-May-2016	Sub5_Trial113_1	1	5	5	27.495128	False	3.43
5	113	2	m	20	23-May-2016	Sub5_Trial113_1	1	6	6	2.2176110000000016	False	3.43
5	114	2	m	20	23-May-2016	Sub5_Trial114_0	0	0	0	26.008363000000003	True	0.654
5	114	2	m	20	23-May-2016	Sub5_Trial114_0	0	1	1	-85.331594	True	0.654
5	114	2	m	20	23-May-2016	Sub5_Trial114_0	0	2	2	-88.584789	True	0.654
5	114	2	m	20	23-May-2016	Sub5_Trial114_0	0	3	3	93.623798	True	0.654
5	114	2	m	20	23-May-2016	Sub5_Trial114_0	0	4	4	46.442182	True	0.654
5	114	2	m	20	23-May-2016	Sub5_Trial114_0	0	5	5	32.570265	True	0.654
5	114	2	m	20	23-May-2016	Sub5_Trial114_0	0	6	6	-52.16513	True	0.654
5	114	2	m	20	23-May-2016	Sub5_Trial114_1	1	0	0	0.1373609999999985	False	0.654
5	114	2	m	20	23-May-2016	Sub5_Trial114_1	1	1	1	-16.543114000000003	False	0.654
5	114	2	m	20	23-May-2016	Sub5_Trial114_1	1	2	2	77.837084	False	0.654
5	114	2	m	20	23-May-2016	Sub5_Trial114_1	1	3	3	41.584257	False	0.654
5	114	2	m	20	23-May-2016	Sub5_Trial114_1	1	4	4	-26.612017	False	0.654
5	114	2	m	20	23-May-2016	Sub5_Trial114_1	1	5	5	20.685396	False	0.654
5	114	2	m	20	23-May-2016	Sub5_Trial114_1	1	6	6	-31.327084	False	0.654
5	115	2	m	20	23-May-2016	Sub5_Trial115_0	0	0	0	42.295957	True	1.494
5	115	2	m	20	23-May-2016	Sub5_Trial115_0	0	1	1	-37.98618	True	1.494
5	115	2	m	20	23-May-2016	Sub5_Trial115_0	0	2	2	27.518357	True	1.494
5	115	2	m	20	23-May-2016	Sub5_Trial115_0	0	3	3	-15.209586	True	1.494
5	115	2	m	20	23-May-2016	Sub5_Trial115_0	0	4	4	-102.439906	True	1.494
5	115	2	m	20	23-May-2016	Sub5_Trial115_0	0	5	5	-35.062973	True	1.494
5	115	2	m	20	23-May-2016	Sub5_Trial115_0	0	6	6	-46.075004	True	1.494
5	115	2	m	20	23-May-2016	Sub5_Trial115_1	1	0	0	56.590394	False	1.494
5	115	2	m	20	23-May-2016	Sub5_Trial115_1	1	1	1	-98.274004	False	1.494
5	115	2	m	20	23-May-2016	Sub5_Trial115_1	1	2	2	-42.057401	False	1.494
5	115	2	m	20	23-May-2016	Sub5_Trial115_1	1	3	3	-29.355629	False	1.494
5	115	2	m	20	23-May-2016	Sub5_Trial115_1	1	4	4	-123.661192	False	1.494
5	115	2	m	20	23-May-2016	Sub5_Trial115_1	1	5	5	-56.06724299999999	False	1.494
5	115	2	m	20	23-May-2016	Sub5_Trial115_1	1	6	6	0.7450420000000015	False	1.494
5	116	2	m	20	23-May-2016	Sub5_Trial116_0	0	0	0	-9.247235	False	0.82
5	116	2	m	20	23-May-2016	Sub5_Trial116_0	0	1	1	21.765219	False	0.82
5	116	2	m	20	23-May-2016	Sub5_Trial116_0	0	2	2	-37.153126	False	0.82
5	116	2	m	20	23-May-2016	Sub5_Trial116_0	0	3	3	120.897516	False	0.82
5	116	2	m	20	23-May-2016	Sub5_Trial116_0	0	4	4	87.47603	False	0.82
5	116	2	m	20	23-May-2016	Sub5_Trial116_0	0	5	5	-66.52042	False	0.82
5	116	2	m	20	23-May-2016	Sub5_Trial116_0	0	6	6	-69.602776	False	0.82
5	116	2	m	20	23-May-2016	Sub5_Trial116_1	1	0	0	-88.081059	True	0.82
5	116	2	m	20	23-May-2016	Sub5_Trial116_1	1	1	1	100.846951	True	0.82
5	116	2	m	20	23-May-2016	Sub5_Trial116_1	1	2	2	17.346789	True	0.82
5	116	2	m	20	23-May-2016	Sub5_Trial116_1	1	3	3	-45.374049	True	0.82
5	116	2	m	20	23-May-2016	Sub5_Trial116_1	1	4	4	-25.625516	True	0.82
5	116	2	m	20	23-May-2016	Sub5_Trial116_1	1	5	5	31.926491999999996	True	0.82
5	116	2	m	20	23-May-2016	Sub5_Trial116_1	1	6	6	9.975576	True	0.82
5	117	2	m	20	23-May-2016	Sub5_Trial117_0	0	0	0	47.715423	False	0.71
5	117	2	m	20	23-May-2016	Sub5_Trial117_0	0	1	1	40.66981	False	0.71
5	117	2	m	20	23-May-2016	Sub5_Trial117_0	0	2	2	-64.332973	False	0.71
5	117	2	m	20	23-May-2016	Sub5_Trial117_0	0	3	3	-78.16693	False	0.71
5	117	2	m	20	23-May-2016	Sub5_Trial117_0	0	4	4	-56.877409	False	0.71
5	117	2	m	20	23-May-2016	Sub5_Trial117_0	0	5	5	-12.031557	False	0.71
5	117	2	m	20	23-May-2016	Sub5_Trial117_0	0	6	6	-11.288788	False	0.71
5	117	2	m	20	23-May-2016	Sub5_Trial117_1	1	0	0	-22.091381	True	0.71
5	117	2	m	20	23-May-2016	Sub5_Trial117_1	1	1	1	-43.536935	True	0.71
5	117	2	m	20	23-May-2016	Sub5_Trial117_1	1	2	2	-40.018693	True	0.71
5	117	2	m	20	23-May-2016	Sub5_Trial117_1	1	3	3	-60.629816	True	0.71
5	117	2	m	20	23-May-2016	Sub5_Trial117_1	1	4	4	18.495041	True	0.71
5	117	2	m	20	23-May-2016	Sub5_Trial117_1	1	5	5	-31.24095	True	0.71
5	117	2	m	20	23-May-2016	Sub5_Trial117_1	1	6	6	-32.54781	True	0.71
5	118	2	m	20	23-May-2016	Sub5_Trial118_0	0	0	0	-60.49149	False	1.517
5	118	2	m	20	23-May-2016	Sub5_Trial118_0	0	1	1	-55.66433	False	1.517
5	118	2	m	20	23-May-2016	Sub5_Trial118_0	0	2	2	53.86139399999999	False	1.517
5	118	2	m	20	23-May-2016	Sub5_Trial118_0	0	3	3	75.768747	False	1.517
5	118	2	m	20	23-May-2016	Sub5_Trial118_0	0	4	4	-23.784321	False	1.517
5	118	2	m	20	23-May-2016	Sub5_Trial118_0	0	5	5	-26.915163	False	1.517
5	118	2	m	20	23-May-2016	Sub5_Trial118_0	0	6	6	120.65195399999999	False	1.517
5	118	2	m	20	23-May-2016	Sub5_Trial118_1	1	0	0	-9.147195	True	1.517
5	118	2	m	20	23-May-2016	Sub5_Trial118_1	1	1	1	126.915458	True	1.517
5	118	2	m	20	23-May-2016	Sub5_Trial118_1	1	2	2	77.840855	True	1.517
5	118	2	m	20	23-May-2016	Sub5_Trial118_1	1	3	3	33.809048	True	1.517
5	118	2	m	20	23-May-2016	Sub5_Trial118_1	1	4	4	59.409068	True	1.517
5	118	2	m	20	23-May-2016	Sub5_Trial118_1	1	5	5	34.327298	True	1.517
5	118	2	m	20	23-May-2016	Sub5_Trial118_1	1	6	6	103.952607	True	1.517
5	119	2	m	20	23-May-2016	Sub5_Trial119_0	0	0	0	-3.0983920000000005	False	1.268
5	119	2	m	20	23-May-2016	Sub5_Trial119_0	0	1	1	-41.14018	False	1.268
5	119	2	m	20	23-May-2016	Sub5_Trial119_0	0	2	2	-2.9016669999999998	False	1.268
5	119	2	m	20	23-May-2016	Sub5_Trial119_0	0	3	3	-4.465647000000001	False	1.268
5	119	2	m	20	23-May-2016	Sub5_Trial119_0	0	4	4	25.370197000000005	False	1.268
5	119	2	m	20	23-May-2016	Sub5_Trial119_0	0	5	5	-73.317382	False	1.268
5	119	2	m	20	23-May-2016	Sub5_Trial119_0	0	6	6	-34.214794	False	1.268
5	119	2	m	20	23-May-2016	Sub5_Trial119_1	1	0	0	100.39902	True	1.268
5	119	2	m	20	23-May-2016	Sub5_Trial119_1	1	1	1	33.64254	True	1.268
5	119	2	m	20	23-May-2016	Sub5_Trial119_1	1	2	2	7.4616299999999995	True	1.268
5	119	2	m	20	23-May-2016	Sub5_Trial119_1	1	3	3	86.256248	True	1.268
5	119	2	m	20	23-May-2016	Sub5_Trial119_1	1	4	4	24.103946	True	1.268
5	119	2	m	20	23-May-2016	Sub5_Trial119_1	1	5	5	-8.310275	True	1.268
5	119	2	m	20	23-May-2016	Sub5_Trial119_1	1	6	6	-133.370653	True	1.268
5	120	2	m	20	23-May-2016	Sub5_Trial120_0	0	0	0	20.075686000000005	True	2.26
5	120	2	m	20	23-May-2016	Sub5_Trial120_0	0	1	1	101.90967	True	2.26
5	120	2	m	20	23-May-2016	Sub5_Trial120_0	0	2	2	71.529583	True	2.26
5	120	2	m	20	23-May-2016	Sub5_Trial120_0	0	3	3	64.625972	True	2.26
5	120	2	m	20	23-May-2016	Sub5_Trial120_0	0	4	4	-43.734453	True	2.26
5	120	2	m	20	23-May-2016	Sub5_Trial120_0	0	5	5	-18.234647	True	2.26
5	120	2	m	20	23-May-2016	Sub5_Trial120_0	0	6	6	-89.699049	True	2.26
5	120	2	m	20	23-May-2016	Sub5_Trial120_1	1	0	0	-18.262777	False	2.26
5	120	2	m	20	23-May-2016	Sub5_Trial120_1	1	1	1	37.68292	False	2.26
5	120	2	m	20	23-May-2016	Sub5_Trial120_1	1	2	2	-149.666306	False	2.26
5	120	2	m	20	23-May-2016	Sub5_Trial120_1	1	3	3	-84.095995	False	2.26
5	120	2	m	20	23-May-2016	Sub5_Trial120_1	1	4	4	-59.00084100000001	False	2.26
5	120	2	m	20	23-May-2016	Sub5_Trial120_1	1	5	5	-95.383734	False	2.26
5	120	2	m	20	23-May-2016	Sub5_Trial120_1	1	6	6	52.411377	False	2.26
5	121	2	m	20	23-May-2016	Sub5_Trial121_0	0	0	0	120.07959199999999	False	1.181
5	121	2	m	20	23-May-2016	Sub5_Trial121_0	0	1	1	18.351551	False	1.181
5	121	2	m	20	23-May-2016	Sub5_Trial121_0	0	2	2	-36.894105	False	1.181
5	121	2	m	20	23-May-2016	Sub5_Trial121_0	0	3	3	-19.20167	False	1.181
5	121	2	m	20	23-May-2016	Sub5_Trial121_0	0	4	4	17.566112000000004	False	1.181
5	121	2	m	20	23-May-2016	Sub5_Trial121_0	0	5	5	-19.642552	False	1.181
5	121	2	m	20	23-May-2016	Sub5_Trial121_0	0	6	6	-17.636585	False	1.181
5	121	2	m	20	23-May-2016	Sub5_Trial121_1	1	0	0	42.681448	True	1.181
5	121	2	m	20	23-May-2016	Sub5_Trial121_1	1	1	1	84.43405	True	1.181
5	121	2	m	20	23-May-2016	Sub5_Trial121_1	1	2	2	87.320753	True	1.181
5	121	2	m	20	23-May-2016	Sub5_Trial121_1	1	3	3	129.091413	True	1.181
5	121	2	m	20	23-May-2016	Sub5_Trial121_1	1	4	4	-54.676361	True	1.181
5	121	2	m	20	23-May-2016	Sub5_Trial121_1	1	5	5	59.215399	True	1.181
5	121	2	m	20	23-May-2016	Sub5_Trial121_1	1	6	6	90.066735	True	1.181
5	122	2	m	20	23-May-2016	Sub5_Trial122_0	0	0	0	75.93853	True	0.714
5	122	2	m	20	23-May-2016	Sub5_Trial122_0	0	1	1	-55.837018	True	0.714
5	122	2	m	20	23-May-2016	Sub5_Trial122_0	0	2	2	67.849972	True	0.714
5	122	2	m	20	23-May-2016	Sub5_Trial122_0	0	3	3	-3.9922369999999994	True	0.714
5	122	2	m	20	23-May-2016	Sub5_Trial122_0	0	4	4	-101.245596	True	0.714
5	122	2	m	20	23-May-2016	Sub5_Trial122_0	0	5	5	60.727001	True	0.714
5	122	2	m	20	23-May-2016	Sub5_Trial122_0	0	6	6	-45.758432	True	0.714
5	122	2	m	20	23-May-2016	Sub5_Trial122_1	1	0	0	47.921833	False	0.714
5	122	2	m	20	23-May-2016	Sub5_Trial122_1	1	1	1	-124.953689	False	0.714
5	122	2	m	20	23-May-2016	Sub5_Trial122_1	1	2	2	49.03345	False	0.714
5	122	2	m	20	23-May-2016	Sub5_Trial122_1	1	3	3	87.072473	False	0.714
5	122	2	m	20	23-May-2016	Sub5_Trial122_1	1	4	4	-129.413407	False	0.714
5	122	2	m	20	23-May-2016	Sub5_Trial122_1	1	5	5	-1.1221379999999996	False	0.714
5	122	2	m	20	23-May-2016	Sub5_Trial122_1	1	6	6	-59.067987	False	0.714
5	123	2	m	20	23-May-2016	Sub5_Trial123_0	0	0	0	-49.387326	True	3.921
5	123	2	m	20	23-May-2016	Sub5_Trial123_0	0	1	1	-105.536331	True	3.921
5	123	2	m	20	23-May-2016	Sub5_Trial123_0	0	2	2	-45.494574	True	3.921
5	123	2	m	20	23-May-2016	Sub5_Trial123_0	0	3	3	72.543458	True	3.921
5	123	2	m	20	23-May-2016	Sub5_Trial123_0	0	4	4	39.984675	True	3.921
5	123	2	m	20	23-May-2016	Sub5_Trial123_0	0	5	5	107.794833	True	3.921
5	123	2	m	20	23-May-2016	Sub5_Trial123_0	0	6	6	-12.679175	True	3.921
5	123	2	m	20	23-May-2016	Sub5_Trial123_1	1	0	0	-54.023258	False	3.921
5	123	2	m	20	23-May-2016	Sub5_Trial123_1	1	1	1	-39.545181	False	3.921
5	123	2	m	20	23-May-2016	Sub5_Trial123_1	1	2	2	-59.170074	False	3.921
5	123	2	m	20	23-May-2016	Sub5_Trial123_1	1	3	3	4.227585999999999	False	3.921
5	123	2	m	20	23-May-2016	Sub5_Trial123_1	1	4	4	3.149920999999999	False	3.921
5	123	2	m	20	23-May-2016	Sub5_Trial123_1	1	5	5	48.316179	False	3.921
5	123	2	m	20	23-May-2016	Sub5_Trial123_1	1	6	6	-33.624393	False	3.921
5	124	2	m	20	23-May-2016	Sub5_Trial124_0	0	0	0	-3.0037170000000017	False	1.221
5	124	2	m	20	23-May-2016	Sub5_Trial124_0	0	1	1	-53.095691	False	1.221
5	124	2	m	20	23-May-2016	Sub5_Trial124_0	0	2	2	43.024148	False	1.221
5	124	2	m	20	23-May-2016	Sub5_Trial124_0	0	3	3	145.672464	False	1.221
5	124	2	m	20	23-May-2016	Sub5_Trial124_0	0	4	4	-36.753627	False	1.221
5	124	2	m	20	23-May-2016	Sub5_Trial124_0	0	5	5	2.9144809999999985	False	1.221
5	124	2	m	20	23-May-2016	Sub5_Trial124_0	0	6	6	-45.233053	False	1.221
5	124	2	m	20	23-May-2016	Sub5_Trial124_1	1	0	0	-12.687345999999998	True	1.221
5	124	2	m	20	23-May-2016	Sub5_Trial124_1	1	1	1	-11.398302000000001	True	1.221
5	124	2	m	20	23-May-2016	Sub5_Trial124_1	1	2	2	-51.92119099999999	True	1.221
5	124	2	m	20	23-May-2016	Sub5_Trial124_1	1	3	3	-59.6349	True	1.221
5	124	2	m	20	23-May-2016	Sub5_Trial124_1	1	4	4	60.33372	True	1.221
5	124	2	m	20	23-May-2016	Sub5_Trial124_1	1	5	5	30.900484	True	1.221
5	124	2	m	20	23-May-2016	Sub5_Trial124_1	1	6	6	115.45814	True	1.221
5	125	2	m	20	23-May-2016	Sub5_Trial125_0	0	0	0	142.610637	True	0.874
5	125	2	m	20	23-May-2016	Sub5_Trial125_0	0	1	1	-40.502167	True	0.874
5	125	2	m	20	23-May-2016	Sub5_Trial125_0	0	2	2	-10.554624	True	0.874
5	125	2	m	20	23-May-2016	Sub5_Trial125_0	0	3	3	-14.187932000000004	True	0.874
5	125	2	m	20	23-May-2016	Sub5_Trial125_0	0	4	4	142.303404	True	0.874
5	125	2	m	20	23-May-2016	Sub5_Trial125_0	0	5	5	50.64815	True	0.874
5	125	2	m	20	23-May-2016	Sub5_Trial125_0	0	6	6	64.113312	True	0.874
5	125	2	m	20	23-May-2016	Sub5_Trial125_1	1	0	0	10.725473000000001	False	0.874
5	125	2	m	20	23-May-2016	Sub5_Trial125_1	1	1	1	56.640420000000006	False	0.874
5	125	2	m	20	23-May-2016	Sub5_Trial125_1	1	2	2	-69.713652	False	0.874
5	125	2	m	20	23-May-2016	Sub5_Trial125_1	1	3	3	74.875811	False	0.874
5	125	2	m	20	23-May-2016	Sub5_Trial125_1	1	4	4	-107.464794	False	0.874
5	125	2	m	20	23-May-2016	Sub5_Trial125_1	1	5	5	-23.13512	False	0.874
5	125	2	m	20	23-May-2016	Sub5_Trial125_1	1	6	6	37.027532	False	0.874
5	126	2	m	20	23-May-2016	Sub5_Trial126_0	0	0	0	-128.153651	True	1.245
5	126	2	m	20	23-May-2016	Sub5_Trial126_0	0	1	1	-56.568021	True	1.245
5	126	2	m	20	23-May-2016	Sub5_Trial126_0	0	2	2	-11.802764	True	1.245
5	126	2	m	20	23-May-2016	Sub5_Trial126_0	0	3	3	-47.060374	True	1.245
5	126	2	m	20	23-May-2016	Sub5_Trial126_0	0	4	4	49.054461	True	1.245
5	126	2	m	20	23-May-2016	Sub5_Trial126_0	0	5	5	13.423355999999998	True	1.245
5	126	2	m	20	23-May-2016	Sub5_Trial126_0	0	6	6	-65.529218	True	1.245
5	126	2	m	20	23-May-2016	Sub5_Trial126_1	1	0	0	-62.974391999999995	False	1.245
5	126	2	m	20	23-May-2016	Sub5_Trial126_1	1	1	1	-27.209855000000005	False	1.245
5	126	2	m	20	23-May-2016	Sub5_Trial126_1	1	2	2	-1.3117650000000012	False	1.245
5	126	2	m	20	23-May-2016	Sub5_Trial126_1	1	3	3	-31.989902	False	1.245
5	126	2	m	20	23-May-2016	Sub5_Trial126_1	1	4	4	-23.336343	False	1.245
5	126	2	m	20	23-May-2016	Sub5_Trial126_1	1	5	5	24.734156	False	1.245
5	126	2	m	20	23-May-2016	Sub5_Trial126_1	1	6	6	-50.41363100000001	False	1.245
5	127	2	m	20	23-May-2016	Sub5_Trial127_0	0	0	0	83.861184	True	1.827
5	127	2	m	20	23-May-2016	Sub5_Trial127_0	0	1	1	33.486678	True	1.827
5	127	2	m	20	23-May-2016	Sub5_Trial127_0	0	2	2	-116.407511	True	1.827
5	127	2	m	20	23-May-2016	Sub5_Trial127_0	0	3	3	-17.857864	True	1.827
5	127	2	m	20	23-May-2016	Sub5_Trial127_0	0	4	4	-42.737813	True	1.827
5	127	2	m	20	23-May-2016	Sub5_Trial127_0	0	5	5	-24.96028	True	1.827
5	127	2	m	20	23-May-2016	Sub5_Trial127_0	0	6	6	-56.730183	True	1.827
5	127	2	m	20	23-May-2016	Sub5_Trial127_1	1	0	0	-38.643172	False	1.827
5	127	2	m	20	23-May-2016	Sub5_Trial127_1	1	1	1	-106.614189	False	1.827
5	127	2	m	20	23-May-2016	Sub5_Trial127_1	1	2	2	146.345384	False	1.827
5	127	2	m	20	23-May-2016	Sub5_Trial127_1	1	3	3	56.73806	False	1.827
5	127	2	m	20	23-May-2016	Sub5_Trial127_1	1	4	4	32.604158	False	1.827
5	127	2	m	20	23-May-2016	Sub5_Trial127_1	1	5	5	6.977784	False	1.827
5	127	2	m	20	23-May-2016	Sub5_Trial127_1	1	6	6	40.665278	False	1.827
5	128	2	m	20	23-May-2016	Sub5_Trial128_0	0	0	0	-1.249917	True	2.442
5	128	2	m	20	23-May-2016	Sub5_Trial128_0	0	1	1	-34.153583	True	2.442
5	128	2	m	20	23-May-2016	Sub5_Trial128_0	0	2	2	-107.730731	True	2.442
5	128	2	m	20	23-May-2016	Sub5_Trial128_0	0	3	3	13.588833000000001	True	2.442
5	128	2	m	20	23-May-2016	Sub5_Trial128_0	0	4	4	-115.464884	True	2.442
5	128	2	m	20	23-May-2016	Sub5_Trial128_0	0	5	5	28.787523	True	2.442
5	128	2	m	20	23-May-2016	Sub5_Trial128_0	0	6	6	28.025385999999997	True	2.442
5	128	2	m	20	23-May-2016	Sub5_Trial128_1	1	0	0	25.293053	False	2.442
5	128	2	m	20	23-May-2016	Sub5_Trial128_1	1	1	1	-33.476044	False	2.442
5	128	2	m	20	23-May-2016	Sub5_Trial128_1	1	2	2	-95.917777	False	2.442
5	128	2	m	20	23-May-2016	Sub5_Trial128_1	1	3	3	2.3001630000000013	False	2.442
5	128	2	m	20	23-May-2016	Sub5_Trial128_1	1	4	4	-3.0034610000000015	False	2.442
5	128	2	m	20	23-May-2016	Sub5_Trial128_1	1	5	5	27.490065	False	2.442
5	128	2	m	20	23-May-2016	Sub5_Trial128_1	1	6	6	73.606535	False	2.442
5	129	2	m	20	23-May-2016	Sub5_Trial129_0	0	0	0	8.226632	True	1.095
5	129	2	m	20	23-May-2016	Sub5_Trial129_0	0	1	1	67.414952	True	1.095
5	129	2	m	20	23-May-2016	Sub5_Trial129_0	0	2	2	96.970186	True	1.095
5	129	2	m	20	23-May-2016	Sub5_Trial129_0	0	3	3	-76.18228	True	1.095
5	129	2	m	20	23-May-2016	Sub5_Trial129_0	0	4	4	93.772712	True	1.095
5	129	2	m	20	23-May-2016	Sub5_Trial129_0	0	5	5	11.720873	True	1.095
5	129	2	m	20	23-May-2016	Sub5_Trial129_0	0	6	6	36.99057	True	1.095
5	129	2	m	20	23-May-2016	Sub5_Trial129_1	1	0	0	12.580798999999999	False	1.095
5	129	2	m	20	23-May-2016	Sub5_Trial129_1	1	1	1	41.283583	False	1.095
5	129	2	m	20	23-May-2016	Sub5_Trial129_1	1	2	2	-80.3638	False	1.095
5	129	2	m	20	23-May-2016	Sub5_Trial129_1	1	3	3	15.519984000000001	False	1.095
5	129	2	m	20	23-May-2016	Sub5_Trial129_1	1	4	4	-92.551592	False	1.095
5	129	2	m	20	23-May-2016	Sub5_Trial129_1	1	5	5	-75.682825	False	1.095
5	129	2	m	20	23-May-2016	Sub5_Trial129_1	1	6	6	72.606325	False	1.095
5	130	2	m	20	23-May-2016	Sub5_Trial130_0	0	0	0	99.2093	True	2.815
5	130	2	m	20	23-May-2016	Sub5_Trial130_0	0	1	1	39.653915	True	2.815
5	130	2	m	20	23-May-2016	Sub5_Trial130_0	0	2	2	1.671488	True	2.815
5	130	2	m	20	23-May-2016	Sub5_Trial130_0	0	3	3	6.10019	True	2.815
5	130	2	m	20	23-May-2016	Sub5_Trial130_0	0	4	4	16.48852	True	2.815
5	130	2	m	20	23-May-2016	Sub5_Trial130_0	0	5	5	22.396905	True	2.815
5	130	2	m	20	23-May-2016	Sub5_Trial130_0	0	6	6	-15.467129	True	2.815
5	130	2	m	20	23-May-2016	Sub5_Trial130_1	1	0	0	-141.148866	False	2.815
5	130	2	m	20	23-May-2016	Sub5_Trial130_1	1	1	1	60.291008000000005	False	2.815
5	130	2	m	20	23-May-2016	Sub5_Trial130_1	1	2	2	22.126134	False	2.815
5	130	2	m	20	23-May-2016	Sub5_Trial130_1	1	3	3	73.241531	False	2.815
5	130	2	m	20	23-May-2016	Sub5_Trial130_1	1	4	4	-62.932936	False	2.815
5	130	2	m	20	23-May-2016	Sub5_Trial130_1	1	5	5	19.654433999999995	False	2.815
5	130	2	m	20	23-May-2016	Sub5_Trial130_1	1	6	6	-122.710245	False	2.815
5	131	2	m	20	23-May-2016	Sub5_Trial131_0	0	0	0	-55.901471	True	3.116
5	131	2	m	20	23-May-2016	Sub5_Trial131_0	0	1	1	55.944214	True	3.116
5	131	2	m	20	23-May-2016	Sub5_Trial131_0	0	2	2	53.709384	True	3.116
5	131	2	m	20	23-May-2016	Sub5_Trial131_0	0	3	3	0.6300559999999997	True	3.116
5	131	2	m	20	23-May-2016	Sub5_Trial131_0	0	4	4	-148.907129	True	3.116
5	131	2	m	20	23-May-2016	Sub5_Trial131_0	0	5	5	60.096784	True	3.116
5	131	2	m	20	23-May-2016	Sub5_Trial131_0	0	6	6	-38.092562	True	3.116
5	131	2	m	20	23-May-2016	Sub5_Trial131_1	1	0	0	-75.440103	False	3.116
5	131	2	m	20	23-May-2016	Sub5_Trial131_1	1	1	1	-18.901050999999995	False	3.116
5	131	2	m	20	23-May-2016	Sub5_Trial131_1	1	2	2	-83.200622	False	3.116
5	131	2	m	20	23-May-2016	Sub5_Trial131_1	1	3	3	-53.267099	False	3.116
5	131	2	m	20	23-May-2016	Sub5_Trial131_1	1	4	4	2.219092	False	3.116
5	131	2	m	20	23-May-2016	Sub5_Trial131_1	1	5	5	96.265993	False	3.116
5	131	2	m	20	23-May-2016	Sub5_Trial131_1	1	6	6	-55.007363	False	3.116
5	132	2	m	20	23-May-2016	Sub5_Trial132_0	0	0	0	31.630133	True	2.609
5	132	2	m	20	23-May-2016	Sub5_Trial132_0	0	1	1	12.980205	True	2.609
5	132	2	m	20	23-May-2016	Sub5_Trial132_0	0	2	2	-116.945506	True	2.609
5	132	2	m	20	23-May-2016	Sub5_Trial132_0	0	3	3	64.714718	True	2.609
5	132	2	m	20	23-May-2016	Sub5_Trial132_0	0	4	4	-61.32033200000001	True	2.609
5	132	2	m	20	23-May-2016	Sub5_Trial132_0	0	5	5	20.207418	True	2.609
5	132	2	m	20	23-May-2016	Sub5_Trial132_0	0	6	6	69.820963	True	2.609
5	132	2	m	20	23-May-2016	Sub5_Trial132_1	1	0	0	-57.190807	False	2.609
5	132	2	m	20	23-May-2016	Sub5_Trial132_1	1	1	1	-120.086754	False	2.609
5	132	2	m	20	23-May-2016	Sub5_Trial132_1	1	2	2	50.447970999999995	False	2.609
5	132	2	m	20	23-May-2016	Sub5_Trial132_1	1	3	3	-43.995971	False	2.609
5	132	2	m	20	23-May-2016	Sub5_Trial132_1	1	4	4	-61.439936	False	2.609
5	132	2	m	20	23-May-2016	Sub5_Trial132_1	1	5	5	-25.09819	False	2.609
5	132	2	m	20	23-May-2016	Sub5_Trial132_1	1	6	6	-65.860886	False	2.609
5	133	2	m	20	23-May-2016	Sub5_Trial133_0	0	0	0	0.2761180000000003	False	0.809
5	133	2	m	20	23-May-2016	Sub5_Trial133_0	0	1	1	-56.667763	False	0.809
5	133	2	m	20	23-May-2016	Sub5_Trial133_0	0	2	2	-10.045148	False	0.809
5	133	2	m	20	23-May-2016	Sub5_Trial133_0	0	3	3	52.97463400000001	False	0.809
5	133	2	m	20	23-May-2016	Sub5_Trial133_0	0	4	4	30.977177999999995	False	0.809
5	133	2	m	20	23-May-2016	Sub5_Trial133_0	0	5	5	-78.56059	False	0.809
5	133	2	m	20	23-May-2016	Sub5_Trial133_0	0	6	6	12.892834	False	0.809
5	133	2	m	20	23-May-2016	Sub5_Trial133_1	1	0	0	101.680456	True	0.809
5	133	2	m	20	23-May-2016	Sub5_Trial133_1	1	1	1	-52.58142599999999	True	0.809
5	133	2	m	20	23-May-2016	Sub5_Trial133_1	1	2	2	42.138343	True	0.809
5	133	2	m	20	23-May-2016	Sub5_Trial133_1	1	3	3	-131.741316	True	0.809
5	133	2	m	20	23-May-2016	Sub5_Trial133_1	1	4	4	138.587326	True	0.809
5	133	2	m	20	23-May-2016	Sub5_Trial133_1	1	5	5	47.945978	True	0.809
5	133	2	m	20	23-May-2016	Sub5_Trial133_1	1	6	6	80.866225	True	0.809
5	134	2	m	20	23-May-2016	Sub5_Trial134_0	0	0	0	-50.150134	True	4.004
5	134	2	m	20	23-May-2016	Sub5_Trial134_0	0	1	1	32.900097	True	4.004
5	134	2	m	20	23-May-2016	Sub5_Trial134_0	0	2	2	-1.703838000000001	True	4.004
5	134	2	m	20	23-May-2016	Sub5_Trial134_0	0	3	3	53.61169100000001	True	4.004
5	134	2	m	20	23-May-2016	Sub5_Trial134_0	0	4	4	-70.750069	True	4.004
5	134	2	m	20	23-May-2016	Sub5_Trial134_0	0	5	5	-107.786601	True	4.004
5	134	2	m	20	23-May-2016	Sub5_Trial134_0	0	6	6	37.21576	True	4.004
5	134	2	m	20	23-May-2016	Sub5_Trial134_1	1	0	0	37.955468	False	4.004
5	134	2	m	20	23-May-2016	Sub5_Trial134_1	1	1	1	149.059916	False	4.004
5	134	2	m	20	23-May-2016	Sub5_Trial134_1	1	2	2	90.465066	False	4.004
5	134	2	m	20	23-May-2016	Sub5_Trial134_1	1	3	3	-50.670018	False	4.004
5	134	2	m	20	23-May-2016	Sub5_Trial134_1	1	4	4	-6.212263	False	4.004
5	134	2	m	20	23-May-2016	Sub5_Trial134_1	1	5	5	-40.244616	False	4.004
5	134	2	m	20	23-May-2016	Sub5_Trial134_1	1	6	6	-62.805567999999994	False	4.004
5	135	2	m	20	23-May-2016	Sub5_Trial135_0	0	0	0	7.289011000000002	True	0.616
5	135	2	m	20	23-May-2016	Sub5_Trial135_0	0	1	1	63.48633699999999	True	0.616
5	135	2	m	20	23-May-2016	Sub5_Trial135_0	0	2	2	11.530587	True	0.616
5	135	2	m	20	23-May-2016	Sub5_Trial135_0	0	3	3	-137.797981	True	0.616
5	135	2	m	20	23-May-2016	Sub5_Trial135_0	0	4	4	11.556545	True	0.616
5	135	2	m	20	23-May-2016	Sub5_Trial135_0	0	5	5	53.966060999999996	True	0.616
5	135	2	m	20	23-May-2016	Sub5_Trial135_0	0	6	6	13.108151	True	0.616
5	135	2	m	20	23-May-2016	Sub5_Trial135_1	1	0	0	-31.147287	False	0.616
5	135	2	m	20	23-May-2016	Sub5_Trial135_1	1	1	1	-11.597802999999999	False	0.616
5	135	2	m	20	23-May-2016	Sub5_Trial135_1	1	2	2	96.000274	False	0.616
5	135	2	m	20	23-May-2016	Sub5_Trial135_1	1	3	3	-22.684782	False	0.616
5	135	2	m	20	23-May-2016	Sub5_Trial135_1	1	4	4	-20.434517	False	0.616
5	135	2	m	20	23-May-2016	Sub5_Trial135_1	1	5	5	-69.915427	False	0.616
5	135	2	m	20	23-May-2016	Sub5_Trial135_1	1	6	6	-4.490897	False	0.616
5	136	2	m	20	23-May-2016	Sub5_Trial136_0	0	0	0	16.421913	False	0.99
5	136	2	m	20	23-May-2016	Sub5_Trial136_0	0	1	1	-5.138570999999999	False	0.99
5	136	2	m	20	23-May-2016	Sub5_Trial136_0	0	2	2	-106.875999	False	0.99
5	136	2	m	20	23-May-2016	Sub5_Trial136_0	0	3	3	44.496534	False	0.99
5	136	2	m	20	23-May-2016	Sub5_Trial136_0	0	4	4	71.914815	False	0.99
5	136	2	m	20	23-May-2016	Sub5_Trial136_0	0	5	5	4.791107	False	0.99
5	136	2	m	20	23-May-2016	Sub5_Trial136_0	0	6	6	30.106805	False	0.99
5	136	2	m	20	23-May-2016	Sub5_Trial136_1	1	0	0	-91.31829	True	0.99
5	136	2	m	20	23-May-2016	Sub5_Trial136_1	1	1	1	53.030564999999996	True	0.99
5	136	2	m	20	23-May-2016	Sub5_Trial136_1	1	2	2	-65.528101	True	0.99
5	136	2	m	20	23-May-2016	Sub5_Trial136_1	1	3	3	111.51648599999999	True	0.99
5	136	2	m	20	23-May-2016	Sub5_Trial136_1	1	4	4	117.62845900000002	True	0.99
5	136	2	m	20	23-May-2016	Sub5_Trial136_1	1	5	5	1.9057439999999986	True	0.99
5	136	2	m	20	23-May-2016	Sub5_Trial136_1	1	6	6	-56.664917	True	0.99
5	137	2	m	20	23-May-2016	Sub5_Trial137_0	0	0	0	-51.362753	False	0.692
5	137	2	m	20	23-May-2016	Sub5_Trial137_0	0	1	1	-55.174609000000004	False	0.692
5	137	2	m	20	23-May-2016	Sub5_Trial137_0	0	2	2	21.357259	False	0.692
5	137	2	m	20	23-May-2016	Sub5_Trial137_0	0	3	3	41.411801	False	0.692
5	137	2	m	20	23-May-2016	Sub5_Trial137_0	0	4	4	7.1053180000000005	False	0.692
5	137	2	m	20	23-May-2016	Sub5_Trial137_0	0	5	5	-138.988862	False	0.692
5	137	2	m	20	23-May-2016	Sub5_Trial137_0	0	6	6	-144.325435	False	0.692
5	137	2	m	20	23-May-2016	Sub5_Trial137_1	1	0	0	-32.275843	True	0.692
5	137	2	m	20	23-May-2016	Sub5_Trial137_1	1	1	1	-34.26901	True	0.692
5	137	2	m	20	23-May-2016	Sub5_Trial137_1	1	2	2	-40.908454	True	0.692
5	137	2	m	20	23-May-2016	Sub5_Trial137_1	1	3	3	-59.346663	True	0.692
5	137	2	m	20	23-May-2016	Sub5_Trial137_1	1	4	4	-84.333667	True	0.692
5	137	2	m	20	23-May-2016	Sub5_Trial137_1	1	5	5	-13.229419	True	0.692
5	137	2	m	20	23-May-2016	Sub5_Trial137_1	1	6	6	77.26331	True	0.692
5	138	2	m	20	23-May-2016	Sub5_Trial138_0	0	0	0	-73.529636	True	0.819
5	138	2	m	20	23-May-2016	Sub5_Trial138_0	0	1	1	-64.10093	True	0.819
5	138	2	m	20	23-May-2016	Sub5_Trial138_0	0	2	2	-41.887748	True	0.819
5	138	2	m	20	23-May-2016	Sub5_Trial138_0	0	3	3	40.864037	True	0.819
5	138	2	m	20	23-May-2016	Sub5_Trial138_0	0	4	4	-45.21615	True	0.819
5	138	2	m	20	23-May-2016	Sub5_Trial138_0	0	5	5	-8.810309	True	0.819
5	138	2	m	20	23-May-2016	Sub5_Trial138_0	0	6	6	54.990312	True	0.819
5	138	2	m	20	23-May-2016	Sub5_Trial138_1	1	0	0	-89.438563	False	0.819
5	138	2	m	20	23-May-2016	Sub5_Trial138_1	1	1	1	46.807153	False	0.819
5	138	2	m	20	23-May-2016	Sub5_Trial138_1	1	2	2	-16.238376000000002	False	0.819
5	138	2	m	20	23-May-2016	Sub5_Trial138_1	1	3	3	3.0893000000000015	False	0.819
5	138	2	m	20	23-May-2016	Sub5_Trial138_1	1	4	4	4.955193999999999	False	0.819
5	138	2	m	20	23-May-2016	Sub5_Trial138_1	1	5	5	-22.416437000000002	False	0.819
5	138	2	m	20	23-May-2016	Sub5_Trial138_1	1	6	6	-105.80734	False	0.819
5	139	2	m	20	23-May-2016	Sub5_Trial139_0	0	0	0	110.753389	True	0.766
5	139	2	m	20	23-May-2016	Sub5_Trial139_0	0	1	1	77.324773	True	0.766
5	139	2	m	20	23-May-2016	Sub5_Trial139_0	0	2	2	-82.192247	True	0.766
5	139	2	m	20	23-May-2016	Sub5_Trial139_0	0	3	3	-63.995486	True	0.766
5	139	2	m	20	23-May-2016	Sub5_Trial139_0	0	4	4	30.785685	True	0.766
5	139	2	m	20	23-May-2016	Sub5_Trial139_0	0	5	5	43.295101	True	0.766
5	139	2	m	20	23-May-2016	Sub5_Trial139_0	0	6	6	5.537858	True	0.766
5	139	2	m	20	23-May-2016	Sub5_Trial139_1	1	0	0	-88.082862	False	0.766
5	139	2	m	20	23-May-2016	Sub5_Trial139_1	1	1	1	15.486525	False	0.766
5	139	2	m	20	23-May-2016	Sub5_Trial139_1	1	2	2	12.653532	False	0.766
5	139	2	m	20	23-May-2016	Sub5_Trial139_1	1	3	3	18.743293	False	0.766
5	139	2	m	20	23-May-2016	Sub5_Trial139_1	1	4	4	36.489795	False	0.766
5	139	2	m	20	23-May-2016	Sub5_Trial139_1	1	5	5	-1.2038089999999997	False	0.766
5	139	2	m	20	23-May-2016	Sub5_Trial139_1	1	6	6	-127.895085	False	0.766
5	140	2	m	20	23-May-2016	Sub5_Trial140_0	0	0	0	101.618754	False	0.915
5	140	2	m	20	23-May-2016	Sub5_Trial140_0	0	1	1	-51.614082	False	0.915
5	140	2	m	20	23-May-2016	Sub5_Trial140_0	0	2	2	-22.831058	False	0.915
5	140	2	m	20	23-May-2016	Sub5_Trial140_0	0	3	3	19.707961999999995	False	0.915
5	140	2	m	20	23-May-2016	Sub5_Trial140_0	0	4	4	18.443054000000004	False	0.915
5	140	2	m	20	23-May-2016	Sub5_Trial140_0	0	5	5	-35.419086	False	0.915
5	140	2	m	20	23-May-2016	Sub5_Trial140_0	0	6	6	17.666848	False	0.915
5	140	2	m	20	23-May-2016	Sub5_Trial140_1	1	0	0	-3.584588	True	0.915
5	140	2	m	20	23-May-2016	Sub5_Trial140_1	1	1	1	145.91585	True	0.915
5	140	2	m	20	23-May-2016	Sub5_Trial140_1	1	2	2	-99.922673	True	0.915
5	140	2	m	20	23-May-2016	Sub5_Trial140_1	1	3	3	36.491132	True	0.915
5	140	2	m	20	23-May-2016	Sub5_Trial140_1	1	4	4	-91.46193	True	0.915
5	140	2	m	20	23-May-2016	Sub5_Trial140_1	1	5	5	82.723888	True	0.915
5	140	2	m	20	23-May-2016	Sub5_Trial140_1	1	6	6	-77.410433	True	0.915
5	141	2	m	20	23-May-2016	Sub5_Trial141_0	0	0	0	72.16655	True	2.794
5	141	2	m	20	23-May-2016	Sub5_Trial141_0	0	1	1	-18.928758	True	2.794
5	141	2	m	20	23-May-2016	Sub5_Trial141_0	0	2	2	89.646311	True	2.794
5	141	2	m	20	23-May-2016	Sub5_Trial141_0	0	3	3	-41.504242	True	2.794
5	141	2	m	20	23-May-2016	Sub5_Trial141_0	0	4	4	-91.89691	True	2.794
5	141	2	m	20	23-May-2016	Sub5_Trial141_0	0	5	5	-14.150331	True	2.794
5	141	2	m	20	23-May-2016	Sub5_Trial141_0	0	6	6	29.672466	True	2.794
5	141	2	m	20	23-May-2016	Sub5_Trial141_1	1	0	0	-84.569871	False	2.794
5	141	2	m	20	23-May-2016	Sub5_Trial141_1	1	1	1	61.278961	False	2.794
5	141	2	m	20	23-May-2016	Sub5_Trial141_1	1	2	2	11.751021	False	2.794
5	141	2	m	20	23-May-2016	Sub5_Trial141_1	1	3	3	55.369124	False	2.794
5	141	2	m	20	23-May-2016	Sub5_Trial141_1	1	4	4	44.508128	False	2.794
5	141	2	m	20	23-May-2016	Sub5_Trial141_1	1	5	5	29.857893	False	2.794
5	141	2	m	20	23-May-2016	Sub5_Trial141_1	1	6	6	-5.879268	False	2.794
5	142	2	m	20	23-May-2016	Sub5_Trial142_0	0	0	0	-95.425852	False	1.079
5	142	2	m	20	23-May-2016	Sub5_Trial142_0	0	1	1	-113.012296	False	1.079
5	142	2	m	20	23-May-2016	Sub5_Trial142_0	0	2	2	7.246109000000001	False	1.079
5	142	2	m	20	23-May-2016	Sub5_Trial142_0	0	3	3	48.987527	False	1.079
5	142	2	m	20	23-May-2016	Sub5_Trial142_0	0	4	4	-128.605935	False	1.079
5	142	2	m	20	23-May-2016	Sub5_Trial142_0	0	5	5	48.64088699999999	False	1.079
5	142	2	m	20	23-May-2016	Sub5_Trial142_0	0	6	6	32.669787	False	1.079
5	142	2	m	20	23-May-2016	Sub5_Trial142_1	1	0	0	-54.632420999999994	True	1.079
5	142	2	m	20	23-May-2016	Sub5_Trial142_1	1	1	1	55.404444	True	1.079
5	142	2	m	20	23-May-2016	Sub5_Trial142_1	1	2	2	47.723788	True	1.079
5	142	2	m	20	23-May-2016	Sub5_Trial142_1	1	3	3	48.531128	True	1.079
[truncated: 6,401 more rows]
